# Supplementary material for: Expression Pattern of Long Non-Coding RNAs in Renal Cell Carcinoma Revealed by Microarray
Source: PLoS One. 2014 Jun 6;9(6):e99372. doi: 10.1371/journal.pone.0099372 (PMC4048223; doi:10.1371/journal.pone.0099372)
Supplement: Table S2 — Differentially expressed lncRNAs. (XLS) [file pone.0099372.s002.xls]

## Sheet: T vs N_up
# Fold-Change cut-off: 1.5 # P-value cut-off: 0.05 # Condition pairs: T vs N # Column A: ProbeName, it represents probe name. # Column B: P, P-value, P-value calculated from paired t-test. # Column C: FC (abs), Absolute Fold Change, the absolute ratio (no log scale) of normalized intensities between two conditions. # Column D: Regulation, it depicts which group has greater or lower intensity valu…
T vs N 1.5 fold up regulated LncRNAs
	P-value	Fold change and Regulation		Group--Raw Intensity		Group--Normalized Intensity		Raw Intensity										Normalized Intensity										Annotations
ProbeName	p	FC (abs)	Regulation	T(raw)	N(raw)	T(normalized)	N(normalized)	[1N, N](raw)	[1T, T](raw)	[2N, N](raw)	[2T, T](raw)	[3N, N](raw)	[3T, T](raw)	[4N, N](raw)	[4T, T](raw)	[5N, N](raw)	[5T, T](raw)	[1N, N](normalized)	[1T, T](normalized)	[2N, N](normalized)	[2T, T](normalized)	[3N, N](normalized)	[3T, T](normalized)	[4N, N](normalized)	[4T, T](normalized)	[5N, N](normalized)	[5T, T](normalized)	type	seqname	GeneSymbol	source	RNAlength	chrom	strand	txStart	txEnd	Xhyb	probeSeq	relationship	Associated_gene_acc	Associated_gene_name	Associated_protein_name	Associated_gene_strand	Associated_gene_start	Associated_gene_end
ASHG19A3A011295	0.00422992	1.58829	up	132.931	126.021	7.33037	6.6629	134.627	98.9135	156.223	109.835	116.981	145.284	112.619	169.669	109.656	140.955	6.56678	7.43935	6.82558	7.36787	6.64104	7.56873	6.52727	7.21975	6.75381	7.05617	noncoding	ENST00000502686	AC139769.2	Ensembl	2291	chr19	-	24000400	24057503		TGCAAGGCCTGCTTTAGTTTGATAAATTCATGTTTCCCTTCCAGTGAAGCTGCAAGGTCA	intergenic
CUST_171_PI426073487	0.020434	1.70424	up	1144.87	906.395	10.321	9.55188	821.552	943.609	875.759	859.891	865.006	826.67	837.239	1588.66	1132.42	1505.52	9.16479	10.5754	9.29237	10.3191	9.66912	10.1428	9.61614	10.3142	10.017	10.2535	noncoding	uc.173+	uc.173	UCR	276	chr5	+	133726159	133726435	NM_003337,	AATTCTTTAGATTTTTAAATTGGAGAAAAGCACTTAAAGTTTTTTATATATGAATATTAC	exon sense-overlapping	NM_003337	UBE2B	ubiquitin-conjugating enzyme E2 B	+	133706869	133727799
ASHG19A3A008717	0.0316604	2.52853	up	71.1441	38.8068	6.31641	4.97811	45.3444	100.429	41.7506	42.6393	41.9033	124.984	39.412	47.2993	25.6236	40.369	5.06309	7.4645	4.98729	6.01255	5.10581	7.34747	4.91446	5.43551	4.81992	5.32204	noncoding	uc002jev.3	DKFZp313K107	UCSC_knowngene	4368	chr17	-	62775188	62833302	NR_027782,NM_014798,	CAAGCACATCCGAGCTGAGGCCGGAGGAAAAAGGAAGAAAAGTGCCCACCAGAAGCCTCT	intergenic
ASHG19A3A052591	0.0209634	1.68421	up	687.23	589.223	9.64734	8.89527	743.773	416.244	672.599	710.739	473.353	778.492	475.423	778.492	580.968	752.185	9.01352	9.50073	8.90982	10.0474	8.7472	10.0606	8.73229	9.32101	9.07352	9.30699	noncoding	ENST00000471472	CTD-3221M10.1	Ensembl	723	chr15	-	100091582	100092305		CACATATTGCATGGGGGTAACCAAGCCTGAAGTCAGTAAAAATCTACAAGCCTGGTTATG	intergenic
CUST_314_PI426073487	0.0194907	1.50686	up	24.0174	22.6636	4.79092	4.19937	26.8758	15.7984	23.4479	15.696	26.7618	33.6986	16.9174	25.8407	19.3153	29.0534	4.34623	4.56726	4.19405	4.61156	4.42332	5.36641	3.57427	4.56306	4.45896	4.84629	noncoding	uc.316+	uc.316	UCR	240	chr10	+	126905564	126905804		TGTCAGAAGCTCAAAGCCACATTGTTTCACTTGACAATCTTCCCAGAGGTGGGGAAAAAA	intergenic
ASHG19A3A021396	0.0333126	1.74724	up	632.441	524.39	9.5548	8.74972	522.43	564.822	541.194	591.205	490.003	664.852	509.785	639.632	558.538	701.694	8.49981	9.89494	8.59307	9.79068	8.8	9.82654	8.83977	9.05065	9.01596	9.21119	noncoding	ENST00000498515	RP11-696F10.1	Ensembl	228	chr3	-	109696386	109696614		AAGAAAAAAGAGATGCTGCAGATGGCATGTGCCTAGTGTCACAGCAACTGCTGTATTCAG	intergenic
ASHG19A3A007974	0.00983994	1.85735	up	143.195	106.602	7.27644	6.3832	89.0262	58.3256	82.3533	88.0664	98.8108	141.543	94.0017	215.354	168.817	212.684	6.0026	6.63375	5.94159	7.04735	6.3858	7.53222	6.24	7.5545	7.346	7.6144	noncoding	ENST00000450587	AC005324.4	Ensembl	669	chr17	-	15607545	15608214	NM_014501,	TGAAGGGACCCCATATGCTGGAGGTCTGTTCCGCATGAAACTCCTGCTGGGGAAGGACTT	intronic antisense	NM_020652	ZNF286A	zinc finger protein 286A	+	15602890	15624100
ASHG19A3A007974	0.00983994	1.85735	up	143.195	106.602	7.27644	6.3832	89.0262	58.3256	82.3533	88.0664	98.8108	141.543	94.0017	215.354	168.817	212.684	6.0026	6.63375	5.94159	7.04735	6.3858	7.53222	6.24	7.5545	7.346	7.6144	noncoding	ENST00000450587	AC005324.4	Ensembl	669	chr17	-	15607545	15608214	NM_014501,	TGAAGGGACCCCATATGCTGGAGGTCTGTTCCGCATGAAACTCCTGCTGGGGAAGGACTT	intronic antisense	NM_001130842	ZNF286A	zinc finger protein 286A	+	15602890	15624100
ASHG19A3L0003197	0.0251691	1.83819	up	43.7969	36.6872	5.74284	4.86455	49.4724	50.8328	41.7926	38.1792	32.7561	52.326	25.102	42.8229	34.3126	34.8234	5.18041	6.41665	4.98894	5.8527	4.73318	6.03203	4.22122	5.29675	5.19902	5.11606	noncoding	BU533451	lincRNA-ATP6V1C1-2	lincRNA	834	chr8	-	104091398	104092160		ACAAAAAACCAAGAAAGAAAGTGGGGGGTGGGATACTCTTACATCAAGAACCGCTTCTCC	intergenic
ASHG19A3A020726	0.0322524	1.6293	up	1982.88	1349.03	10.8517	10.1475	1196.75	463.92	1304.86	1268	1298.1	1464.4	1200.38	3250.63	1745.08	3467.45	9.74013	9.64404	9.91019	10.8422	10.3012	10.9413	10.1748	11.3661	10.6109	11.4648	noncoding	ENST00000396959	KRT18P17	Ensembl	1279	chr3	-	12828891	12830170	ENST00000507275,ENST00000453838,ENST00000449496,ENST00000435622,ENST00000415349,	AGATCAACAATGCCCATCTTGCTGCTGATGACTTTAGAGTCAAGTATGAGACAGAGCTGG	intergenic
ASHG19A3A037489	0.0496499	2.60794	up	46.8756	23.4432	5.64258	4.25967	28.3202	28.7404	18.5234	66.0735	26.6935	81.846	21.0668	18.4989	22.6123	39.2192	4.4189	5.521	3.86742	6.6344	4.41936	6.70418	3.93392	4.0703	4.65874	5.28302	noncoding	ENST00000444638	RP11-318K12.3	Ensembl	292	chr9	-	66836846	66837138		CACAGAGCTGTCTTCTGTGGTAATCTGGAGAAAGTGAAATACCTTTGTCTGAGTAGTTGT	intergenic
ASHG19A3A030715	0.0136291	1.56945	up	1308.91	1145.99	10.5314	9.88111	1302.17	952.869	1297.5	1195.76	871.389	1120.34	843.566	1639.04	1415.31	1636.57	9.86445	10.5881	9.89982	10.7673	9.68352	10.5645	9.62831	10.3616	10.3295	10.3753	noncoding	ENST00000405959	RP1-101K10.4	Ensembl	362	chr6	-	153280411	153280773		CAAAAGAGGACAAAAGTCCCCCAGGACATAGAAATGAAGGACCTTGAAGATGAGAGCTAA	intergenic
ASHG19A3A024508	0.0209413	1.98401	up	477.985	356.831	9.16931	8.18089	387.871	452.624	409.782	475.96	322.852	562.536	335.118	423.813	328.532	474.99	8.06051	9.61396	8.18301	9.48468	8.18625	9.58806	8.19912	8.47374	8.27558	8.6861	noncoding	ENST00000507207	RP11-1299A16.1	Ensembl	168	chr4	-	99634954	99635122		AAGAAGGGTATAGAGCCTGGGATGTCTGAACCAATCGTTTTGAGCCTGCTTTGGAGATAA	intergenic
ASHG19A3A037858	0.0256135	3.09112	up	28.5834	14.1739	5.10095	3.47282	6.53157	21.7189	8.22369	30.8893	14.9606	32.9895	20.1728	28.5603	20.981	28.7591	2.62455	5.07356	2.81455	5.55525	3.49956	5.33262	3.86265	4.70991	4.56278	4.8334	noncoding	ENST00000415694	RP11-417L14.1	Ensembl	1580	chr9	-	109931849	109933429		AGCTTAATTAAGTATTTCTCTGTAGAGGAAGAGGAAGATGAAAACATGGTGCCAGAAACT	intergenic
ASHG19A3A035844	0.0270836	1.75615	up	123.339	105.398	7.23988	6.42746	111.361	100.209	104.508	121.826	106.472	158.901	110.771	109.943	93.8774	125.815	6.31681	7.45995	6.26989	7.51277	6.49917	7.70212	6.50407	6.62594	6.54735	6.89861	noncoding	ENST00000489168	RP11-159C14.1	Ensembl	390	chr8	-	69437751	69438141		TATCATCCTGTTTCTCACTGTGATGAAGCATGGCTACACTGGTGAATCTAAAATCATTGA	intronic antisense	NM_001195639	C8orf34	hypothetical protein LOC116328 isoform 2	+	69242956	69448062
ASHG19A3A035844	0.0270836	1.75615	up	123.339	105.398	7.23988	6.42746	111.361	100.209	104.508	121.826	106.472	158.901	110.771	109.943	93.8774	125.815	6.31681	7.45995	6.26989	7.51277	6.49917	7.70212	6.50407	6.62594	6.54735	6.89861	noncoding	ENST00000489168	RP11-159C14.1	Ensembl	390	chr8	-	69437751	69438141		TATCATCCTGTTTCTCACTGTGATGAAGCATGGCTACACTGGTGAATCTAAAATCATTGA	intronic antisense	NM_052958	C8orf34	hypothetical protein LOC116328 isoform 1	+	69242956	69731258
ASHG19A3A028385	0.0339758	1.55004	up	1074.56	986.731	10.2706	9.63828	1162.16	990.683	1194.63	983.205	671.926	911.842	687.769	1231.55	1217.16	1255.53	9.69554	10.6343	9.76813	10.4911	9.2926	10.2832	9.31805	9.94784	10.1171	9.99641	noncoding	ENST00000511688	CTD-2060C23.1	Ensembl	1107	chr5	+	74094818	74095925		TCGATGGAGAGCCATGACAATTTGGGATTTCAAGGATAATTTGAAGCTGAGTGAGCCTCC	intronic antisense	NM_015566	FAM169A	hypothetical protein LOC26049	-	74073398	74162615
ASHG19A3A023267	0.0274844	5.76069	up	53.5879	16.1463	5.92613	3.39989	5	85.6639	38.9652	72.5717	9.31707	48.9168	5	28.1797	22.4493	32.6072	2.32199	7.22224	4.89278	6.76656	2.80988	5.93115	2.32411	4.69103	4.65068	5.01967	noncoding	uc003erl.1	AX746877	UCSC_knowngene	1139	chr3	+	136734712	136735851		TTCCACTTGAACTTTCTGAGAACGGTTTAAAGGTGAAATAATCTGATACACTTCTCTGTC	intergenic
ASHG19A3A008425	0.0458372	1.702	up	185.63	167.864	7.82542	7.05818	182.63	218.497	184.651	156.151	130.411	148.522	131.173	196.191	210.455	208.792	7.00338	8.62899	7.067	7.88339	6.8059	7.60035	6.76048	7.42118	7.65417	7.59317	noncoding	AL117601		RNAdb	2586	chr17	-	42751058	42753625		TTCTGACTTGTACAATAGTGACTATAGTTTGAGTAGAACACAGACTGTCTTGAAACAGTT	natural antisense	NM_001145080	C17orf104	hypothetical protein LOC284071	+	42733761	42753165
ASHG19A3A038676	0.049985	1.65762	up	39.5559	33.6196	5.51703	4.78791	35.6425	25.8535	32.9781	27.5206	32.4564	61.7711	32.376	47.6029	34.6448	35.0317	4.73618	5.3498	4.66184	5.38669	4.71785	6.27994	4.61462	5.44399	5.20908	5.12473	noncoding	uc004ads.2	LOC643648	UCSC_knowngene	1168	chr9	+	46763790	46833318		CGCTAGGCGGGAGGCTGGAGCAGTAAGATGGCAGCCGGAGCGGTAGGGGGGTGGCTGGCA	intergenic
ASHG19A3H0000065	0.00932788	1.74607	up	36.5131	31.2446	5.42248	4.61837	36.9273	25.3171	45.5013	45.368	31.7398	26.991	22.538	44.9795	19.5163	39.9097	4.78551	5.3151	5.1114	6.10154	4.68077	5.02687	4.0425	5.36179	4.47166	5.30709	noncoding	nc-HOXB9-188-	nc-HOXB9-188	HOX cluster	98	chr17	-	46719077	46719175		GGGGCGCTGAGGAGGTCATTAACCTCCCCGTAAAGATGGGGAACGGAGACGCGCCTGGCC	intergenic
ASHG19A3A031015	0.0485487	1.5292	up	24659.6	17259.9	14.6125	13.9997	15198.3	22810.1	17772.8	23294.6	14219.7	25143.4	14083.8	26832	25024.8	25217.7	13.6479	14.6764	13.9346	14.8116	13.9721	14.8645	13.9816	14.4087	14.4623	14.3011	noncoding	ENST00000397300	RP11-401E14.1	Ensembl	534	chr6	+	15935012	15935548	NM_005719,ENST00000437218,	AAACCCAGCAAGTGGTGGGCTTGCTTTGTGAAGAGACAGTTCATGAACAAGAGTCTTTCA	intergenic
ASHG19A3A028037	0.0149214	3.6505	up	94.1848	38.7898	6.7077	4.83961	22.0135	55.5404	23.0284	71.6192	68.9869	58.4455	58.8727	126.718	21.0473	158.602	4.07698	6.55779	4.16781	6.74751	5.85236	6.19467	5.53458	6.82029	4.56632	7.21826	noncoding	uc003jgq.1	AX747383	UCSC_knowngene	1984	chr5	+	23951456	24178372		ATCTCTTTGACATATACAAATGCAACTTTACAAGGGAGAAAAAAGCATCCAATTCTCTGC	intergenic
ASHG19A3L0001781	0.0227603	3.56394	up	50.0146	17.5435	5.65901	3.82554	13.6941	21.0737	13.4338	71.4722	26.5662	98.0364	20.7861	22.2772	13.2375	37.2136	3.40682	5.02744	3.40503	6.74466	4.41077	6.97007	3.91251	4.34338	3.99257	5.20952	noncoding	BE877397	lincRNA-ZNF184-1	lincRNA	910	chr6	+	27375649	27376276		ATGAACTTCAGACATTCGGATTATAAACCTATGCCGACCCTGATATAATTGGCGCGCACC	intergenic
ASHG19A3A025467	0.0192218	1.96723	up	892.657	647.783	10.0373	9.06116	681.923	849.478	661.887	855.474	624.717	928.528	573.896	919.293	696.491	910.511	8.89354	10.4575	8.88726	10.3129	9.17804	10.307	9.01569	9.54821	9.33126	9.56102	noncoding	ENST00000463499	RP11-49F1.1	Ensembl	571	chr4	+	42473826	42474397		ATAGGAGAACAACATGGAAAGCAAGGCTGAAACTTTTTCTGGTGTCTATAAGCAGCTCAC	intronic antisense	NM_006095	ATP8A1	probable phospholipid-transporting ATPase IA	-	42410391	42659122
ASHG19A3A025467	0.0192218	1.96723	up	892.657	647.783	10.0373	9.06116	681.923	849.478	661.887	855.474	624.717	928.528	573.896	919.293	696.491	910.511	8.89354	10.4575	8.88726	10.3129	9.17804	10.307	9.01569	9.54821	9.33126	9.56102	noncoding	ENST00000463499	RP11-49F1.1	Ensembl	571	chr4	+	42473826	42474397		ATAGGAGAACAACATGGAAAGCAAGGCTGAAACTTTTTCTGGTGTCTATAAGCAGCTCAC	intronic antisense	NM_001105529	ATP8A1	probable phospholipid-transporting ATPase IA	-	42410391	42659122
ASHG19A3A009662	0.0468716	1.55601	up	98.4471	94.76	6.90345	6.2656	85.5884	71.5827	91.4107	92.9385	105.6	130.453	116.046	100.018	75.1547	97.2431	5.94501	6.94315	6.08294	7.12632	6.48605	7.41172	6.57372	6.48886	6.24026	6.5472	noncoding	ENST00000502398	RP11-463M16.5	Ensembl	195	chr17	+	46958483	46958678		AAGTGCAACTGGCCAGCAGTCACACAGCTCCATGACTCCAAGGTTGAGTTCCTGCTGCCT	intergenic
ASHG19A3A025838	0.0222449	1.68079	up	401.684	349.975	8.85777	8.10863	410.558	422.66	372.444	246.068	247.519	307.879	270.409	489.393	448.947	542.42	8.13628	9.52212	8.04744	8.53474	7.7798	8.69335	7.86899	8.67056	8.71067	8.8681	noncoding	AL080072		NRED	1322	chr1	+	92654807	92656269		TTGCATTCTAACAGGTTATGATGAATGGAAAGCTGATGGTTCCTGGTTGGAAAAAAGATA	intergenic
ASHG19A3A022192	0.0113338	1.87482	up	2820.77	1936.82	11.5876	10.6808	2489.92	3200.8	2343.44	2573.7	1552.93	3158.16	1500.7	2464.75	1797.13	2706.45	10.8559	12.1124	10.7944	11.8043	10.5788	11.984	10.5193	10.9483	10.6559	11.089	noncoding	ENST00000415533	AC090042.1	Ensembl	405	chr3	+	1771753	1772158		GACATATGTTCCATTGACTCCTGCTATGAGGCTTTGGATGTTGCCAACAAAATTGGAATC	intergenic
ASHG19A3A018430	0.00516002	1.77014	up	635.749	485.279	9.40973	8.58586	394.629	249.008	461.306	514.48	402.431	501.318	411.737	850.139	756.291	1063.8	8.08482	8.81025	8.36248	9.59412	8.51412	9.42265	8.51808	9.44504	9.44983	9.7766	noncoding	ENST00000422599	KRT18P4	Ensembl	1288	chr20	+	48573281	48574569		ACAGAGAGGAGCTGGACATGTACTGATCTCAGTAGATTGAGGAGAACACTACAGAAGTCA	intergenic
ASHG19A3A014388	0.0493008	1.53106	up	68.2941	67.1312	6.36582	5.75129	74.2305	80.4251	66.8738	49.3428	72.4849	54.7	82.3259	84.0108	39.7407	72.9919	5.74942	7.11929	5.64882	6.22234	5.92684	6.09841	6.04468	6.23639	5.38669	6.15268	noncoding	ENST00000419784	RP1-156L9.1	Ensembl	840	chr2	-	132741509	132751734	ENST00000448748,	AGATGAGGAGAAATTCGAAGTATTCCAACGTCTGCCCTCATGAATAGATCAAGCCTTGGG	intergenic
ASHG19A3A047100	0.0108521	2.85975	up	864.872	449.382	9.90926	8.39338	322.513	497.108	334.694	778.915	385.558	649.995	325.633	1163.85	878.51	1234.49	7.80255	9.73508	7.89598	10.186	8.45184	9.79454	8.15757	9.85473	9.65894	9.97593	noncoding	HIT000047909		H-invDB	3337	chr11	+	124983057	124996677		TACACTTTGGGGAGCAGGAAGCCAATAAAAAGTTCAGAAGTCATTGGATGTCAAAAATAA	intergenic
ASHG19A3A027629	0.0324941	1.81525	up	407.835	333.503	8.85514	7.99498	320.096	267.41	290.305	274.331	225.456	322.246	255.786	634.567	575.874	540.621	7.79118	8.90864	7.69894	8.69895	7.64037	8.76298	7.78204	9.04085	9.06234	8.86429	noncoding	ENST00000509655	AC016571.1	Ensembl	1991	chr5	-	156790390	156792509		ATCAATATTGGAAACCTGTGCTTTAGTTCTTCCACCTCTGCTGCTGCTATGCTGTGTGAC	intronic antisense	NM_014376	CYFIP2	cytoplasmic FMR1-interacting protein 2	+	156696361	156822606
ASHG19A3A027629	0.0324941	1.81525	up	407.835	333.503	8.85514	7.99498	320.096	267.41	290.305	274.331	225.456	322.246	255.786	634.567	575.874	540.621	7.79118	8.90864	7.69894	8.69895	7.64037	8.76298	7.78204	9.04085	9.06234	8.86429	noncoding	ENST00000509655	AC016571.1	Ensembl	1991	chr5	-	156790390	156792509		ATCAATATTGGAAACCTGTGCTTTAGTTCTTCCACCTCTGCTGCTGCTATGCTGTGTGAC	intronic antisense	NM_001037332	CYFIP2	cytoplasmic FMR1-interacting protein 2	+	156693186	156822606
ASHG19A3A027629	0.0324941	1.81525	up	407.835	333.503	8.85514	7.99498	320.096	267.41	290.305	274.331	225.456	322.246	255.786	634.567	575.874	540.621	7.79118	8.90864	7.69894	8.69895	7.64037	8.76298	7.78204	9.04085	9.06234	8.86429	noncoding	ENST00000509655	AC016571.1	Ensembl	1991	chr5	-	156790390	156792509		ATCAATATTGGAAACCTGTGCTTTAGTTCTTCCACCTCTGCTGCTGCTATGCTGTGTGAC	intronic antisense	NM_001037333	CYFIP2	cytoplasmic FMR1-interacting protein 2	+	156693090	156822606
ASHG19A3A008517	0.0206263	1.61639	up	212.339	193.619	7.99158	7.29881	186.959	130.734	196.977	203.351	219.147	270.118	215.927	211.7	149.086	245.792	7.03697	7.86258	7.15954	8.26187	7.59812	8.49274	7.52329	7.53272	7.17613	7.80802	noncoding	ENST00000474761	CTD-2377D24.2	Ensembl	144	chr17	-	46767842	46767986	nc-HOXB9-192-,	TTCCAGAAAATGTTAACATCACTCTGAAGGGATACACAGTTGTGAAGGGCCCCAGAGGAA	intergenic
ASHG19A3A040551	0.0221616	1.54465	up	32.359	30.3486	5.25821	4.63093	25.5135	20.7273	24.2452	29.6603	42.4927	39.2316	32.9375	33.1922	26.5542	38.9838	4.27886	5.00158	4.24175	5.49718	5.12663	5.59596	4.64341	4.92211	4.86401	5.27423	noncoding	ENST00000436629	LL0XNC01-16G2.1	Ensembl	1960	chrX	-	152583140	152586144		AGTGACTCAGATGACCACGTTTGATACCAAATGGGGAGCTGGCCTGGAGGGAGCTCTGAG	intergenic
ASHG19A3A038141	0.0361424	1.56522	up	6494.24	4909.46	12.7318	12.0854	4085.86	5247.45	3850.25	4912.3	4999.27	5718.54	4643.51	8253	6968.44	8339.91	11.6064	12.7253	11.5472	12.7031	12.3943	12.8266	12.2849	12.6965	12.5941	12.7073	noncoding	ENST00000411521	RP11-323H21.2	Ensembl	244	chr9	-	134657956	134658200		GAGAACTTCTACAACACTTCCATTGAGGAAATTCCCCTCAATGTTCCTGACCTCATCTGA	intergenic
ASHG19A3A012416	0.0111406	1.57755	up	313.796	308.952	8.5562	7.89852	453.589	302.703	332.791	258.981	217.839	257.107	203.283	369.822	337.258	380.367	8.28202	9.07403	7.88781	8.60939	7.58916	8.41494	7.42692	8.29954	8.30669	8.38311	noncoding	BC024172		misc_RNA	1330	chr1	-	231497489	231498781		GTTTAGTTTTGTTCGAGTGGCTAAATCAACTTGTCTGTGGTTGTTAAGAAAAACAGTAGT	intergenic
ASHG19A3A036203	0.0388359	3.46857	up	802.477	359.701	9.82022	8.02588	279.382	457.479	279.356	1071.77	240.615	1136.63	242.325	672.634	756.827	673.866	7.59403	9.62554	7.64843	10.6151	7.73785	10.5833	7.69718	9.11501	9.45194	9.1622	noncoding	NR_026913	LOC100133669	RefSeq_NR	709	chr8	-	144063447	144099807		GATCCTGCTACCAGGTTATGATAGATTTTATGGTATGTCTCAAGATATTGAGATAAAGGT	bidirectional	NM_001127213	LY6E	lymphocyte antigen 6E precursor	+	144099901	144103827
ASHG19A3A036203	0.0388359	3.46857	up	802.477	359.701	9.82022	8.02588	279.382	457.479	279.356	1071.77	240.615	1136.63	242.325	672.634	756.827	673.866	7.59403	9.62554	7.64843	10.6151	7.73785	10.5833	7.69718	9.11501	9.45194	9.1622	noncoding	NR_026913	LOC100133669	RefSeq_NR	709	chr8	-	144063447	144099807		GATCCTGCTACCAGGTTATGATAGATTTTATGGTATGTCTCAAGATATTGAGATAAAGGT	bidirectional	NM_002346	LY6E	lymphocyte antigen 6E precursor	+	144099901	144103827
ASHG19A3A014896	0.00819685	1.66643	up	59308.6	35928.8	15.807	15.0702	29592.9	45432.7	28608.4	47407.6	34435	51595.6	32130.8	77619.3	54876.9	74487.8	14.6872	15.6831	14.6397	15.7006	15.2106	15.7582	15.1499	15.9823	15.6637	15.9107	noncoding	ENST00000415349	AC125238.4	Ensembl	1299	chr2	-	204629017	204630316	ENST00000402024,	CCAACAGTGGATGGCAAAGTGGTGTCTGAGACCAATGACACCAAAGTTCTGAGACATTAA	intergenic
ASHG19A3A014725	0.0102236	1.68124	up	35739.5	22156.3	15.0822	14.3327	16527	22931.2	16341.2	28637.9	21609.8	31573.1	21319.4	47760.4	34984.2	47794.8	13.7952	14.6837	13.805	15.0898	14.5559	15.1385	14.5661	15.2547	14.9412	15.2442	noncoding	ENST00000397031	KRT18P29	Ensembl	1267	chr2	-	182825938	182827205		ATGATGACTTCAATCTTGGTGATGCCCTGGACAACAGCAACTCCATGCAAACCATCCAAA	intergenic
ASHG19A3A030420	0.0465975	5.52461	up	468.151	140.352	9.03875	6.57288	52.9132	302.881	47.5742	697.389	188.484	727.809	186.396	299.297	226.394	313.378	5.2704	9.07535	5.17276	10.0273	7.36554	9.96143	7.29627	8.00677	7.75942	8.12289	noncoding	uc009wkz.1	FCGR1C	UCSC_knowngene	566	chr1	+	149370546	149375252	NR_027484,NM_001017986,NM_001004340,	GCTCAGGCAAGGGAAAGCATCACTACACATCAGCAGGAATATCACAATACACTGTGAAAG	intergenic
ASHG19A3A025395	0.0410659	1.62037	up	3305.36	2492.53	11.6977	11.0014	1697.68	1352.21	1626.39	2477.31	2698.87	2694	2527.86	4947	3911.84	5056.26	10.2444	11.0323	10.2167	11.7586	11.4394	11.7749	11.3405	11.9462	11.766	11.9764	noncoding	ENST00000507715	RP11-802H3.1	Ensembl	142	chr4	+	33402159	33402301		TTGTGAAGATCTAGATCCGCGACGGGAAGCTGGTGTCCGAGTCCCCTGACGTCCTGCCCA	intergenic
ASHG19A3A000105	0.0149177	7.17823	up	89.1759	30.3966	6.49409	3.65046	9.66642	36.0363	5	66.2082	12.928	44.126	11.1394	141.317	113.249	158.192	2.96926	5.87051	2.33607	6.63762	3.25316	5.77515	2.89617	6.97324	6.79764	7.21392	noncoding	ENST00000414223	RP11-561O23.5	Ensembl	617	chr9	+	70943495	70945547	uc004afh.2,NR_015361,ENST00000449954,ENST00000435421,	taatgcagtgtgatctgtgctgcaatagagttttggaagctagaagttcaaaacgaggtg	intergenic
ASHG19A3A016639	0.0374645	1.60515	up	70.5431	66.1888	6.44069	5.75798	62.6532	66.02	63.9515	61.5124	72.2227	81.7405	70.2935	75.0088	61.8232	68.4337	5.5079	6.82455	5.59008	6.5334	5.91965	6.70287	5.79907	6.07675	5.97318	6.06585	noncoding	ENST00000412645	AC016739.1	Ensembl	883	chr2	+	177106838	177107721		CTGATTTCTACATCTGCAGAGATCCTGAAGAGATGGAAAAAGACCAGGCTGCTGCTGAAA	intergenic
ASHG19A3A034657	0.00518271	1.70066	up	28.583	24.0673	5.05707	4.29097	28.0349	18.3424	28.7604	21.6706	21.4894	31.9981	26.3287	40.1114	15.723	30.7928	4.40583	4.80846	4.47166	5.05538	4.07808	5.28826	4.29682	5.19857	4.20247	4.93466	noncoding	NR_024549	DMTF1	RefSeq_NR	4012	chr7	+	86781676	86825646		CTGCCCACAACTTCCAAACCAGTCAAATGGGAAGAAGAAGAATGAAGAATAAATGATGAA	exon sense-overlapping	NM_001142326	DMTF1	cyclin-D-binding Myb-like transcription factor 1	+	86781676	86825648
ASHG19A3A034657	0.00518271	1.70066	up	28.583	24.0673	5.05707	4.29097	28.0349	18.3424	28.7604	21.6706	21.4894	31.9981	26.3287	40.1114	15.723	30.7928	4.40583	4.80846	4.47166	5.05538	4.07808	5.28826	4.29682	5.19857	4.20247	4.93466	noncoding	NR_024549	DMTF1	RefSeq_NR	4012	chr7	+	86781676	86825646		CTGCCCACAACTTCCAAACCAGTCAAATGGGAAGAAGAAGAATGAAGAATAAATGATGAA	exon sense-overlapping	NM_001142327	DMTF1	cyclin-D-binding Myb-like transcription factor 1	+	86781676	86825648
ASHG19A3A034657	0.00518271	1.70066	up	28.583	24.0673	5.05707	4.29097	28.0349	18.3424	28.7604	21.6706	21.4894	31.9981	26.3287	40.1114	15.723	30.7928	4.40583	4.80846	4.47166	5.05538	4.07808	5.28826	4.29682	5.19857	4.20247	4.93466	noncoding	NR_024549	DMTF1	RefSeq_NR	4012	chr7	+	86781676	86825646		CTGCCCACAACTTCCAAACCAGTCAAATGGGAAGAAGAAGAATGAAGAATAAATGATGAA	natural antisense	NM_024315	C7orf23	transmembrane protein C7orf23	-	86825477	86849031
ASHG19A3A034657	0.00518271	1.70066	up	28.583	24.0673	5.05707	4.29097	28.0349	18.3424	28.7604	21.6706	21.4894	31.9981	26.3287	40.1114	15.723	30.7928	4.40583	4.80846	4.47166	5.05538	4.07808	5.28826	4.29682	5.19857	4.20247	4.93466	noncoding	NR_024549	DMTF1	RefSeq_NR	4012	chr7	+	86781676	86825646		CTGCCCACAACTTCCAAACCAGTCAAATGGGAAGAAGAAGAATGAAGAATAAATGATGAA	exon sense-overlapping	NM_021145	DMTF1	cyclin-D-binding Myb-like transcription factor 1	+	86781869	86825648
ASHG19A3A000158	0.035436	3.61603	up	50.4352	21.8995	5.37207	3.51767	5.60373	9.89825	7.43614	27.2433	14.5305	21.2337	10.426	101.994	71.5014	91.8071	2.42686	3.85338	2.7235	5.37327	3.44715	4.65359	2.82104	6.51546	6.16977	6.46465	noncoding	ENST00000423390	BX255923.3	Ensembl	2874	chr9	-	69174212	69179458	uc003zfy.2,	TAATGCAGTGTGATCTGTGCTGCAATAGAGATGGAAGAGTGTTCTGATCGGCTGGAAAAC	intergenic
ASHG19A3A054623	0.0259595	2.966	up	1005.13	452.867	10.0311	8.46262	269.203	278.164	312.556	1369.64	525.298	1291.33	513.397	1001.26	643.881	1085.28	7.5411	8.96021	7.8019	10.9519	8.90519	10.7673	8.84984	9.66912	9.2151	9.8072	noncoding	NR_027781	MT1DP	RefSeq_NR	376	chr16	+	56677598	56678852	NR_003658,	ATTTACTATGTCTGTTTTCTTAAATGAAATATGGGAATGATAATAAACATTGTTGGCCTT	intergenic
ASHG19A3A044568	0.0167523	1.79484	up	3338.33	2325.79	11.8377	10.9939	2208.35	2890.9	2268.59	3023.24	2344.27	3549.39	2280.58	3705.57	2527.17	3522.55	10.6741	11.9892	10.745	12.0204	11.2255	12.1606	11.1858	11.5306	11.1391	11.488	noncoding	ENST00000454541	RP11-179H18.5	Ensembl	627	chr10	+	121397967	121398594		ATTCAGAAGAAATACGATGAAAGGGAAAAGAATGCCAAAATCAGCCGTCTCCTGGGGGAG	intergenic
ASHG19A3A036717	0.038454	2.08156	up	2303.17	1617.63	11.2503	10.1927	1402.6	1159.95	1550.45	1818.17	873.288	1882.64	815.324	3302.31	3446.48	3352.8	9.9694	10.8212	10.1437	11.3405	9.68704	11.2824	9.58002	11.3925	11.5831	11.4151	noncoding	HIT000067254		H-invDB	619	chr8	+	81454720	81455338		CTGCCCTGAAAGGGGCTGAAATGAAGCCATTAAGACCGAAGTGTACTTTTTAAAACTCCA	intergenic
ASHG19A3A018569	0.0141655	3.12455	up	111.351	56.3947	7.07606	5.43241	72.2948	165.781	67.7527	97.0481	36.5141	118.56	35.1419	84.8419	70.27	90.523	5.71288	8.23111	5.66394	7.18797	4.89445	7.26289	4.74543	6.25149	6.14536	6.44684	noncoding	AY927573		RNAdb	1365	chr20	+	61910286	61919935	NM_018209,	TTTGAAGAGAGTGACTGGAGTGGTAAAGATGGAAATGCTGGAAATGATACTGGCGCTCAC	exon sense-overlapping	NM_175609	ARFGAP1	ADP-ribosylation factor GTPase-activating	+	61904164	61921142
ASHG19A3A018569	0.0141655	3.12455	up	111.351	56.3947	7.07606	5.43241	72.2948	165.781	67.7527	97.0481	36.5141	118.56	35.1419	84.8419	70.27	90.523	5.71288	8.23111	5.66394	7.18797	4.89445	7.26289	4.74543	6.25149	6.14536	6.44684	noncoding	AY927573		RNAdb	1365	chr20	+	61910286	61919935	NM_018209,	TTTGAAGAGAGTGACTGGAGTGGTAAAGATGGAAATGCTGGAAATGATACTGGCGCTCAC	exon sense-overlapping	NM_018209	ARFGAP1	ADP-ribosylation factor GTPase-activating	+	61904164	61921142
ASHG19A3A021683	0.0187778	1.92607	up	2160.24	1450.26	11.0625	10.1169	571.782	705.99	1232.71	1634.69	1596.76	1555.16	1414.35	3478.06	2435.7	3427.27	8.62796	10.2036	9.81857	11.1937	10.6192	11.017	10.436	11.4525	11.0826	11.4459	noncoding	ENST00000510488	RP11-438D8.3	Ensembl	1269	chr3	-	141189475	141190744		AAGGAGCTGCTCTTTATGAAGAAGAACCACAAAGAGGAAGTAAAAGGCCTACAAGCCCAG	intergenic
ASHG19A3A038475	0.00418829	1.51166	up	119.195	112.799	7.11635	6.52021	118.188	66.6959	116.834	102.291	108.733	108.614	107.395	173.078	112.845	145.295	6.39575	6.83982	6.42708	7.2645	6.53086	7.12632	6.4546	7.25196	6.79277	7.09916	noncoding	ENST00000418151	RP11-562M8.4	Ensembl	400	chr9	+	32926048	32926448		TAAAAAAGGAAAATCAAAGGGATGCACAGATGGTGGGTATTTACCTCTGTCCCCAGACAC	intergenic
ASHG19A3A018810	0.0453297	1.59593	up	77.1632	70.6889	6.51995	5.84555	60.9081	45.8756	68.6861	82.1893	76.1163	102.965	86.082	79.8826	61.6518	74.9038	5.46949	6.25439	5.67905	6.94877	5.99811	7.04569	6.11277	6.16397	5.96831	6.18691	noncoding	ENST00000399566	RPS5L	Ensembl	612	chr21	-	34853886	34854502		AACAGCAACAAGCTCATGATCATGTGCATCATCAAGCATGCCTTCGATTTCATCCACCTG	intergenic
ASHG19A3A021913	0.016964	1.83388	up	952.489	679.504	9.95617	9.08127	473.44	343.395	457.942	716.494	774.685	770.431	736.1	1424.36	955.353	1507.77	8.35157	9.2522	8.35072	10.0619	9.50357	10.0474	9.42024	10.1635	9.78028	10.2559	noncoding	ENST00000469825	KRT18P43	Ensembl	1281	chr3	-	169620767	169622048		TACAATGAGCTGTCTCGAAAGAACTGAGAGGAACTAGACAAGTACTGGTCCCAGCAGATT	intergenic
ASHG19A3A030247	0.0296975	2.13076	up	29.7186	20.3067	5.13325	4.04188	16.8795	21.4323	13.431	31.6321	26.2571	30.8552	26.2204	24.3437	18.7456	40.33	3.70024	5.05181	3.40488	5.5865	4.39318	5.23029	4.29015	4.4767	4.42095	5.32094	noncoding	NR_002767	NCRNA00120	RefSeq_NR	914	chr6	-	88410019	88410933		AATGTCTCGTTATCAGTAGCTTAAAAAACCGAAGTATATACCTCTGTATTTGGTGACTTC	intron sense-overlapping	NM_018064	AKIRIN2	akirin-2	-	88384577	88411985
ASHG19A3A029926	0.0229574	1.77703	up	28.9576	25.3286	5.11952	4.29005	37.1803	39.9741	29.4043	23.2895	16.7117	24.6641	17.8474	28.2964	25.4991	28.5637	4.79229	6.03712	4.50298	5.14911	3.67821	4.89111	3.66191	4.69599	4.81486	4.82425	noncoding	AK097717		misc_RNA	1961	chr6	-	43112730	43115192		AACAAACCAAAGAAAACAAGAGTCAGAGAAGATGACCTGGAAGGCATCCCTGCAGTGTGA	natural antisense	NM_002821	PTK7	inactive tyrosine-protein kinase 7 isoform a	+	43044028	43129457
ASHG19A3A029926	0.0229574	1.77703	up	28.9576	25.3286	5.11952	4.29005	37.1803	39.9741	29.4043	23.2895	16.7117	24.6641	17.8474	28.2964	25.4991	28.5637	4.79229	6.03712	4.50298	5.14911	3.67821	4.89111	3.66191	4.69599	4.81486	4.82425	noncoding	AK097717		misc_RNA	1961	chr6	-	43112730	43115192		AACAAACCAAAGAAAACAAGAGTCAGAGAAGATGACCTGGAAGGCATCCCTGCAGTGTGA	natural antisense	NM_152882	PTK7	inactive tyrosine-protein kinase 7 isoform d	+	43044028	43129457
ASHG19A3A029926	0.0229574	1.77703	up	28.9576	25.3286	5.11952	4.29005	37.1803	39.9741	29.4043	23.2895	16.7117	24.6641	17.8474	28.2964	25.4991	28.5637	4.79229	6.03712	4.50298	5.14911	3.67821	4.89111	3.66191	4.69599	4.81486	4.82425	noncoding	AK097717		misc_RNA	1961	chr6	-	43112730	43115192		AACAAACCAAAGAAAACAAGAGTCAGAGAAGATGACCTGGAAGGCATCCCTGCAGTGTGA	natural antisense	NM_152880	PTK7	inactive tyrosine-protein kinase 7 isoform b	+	43044028	43129457
ASHG19A3A029926	0.0229574	1.77703	up	28.9576	25.3286	5.11952	4.29005	37.1803	39.9741	29.4043	23.2895	16.7117	24.6641	17.8474	28.2964	25.4991	28.5637	4.79229	6.03712	4.50298	5.14911	3.67821	4.89111	3.66191	4.69599	4.81486	4.82425	noncoding	AK097717		misc_RNA	1961	chr6	-	43112730	43115192		AACAAACCAAAGAAAACAAGAGTCAGAGAAGATGACCTGGAAGGCATCCCTGCAGTGTGA	natural antisense	NM_152881	PTK7	inactive tyrosine-protein kinase 7 isoform c	+	43044028	43129457
ASHG19A3A024744	0.0133513	2.51218	up	1826.79	987.276	10.939	9.61003	613.554	965.791	590.624	1427.81	1195.8	1639.17	1156.2	2471.25	1380.2	2629.95	8.73111	10.6013	8.72316	11.0103	10.177	11.0826	10.122	10.9526	10.2968	11.048	noncoding	ENST00000513396	KRT18	Ensembl	748	chr4	-	136292331	136293079		CAGATAGTGGACAGCAAAGTGGGGTGTGAGACCAATGACACCAAAGTTCTGAGACATTAA	intergenic
ASHG19A3A008030	0.0306654	1.53031	up	20.3044	19.163	4.59116	3.97734	15.7686	17.1199	17.6732	15.7713	19.1917	21.2937	22.0958	23.0869	21.0857	24.2502	3.6058	4.69857	3.80456	4.61789	3.89586	4.66004	4.01211	4.39541	4.56837	4.58391	noncoding	ENST00000446853	AC107983.3	Ensembl	485	chr17	-	18431899	18454999	NM_014695,ENST00000433419,	AAACATATTCCAAGAAAAAAGAGGTCTGCTCTTAAGGACATGGAGAGCTACTTGTTGAAG	intergenic
ASHG19A3A053143	0.014834	1.51864	up	2086.25	1719.86	11.0999	10.4972	2096.88	1043.17	2055.86	1545.7	1329.49	1632.56	1259.39	3034.29	1857.7	3175.52	10.5956	10.7048	10.5993	11.1214	10.3389	11.0784	10.2526	11.2577	10.6994	11.3375	noncoding	NR_028330	C15orf37	RefSeq_NR	2084	chr15	+	80215112	80217196		TCACATTCTGCTCTTTGGATCATTTTCTTCGGAAAAAGTTTTCCAAAGTGTGTCTTGTGT	natural antisense	NM_001199757	ST20	suppressor of tumorigenicity 20 protein	-	80191181	80215664
ASHG19A3A053143	0.014834	1.51864	up	2086.25	1719.86	11.0999	10.4972	2096.88	1043.17	2055.86	1545.7	1329.49	1632.56	1259.39	3034.29	1857.7	3175.52	10.5956	10.7048	10.5993	11.1214	10.3389	11.0784	10.2526	11.2577	10.6994	11.3375	noncoding	NR_028330	C15orf37	RefSeq_NR	2084	chr15	+	80215112	80217196		TCACATTCTGCTCTTTGGATCATTTTCTTCGGAAAAAGTTTTCCAAAGTGTGTCTTGTGT	natural antisense	NM_001100880	ST20	suppressor of tumorigenicity 20 protein	-	80191181	80215664
ASHG19A3A053143	0.014834	1.51864	up	2086.25	1719.86	11.0999	10.4972	2096.88	1043.17	2055.86	1545.7	1329.49	1632.56	1259.39	3034.29	1857.7	3175.52	10.5956	10.7048	10.5993	11.1214	10.3389	11.0784	10.2526	11.2577	10.6994	11.3375	noncoding	NR_028330	C15orf37	RefSeq_NR	2084	chr15	+	80215112	80217196		TCACATTCTGCTCTTTGGATCATTTTCTTCGGAAAAAGTTTTCCAAAGTGTGTCTTGTGT	natural antisense	NM_001199760	ST20-MTHFS	ST20-MTHFS protein	-	80135888	80215448
ASHG19A3A055147	0.00663417	1.52345	up	94.7718	90.207	6.79687	6.18952	102.015	72.7765	105.254	71.8116	78.7594	83.7167	86.1476	90.2416	78.8584	155.313	6.1966	6.96969	6.27873	6.75087	6.05438	6.73762	6.11528	6.33894	6.30262	7.18721	noncoding	uc002nof.3	LOC284440	UCSC_knowngene	2534	chr19	-	19867182	19887222		TTGGAGATACTGGGACTCCTCTCACAAATATGCTTCTTAGAGACAAGGCCTCACTCCATT	intergenic
ASHG19A3A045990	0.0359315	1.5207	up	24.8556	23.93	4.86614	4.26141	29.6125	31.5092	31.6989	15.5432	21.0498	18.9748	21.7195	27.7679	15.5693	30.483	4.48312	5.66076	4.60955	4.59705	4.04112	4.48527	3.98374	4.66795	4.18953	4.91969	noncoding	AI933351		RNAdb	313	chr11	+	2677445	2677733		AACCTAGGGTACTTGAATCTCAGCCCCAAATCTCTAAAATGGGGGCAGTAACATGCTTCT	intron sense-overlapping	NM_181798	KCNQ1	potassium voltage-gated channel subfamily KQT	+	2482683	2870340
ASHG19A3A045990	0.0359315	1.5207	up	24.8556	23.93	4.86614	4.26141	29.6125	31.5092	31.6989	15.5432	21.0498	18.9748	21.7195	27.7679	15.5693	30.483	4.48312	5.66076	4.60955	4.59705	4.04112	4.48527	3.98374	4.66795	4.18953	4.91969	noncoding	AI933351		RNAdb	313	chr11	+	2677445	2677733		AACCTAGGGTACTTGAATCTCAGCCCCAAATCTCTAAAATGGGGGCAGTAACATGCTTCT	intron sense-overlapping	NM_000218	KCNQ1	potassium voltage-gated channel subfamily KQT	+	2466220	2870340
ASHG19A3A052450	0.023605	1.79999	up	120.446	93.2596	7.02189	6.1739	99.7369	53.7805	94.5232	86.6141	65.9176	84.7536	65.679	186.053	140.441	191.029	6.16673	6.50523	6.13246	7.02514	5.78282	6.75823	5.69917	7.34855	7.08833	7.47231	noncoding	AL109717		misc_RNA	776	chr15	-	80135895	80136646		CATTATTCTTTGGATAGTAGCATAAATTTGATGTTTTATGTACAAAAGTAAAAACATTTG	exon sense-overlapping	NM_001199758	MTHFS	5-formyltetrahydrofolate cyclo-ligase isoform b	-	80135888	80189627
ASHG19A3A052450	0.023605	1.79999	up	120.446	93.2596	7.02189	6.1739	99.7369	53.7805	94.5232	86.6141	65.9176	84.7536	65.679	186.053	140.441	191.029	6.16673	6.50523	6.13246	7.02514	5.78282	6.75823	5.69917	7.34855	7.08833	7.47231	noncoding	AL109717		misc_RNA	776	chr15	-	80135895	80136646		CATTATTCTTTGGATAGTAGCATAAATTTGATGTTTTATGTACAAAAGTAAAAACATTTG	exon sense-overlapping	NM_006441	MTHFS	5-formyltetrahydrofolate cyclo-ligase isoform a	-	80135888	80189391
ASHG19A3A052450	0.023605	1.79999	up	120.446	93.2596	7.02189	6.1739	99.7369	53.7805	94.5232	86.6141	65.9176	84.7536	65.679	186.053	140.441	191.029	6.16673	6.50523	6.13246	7.02514	5.78282	6.75823	5.69917	7.34855	7.08833	7.47231	noncoding	AL109717		misc_RNA	776	chr15	-	80135895	80136646		CATTATTCTTTGGATAGTAGCATAAATTTGATGTTTTATGTACAAAAGTAAAAACATTTG	exon sense-overlapping	NM_001199760	ST20-MTHFS	ST20-MTHFS protein	-	80135888	80215448
ASHG19A3A009432	0.0393039	1.68406	up	2935.38	2174.74	11.616	10.864	2404.14	1547.86	2492.2	3352.97	1836.76	3832.73	1654.71	2813.96	2485.92	3129.37	10.8056	11.1932	10.8891	12.1681	10.8415	12.2635	10.6711	11.1419	11.113	11.3132	noncoding	ENST00000492524	RP11-19G24.2	Ensembl	524	chr17	+	35519529	35520053		AATTGTCTACTGTAGGTAGGTGTTTGAGAAATCCCCCCTGCAGGTGAAGAAATCTGGCAT	intronic antisense	NM_198836	ACACA	acetyl-CoA carboxylase 1 isoform 2	-	35441926	35716059
ASHG19A3A009432	0.0393039	1.68406	up	2935.38	2174.74	11.616	10.864	2404.14	1547.86	2492.2	3352.97	1836.76	3832.73	1654.71	2813.96	2485.92	3129.37	10.8056	11.1932	10.8891	12.1681	10.8415	12.2635	10.6711	11.1419	11.113	11.3132	noncoding	ENST00000492524	RP11-19G24.2	Ensembl	524	chr17	+	35519529	35520053		AATTGTCTACTGTAGGTAGGTGTTTGAGAAATCCCCCCTGCAGGTGAAGAAATCTGGCAT	intronic antisense	NM_198837	ACACA	acetyl-CoA carboxylase 1 isoform 3	-	35441926	35656692
ASHG19A3A009432	0.0393039	1.68406	up	2935.38	2174.74	11.616	10.864	2404.14	1547.86	2492.2	3352.97	1836.76	3832.73	1654.71	2813.96	2485.92	3129.37	10.8056	11.1932	10.8891	12.1681	10.8415	12.2635	10.6711	11.1419	11.113	11.3132	noncoding	ENST00000492524	RP11-19G24.2	Ensembl	524	chr17	+	35519529	35520053		AATTGTCTACTGTAGGTAGGTGTTTGAGAAATCCCCCCTGCAGGTGAAGAAATCTGGCAT	intronic antisense	NM_198838	ACACA	acetyl-CoA carboxylase 1 isoform 4	-	35441926	35656692
ASHG19A3A009432	0.0393039	1.68406	up	2935.38	2174.74	11.616	10.864	2404.14	1547.86	2492.2	3352.97	1836.76	3832.73	1654.71	2813.96	2485.92	3129.37	10.8056	11.1932	10.8891	12.1681	10.8415	12.2635	10.6711	11.1419	11.113	11.3132	noncoding	ENST00000492524	RP11-19G24.2	Ensembl	524	chr17	+	35519529	35520053		AATTGTCTACTGTAGGTAGGTGTTTGAGAAATCCCCCCTGCAGGTGAAGAAATCTGGCAT	intronic antisense	NM_198839	ACACA	acetyl-CoA carboxylase 1 isoform 2	-	35441926	35766902
ASHG19A3A009432	0.0393039	1.68406	up	2935.38	2174.74	11.616	10.864	2404.14	1547.86	2492.2	3352.97	1836.76	3832.73	1654.71	2813.96	2485.92	3129.37	10.8056	11.1932	10.8891	12.1681	10.8415	12.2635	10.6711	11.1419	11.113	11.3132	noncoding	ENST00000492524	RP11-19G24.2	Ensembl	524	chr17	+	35519529	35520053		AATTGTCTACTGTAGGTAGGTGTTTGAGAAATCCCCCCTGCAGGTGAAGAAATCTGGCAT	intronic antisense	NM_198834	ACACA	acetyl-CoA carboxylase 1 isoform 1	-	35441926	35766902
ASHG19A3A037096	0.041615	2.19915	up	173.665	119.936	7.727	6.59005	137.427	244.721	106.433	153.465	105.071	176.719	108.346	143.043	142.404	150.377	6.59326	8.78799	6.29811	7.85353	6.47856	7.86068	6.46948	6.9885	7.11083	7.14429	noncoding	ENST00000443149	RP11-546N22.6	Ensembl	426	chr9	-	5898925	5910710		CCAGAAGATTGGATTGTGTAATTGTGTTAGCTTCCTGCATATTTGGGTAAAGAAGAAAAA	intronic antisense	NM_005511	MLANA	melanoma antigen recognized by T-cells 1	+	5890908	5909822
ASHG19A3A025129	0.0217415	1.72896	up	644.112	541.775	9.57908	8.78917	606.814	565.565	576.165	654.019	488.24	615.853	450.773	692.358	586.883	692.766	8.71485	9.89827	8.68987	9.93037	8.79335	9.72036	8.65608	9.15261	9.09172	9.19378	noncoding	ENST00000397097	ZNF732	Ensembl	1032	chr4	+	212428	248643	NM_001039127,	CCCAGCAGAATGTATATAGAGATGTGATGTTGGAGAACTATAGAAACCTGGTCTCCCTGG	intergenic
ASHG19A3L0002059	0.0313624	5.20876	up	87.7971	31.8987	6.74015	4.35921	9.79823	98.7706	16.4734	64.8885	28.8123	119.401	26.0501	75.4521	78.3593	80.4737	2.98576	7.43784	3.69914	6.61192	4.5358	7.27689	4.27992	6.08448	6.29541	6.28959	noncoding	DQ890550	lincRNA-GFRA2-6	lincRNA	1279	chr8	-	21563901	21771113	NM_003974,	TTCTGGCTGGCAGCCAGGAACTGAGTATGACAATGTTGTACTAAAGAAAGGCCCAAAGTA	intron sense-overlapping	NM_001165038	GFRA2	GDNF family receptor alpha-2 isoform b	-	21549529	21646346
ASHG19A3L0002059	0.0313624	5.20876	up	87.7971	31.8987	6.74015	4.35921	9.79823	98.7706	16.4734	64.8885	28.8123	119.401	26.0501	75.4521	78.3593	80.4737	2.98576	7.43784	3.69914	6.61192	4.5358	7.27689	4.27992	6.08448	6.29541	6.28959	noncoding	DQ890550	lincRNA-GFRA2-6	lincRNA	1279	chr8	-	21563901	21771113	NM_003974,	TTCTGGCTGGCAGCCAGGAACTGAGTATGACAATGTTGTACTAAAGAAAGGCCCAAAGTA	exon sense-overlapping	NM_003974	DOK2	docking protein 2	-	21766383	21771205
ASHG19A3L0002059	0.0313624	5.20876	up	87.7971	31.8987	6.74015	4.35921	9.79823	98.7706	16.4734	64.8885	28.8123	119.401	26.0501	75.4521	78.3593	80.4737	2.98576	7.43784	3.69914	6.61192	4.5358	7.27689	4.27992	6.08448	6.29541	6.28959	noncoding	DQ890550	lincRNA-GFRA2-6	lincRNA	1279	chr8	-	21563901	21771113	NM_003974,	TTCTGGCTGGCAGCCAGGAACTGAGTATGACAATGTTGTACTAAAGAAAGGCCCAAAGTA	intron sense-overlapping	NM_001495	GFRA2	GDNF family receptor alpha-2 isoform a	-	21549529	21646346
ASHG19A3L0002059	0.0313624	5.20876	up	87.7971	31.8987	6.74015	4.35921	9.79823	98.7706	16.4734	64.8885	28.8123	119.401	26.0501	75.4521	78.3593	80.4737	2.98576	7.43784	3.69914	6.61192	4.5358	7.27689	4.27992	6.08448	6.29541	6.28959	noncoding	DQ890550	lincRNA-GFRA2-6	lincRNA	1279	chr8	-	21563901	21771113	NM_003974,	TTCTGGCTGGCAGCCAGGAACTGAGTATGACAATGTTGTACTAAAGAAAGGCCCAAAGTA	intron sense-overlapping	NM_001165039	GFRA2	GDNF family receptor alpha-2 isoform c	-	21549529	21646346
ASHG19A3A051950	0.03826	1.63649	up	687.003	598.398	9.64575	8.93515	617.057	686.181	560.073	539.982	546.179	558.932	543.454	791.696	725.226	858.224	8.74024	10.1629	8.6438	9.6632	8.96926	9.57901	8.92826	9.34365	9.39418	9.48	noncoding	AK021616		misc_RNA	1938	chr15	-	31773280	31775217		AGCCAGCTTCTCCTCTAGAAACGATGCTTTTTTCCCTAACTAAAGAGCAGCAAAAACAAA	intergenic
ASHG19A3A013086	0.00221359	1.68576	up	23.9795	21.228	4.83515	4.08175	29.6816	25.8193	19.5824	14.688	26.4989	26.3601	16.4789	27.5789	13.8981	25.4511	4.48601	5.34818	3.94016	4.52238	4.40625	4.99142	3.52721	4.65751	4.04911	4.65624	noncoding	ENST00000366135	AC010525.1	Ensembl	501	chr19	+	56208087	56208594		ACACCCGGCCTGGGTATGTTGTGGGAGAGTCATTTCCCAGGAGGAAATGGGGACTGTTAC	intergenic
ASHG19A3A031191	0.0141372	1.74836	up	60.4856	51.2827	6.1938	5.3878	52.477	44.9053	56.532	68.0155	55.4624	78.2283	48.4438	54.2845	43.4985	56.9942	5.25893	6.22134	5.40953	6.67303	5.52526	6.63512	5.24106	5.62876	5.50419	5.81073	noncoding	ENST00000445544	HCG16	Ensembl	317	chr6	+	28954576	28956313		TTTAAATGATTCGAATCTTGAGGTTTCAAACTGAACCGTCTTGTGCCTTTTGCCCGGCGG	intergenic
ASHG19A3A033081	0.0341211	1.73138	up	176.079	155.852	7.76034	6.96841	165.452	145.494	162.441	168.794	119.566	191.91	152.452	172.529	179.352	201.669	6.85923	8.02795	6.88595	7.99452	6.675	7.98539	6.99236	7.24599	7.42952	7.54783	noncoding	ENST00000443634	AC004862.5	Ensembl	282	chr7	-	80006869	80007151		TTGTTTGTTATGCTGCTGTTCACGGAGTCTCTCCAGATTGTCTGGTTTTCCTTACAGAGC	intergenic
ASHG19A3A040283	0.0381478	1.95274	up	1337.44	916.37	10.5471	9.58155	850.613	823.257	935.396	1611.23	917.812	1719.67	900.144	1212.25	977.886	1320.81	9.21988	10.4104	9.38465	11.1783	9.76344	11.1525	9.72692	9.92059	9.81287	10.0735	noncoding	ENST00000430258	RP1-298J18.1	Ensembl	551	chrX	-	110867403	110867954		AAAGAAGATGAAGAAGTTTTCAGGGGAGATTGCCTACTCTGGGTGGGTGTTTGAGAAGTC	intergenic
ASHG19A3A027808	0.0417667	2.42745	up	426.695	256.637	8.9784	7.69896	250.202	614.012	235.318	386.456	259.744	431.858	228.552	334.175	309.369	366.974	7.43729	10.008	7.39989	9.19084	7.85786	9.19864	7.61007	8.15674	8.1897	8.3378	noncoding	AK054653		misc_RNA	2854	chr5	-	180211776	180214630		GTCATCTAGGAGACTGGTTCTATTATTTACGTAGATGTTCTTGAATTAAAGGATGGGAAT	intergenic
ASHG19A3A034806	0.0367612	1.85748	up	240.705	165.354	7.89093	6.99758	147.753	158.927	145.094	105.171	132.854	99.9527	127.988	398.685	273.083	440.789	6.69545	8.16413	6.72364	7.30661	6.83593	6.99731	6.72313	8.40008	8.00977	8.58654	noncoding	ENST00000475250	RP11-758P17.3	Ensembl	303	chr7	+	100033826	100036127		AGGAAGATCTCAATGGTGGAACACTAGAGGCTTTCCTGCTAAAGTTAAGAACAAGCAAGT	natural antisense	NM_145030	C7orf47	hypothetical protein LOC221908	-	100032911	100034094
ASHG19A3A017342	0.0257823	2.07721	up	6129.29	3481.73	12.6466	11.592	3556.42	5632.67	4017.58	7291.58	3003.45	7565.26	2882.35	4912.69	3948.83	5244.24	11.3978	12.8244	11.6022	13.2306	11.6203	13.2097	11.5613	11.9368	11.7784	12.0318	noncoding	ENST00000439121	RP5-859I17.2	Ensembl	144	chr20	-	8910541	8910685		GTTCCCTATGTACCTGTTACTATCAAAAATCTATAAACAGTCAATGTGGATGAGAGCTAA	intergenic
ASHG19A3A011881	0.0329726	1.51788	up	34.8551	34.2378	5.40331	4.80125	35.899	28.5858	41.3043	35.8943	28.4153	39.8122	33.4603	33.4803	32.1099	36.5028	4.74407	5.51247	4.97332	5.76914	4.51464	5.61915	4.66505	4.93404	5.10916	5.18173	noncoding	G42907		misc_RNA	126	chr19	-	55998786	55998912		TAAAAAACCAGACGGATCTGGAGGAAGGGACAGGGCTGCCCGTCTCAGCTCTCAACCTTC	bidirectional	NM_001195267	SSC5D	soluble scavenger receptor cysteine-rich	+	55999869	56015691
ASHG19A3A011881	0.0329726	1.51788	up	34.8551	34.2378	5.40331	4.80125	35.899	28.5858	41.3043	35.8943	28.4153	39.8122	33.4603	33.4803	32.1099	36.5028	4.74407	5.51247	4.97332	5.76914	4.51464	5.61915	4.66505	4.93404	5.10916	5.18173	noncoding	G42907		misc_RNA	126	chr19	-	55998786	55998912		TAAAAAACCAGACGGATCTGGAGGAAGGGACAGGGCTGCCCGTCTCAGCTCTCAACCTTC	bidirectional	NM_001144950	SSC5D	soluble scavenger receptor cysteine-rich	+	55999869	56030466
ASHG19A3A011881	0.0329726	1.51788	up	34.8551	34.2378	5.40331	4.80125	35.899	28.5858	41.3043	35.8943	28.4153	39.8122	33.4603	33.4803	32.1099	36.5028	4.74407	5.51247	4.97332	5.76914	4.51464	5.61915	4.66505	4.93404	5.10916	5.18173	noncoding	G42907		misc_RNA	126	chr19	-	55998786	55998912		TAAAAAACCAGACGGATCTGGAGGAAGGGACAGGGCTGCCCGTCTCAGCTCTCAACCTTC	natural antisense	NM_020378	NAT14	N-acetyltransferase 14	+	55996556	55998935
ASHG19A3A049667	0.0314148	10.3185	up	594.673	69.6115	9.05647	5.68932	42.6021	426.447	42.708	1040.2	64.4763	1161.59	65.2029	191.233	133.068	153.898	4.98016	9.53303	5.01799	10.5702	5.74845	10.617	5.6882	7.38797	7.01178	7.17417	noncoding	uc001vjj.1	AX747962	UCSC_knowngene	2328	chr13	-	74987093	74993252		TTTCAAGAATCTGTCTCTGCTATGAGTCTCAAGAGCCTATTTTGTAACTCAGAAGCCAAG	intergenic
ASHG19A3A044782	0.0368789	2.04829	up	64.4317	47.8663	6.19901	5.16459	34.3415	57.895	30.9416	37.2794	38.7196	42.0733	42.9174	93.4441	92.4112	91.4666	4.68561	6.62159	4.57718	5.81943	4.98616	5.70514	5.05083	6.38938	6.52319	6.45953	noncoding	ENST00000431546	AC108448.2	Ensembl	730	chr11	-	3105622	3106673		TTAACTACACTCAATGTTTCTGCTGGAATTGCTGGCAAAGGTATGGGGCTTACCACCTGT	intergenic
ASHG19A3A032105	0.016999	1.8264	up	54.46	44.6065	6.01725	5.14825	44.3792	35.2858	42.3577	66.4511	53.6835	50.8766	60.0064	68.1954	22.6054	51.4909	5.03558	5.83831	5.00678	6.64251	5.47785	5.98709	5.56313	5.94989	4.65788	5.66844	noncoding	ENST00000434255	RP1-32B1.4	Ensembl	216	chr6	+	135581133	135582071		TACATGATAGAGTGGAAGCCACAAAGGAAGAAGAAGAAGAGATTCTATCTGGGTATGGAG	intergenic
ASHG19A3A009598	0.0235281	2.54792	up	35.1363	20.8073	5.3976	4.04828	12.4002	26.2854	16.9845	42.7663	27.1239	41.3007	32.0498	31.2871	15.478	34.042	3.27296	5.37572	3.74397	6.01671	4.44224	5.67595	4.60032	4.8402	4.1819	5.07941	noncoding	ENST00000438044	AC003963.2	Ensembl	2475	chr17	+	43339143	43345426		TACAAAGAGTTCTCTACAACCCAGACTCTGCAGTACCAAGGCTGCAGTTCTTTATGTGCT	natural antisense	NM_003954	MAP3K14	mitogen-activated protein kinase kinase kinase	-	43340487	43394414
ASHG19A3A009598	0.0235281	2.54792	up	35.1363	20.8073	5.3976	4.04828	12.4002	26.2854	16.9845	42.7663	27.1239	41.3007	32.0498	31.2871	15.478	34.042	3.27296	5.37572	3.74397	6.01671	4.44224	5.67595	4.60032	4.8402	4.1819	5.07941	noncoding	ENST00000438044	AC003963.2	Ensembl	2475	chr17	+	43339143	43345426		TACAAAGAGTTCTCTACAACCCAGACTCTGCAGTACCAAGGCTGCAGTTCTTTATGTGCT	natural antisense	NM_152343	C17orf46	hypothetical protein LOC124783	-	43331759	43339479
ASHG19A3A037654	0.0301986	2.4294	up	3719.17	1824.16	11.8871	10.6065	2086.39	2421.9	2178.38	5239.5	1587.26	5774.31	1532.32	2565.74	1736.45	2594.4	10.5881	11.7645	10.6768	12.7953	10.6104	12.8399	10.556	11.0077	10.6013	11.0282	noncoding	NR_027471	LOC440173	RefSeq_NR	2018	chr9	-	89623366	89657041		CCAACACCTCCACAAACAAATGGGAGCTTAATAGACTTTGCAAAATTACTTTTTATCCAG	intergenic
ASHG19A3A027862	0.0410304	1.70697	up	149.299	127.782	7.45064	6.6792	118.189	153.274	115.458	91.5418	118.13	104.954	114.444	190.733	172.691	205.994	6.39592	8.10763	6.41284	7.10709	6.65721	7.07838	6.55125	7.38453	7.37879	7.57558	noncoding	ENST00000412616	CTD-2012J19.1	Ensembl	1251	chr5	+	1614950	1616447	ENST00000507981,ENST00000504656,ENST00000429866,ENST00000411669,	TAATGAAAACGAAGGCCCTGAAAGTAGTGGTTCTTCTGACTGCCGTGAAACAGAAGAATT	intergenic
ASHG19A3L0001519	0.00602427	1.91345	up	29.7816	21.8252	5.10719	4.17102	19.3138	23.0277	21.8556	21.7972	20.2694	28.7427	27.0081	26.461	20.6789	48.8795	3.89616	5.16406	4.09721	5.06246	3.98046	5.12059	4.33773	4.59882	4.54352	5.59002	noncoding	chr4:6753049-6763474-	lincRNA-CNO	lincRNA	10426	chr4	-	6753049	6763474		ACCAACATATTACTAGCGTTCGTCTCAGGGGGGCTGGATGGGGTGATTTTGTGATTTTTT	intergenic
ASHG19A3A050145	0.0226929	1.80027	up	31.3255	26.3009	5.19659	4.34838	36.5189	52.4199	34.0182	25.4366	23.5047	23.5868	26.8981	28.3851	10.5644	26.799	4.76867	6.46353	4.699	5.27127	4.21824	4.8174	4.33055	4.70045	3.72543	4.7303	noncoding	uc001vau.1	AK124928	UCSC_knowngene	3508	chr13	+	46626982	46675482		CCTAGGAAAGGAAACTGGGAGCCCGGGAGAACTAAAATTCCCAATTAAAAGTGAATTTAA	intronic antisense	NM_001872	CPB2	carboxypeptidase B2 isoform a preproprotein	-	46627321	46679211
ASHG19A3A050145	0.0226929	1.80027	up	31.3255	26.3009	5.19659	4.34838	36.5189	52.4199	34.0182	25.4366	23.5047	23.5868	26.8981	28.3851	10.5644	26.799	4.76867	6.46353	4.699	5.27127	4.21824	4.8174	4.33055	4.70045	3.72543	4.7303	noncoding	uc001vau.1	AK124928	UCSC_knowngene	3508	chr13	+	46626982	46675482		CCTAGGAAAGGAAACTGGGAGCCCGGGAGAACTAAAATTCCCAATTAAAAGTGAATTTAA	intronic antisense	NM_016413	CPB2	carboxypeptidase B2 isoform b	-	46627321	46679211
ASHG19A3A050145	0.0226929	1.80027	up	31.3255	26.3009	5.19659	4.34838	36.5189	52.4199	34.0182	25.4366	23.5047	23.5868	26.8981	28.3851	10.5644	26.799	4.76867	6.46353	4.699	5.27127	4.21824	4.8174	4.33055	4.70045	3.72543	4.7303	noncoding	uc001vau.1	AK124928	UCSC_knowngene	3508	chr13	+	46626982	46675482		CCTAGGAAAGGAAACTGGGAGCCCGGGAGAACTAAAATTCCCAATTAAAAGTGAATTTAA	bidirectional	NM_015070	ZC3H13	zinc finger CCCH domain-containing protein 13	-	46536313	46626894
ASHG19A3A048200	0.0211361	1.9184	up	510.966	391.901	9.23376	8.29386	491.291	691.318	456.629	415.896	307.538	425.708	301.197	527.798	402.852	494.109	8.41267	10.1756	8.34631	9.29849	8.11726	9.17714	8.04173	8.78153	8.55131	8.7361	noncoding	BC017932		misc_RNA	1049	chr12	-	133697591	133698610		ACAATTTGCATATGGCACAGAATGCCTGTGAATGTAATAAAGATGAAACGCTGTGTCATC	intergenic
ASHG19A3A031049	0.00853139	1.575	up	6118.75	4497.18	12.6385	11.9832	5081.54	4111.16	5434.54	4907.3	4520.53	5188.31	4184.71	8118.37	3264.57	8268.6	11.963	12.4203	12.0978	12.7014	12.228	12.7	12.1207	12.6759	11.5064	12.6951	noncoding	ENST00000404566	RP3-322L4.2	Ensembl	242	chr6	+	21602358	21602600		AAGCGCTCCTGCGTATCCATGCCTTTGAACAGAAAACCCTAATCCCAGAGCAGTGGGCCC	intergenic
ASHG19A3A043048	0.0472605	1.53212	up	26.3065	25.0651	4.96774	4.35221	27.9067	19.6141	24.3522	27.2186	22.5488	31.7739	33.8914	30.6776	16.6265	22.2485	4.3989	4.91403	4.24765	5.37197	4.15541	5.27669	4.68805	4.81158	4.27101	4.46443	noncoding	AK074271		misc_RNA	2179	chr10	-	85898226	85900338		TAAAATGGGGAAAATACTACCGACCCTAATCCAAGGGCTTATGCCTCCGTGAGCATTGAT	natural antisense	NM_014394	GHITM	growth hormone-inducible transmembrane protein	+	85899184	85913311
ASHG19A3A020625	0.0397252	2.28323	up	725.372	505.952	9.73043	8.53935	569.37	497.719	528.961	766.4	284.589	844.25	265.807	685.557	881.035	832.937	8.62062	9.73694	8.56696	10.164	8.00358	10.1712	7.84199	9.14142	9.66358	9.43858	noncoding	NR_021492	LOC100144603	RefSeq_NR	628	chr22	+	51021454	51022353	ENST00000380711,	GGGCATCTGACTAGAGTATTGTTTGATAACCAGAAAGAAATCAAAAATTGGTGATCACAA	bidirectional	NM_005198	CHKB	choline/ethanolamine kinase	-	51017386	51021428
ASHG19A3L0001133	0.0319192	2.61794	up	102.901	58.0851	6.93585	5.54742	54.6643	100.076	48.3723	132.188	74.3672	141.809	47.2273	59.5733	65.7943	80.8594	5.31767	7.4581	5.19696	7.62774	5.96357	7.53447	5.20133	5.76259	6.0576	6.29637	noncoding	AL133087	lincRNA-PGAP1	lincRNA	2825	chr2	-	197831742	197987457		TTCCTATCATTGGTAACGCCCCAAGTAAAGCCTTTTTAATTAAAAATCTCTGGATGCTAT	exon sense-overlapping	NM_153697	ANKRD44	serine/threonine-protein phosphatase 6	-	197964194	198175521
ASHG19A3L0001133	0.0319192	2.61794	up	102.901	58.0851	6.93585	5.54742	54.6643	100.076	48.3723	132.188	74.3672	141.809	47.2273	59.5733	65.7943	80.8594	5.31767	7.4581	5.19696	7.62774	5.96357	7.53447	5.20133	5.76259	6.0576	6.29637	noncoding	AL133087	lincRNA-PGAP1	lincRNA	2825	chr2	-	197831742	197987457		TTCCTATCATTGGTAACGCCCCAAGTAAAGCCTTTTTAATTAAAAATCTCTGGATGCTAT	exon sense-overlapping	NM_001195144	ANKRD44	serine/threonine-protein phosphatase 6	-	197851385	198175521
ASHG19A3A042604	0.0382317	2.57847	up	2460.69	1267.61	11.3664	9.99988	1018	3578.92	1069.47	1871.08	1085.52	2014.9	1097.83	2417.95	2067.22	2420.58	9.47968	12.242	9.59586	11.3775	10.0313	11.3646	10.0407	10.9227	10.8519	10.9251	noncoding	BC043009		NRED	1261	chr10	-	33176190	33177408		CACCTCATCTTTTGCTCAAATTGAAATGTCATCGAACTGTATTTCTCAAGTCAATGGTCT	intergenic
ASHG19A3A052093	0.0172773	1.57753	up	78.1674	73.4946	6.55779	5.90012	65.4467	55.2024	69.7505	71.2313	72.3677	77.8291	76.1069	89.4602	83.801	97.114	5.56861	6.54958	5.70291	6.73935	5.92366	6.62902	5.91607	6.32572	6.38938	6.5453	noncoding	AF086205		misc_RNA	481	chr1	-	151555581	151556051		TACTCTGATGCCTATCTACTTCTCAAGGTTGTAGGAAGAGCCCTAAAGAAAAACACCATG	natural antisense	NM_020127	TUFT1	tuftelin isoform 1	+	151512780	151556059
ASHG19A3A052093	0.0172773	1.57753	up	78.1674	73.4946	6.55779	5.90012	65.4467	55.2024	69.7505	71.2313	72.3677	77.8291	76.1069	89.4602	83.801	97.114	5.56861	6.54958	5.70291	6.73935	5.92366	6.62902	5.91607	6.32572	6.38938	6.5453	noncoding	AF086205		misc_RNA	481	chr1	-	151555581	151556051		TACTCTGATGCCTATCTACTTCTCAAGGTTGTAGGAAGAGCCCTAAAGAAAAACACCATG	natural antisense	NM_001126337	TUFT1	tuftelin isoform 2	+	151512780	151556059
ASHG19A3A040735	0.041788	1.52772	up	89.1126	89.3611	6.74908	6.1377	122.962	60.7088	108.795	105.432	75.3365	115.244	74.9757	82.8575	64.7357	81.3204	6.4464	6.69586	6.32783	7.31008	5.98494	7.21868	5.89473	6.21642	6.0346	6.30434	noncoding	AK023870		misc_RNA	2027	chrX	+	19112501	19114528		TGGAATATTTTAATCATCTCCCAGGTTCTCATTGGAAAGGCAGGGTTAAAAGGAAATGGA	intronic antisense	NM_001079859	GPR64	G-protein coupled receptor 64 isoform 2	-	19007424	19140755
ASHG19A3A040735	0.041788	1.52772	up	89.1126	89.3611	6.74908	6.1377	122.962	60.7088	108.795	105.432	75.3365	115.244	74.9757	82.8575	64.7357	81.3204	6.4464	6.69586	6.32783	7.31008	5.98494	7.21868	5.89473	6.21642	6.0346	6.30434	noncoding	AK023870		misc_RNA	2027	chrX	+	19112501	19114528		TGGAATATTTTAATCATCTCCCAGGTTCTCATTGGAAAGGCAGGGTTAAAAGGAAATGGA	intronic antisense	NM_001079858	GPR64	G-protein coupled receptor 64 isoform 1	-	19007424	19140755
ASHG19A3A040735	0.041788	1.52772	up	89.1126	89.3611	6.74908	6.1377	122.962	60.7088	108.795	105.432	75.3365	115.244	74.9757	82.8575	64.7357	81.3204	6.4464	6.69586	6.32783	7.31008	5.98494	7.21868	5.89473	6.21642	6.0346	6.30434	noncoding	AK023870		misc_RNA	2027	chrX	+	19112501	19114528		TGGAATATTTTAATCATCTCCCAGGTTCTCATTGGAAAGGCAGGGTTAAAAGGAAATGGA	intronic antisense	NM_001184834	GPR64	G-protein coupled receptor 64 isoform 6	-	19007424	19140755
ASHG19A3A040735	0.041788	1.52772	up	89.1126	89.3611	6.74908	6.1377	122.962	60.7088	108.795	105.432	75.3365	115.244	74.9757	82.8575	64.7357	81.3204	6.4464	6.69586	6.32783	7.31008	5.98494	7.21868	5.89473	6.21642	6.0346	6.30434	noncoding	AK023870		misc_RNA	2027	chrX	+	19112501	19114528		TGGAATATTTTAATCATCTCCCAGGTTCTCATTGGAAAGGCAGGGTTAAAAGGAAATGGA	intronic antisense	NM_005756	GPR64	G-protein coupled receptor 64 isoform 4	-	19007424	19140755
ASHG19A3A040735	0.041788	1.52772	up	89.1126	89.3611	6.74908	6.1377	122.962	60.7088	108.795	105.432	75.3365	115.244	74.9757	82.8575	64.7357	81.3204	6.4464	6.69586	6.32783	7.31008	5.98494	7.21868	5.89473	6.21642	6.0346	6.30434	noncoding	AK023870		misc_RNA	2027	chrX	+	19112501	19114528		TGGAATATTTTAATCATCTCCCAGGTTCTCATTGGAAAGGCAGGGTTAAAAGGAAATGGA	intronic antisense	NM_001184837	GPR64	G-protein coupled receptor 64 isoform 9	-	19007424	19140755
ASHG19A3A040735	0.041788	1.52772	up	89.1126	89.3611	6.74908	6.1377	122.962	60.7088	108.795	105.432	75.3365	115.244	74.9757	82.8575	64.7357	81.3204	6.4464	6.69586	6.32783	7.31008	5.98494	7.21868	5.89473	6.21642	6.0346	6.30434	noncoding	AK023870		misc_RNA	2027	chrX	+	19112501	19114528		TGGAATATTTTAATCATCTCCCAGGTTCTCATTGGAAAGGCAGGGTTAAAAGGAAATGGA	intronic antisense	NM_001079860	GPR64	G-protein coupled receptor 64 isoform 3	-	19007424	19140755
ASHG19A3A040735	0.041788	1.52772	up	89.1126	89.3611	6.74908	6.1377	122.962	60.7088	108.795	105.432	75.3365	115.244	74.9757	82.8575	64.7357	81.3204	6.4464	6.69586	6.32783	7.31008	5.98494	7.21868	5.89473	6.21642	6.0346	6.30434	noncoding	AK023870		misc_RNA	2027	chrX	+	19112501	19114528		TGGAATATTTTAATCATCTCCCAGGTTCTCATTGGAAAGGCAGGGTTAAAAGGAAATGGA	intronic antisense	NM_001184835	GPR64	G-protein coupled receptor 64 isoform 7	-	19007424	19140755
ASHG19A3A040735	0.041788	1.52772	up	89.1126	89.3611	6.74908	6.1377	122.962	60.7088	108.795	105.432	75.3365	115.244	74.9757	82.8575	64.7357	81.3204	6.4464	6.69586	6.32783	7.31008	5.98494	7.21868	5.89473	6.21642	6.0346	6.30434	noncoding	AK023870		misc_RNA	2027	chrX	+	19112501	19114528		TGGAATATTTTAATCATCTCCCAGGTTCTCATTGGAAAGGCAGGGTTAAAAGGAAATGGA	intronic antisense	NM_001184836	GPR64	G-protein coupled receptor 64 isoform 8	-	19007424	19140755
ASHG19A3A040735	0.041788	1.52772	up	89.1126	89.3611	6.74908	6.1377	122.962	60.7088	108.795	105.432	75.3365	115.244	74.9757	82.8575	64.7357	81.3204	6.4464	6.69586	6.32783	7.31008	5.98494	7.21868	5.89473	6.21642	6.0346	6.30434	noncoding	AK023870		misc_RNA	2027	chrX	+	19112501	19114528		TGGAATATTTTAATCATCTCCCAGGTTCTCATTGGAAAGGCAGGGTTAAAAGGAAATGGA	intronic antisense	NM_001184833	GPR64	G-protein coupled receptor 64 isoform 5	-	19007424	19140755
ASHG19A3A009161	0.0377508	1.57863	up	542.945	514.698	9.34826	8.68959	597.751	490.84	615.189	511.922	417.623	587.077	374.28	543.214	568.648	581.674	8.6861	9.71875	8.78153	9.58713	8.56898	9.6504	8.36555	8.81957	9.04579	8.96545	noncoding	BC031588		RNAdb	816	chr17	+	15943785	15944584		TCTGCAGTTTGAATGATAACAGCATAAGACCTGGGAACCGCCTATAATAAAGCAGTGTGC	natural antisense	NM_001190440	NCOR1	nuclear receptor corepressor 1 isoform 3	-	15933407	16097953
ASHG19A3A009161	0.0377508	1.57863	up	542.945	514.698	9.34826	8.68959	597.751	490.84	615.189	511.922	417.623	587.077	374.28	543.214	568.648	581.674	8.6861	9.71875	8.78153	9.58713	8.56898	9.6504	8.36555	8.81957	9.04579	8.96545	noncoding	BC031588		RNAdb	816	chr17	+	15943785	15944584		TCTGCAGTTTGAATGATAACAGCATAAGACCTGGGAACCGCCTATAATAAAGCAGTGTGC	natural antisense	NM_006311	NCOR1	nuclear receptor corepressor 1 isoform 1	-	15933407	16118874
ASHG19A3A026532	0.0238818	4.32727	up	187.969	57.3583	7.57315	5.45969	44.0681	40.1716	39.6321	253.391	49.1924	299.483	52.2035	173.903	101.695	172.895	5.0265	6.04334	4.91622	8.57581	5.34687	8.65239	5.35619	7.25823	6.65268	7.33598	noncoding	ENST00000515243	RP11-1C1.4	Ensembl	2130	chr5	-	10493638	10502840		TTAACTAGATGTCCTGCATGTTGTAGGAAACTCTCTAGGAGGTGTGTCTCCAGGATAGAG	intergenic
ASHG19A3A051497	0.0365277	1.62211	up	40.735	37.9819	5.63838	4.94051	50.7465	41.883	28.6007	37.7744	37.5386	43.7293	39.0819	35.3781	33.9418	44.9101	5.21423	6.10755	4.4637	5.83655	4.93899	5.75996	4.90316	5.01266	5.18247	5.47518	noncoding	uc001eql.2	FLJ39739	UCSC_knowngene	2257	chr1	-	147835126	147931980	uc001ejp.3,ENST00000440199,	TAGATATGGTTTCTCTCTGATATCGAACGACTTCCAATGTCAAGCGGAATGCTACATCAC	intergenic
ASHG19A3A012111	0.039421	5.04516	up	48.9019	12.5281	5.6178	3.2829	5	25.4044	5	80.2271	19.6358	91.441	19.3448	22.1943	13.6599	25.2428	2.32199	5.32135	2.33607	6.91299	3.93133	6.87251	3.79588	4.33859	4.02922	4.64353	noncoding	AY927487		RNAdb	576	chr19	+	6680187	6720573		TCTGGAGCAAAGCCAGTCATCATGGATATGTCCAATATAGACATAGTGGCATCCTGGTCT	natural antisense	NM_000064	C3	complement C3 precursor	-	6677845	6720662
ASHG19A3A007552	0.0335631	1.50622	up	182.418	185.564	7.81665	7.22572	214.251	182.152	213.339	176.626	159.263	166.752	169.2	185.332	171.764	201.227	7.22058	8.36697	7.26315	8.05954	7.11895	7.76945	7.15462	7.34356	7.3713	7.54375	noncoding	NR_027660	ZNF138	RefSeq_NR	2586	chr7	+	64254770	64294023		AACTACAGAAACCTGGTTTTCTTGGCCAGACCTGATTACCTGTCTGGAACAAGGAAAAGA	exon sense-overlapping	NM_001160183	ZNF138	zinc finger protein 138 isoform 2	+	64254770	64294025
ASHG19A3A007552	0.0335631	1.50622	up	182.418	185.564	7.81665	7.22572	214.251	182.152	213.339	176.626	159.263	166.752	169.2	185.332	171.764	201.227	7.22058	8.36697	7.26315	8.05954	7.11895	7.76945	7.15462	7.34356	7.3713	7.54375	noncoding	NR_027660	ZNF138	RefSeq_NR	2586	chr7	+	64254770	64294023		AACTACAGAAACCTGGTTTTCTTGGCCAGACCTGATTACCTGTCTGGAACAAGGAAAAGA	exon sense-overlapping	NM_006524	ZNF138	zinc finger protein 138 isoform 1	+	64254770	64294025
ASHG19A3A030908	0.0091262	2.30646	up	54.9193	36.0112	6.05767	4.85199	30.1899	47.8809	26.253	41.4751	39.2638	55.792	34.2288	62.252	50.1206	67.1965	4.50915	6.32167	4.34623	5.97619	5.00768	6.12873	4.70454	5.82292	5.69235	6.03882	noncoding	CR598210		misc_RNA	2736	chr6	+	3751344	3754080		ATGTTTCCTGTGTAATTTTGTATAGGGGAATAGGGGCCGTGGGAACTGGAAGTAAACAGC	natural antisense	NM_183373	C6orf145	PX domain-containing protein C6orf145	-	3722835	3752246
ASHG19A3L0001418	0.0454706	1.65067	up	42.4674	38.304	5.68785	4.9648	44.1221	36.2689	37.3565	44.599	36.2914	53.9784	46.1813	36.8665	27.5688	40.6243	5.0279	5.87903	4.83119	6.07564	4.88402	6.07719	5.16974	5.07468	4.91114	5.33273	noncoding	BX104557	lincRNA-SHQ1-3	lincRNA	526	chr3	+	72663304	72665344		TTCTAAAGCACAGATGGGAAGAAATGGATCTTGTCTACGATCTACCCTGTACCCAACTGG	intergenic
ASHG19A3L0002275	0.0214348	3.14476	up	119.198	51.4888	7.04302	5.39007	47.1645	55.7649	42.1846	165.388	61.3981	194.228	60.685	116.433	46.0121	64.1784	5.11727	6.5653	5.00071	7.96257	5.67581	8.00383	5.57817	6.70815	5.5784	5.97526	noncoding	CV340376	lincRNA-CXorf66-1	lincRNA	148	chrX	+	138959008	138959155		AAATAGACAAGAAATGCCTGCCGGTGAACAATGCCATATCTATGCCATATGCAGGACTGG	intergenic
ASHG19A3A015763	0.014693	1.56806	up	9299.25	6770.59	13.2613	12.6123	6686.32	8144.8	6605.48	8457.78	6704.14	9291.48	6343.56	10353.2	7513.45	10249	12.3884	13.3044	12.3878	13.4509	12.8291	13.5084	12.7611	13.0306	12.6951	13.0121	noncoding	ENST00000428093	AC017083.2	Ensembl	483	chr2	+	68352396	68352879		ATGTAGTCTATGGCAAGGTGAAAGAAGGCATGAATATTGTGGAGGCCATGGAGCACTTTG	intergenic
ASHG19A3A016424	0.0248018	2.27812	up	70.417	44.9045	6.38562	5.19778	48.5703	54.7588	47.6531	88.8766	43.9746	102.846	50.9814	50.113	33.3431	55.4901	5.15651	6.53534	5.17531	7.06005	5.17745	7.0443	5.32027	5.51565	5.15933	5.77276	noncoding	ENST00000453636	AC092620.3	Ensembl	680	chr2	+	139362079	139370737		GTGGAACTGTATTCTCTAATCAATATTAGCACATACATATTGCCCCAGACTGTACCTCCT	intergenic
ASHG19A3A021248	0.0315388	1.71981	up	1328.89	1099.65	10.5733	9.79109	1390.44	1271.45	1336.88	1361.91	734.487	1312.43	723.419	1292.4	1313.04	1406.24	9.95919	10.945	9.93989	10.9427	9.43244	10.7916	9.39236	10.0195	10.2315	10.1679	noncoding	AL161983		NRED	4542	chr3	-	71728441	71732959	NM_173359,NM_001134651,NM_001134650,NM_001134649,	CAGAAATCATGAGATTGAAGGAATCTGTGTTAAATGTTTTTGTTTTGGTTGCTGCCTGAA	exon sense-overlapping	NM_001134649	EIF4E3	eukaryotic translation initiation factor 4E type	-	71728439	71803532
ASHG19A3A021248	0.0315388	1.71981	up	1328.89	1099.65	10.5733	9.79109	1390.44	1271.45	1336.88	1361.91	734.487	1312.43	723.419	1292.4	1313.04	1406.24	9.95919	10.945	9.93989	10.9427	9.43244	10.7916	9.39236	10.0195	10.2315	10.1679	noncoding	AL161983		NRED	4542	chr3	-	71728441	71732959	NM_173359,NM_001134651,NM_001134650,NM_001134649,	CAGAAATCATGAGATTGAAGGAATCTGTGTTAAATGTTTTTGTTTTGGTTGCTGCCTGAA	exon sense-overlapping	NM_001134651	EIF4E3	eukaryotic translation initiation factor 4E type	-	71728439	71774526
ASHG19A3A021248	0.0315388	1.71981	up	1328.89	1099.65	10.5733	9.79109	1390.44	1271.45	1336.88	1361.91	734.487	1312.43	723.419	1292.4	1313.04	1406.24	9.95919	10.945	9.93989	10.9427	9.43244	10.7916	9.39236	10.0195	10.2315	10.1679	noncoding	AL161983		NRED	4542	chr3	-	71728441	71732959	NM_173359,NM_001134651,NM_001134650,NM_001134649,	CAGAAATCATGAGATTGAAGGAATCTGTGTTAAATGTTTTTGTTTTGGTTGCTGCCTGAA	exon sense-overlapping	NM_001134650	EIF4E3	eukaryotic translation initiation factor 4E type	-	71728439	71778269
ASHG19A3A021248	0.0315388	1.71981	up	1328.89	1099.65	10.5733	9.79109	1390.44	1271.45	1336.88	1361.91	734.487	1312.43	723.419	1292.4	1313.04	1406.24	9.95919	10.945	9.93989	10.9427	9.43244	10.7916	9.39236	10.0195	10.2315	10.1679	noncoding	AL161983		NRED	4542	chr3	-	71728441	71732959	NM_173359,NM_001134651,NM_001134650,NM_001134649,	CAGAAATCATGAGATTGAAGGAATCTGTGTTAAATGTTTTTGTTTTGGTTGCTGCCTGAA	exon sense-overlapping	NM_173359	EIF4E3	eukaryotic translation initiation factor 4E type	-	71728439	71803924
ASHG19A3L0002327	0.0190651	2.97064	up	310.378	169.278	8.56666	6.99588	173.206	244.169	151.113	316.152	110.833	369.928	117.74	295.823	293.497	325.818	6.92846	8.78554	6.78056	8.90746	6.56048	8.97427	6.59553	7.99096	8.1144	8.17505	noncoding	BX096636	lincRNA-STARD8	lincRNA	670	chrX	+	67791644	67792306		TGGCAAGATGTTAGTGAATCTAACTGGTGTGTATATGGGTGTTCAATGTGCTATTTTTTC	intergenic
ASHG19A3A030535	0.041651	1.77864	up	38.7349	34.3589	5.55765	4.72687	28.1258	41.4955	34.5054	30.8837	42.8394	38.283	53.2304	47.9282	13.0935	35.0843	4.4101	6.09363	4.72143	5.55489	5.1387	5.55869	5.38471	5.45317	3.97943	5.12785	noncoding	ENST00000426566	RP11-295F4.4	Ensembl	466	chr6	-	132839968	132840434		AGCACACTGTGTGAGAACCAATAAGAAGGAGGCTGCTAGAACTTATTTCCTATGAATTCA	intergenic
ASHG19A3A021464	0.0399663	1.54291	up	34.2925	29.4928	5.20643	4.58078	20.7092	16.2025	29.2017	30.4823	39.3061	26.9227	36.6943	67.069	21.5526	30.7858	3.99372	4.61111	4.49272	5.53542	5.0096	5.0237	4.81273	5.92814	4.59511	4.93376	noncoding	G36929		misc_RNA	362	chr3	-	119536827	119537189		GCTCAGCATCCACACAGGGAAATTCCTTGTGCTGCTTTTGTCACTTATCATTTCTCCTTT	natural antisense	NM_003889	NR1I2	nuclear receptor subfamily 1 group I member 2	+	119499330	119537332
ASHG19A3A021464	0.0399663	1.54291	up	34.2925	29.4928	5.20643	4.58078	20.7092	16.2025	29.2017	30.4823	39.3061	26.9227	36.6943	67.069	21.5526	30.7858	3.99372	4.61111	4.49272	5.53542	5.0096	5.0237	4.81273	5.92814	4.59511	4.93376	noncoding	G36929		misc_RNA	362	chr3	-	119536827	119537189		GCTCAGCATCCACACAGGGAAATTCCTTGTGCTGCTTTTGTCACTTATCATTTCTCCTTT	natural antisense	NM_033013	NR1I2	nuclear receptor subfamily 1 group I member 2	+	119499330	119537332
ASHG19A3A021464	0.0399663	1.54291	up	34.2925	29.4928	5.20643	4.58078	20.7092	16.2025	29.2017	30.4823	39.3061	26.9227	36.6943	67.069	21.5526	30.7858	3.99372	4.61111	4.49272	5.53542	5.0096	5.0237	4.81273	5.92814	4.59511	4.93376	noncoding	G36929		misc_RNA	362	chr3	-	119536827	119537189		GCTCAGCATCCACACAGGGAAATTCCTTGTGCTGCTTTTGTCACTTATCATTTCTCCTTT	natural antisense	NM_022002	NR1I2	nuclear receptor subfamily 1 group I member 2	+	119501556	119537332
ASHG19A3A047346	0.0282552	1.88986	up	2301.76	1580.38	11.3154	10.3971	1580.76	1824.44	1613.49	2450.54	1542.47	2795.88	1622.82	2185.24	1542.34	2252.68	10.1365	11.3978	10.2083	11.7403	10.5649	11.8274	10.6433	10.7822	10.4326	10.8294	noncoding	ENST00000483524	RP11-158N24.1	Ensembl	573	chr12	-	12721137	12721710		GTGTTCAAAAACAAGCGTATTCTCATGGAATTGTCCGCAAGCTGAAGGTAGACAAGTCCC	intergenic
ASHG19A3A029616	0.0141091	2.75501	up	25.3589	13.5624	4.91631	3.45425	17.4229	33.7729	9.1611	19.7542	12.0168	27.92	16.6192	27.0293	12.5921	18.318	3.74421	5.76637	2.92108	4.93163	3.13376	5.07854	3.54364	4.63014	3.92855	4.17485	noncoding	ENST00000457888	UBDP1	Ensembl	381	chr6	-	29432372	29437583		GTAGATTATGGCATCAGAAAGGACAAATTACATTTCTTGACATACCACTCCACTGGAGGT	intergenic
ASHG19A3A036651	0.0248711	1.66035	up	957.774	850.351	10.0915	9.35998	1143.31	713.994	1066.52	750.498	525.587	866.59	475.557	1152.04	1040.78	1305.75	9.66648	10.2193	9.59127	10.13	8.90584	10.2105	8.7325	9.84015	9.90378	10.0574	noncoding	AK172857		misc_RNA	2080	chr8	+	64128538	64130590		CTTCTGCATGTGGCTGCATGTGAACATAATGTAATGATAAGCTGTTATGATATCTTTGTA	intergenic
ASHG19A3A023286	0.027197	2.08756	up	118.447	90.8009	7.19428	6.13247	66.4809	110.715	126.183	109.979	110.025	136.534	106.255	106.388	45.0604	128.622	5.5914	7.61665	6.53185	7.37023	6.54781	7.481	6.43603	6.57354	5.55525	6.93	noncoding	ENST00000487630	RP11-117F22.1	Ensembl	390	chr3	+	138515692	138516082		GCATATATTCAACAGATTCCTGACTATGATGCTTTGAATGTTGCCAACAAAACTGGAATA	intergenic
ASHG19A3A040198	0.0257767	3.18091	up	126.711	54.9899	7.12986	5.46042	60.8522	63.5035	57.0192	192.079	47.855	208.728	42.4026	79.2771	66.8207	89.9698	5.46817	6.76324	5.42252	8.18379	5.30175	8.11154	5.03016	6.15347	6.07948	6.43725	noncoding	ENST00000328462	RP1-232L22__B.1	Ensembl	1659	chrX	-	101033854	101035513	NR_026575,NM_001128127,ENST00000505994,ENST00000505354,	TTTTTTATAGTGAGTAGCATGGTAATGTTAATCGGAGCAAGGTACATCTCAGGTATTCCA	intergenic
ASHG19A3A034000	0.00123219	1.76592	up	42.8143	35.1429	5.65111	4.83069	35.0851	28.9328	42.7994	34.6352	29.8491	37.2379	30.1183	54.4021	37.8625	58.8635	4.71409	5.53059	5.02027	5.71719	4.58964	5.51994	4.50652	5.63157	5.32291	5.85625	noncoding	ENST00000413158	AC098592.6	Ensembl	265	chr7	+	16928244	16928509		CAGATTTTGCTAAACGGAAATAATATAATAATGTTGGTTCATGGAGGAGGAGGACCTGAG	intergenic
ASHG19A3L0002921	0.0371097	1.53422	up	76.0275	73.9596	6.48307	5.86556	63.6304	42.6207	94.594	87.3402	88.8515	106.299	83.5481	66.2398	39.174	77.638	5.52797	6.13594	6.13415	7.03594	6.22946	7.09621	6.06812	5.91071	5.36812	6.23656	noncoding	AW872580	lincRNA-MYO1B-3	lincRNA	381	chr2	-	192419797	192420136		ATTAAAGGAGAACCATCCTAGTTCAGCCTCTGCCAGGTTAGACCAAAAAGTGGATTGCTG	intergenic
ASHG19A3A007831	0.0304457	1.70635	up	101.16	90.3912	6.94492	6.174	100.219	123.841	109.509	81.0609	67.2809	77.4986	77.2113	109.121	97.7361	114.28	6.17418	7.78491	6.33905	6.92971	5.81405	6.62159	5.94356	6.61347	6.59917	6.77492	noncoding	AF161372		misc_RNA	959	chr17	-	6915929	6917801		AGCGATGAAACAGTTGTAGCTGACTTGCTCGTAAAGGTTGTATATGTTCTGGGGGCCATT	bidirectional	NM_174893	C17orf49	chromatin complexes subunit BAP18 isoform 2	+	6918055	6920843
ASHG19A3A007831	0.0304457	1.70635	up	101.16	90.3912	6.94492	6.174	100.219	123.841	109.509	81.0609	67.2809	77.4986	77.2113	109.121	97.7361	114.28	6.17418	7.78491	6.33905	6.92971	5.81405	6.62159	5.94356	6.61347	6.59917	6.77492	noncoding	AF161372		misc_RNA	959	chr17	-	6915929	6917801		AGCGATGAAACAGTTGTAGCTGACTTGCTCGTAAAGGTTGTATATGTTCTGGGGGCCATT	bidirectional	NM_001142798	C17orf49	chromatin complexes subunit BAP18 isoform 1	+	6918055	6920843
ASHG19A3A007831	0.0304457	1.70635	up	101.16	90.3912	6.94492	6.174	100.219	123.841	109.509	81.0609	67.2809	77.4986	77.2113	109.121	97.7361	114.28	6.17418	7.78491	6.33905	6.92971	5.81405	6.62159	5.94356	6.61347	6.59917	6.77492	noncoding	AF161372		misc_RNA	959	chr17	-	6915929	6917801		AGCGATGAAACAGTTGTAGCTGACTTGCTCGTAAAGGTTGTATATGTTCTGGGGGCCATT	natural antisense	NM_001004333	RNASEK	ribonuclease kappa	+	6915735	6917852
ASHG19A3A007831	0.0304457	1.70635	up	101.16	90.3912	6.94492	6.174	100.219	123.841	109.509	81.0609	67.2809	77.4986	77.2113	109.121	97.7361	114.28	6.17418	7.78491	6.33905	6.92971	5.81405	6.62159	5.94356	6.61347	6.59917	6.77492	noncoding	AF161372		misc_RNA	959	chr17	-	6915929	6917801		AGCGATGAAACAGTTGTAGCTGACTTGCTCGTAAAGGTTGTATATGTTCTGGGGGCCATT	bidirectional	NM_001142799	C17orf49	chromatin complexes subunit BAP18 isoform 3	+	6918055	6920843
ASHG19A3A009240	0.0380764	1.63173	up	217.068	199.436	8.03434	7.32793	177.091	151.378	180.641	203.829	192.383	214.738	186.206	249.777	260.861	265.619	6.95774	8.08921	7.03831	8.26529	7.40003	8.15535	7.29538	7.75464	7.9482	7.9072	noncoding	ENST00000431878	AC005722.4	Ensembl	830	chr17	+	19658692	19659522		TTTGCTGATTACCTGCAGTGTGGGACTTGGAGGAGGGGGCTGAGGCCACAGCTACATCTT	intergenic
ASHG19A3A028338	0.0152129	2.76241	up	125.111	68.0467	7.25187	5.78595	64.8683	113.206	66.1207	164.039	78.4907	151.69	82.4004	94.5746	48.3533	102.043	5.555	7.64893	5.63385	7.95083	6.04997	7.63382	6.0462	6.40887	5.64473	6.61692	noncoding	uc001edc.1	BC047723	UCSC_knowngene	1208	chr1	+	113499036	113542118	ENST00000435800,	GAAAATGCCGGACTGTTGTTTGCAAGCTGGTTAAGTGAGCAAATCTTGGGAAGATTTCAA	bidirectional	NM_001166496	SLC16A1	monocarboxylate transporter 1	-	113454469	113498685
ASHG19A3A028338	0.0152129	2.76241	up	125.111	68.0467	7.25187	5.78595	64.8683	113.206	66.1207	164.039	78.4907	151.69	82.4004	94.5746	48.3533	102.043	5.555	7.64893	5.63385	7.95083	6.04997	7.63382	6.0462	6.40887	5.64473	6.61692	noncoding	uc001edc.1	BC047723	UCSC_knowngene	1208	chr1	+	113499036	113542118	ENST00000435800,	GAAAATGCCGGACTGTTGTTTGCAAGCTGGTTAAGTGAGCAAATCTTGGGAAGATTTCAA	bidirectional	NM_003051	SLC16A1	monocarboxylate transporter 1	-	113454469	113498975
ASHG19A3A039799	0.0185271	1.52379	up	533.219	515.697	9.31722	8.70956	605.242	401.974	606.039	533.591	433.877	552.715	437.404	577.923	495.923	599.894	8.71021	9.45531	8.7604	9.64716	8.62273	9.56751	8.61205	8.9042	8.84242	9.01193	noncoding	ENST00000373465	RP11-75A9.1	Ensembl	1630	chrX	-	46277884	46279514	NM_030877,	GCTTCTGAATAAATTCACTGAAAATGACAGTGAGTAGGCTGACAGACTAATGGAGTTGCA	intergenic
ASHG19A3A029595	0.0239394	1.90504	up	100.309	79.6142	6.94622	6.0164	74.2785	82.0063	70.3624	96.7918	79.7702	112.765	79.7324	106.464	93.9277	103.516	5.75027	7.15177	5.71226	7.18368	6.07522	7.1834	5.99641	6.57492	6.54781	6.63733	noncoding	ENST00000440030	NOL5BP	Ensembl	372	chr6	-	28751409	28751781		AACAGTTAATGACACCGAAGAGTCAGGCCACAGAAGTGGCTCCAAGAAAACGAGGAAATT	intergenic
ASHG19A3A014204	0.0235943	4.33386	up	30214.7	9909.54	14.8933	12.7776	4053.07	29468.8	3986.73	26201.6	8061.97	28107	8099.41	32442.4	25346.5	34853.7	11.5962	15.0461	11.591	14.9689	13.0957	15.0076	13.1257	14.6724	14.4796	14.7714	noncoding	NR_024373	LOC541471	RefSeq_NR	557	chr2	-	112186889	112252692	NR_024206,NR_024205,NR_024204,	TGGCCAGTCTCTGTGTGTCTTAATCCCTTGTCCTTCATTAAAAGCAAAACTAAAGAAAAC	intergenic
ASHG19A3A042255	0.0369488	1.58166	up	91.5903	90.1129	6.82189	6.16045	103.654	96.9292	120.276	90.3544	75.9953	104.471	67.8512	77.8749	82.7876	88.3218	6.21791	7.41215	6.46688	7.0851	5.99641	7.07093	5.74751	6.12922	6.37355	6.41206	noncoding	ENST00000427498	RP11-513D4.2	Ensembl	634	chr1	+	242528490	242529124		GTGTCTGGCTGTGACTGTTGGCCATGTAAATGTTACAGACAATAAACTTGTGTATAACAT	intronic antisense	NM_001195812	PLD5	inactive phospholipase D5 isoform 3	-	242251688	242612784
ASHG19A3A042255	0.0369488	1.58166	up	91.5903	90.1129	6.82189	6.16045	103.654	96.9292	120.276	90.3544	75.9953	104.471	67.8512	77.8749	82.7876	88.3218	6.21791	7.41215	6.46688	7.0851	5.99641	7.07093	5.74751	6.12922	6.37355	6.41206	noncoding	ENST00000427498	RP11-513D4.2	Ensembl	634	chr1	+	242528490	242529124		GTGTCTGGCTGTGACTGTTGGCCATGTAAATGTTACAGACAATAAACTTGTGTATAACAT	intronic antisense	NM_152666	PLD5	inactive phospholipase D5 isoform 1	-	242251688	242687998
ASHG19A3A042255	0.0369488	1.58166	up	91.5903	90.1129	6.82189	6.16045	103.654	96.9292	120.276	90.3544	75.9953	104.471	67.8512	77.8749	82.7876	88.3218	6.21791	7.41215	6.46688	7.0851	5.99641	7.07093	5.74751	6.12922	6.37355	6.41206	noncoding	ENST00000427498	RP11-513D4.2	Ensembl	634	chr1	+	242528490	242529124		GTGTCTGGCTGTGACTGTTGGCCATGTAAATGTTACAGACAATAAACTTGTGTATAACAT	intronic antisense	NM_001195811	PLD5	inactive phospholipase D5 isoform 2	-	242251688	242612784
ASHG19A3A010809	0.0331876	1.50119	up	628.42	609.721	9.5326	8.94649	723.324	597.256	652.48	512.797	510.571	569.183	464.664	743.012	697.564	719.852	8.96926	9.97346	8.86878	9.58928	8.86035	9.60536	8.6997	9.24916	9.33438	9.24573	noncoding	ENST00000438304	RP11-354K1.3	Ensembl	1089	chr1	-	211833530	211834619		AGTATGAGGATGACAGTTACAGCCACAGCCACATTATGGGTCTCATTGAACAGTATGCAA	intron sense-overlapping	NM_001204182	NEK2	serine/threonine-protein kinase Nek2 isoform 3	-	211831598	211848972
CUST_742_PI426073487	0.0244275	1.75955	up	264.324	230.955	8.32667	7.51146	260.415	182.214	256.24	272.106	184.178	286.869	166.313	288.356	287.629	292.075	7.49618	8.36829	7.51835	8.68495	7.33414	8.58784	7.12451	7.96049	8.08413	8.03177	noncoding	uc.263-	uc.263	UCR	207	chr9	-	86590283	86590490		CAGTTTATGCCTCACTGCCTGATTAGAAAGAGAGAAATGTATTTTATTACCTGCCTTTTA	exon sense-overlapping	NM_002140	HNRNPK	heterogeneous nuclear ribonucleoprotein K	-	86582997	86595569
CUST_742_PI426073487	0.0244275	1.75955	up	264.324	230.955	8.32667	7.51146	260.415	182.214	256.24	272.106	184.178	286.869	166.313	288.356	287.629	292.075	7.49618	8.36829	7.51835	8.68495	7.33414	8.58784	7.12451	7.96049	8.08413	8.03177	noncoding	uc.263-	uc.263	UCR	207	chr9	-	86590283	86590490		CAGTTTATGCCTCACTGCCTGATTAGAAAGAGAGAAATGTATTTTATTACCTGCCTTTTA	exon sense-overlapping	NM_031263	HNRNPK	heterogeneous nuclear ribonucleoprotein K	-	86582997	86595184
CUST_742_PI426073487	0.0244275	1.75955	up	264.324	230.955	8.32667	7.51146	260.415	182.214	256.24	272.106	184.178	286.869	166.313	288.356	287.629	292.075	7.49618	8.36829	7.51835	8.68495	7.33414	8.58784	7.12451	7.96049	8.08413	8.03177	noncoding	uc.263-	uc.263	UCR	207	chr9	-	86590283	86590490		CAGTTTATGCCTCACTGCCTGATTAGAAAGAGAGAAATGTATTTTATTACCTGCCTTTTA	exon sense-overlapping	NM_031262	HNRNPK	heterogeneous nuclear ribonucleoprotein K	-	86582997	86595569
ASHG19A3A011154	0.0346958	1.88475	up	22.8211	17.3034	4.70039	3.78601	16.6205	22.9265	24.0151	19.8634	21.5164	21.0468	15.2198	36.8854	9.14527	13.3835	3.68084	5.15811	4.22766	4.93923	4.07951	4.63871	3.38699	5.07575	3.55506	3.69014	noncoding	ENST00000431793	AC003956.2	Ensembl	939	chr19	-	15251915	15252861		GTTCTACACGGTGGTGATGCCACTGCTGAACCCTGTGGTGTGCACTCTGTGGAACAAGGA	intergenic
ASHG19A3A010380	0.000913599	1.69851	up	82.4606	70.136	6.58819	5.82392	73.1979	51.3897	52.0159	53.1169	84.13	97.2401	84.1501	106.222	57.1859	104.334	5.73024	6.4356	5.29596	6.32701	6.14843	6.95702	6.07843	6.57184	5.86654	6.6495	noncoding	AK123319		misc_RNA	2200	chr18	-	70410996	70413196		TGCCCTCTCTTAATAGTCACAGATACTGACACAAAACTTAAAAATGACCAGAAAACAATG	exon sense-overlapping	NM_138966	NETO1	neuropilin and tolloid-like protein 1 isoform 3	-	70410990	70534810
ASHG19A3A010380	0.000913599	1.69851	up	82.4606	70.136	6.58819	5.82392	73.1979	51.3897	52.0159	53.1169	84.13	97.2401	84.1501	106.222	57.1859	104.334	5.73024	6.4356	5.29596	6.32701	6.14843	6.95702	6.07843	6.57184	5.86654	6.6495	noncoding	AK123319		misc_RNA	2200	chr18	-	70410996	70413196		TGCCCTCTCTTAATAGTCACAGATACTGACACAAAACTTAAAAATGACCAGAAAACAATG	intron sense-overlapping	NM_001201465	NETO1	neuropilin and tolloid-like protein 1 isoform 3	-	70409548	70534810
ASHG19A3A036032	0.0428899	1.87008	up	162.113	137.901	7.60565	6.70256	152.873	98.3327	141.549	176.035	97.6343	170.777	81.2123	173.571	216.234	191.848	6.74408	7.43236	6.68745	8.05435	6.36833	7.80775	6.02283	7.25613	7.6901	7.47767	noncoding	AL512742		misc_RNA	789	chr8	-	104395307	104396082		TGTCTGATATTCTCTACCAAATGGTAAGGAATTTGAGGATAGAATCCATCCTTTGTTACC	intergenic
ASHG19A3A017584	0.0466106	1.84678	up	1654.73	1202.02	10.8491	9.96409	1085.9	1880.59	1003.8	1234.79	1174.15	1323.85	1130.64	1911.89	1615.6	1922.52	9.58264	11.4365	9.49776	10.8078	10.1478	10.8064	10.0859	10.5905	10.5064	10.6043	noncoding	ENST00000456658	CDC42P1	Ensembl	548	chr20	-	32989954	32990502	NM_001791,NM_001039802,ENST00000421246,	CCTAAAGAATGTATTTGACGAAGCAATATTGGCTGCCCTGGAACCTCCAGAACCGAAGAA	intronic antisense	NM_031483	ITCH	E3 ubiquitin-protein ligase Itchy homolog	+	32951061	33099197
ASHG19A3A014255	0.0359024	1.72301	up	73.9464	63.1789	6.43425	5.64932	75.9606	37.7583	77.2489	80.0365	44.5487	79.7238	52.6577	92.0024	65.4783	80.2109	5.77978	5.94206	5.85174	6.9096	5.19656	6.66401	5.36927	6.36945	6.04926	6.28613	noncoding	ENST00000414886	AC093901.1	Ensembl	778	chr2	-	118889703	118943962		AACACGTGCGGTGGCTTCAAAGGAGGAGGGAGAGTTGAGTTTAAACTAATGAAGTAAAGG	intergenic
ASHG19A3A017233	0.00836989	1.72167	up	344.908	305.644	8.70635	7.92254	376.451	268.619	363.724	309.171	232.026	352.079	236.855	389.663	319.165	405.008	8.01733	8.91426	8.0129	8.87515	7.68206	8.9042	7.66625	8.37383	8.23417	8.46432	noncoding	ENST00000442637	RP5-1103G7.4	Ensembl	762	chr20	-	300976	328868		GCTGTTGAATTGGAAGAGGAGGGGAAGAAAAAATTTTCAGATCACAAAATATTCATTGTG	intronic antisense	NM_006943	SOX12	transcription factor SOX-12	+	306238	310867
ASHG19A3A017233	0.00836989	1.72167	up	344.908	305.644	8.70635	7.92254	376.451	268.619	363.724	309.171	232.026	352.079	236.855	389.663	319.165	405.008	8.01733	8.91426	8.0129	8.87515	7.68206	8.9042	7.66625	8.37383	8.23417	8.46432	noncoding	ENST00000442637	RP5-1103G7.4	Ensembl	762	chr20	-	300976	328868		GCTGTTGAATTGGAAGAGGAGGGGAAGAAAAAATTTTCAGATCACAAAATATTCATTGTG	intronic antisense	NM_024958	NRSN2	neurensin-2	+	327369	335512
ASHG19A3A039325	0.049647	2.74061	up	3044.01	1538.4	11.6788	10.2243	1373.73	2278.89	1180.31	4076.67	1106.96	3652.64	1083.26	2597.66	2947.74	2614.19	9.93747	11.687	9.74564	12.4506	10.0606	12.1966	10.0226	11.0219	11.3552	11.0379	noncoding	AK057050		NRED	1971	chr9	+	132267249	132269222		GTTTTATTTCTTATAACTGTACAGGAATCTACAATGATTGTAACAAAAATTTCAATTAAG	intergenic
ASHG19A3A035024	0.0451149	1.9464	up	318.229	240.564	8.57519	7.61438	206.941	210.611	231.335	381.621	275.664	432.187	264.136	284.962	224.742	281.764	7.17284	8.57926	7.37551	9.17116	7.94533	9.20027	7.8313	7.94261	7.74692	7.98265	noncoding	ENST00000392075	RP4-612B18.3	Ensembl	443	chr1	+	171772656	171773099		AAGTGGAGGGCAAGCCCGAGAGGATTGGCCATTACCTCGATCACCTACAAGCTCGTGAAG	intergenic
ASHG19A3A031149	0.0115276	1.53528	up	69.884	67.5678	6.39184	5.77333	68.6946	57.5134	64.483	52.9374	69.0381	64.5884	55.9811	82.3888	79.642	91.9919	5.63765	6.61106	5.60275	6.32226	5.85347	6.34844	5.45237	6.20908	6.32042	6.46835	noncoding	uc003njk.2	BC035101	UCSC_knowngene	2763	chr6	+	27661864	27676935		TTATGAACAAATGCAGGGCTGAGAAACAGCATGGTGGCCTTGACTAAGTTTATGGCGACA	intergenic
ASHG19A3A031416	0.0330421	1.51369	up	28.2006	27.2534	5.03483	4.43676	32.9661	20.3668	31.9191	23.7166	18.2649	22.3083	23.4658	40.544	29.6512	34.0672	4.63119	4.97297	4.61944	5.17384	3.81694	4.73199	4.10921	5.21468	5.00704	5.08066	noncoding	ENST00000450618	RP3-340B19.3	Ensembl	595	chr6	+	35512408	35513446		TAAAAAAGTGATGTGAACCTTAAGATCACATATGTCATATGGGGGTGAAGGTGGGGGTGG	intergenic
ASHG19A3A025135	0.00810856	2.17953	up	223.492	158.954	8.10031	6.97629	172.742	186.192	209.47	263.516	129.852	250.522	120.049	193.868	162.655	223.362	6.92387	8.40346	7.2382	8.63495	6.80018	8.37259	6.62511	7.4053	7.29411	7.68525	noncoding	ENST00000514008	RP11-2H3.2	Ensembl	125	chr4	+	387322	387447		TCCTGCCCAGCAGAATTTATATAGAGATGTGATGTTGGAGAACTTCAGAAATCTGGTTCC	intergenic
ASHG19A3A026598	0.0358759	1.65663	up	108.733	84.2619	6.7616	6.03335	56.3112	34.9648	49.7241	71.7153	99.2159	71.737	103.296	177.103	112.763	188.144	5.36012	5.82457	5.23373	6.74887	6.39081	6.50484	6.39053	7.27954	6.79155	7.45017	noncoding	ENST00000397612	RP11-420O16.2	Ensembl	1404	chr5	-	20304153	20305559		TCATGAGCTACCCAAAGTAGTAGTTACTGAAGTAAAAGAAGAAGATGCTTTTTACTCCAA	intergenic
ASHG19A3A043582	0.0442702	1.71556	up	116.024	106.71	7.09026	6.31158	157.375	174.247	142.421	76.2255	62.0887	74.3063	63.9365	126.974	107.728	128.365	6.78458	8.30321	6.69647	6.84181	5.69132	6.55622	5.65546	6.82287	6.73005	6.92718	noncoding	AK123254		misc_RNA	2377	chr10	+	8058215	8060592		CTGGCTCCATGATTTTGGAATTGTTCCCAAAGTATACTATGTATTAAAGTGTATTGCATG	intergenic
ASHG19A3A035579	0.0496724	1.64034	up	53.0338	48.563	5.98558	5.27158	49.6464	39.3249	49.0239	57.6651	57.6167	77.1169	61.825	44.465	24.7028	46.597	5.18423	6.00589	5.21709	6.43893	5.58157	6.61294	5.60426	5.34625	4.77075	5.52386	noncoding	ENST00000465586	AC100802.2	Ensembl	330	chr8	-	19970853	19971183		AATACTACAGAGTAGGCATACTGGCTACCATTGATCAGGGCGATCGTAGTATCATCAGTG	intergenic
ASHG19A3A049336	0.048032	1.62576	up	63.9271	59.1046	6.29121	5.59009	67.2226	74.9878	61.1826	69.4071	57.1674	50.6602	59.3365	65.931	50.6141	58.6495	5.60588	7.01537	5.52371	6.70344	5.56895	5.98187	5.547	5.90376	5.70493	5.85159	noncoding	ENST00000426792	RP11-380N8.4	Ensembl	1433	chr13	-	26688546	26728313		TGAAGCACCTCATCTTCATTTCAATAGCTTCGCTGGAACCTGGAGCCTAAGGGGTAAAAT	intergenic
ASHG19A3L0002977	0.036466	3.43406	up	105.413	61.0487	6.83783	5.05792	20.4203	42.6847	16.2824	80.64	42.181	86.1958	43.164	162.616	183.196	154.929	3.97224	6.13935	3.68295	6.92118	5.11524	6.78203	5.05929	7.1632	7.45985	7.1834	noncoding	BM956062	lincRNA-PGS1	lincRNA	174	chr17	+	76360558	76360732		AAAGGAATGAAGACGAAAACGTTTCTGAAAATGTGGGTGGAGACACCTGGGCCTTTACAG	intergenic
ASHG19A3A032007	0.0411517	1.93324	up	672.322	545.632	9.61344	8.66242	717.013	883.46	727.499	534.409	291.763	542.911	281.444	699.254	710.44	701.577	8.95769	10.5021	9.01894	9.64932	8.03838	9.53969	7.93541	9.16577	9.36167	9.21034	noncoding	NR_002730	BRD7P3	RefSeq_NR	2474	chr6	+	118822535	118824994		TGGGAGTTGAGGCCACCTGGTATTTGATTATGTATTATGTACATACTTTTCCATTCTTAA	intronic antisense	NM_001178035	C6orf204	hypothetical protein LOC387119 isoform c	-	118781934	119031238
ASHG19A3A032007	0.0411517	1.93324	up	672.322	545.632	9.61344	8.66242	717.013	883.46	727.499	534.409	291.763	542.911	281.444	699.254	710.44	701.577	8.95769	10.5021	9.01894	9.64932	8.03838	9.53969	7.93541	9.16577	9.36167	9.21034	noncoding	NR_002730	BRD7P3	RefSeq_NR	2474	chr6	+	118822535	118824994		TGGGAGTTGAGGCCACCTGGTATTTGATTATGTATTATGTACATACTTTTCCATTCTTAA	intronic antisense	NM_001042475	C6orf204	hypothetical protein LOC387119 isoform a	-	118781934	118973020
ASHG19A3A032007	0.0411517	1.93324	up	672.322	545.632	9.61344	8.66242	717.013	883.46	727.499	534.409	291.763	542.911	281.444	699.254	710.44	701.577	8.95769	10.5021	9.01894	9.64932	8.03838	9.53969	7.93541	9.16577	9.36167	9.21034	noncoding	NR_002730	BRD7P3	RefSeq_NR	2474	chr6	+	118822535	118824994		TGGGAGTTGAGGCCACCTGGTATTTGATTATGTATTATGTACATACTTTTCCATTCTTAA	intronic antisense	NM_206921	C6orf204	hypothetical protein LOC387119 isoform b	-	118812594	118973020
CUST_473_PI426073487	0.00636873	2.19262	up	203.683	139.648	7.94136	6.8087	134.622	153.684	120.69	164.409	127.87	200.477	131.725	253.214	183.333	246.629	6.56665	8.11262	6.47157	7.9539	6.77675	8.05118	6.76749	7.77514	7.46105	7.81397	noncoding	uc.475+	uc.475	UCR	397	chrX	+	70766054	70766451		CTCCATGCCTGAATCTTCTGTCTTGTGGCTTCAGAAACAGCTTAAAATAATTTTATTTAC	intron sense-overlapping	NM_181672	OGT	UDP-N-acetylglucosamine--peptide	+	70752911	70795747
CUST_473_PI426073487	0.00636873	2.19262	up	203.683	139.648	7.94136	6.8087	134.622	153.684	120.69	164.409	127.87	200.477	131.725	253.214	183.333	246.629	6.56665	8.11262	6.47157	7.9539	6.77675	8.05118	6.76749	7.77514	7.46105	7.81397	noncoding	uc.475+	uc.475	UCR	397	chrX	+	70766054	70766451		CTCCATGCCTGAATCTTCTGTCTTGTGGCTTCAGAAACAGCTTAAAATAATTTTATTTAC	intron sense-overlapping	NM_181673	OGT	UDP-N-acetylglucosamine--peptide	+	70752911	70795747
ASHG19A3A055121	0.0179523	1.52574	up	18.8614	17.9031	4.46071	3.85121	21.4038	13.4478	23.3137	15.0928	17.6348	23.3262	16.6251	24.5047	10.538	17.9352	4.04055	4.31864	4.18637	4.55882	3.76065	4.79896	3.54474	4.48461	3.72372	4.14254	noncoding	uc002ala.3	MGC15885	UCSC_knowngene	2214	chr15	-	62929370	62937380		GGCTGCTGGGGACAAAGATTTGGAGGAATGATTCAGCTCTCTCAAAGAAACACCAAAGAA	intergenic
ASHG19A3A041472	0.0192659	1.54959	up	4807.24	3726.06	12.3315	11.6996	3792.36	4749.7	3972.28	4180.16	3333.61	4205.27	3311.32	5369.24	4220.75	5531.84	11.4941	12.5984	11.5849	12.4808	11.7768	12.3943	11.7693	12.0736	11.8731	12.1106	noncoding	ENST00000439244	RP11-45J1.1	Ensembl	400	chrX	+	119406981	119407381		CCTTAGAATCCAGAGTGGTATCAATTCAGTGAGTGTTAGTAGATTTGAAACTTCAGTTAT	intronic antisense	NM_001104545	FAM70A	protein FAM70A isoform 3	-	119392504	119445391
ASHG19A3A041472	0.0192659	1.54959	up	4807.24	3726.06	12.3315	11.6996	3792.36	4749.7	3972.28	4180.16	3333.61	4205.27	3311.32	5369.24	4220.75	5531.84	11.4941	12.5984	11.5849	12.4808	11.7768	12.3943	11.7693	12.0736	11.8731	12.1106	noncoding	ENST00000439244	RP11-45J1.1	Ensembl	400	chrX	+	119406981	119407381		CCTTAGAATCCAGAGTGGTATCAATTCAGTGAGTGTTAGTAGATTTGAAACTTCAGTTAT	intronic antisense	NM_017938	FAM70A	protein FAM70A isoform 1	-	119392504	119445391
ASHG19A3A041472	0.0192659	1.54959	up	4807.24	3726.06	12.3315	11.6996	3792.36	4749.7	3972.28	4180.16	3333.61	4205.27	3311.32	5369.24	4220.75	5531.84	11.4941	12.5984	11.5849	12.4808	11.7768	12.3943	11.7693	12.0736	11.8731	12.1106	noncoding	ENST00000439244	RP11-45J1.1	Ensembl	400	chrX	+	119406981	119407381		CCTTAGAATCCAGAGTGGTATCAATTCAGTGAGTGTTAGTAGATTTGAAACTTCAGTTAT	intronic antisense	NM_001104544	FAM70A	protein FAM70A isoform 2	-	119392504	119445391
ASHG19A3A052710	0.0334528	1.51422	up	39.7848	39.2033	5.6041	5.00552	39.155	39.2124	43.2163	36.0092	38.2473	43.3414	46.1955	45.0907	29.2021	35.2706	4.86428	5.99936	5.03513	5.77391	4.96908	5.74721	5.17017	5.3647	4.98894	5.13531	noncoding	uc001zev.2	MGC131512	UCSC_knowngene	1720	chr15	+	31008517	31061502		GGCCCCAGTGCATGGAGAGAAGGAAGAAATCAATTTCCTAATTGGTACCATATACATCAG	intergenic
ASHG19A3A039872	0.0204364	1.85734	up	12569.6	7673.91	13.6146	12.7214	5563.3	7205.5	5276.48	11161.9	7906.91	10861.5	7295.3	15848.1	12327.6	17770.9	12.1124	13.1477	12.0502	13.8028	13.0707	13.6897	12.9608	13.654	13.4127	13.7788	noncoding	ENST00000425245	KRT18P12	Ensembl	1273	chr1	+	214705537	214706810		AATCTTCAATCTTGGTGATGGACAGCAGCAACTCCACGCAAACCATTCAAAAGACCACCA	intronic antisense	NM_005401	PTPN14	tyrosine-protein phosphatase non-receptor type	-	214522038	214725024
ASHG19A3A016181	0.0288978	1.88995	up	736.495	562.718	9.63188	8.71353	495.811	497.12	498.883	482.359	375.122	450.212	353.759	1106.4	1090.02	1146.39	8.42909	9.73534	8.4759	9.50036	8.41021	9.25129	8.28898	9.79254	9.9635	9.87989	noncoding	ENST00000449539	AC068491.3	Ensembl	1241	chr2	+	112141328	112142569	ENST00000398171,	GTAACTGGGTATGTGAAGTTCTGTTCAGTTCTGGGGGGAAATTTATTCTGAGTTGTGCTG	intergenic
ASHG19A3A054861	0.0231318	2.88916	up	37.1859	20.1837	5.50975	3.9791	12.7382	37.0661	20.9668	36.4948	16.5756	40.5802	19.6063	36.8842	31.0317	34.9043	3.31158	5.91304	4.03643	5.79156	3.66608	5.64846	3.81618	5.07557	5.06521	5.1201	noncoding	BC040918		RNAdb	2034	chr16	+	85170755	85183041		GGACACCTGTGCCAAACTCACTTAAAACGGATGTATTTTATTGTATAAATTATGCCTCAA	intergenic
ASHG19A3A019921	0.0154241	1.58081	up	68.5889	55.1283	6.0688	5.40813	39.5334	31.3921	38.043	30.7209	46.93	37.3738	57.1007	113.413	94.0346	130.045	4.8784	5.65478	4.85686	5.54681	5.27267	5.52343	5.48344	6.67267	6.5493	6.94633	noncoding	uc003bfq.2	DJ031123	UCSC_knowngene	1323	chr22	-	45529709	45559718	ENST00000426282,	GTGGAAAAAGTCCAATGCACTTGTAAAAGTCAGACCAAGCTCAGCTCAGATTTCAGTTTT	bidirectional	NM_007172	NUP50	nuclear pore complex protein Nup50 isoform b	+	45559725	45583890
ASHG19A3A019921	0.0154241	1.58081	up	68.5889	55.1283	6.0688	5.40813	39.5334	31.3921	38.043	30.7209	46.93	37.3738	57.1007	113.413	94.0346	130.045	4.8784	5.65478	4.85686	5.54681	5.27267	5.52343	5.48344	6.67267	6.5493	6.94633	noncoding	uc003bfq.2	DJ031123	UCSC_knowngene	1323	chr22	-	45529709	45559718	ENST00000426282,	GTGGAAAAAGTCCAATGCACTTGTAAAAGTCAGACCAAGCTCAGCTCAGATTTCAGTTTT	bidirectional	NM_153645	NUP50	nuclear pore complex protein Nup50 isoform a	+	45560551	45583890
ASHG19A3A015678	0.0327776	1.52306	up	350.033	335.686	8.70365	8.09667	318.094	254.72	327.248	310.515	332.96	312.496	327.224	453.291	372.905	419.144	7.78288	8.83648	7.8613	8.88181	8.22846	8.71937	8.16366	8.5674	8.44708	8.51319	noncoding	ENST00000454367	AC007250.4	Ensembl	813	chr2	+	58503011	58523683		TGAATGGGTCCCCTGTTTTTTCTCTTCTGCTCTTGTTGAACCATATCTCTGTTCCTTGTG	intergenic
ASHG19A3A028662	0.0305628	1.81054	up	81.2952	65.3273	6.58969	5.73327	65.1099	52.2303	73.0334	98.8355	68.6738	118.321	66.7463	71.9933	53.0729	65.0956	5.56031	6.45786	5.77053	7.21392	5.84531	7.26054	5.72305	6.0208	5.76715	5.99532	noncoding	AK001910		misc_RNA	1996	chr5	+	115365619	115367620		CTTAATTTCTTGTTTCAGTCAACGCTTCCCATCTTCAACCAGAGGAACTAAAAACTAAAA	intergenic
ASHG19A3A031329	0.0351963	1.63673	up	29734.3	18356.2	14.6851	13.9743	15953.8	20743.9	14760	14495	12321.5	15520.2	11985.3	48981.5	36760.2	48931	13.7426	14.5485	13.6348	14.1456	13.7614	14.1696	13.7331	15.2833	14.9998	15.2788	noncoding	uc003nza.2	RP	UCSC_knowngene	592	chr6	+	31981166	31981960	NR_026717,NM_004197,	GCAGGGTTCTTTTCTCTACGTGTCATGTTAAAATTGCCAAATAAAGTACCTCTGCCTGTG	exon sense-overlapping	NM_032454	STK19	serine/threonine-protein kinase 19 isoform 2	+	31981517	31981961
ASHG19A3A031329	0.0351963	1.63673	up	29734.3	18356.2	14.6851	13.9743	15953.8	20743.9	14760	14495	12321.5	15520.2	11985.3	48981.5	36760.2	48931	13.7426	14.5485	13.6348	14.1456	13.7614	14.1696	13.7331	15.2833	14.9998	15.2788	noncoding	uc003nza.2	RP	UCSC_knowngene	592	chr6	+	31981166	31981960	NR_026717,NM_004197,	GCAGGGTTCTTTTCTCTACGTGTCATGTTAAAATTGCCAAATAAAGTACCTCTGCCTGTG	exon sense-overlapping	NM_004197	STK19	serine/threonine-protein kinase 19 isoform 1	+	31981517	31981961
ASHG19A3A031329	0.0351963	1.63673	up	29734.3	18356.2	14.6851	13.9743	15953.8	20743.9	14760	14495	12321.5	15520.2	11985.3	48981.5	36760.2	48931	13.7426	14.5485	13.6348	14.1456	13.7614	14.1696	13.7331	15.2833	14.9998	15.2788	noncoding	uc003nza.2	RP	UCSC_knowngene	592	chr6	+	31981166	31981960	NR_026717,NM_004197,	GCAGGGTTCTTTTCTCTACGTGTCATGTTAAAATTGCCAAATAAAGTACCTCTGCCTGTG	bidirectional	NM_032470	TNXB	tenascin-X isoform 2	-	31976196	31981050
ASHG19A3A053813	0.04747	2.26569	up	1384.06	823.929	10.5999	9.41996	725.186	1203.31	742.97	1596.14	911.353	1828.57	907.502	1111.45	832.635	1180.82	8.97377	10.871	9.04499	11.1688	9.75439	11.2446	9.74052	9.7959	9.58613	9.91932	noncoding	ENST00000487776	CTD-2503H21.1	Ensembl	387	chr16	-	63384666	63385053		TTTGGTTTCATTGTACAAACCTCAAGGGTCATCATGGACCATGAAGAAGTAAGATGAAAA	intergenic
ASHG19A3A033132	0.0464986	1.67444	up	2677.35	2128.28	11.4873	10.7436	1920.84	2201.91	1826.53	1915.24	1579.47	1961.87	1505.48	3821.36	3809.06	3486.38	10.4572	11.6465	10.4059	11.4062	10.6013	11.3334	10.5255	11.5798	11.7284	11.4707	noncoding	ENST00000419546	AC002069.5	Ensembl	1489	chr7	-	88194107	88195596		TTAAGCTTAATTGAGAAGTATTTCTCTGTAGAGGAAGAGGAAGATCAGTTTCTGTGCCAG	intergenic
ASHG19A3A036136	0.0465798	2.3064	up	81.959	51.1595	6.57045	5.3648	61.1651	63.7876	48.6722	112.913	50.405	127.085	62.9395	51.4875	32.6159	54.5214	5.47622	6.76986	5.20586	7.40598	5.384	7.3723	5.6286	5.555	5.12936	5.74912	noncoding	uc003ysq.2	CCDC26	UCSC_knowngene	1289	chr8	-	130363939	130365228	ENST00000446592,	CTGTCTACCTAAAATCCCTAGAATAATCTCCATTTGGCTATGATGTGTTGTGCTTTTATA	intergenic
ASHG19A3A009539	0.0381246	1.93248	up	296.212	233.841	8.50223	7.55177	209.167	324.05	311.913	305.508	239.578	338.366	194.79	239.401	213.758	273.735	7.18825	9.17073	7.79942	8.85574	7.73104	8.8414	7.36654	7.69532	7.67361	7.94794	noncoding	ENST00000479088	CTD-3193K9.1	Ensembl	345	chr17	+	40866316	40866661		GTGTGCTGAATGTATTGGTGCAGGAGCAAGTGTGCTTTCCTTAGCAAGCAGCAGAAAATT	intronic antisense	NM_001991	EZH1	histone-lysine N-methyltransferase EZH1	-	40852292	40897071
ASHG19A3A022880	0.011756	2.63603	up	109.735	64.1607	7.05444	5.65608	52.5329	115.867	58.3531	77.9251	54.9687	93.7118	54.9044	121.596	100.044	139.576	5.25973	7.68525	5.45505	6.87251	5.51169	6.90583	5.42604	6.76614	6.62788	7.04249	noncoding	ENST00000471403	RP11-346M10.2	Ensembl	739	chr3	+	96495788	96496527		TAAACTTCAGCTAGACAACCAGTATGCTGTGCTTGAAAATCAGAAAAGGAGTCACTCACA	intergenic
ASHG19A3A014679	0.0491878	1.56464	up	297.16	281.581	8.48343	7.8376	288.957	280.33	255.49	241.745	274.774	259.384	264.173	355.21	324.51	349.132	7.64227	8.96833	7.51477	8.51058	7.94088	8.42868	7.83181	8.24062	8.25826	8.26894	noncoding	ENST00000443295	AC079305.9	Ensembl	316	chr2	-	178093918	178094234		GGATCTCCTTATATAGCAACCCAAATCAATGAAGCTAAGGATTTACTACGTCAAGCTCAA	intergenic
ASHG19A3A010690	0.0287028	1.86525	up	52.8404	39.4633	5.81766	4.91829	29.3862	34.7071	32.1706	26.9777	34.1808	32.2369	30.8115	83.4658	70.7674	86.8146	4.47142	5.81269	4.6292	5.35771	4.79611	5.29951	4.53927	6.22801	6.15544	6.39037	noncoding	AK026459		misc_RNA	2338	chr18	+	56419379	56421708		CCTGAAGTTAATGTTGCTACATTATGCTCAATACAGCAGGCTGTTCTGCTAGGGAAATTG	intergenic
ASHG19A3A027107	0.0272242	2.69715	up	241.066	134.73	8.18249	6.75106	140.56	199.067	144.888	308.388	115.629	337.291	109.773	185.046	162.801	175.539	6.62379	8.50533	6.72131	8.87143	6.62459	8.83682	6.4896	7.34085	7.29601	7.35805	noncoding	ENST00000511918	RP11-213H15.3	Ensembl	828	chr5	-	90598845	90610200		AATGGATGCCAGTATTCTCATCCCCTCACAAATAAAGAGCCTTCAAGCTCTTGCAGTCAA	intergenic
ASHG19A3A025073	0.0228454	2.24916	up	364.613	244.293	8.78779	7.61841	275.407	343.68	266.657	413.589	213.904	447.499	201.671	294.632	263.828	323.663	7.57186	9.25395	7.57849	9.28951	7.5629	9.24511	7.41472	7.98511	7.96406	8.1653	noncoding	NR_003542	SLED1	RefSeq_NR	751	chr4	-	185719450	185720200		GCATTGAGATGACTGACTTGTCAAATTAGTTCGGAAAGATTTTTGACAACTACTACAAGA	intron sense-overlapping	NM_001995	ACSL1	long-chain-fatty-acid--CoA ligase 1	-	185676748	185747215
ASHG19A3A051053	0.0295596	2.78816	up	451.453	238.696	9.06928	7.58996	219.999	372.865	208.394	545.394	236.185	614.025	228.355	362.289	300.545	362.691	7.25308	9.3568	7.23093	9.68098	7.70937	9.71791	7.60858	8.26835	8.14786	8.32234	noncoding	AK126785		misc_RNA	3534	chr14	-	91323682	91327217		TCGACATGAAATCTGATGAAGAATCATCCTACTGTGGTTTCCCATTTTAACTTCTGTTTT	intergenic
ASHG19A3A023096	0.0362215	1.77815	up	261.939	225.787	8.32867	7.49829	246.672	268.18	240.388	244.361	183.573	252.188	190.495	277.566	267.808	267.399	7.41688	8.91248	7.43067	8.52478	7.32861	8.38282	7.33068	7.90741	7.98464	7.91585	noncoding	ENST00000464704	RP11-757I12.4	Ensembl	1826	chr3	+	122379459	122381285		AAGTATGCTGCTGTCTCCGTTTCTGGTGAAGATGAAAACAAGGGAGAAGATTATGCCGAG	intergenic
ASHG19A3A029749	0.028213	2.33124	up	10127.7	4879.93	13.3068	12.0857	3862.52	5557.15	3822.81	12421.4	6144.33	13804.6	6122.6	9294.45	4447.4	9560.87	11.5203	12.8054	11.5368	13.9461	12.7	14.0145	12.7141	12.8712	11.9571	12.8967	noncoding	ENST00000449413	HLA-DRB9	Ensembl	343	chr6	-	32427597	32441277		TTGGACACCTACTGCAGACACAACTACGGGGTTTTTGAGAGCTTCTCCATGCACAGGCGA	intergenic
ASHG19A3L0001648	0.000716117	3.29138	up	281.332	127.734	8.40322	6.68453	140.545	173.933	152.294	331.361	119.44	321.626	124.58	304.702	101.811	275.035	6.62335	8.30034	6.7902	8.97611	6.67401	8.75953	6.68014	8.02755	6.65495	7.95258	noncoding	AK297077	lincRNA-FYB	lincRNA	2747	chr5	-	39107403	39270759	NM_199335,NM_001465,	GCCAATGTGAAGTCTGGATTTTAATTGGCATGTTATTGGGTATCAAGAAAATTAATGCAC	exon sense-overlapping	NM_199335	FYB	FYN-binding protein isoform 2	-	39105356	39219667
ASHG19A3L0001648	0.000716117	3.29138	up	281.332	127.734	8.40322	6.68453	140.545	173.933	152.294	331.361	119.44	321.626	124.58	304.702	101.811	275.035	6.62335	8.30034	6.7902	8.97611	6.67401	8.75953	6.68014	8.02755	6.65495	7.95258	noncoding	AK297077	lincRNA-FYB	lincRNA	2747	chr5	-	39107403	39270759	NM_199335,NM_001465,	GCCAATGTGAAGTCTGGATTTTAATTGGCATGTTATTGGGTATCAAGAAAATTAATGCAC	exon sense-overlapping	NM_001465	FYB	FYN-binding protein isoform 1	-	39105356	39219667
ASHG19A3A026739	0.0420373	1.50719	up	37.3507	36.7638	5.48071	4.88884	40.5649	26.8576	39.8137	31.191	27.7178	40.3446	33.4509	46.1072	42.2716	42.2533	4.91379	5.41044	4.92267	5.56791	4.47659	5.63941	4.66485	5.39716	5.46632	5.38861	noncoding	ENST00000504215	CTD-2122P11.1	Ensembl	1562	chr5	-	41585983	41587889		GAAAGTAAAGATGTTAAACATGGAGGGTATGAAGATGCTGCTCATAACTGGGGCCCTTGA	intergenic
ASHG19A3A007652	0.0184132	1.96593	up	170.867	129.5	7.67068	6.69547	130.703	190.305	140.066	113.748	103.898	124.981	114.971	210.072	157.864	215.227	6.5288	8.43609	6.6747	7.41782	6.46289	7.34724	6.55875	7.52229	7.2522	7.62997	noncoding	NR_028398	TSNAX-DISC1	RefSeq_NR	3048	chr1	+	231664398	231954990		TCACCCGTGATGTTGGCCTTTAAATGACTACAGGAATATGTGGAAGCTGTCTCTTTTCAA	exon sense-overlapping	NM_001164547	DISC1	disrupted in schizophrenia 1 protein isoform j	+	231762560	232145400
ASHG19A3A007652	0.0184132	1.96593	up	170.867	129.5	7.67068	6.69547	130.703	190.305	140.066	113.748	103.898	124.981	114.971	210.072	157.864	215.227	6.5288	8.43609	6.6747	7.41782	6.46289	7.34724	6.55875	7.52229	7.2522	7.62997	noncoding	NR_028398	TSNAX-DISC1	RefSeq_NR	3048	chr1	+	231664398	231954990		TCACCCGTGATGTTGGCCTTTAAATGACTACAGGAATATGTGGAAGCTGTCTCTTTTCAA	exon sense-overlapping	NM_001164553	DISC1	disrupted in schizophrenia 1 protein isoform p	+	231762560	231859820
ASHG19A3A007652	0.0184132	1.96593	up	170.867	129.5	7.67068	6.69547	130.703	190.305	140.066	113.748	103.898	124.981	114.971	210.072	157.864	215.227	6.5288	8.43609	6.6747	7.41782	6.46289	7.34724	6.55875	7.52229	7.2522	7.62997	noncoding	NR_028398	TSNAX-DISC1	RefSeq_NR	3048	chr1	+	231664398	231954990		TCACCCGTGATGTTGGCCTTTAAATGACTACAGGAATATGTGGAAGCTGTCTCTTTTCAA	exon sense-overlapping	NM_001164556	DISC1	disrupted in schizophrenia 1 protein isoform t	+	231762560	231954990
ASHG19A3A007652	0.0184132	1.96593	up	170.867	129.5	7.67068	6.69547	130.703	190.305	140.066	113.748	103.898	124.981	114.971	210.072	157.864	215.227	6.5288	8.43609	6.6747	7.41782	6.46289	7.34724	6.55875	7.52229	7.2522	7.62997	noncoding	NR_028398	TSNAX-DISC1	RefSeq_NR	3048	chr1	+	231664398	231954990		TCACCCGTGATGTTGGCCTTTAAATGACTACAGGAATATGTGGAAGCTGTCTCTTTTCAA	exon sense-overlapping	NM_001164550	DISC1	disrupted in schizophrenia 1 protein isoform m	+	231762560	231859820
ASHG19A3A007652	0.0184132	1.96593	up	170.867	129.5	7.67068	6.69547	130.703	190.305	140.066	113.748	103.898	124.981	114.971	210.072	157.864	215.227	6.5288	8.43609	6.6747	7.41782	6.46289	7.34724	6.55875	7.52229	7.2522	7.62997	noncoding	NR_028398	TSNAX-DISC1	RefSeq_NR	3048	chr1	+	231664398	231954990		TCACCCGTGATGTTGGCCTTTAAATGACTACAGGAATATGTGGAAGCTGTCTCTTTTCAA	exon sense-overlapping	NM_001164541	DISC1	disrupted in schizophrenia 1 protein isoform e	+	231762560	232145400
ASHG19A3A007652	0.0184132	1.96593	up	170.867	129.5	7.67068	6.69547	130.703	190.305	140.066	113.748	103.898	124.981	114.971	210.072	157.864	215.227	6.5288	8.43609	6.6747	7.41782	6.46289	7.34724	6.55875	7.52229	7.2522	7.62997	noncoding	NR_028398	TSNAX-DISC1	RefSeq_NR	3048	chr1	+	231664398	231954990		TCACCCGTGATGTTGGCCTTTAAATGACTACAGGAATATGTGGAAGCTGTCTCTTTTCAA	exon sense-overlapping	NM_001164537	DISC1	disrupted in schizophrenia 1 protein isoform a	+	231762560	232177019
ASHG19A3A007652	0.0184132	1.96593	up	170.867	129.5	7.67068	6.69547	130.703	190.305	140.066	113.748	103.898	124.981	114.971	210.072	157.864	215.227	6.5288	8.43609	6.6747	7.41782	6.46289	7.34724	6.55875	7.52229	7.2522	7.62997	noncoding	NR_028398	TSNAX-DISC1	RefSeq_NR	3048	chr1	+	231664398	231954990		TCACCCGTGATGTTGGCCTTTAAATGACTACAGGAATATGTGGAAGCTGTCTCTTTTCAA	exon sense-overlapping	NM_001164540	DISC1	disrupted in schizophrenia 1 protein isoform d	+	231762560	232177019
ASHG19A3A007652	0.0184132	1.96593	up	170.867	129.5	7.67068	6.69547	130.703	190.305	140.066	113.748	103.898	124.981	114.971	210.072	157.864	215.227	6.5288	8.43609	6.6747	7.41782	6.46289	7.34724	6.55875	7.52229	7.2522	7.62997	noncoding	NR_028398	TSNAX-DISC1	RefSeq_NR	3048	chr1	+	231664398	231954990		TCACCCGTGATGTTGGCCTTTAAATGACTACAGGAATATGTGGAAGCTGTCTCTTTTCAA	exon sense-overlapping	NM_001164544	DISC1	disrupted in schizophrenia 1 protein isoform g	+	231762560	231954990
ASHG19A3A007652	0.0184132	1.96593	up	170.867	129.5	7.67068	6.69547	130.703	190.305	140.066	113.748	103.898	124.981	114.971	210.072	157.864	215.227	6.5288	8.43609	6.6747	7.41782	6.46289	7.34724	6.55875	7.52229	7.2522	7.62997	noncoding	NR_028398	TSNAX-DISC1	RefSeq_NR	3048	chr1	+	231664398	231954990		TCACCCGTGATGTTGGCCTTTAAATGACTACAGGAATATGTGGAAGCTGTCTCTTTTCAA	exon sense-overlapping	NM_001164546	DISC1	disrupted in schizophrenia 1 protein isoform i	+	231762560	232095249
ASHG19A3A007652	0.0184132	1.96593	up	170.867	129.5	7.67068	6.69547	130.703	190.305	140.066	113.748	103.898	124.981	114.971	210.072	157.864	215.227	6.5288	8.43609	6.6747	7.41782	6.46289	7.34724	6.55875	7.52229	7.2522	7.62997	noncoding	NR_028398	TSNAX-DISC1	RefSeq_NR	3048	chr1	+	231664398	231954990		TCACCCGTGATGTTGGCCTTTAAATGACTACAGGAATATGTGGAAGCTGTCTCTTTTCAA	exon sense-overlapping	NM_005999	TSNAX	translin-associated protein X	+	231664398	231702269
ASHG19A3A007652	0.0184132	1.96593	up	170.867	129.5	7.67068	6.69547	130.703	190.305	140.066	113.748	103.898	124.981	114.971	210.072	157.864	215.227	6.5288	8.43609	6.6747	7.41782	6.46289	7.34724	6.55875	7.52229	7.2522	7.62997	noncoding	NR_028398	TSNAX-DISC1	RefSeq_NR	3048	chr1	+	231664398	231954990		TCACCCGTGATGTTGGCCTTTAAATGACTACAGGAATATGTGGAAGCTGTCTCTTTTCAA	exon sense-overlapping	NM_001012958	DISC1	disrupted in schizophrenia 1 protein isoform Es	+	231762560	231859820
ASHG19A3A007652	0.0184132	1.96593	up	170.867	129.5	7.67068	6.69547	130.703	190.305	140.066	113.748	103.898	124.981	114.971	210.072	157.864	215.227	6.5288	8.43609	6.6747	7.41782	6.46289	7.34724	6.55875	7.52229	7.2522	7.62997	noncoding	NR_028398	TSNAX-DISC1	RefSeq_NR	3048	chr1	+	231664398	231954990		TCACCCGTGATGTTGGCCTTTAAATGACTACAGGAATATGTGGAAGCTGTCTCTTTTCAA	exon sense-overlapping	NM_001164551	DISC1	disrupted in schizophrenia 1 protein isoform n	+	231762560	231886365
ASHG19A3A007652	0.0184132	1.96593	up	170.867	129.5	7.67068	6.69547	130.703	190.305	140.066	113.748	103.898	124.981	114.971	210.072	157.864	215.227	6.5288	8.43609	6.6747	7.41782	6.46289	7.34724	6.55875	7.52229	7.2522	7.62997	noncoding	NR_028398	TSNAX-DISC1	RefSeq_NR	3048	chr1	+	231664398	231954990		TCACCCGTGATGTTGGCCTTTAAATGACTACAGGAATATGTGGAAGCTGTCTCTTTTCAA	exon sense-overlapping	NM_001164554	DISC1	disrupted in schizophrenia 1 protein isoform q	+	231762560	231838307
ASHG19A3A007652	0.0184132	1.96593	up	170.867	129.5	7.67068	6.69547	130.703	190.305	140.066	113.748	103.898	124.981	114.971	210.072	157.864	215.227	6.5288	8.43609	6.6747	7.41782	6.46289	7.34724	6.55875	7.52229	7.2522	7.62997	noncoding	NR_028398	TSNAX-DISC1	RefSeq_NR	3048	chr1	+	231664398	231954990		TCACCCGTGATGTTGGCCTTTAAATGACTACAGGAATATGTGGAAGCTGTCTCTTTTCAA	exon sense-overlapping	NM_018662	DISC1	disrupted in schizophrenia 1 protein isoform L	+	231762560	232177019
ASHG19A3A007652	0.0184132	1.96593	up	170.867	129.5	7.67068	6.69547	130.703	190.305	140.066	113.748	103.898	124.981	114.971	210.072	157.864	215.227	6.5288	8.43609	6.6747	7.41782	6.46289	7.34724	6.55875	7.52229	7.2522	7.62997	noncoding	NR_028398	TSNAX-DISC1	RefSeq_NR	3048	chr1	+	231664398	231954990		TCACCCGTGATGTTGGCCTTTAAATGACTACAGGAATATGTGGAAGCTGTCTCTTTTCAA	exon sense-overlapping	NM_001164549	DISC1	disrupted in schizophrenia 1 protein isoform l	+	231762560	231907408
ASHG19A3A007652	0.0184132	1.96593	up	170.867	129.5	7.67068	6.69547	130.703	190.305	140.066	113.748	103.898	124.981	114.971	210.072	157.864	215.227	6.5288	8.43609	6.6747	7.41782	6.46289	7.34724	6.55875	7.52229	7.2522	7.62997	noncoding	NR_028398	TSNAX-DISC1	RefSeq_NR	3048	chr1	+	231664398	231954990		TCACCCGTGATGTTGGCCTTTAAATGACTACAGGAATATGTGGAAGCTGTCTCTTTTCAA	exon sense-overlapping	NM_001164548	DISC1	disrupted in schizophrenia 1 protein isoform k	+	231762560	231954990
ASHG19A3A007652	0.0184132	1.96593	up	170.867	129.5	7.67068	6.69547	130.703	190.305	140.066	113.748	103.898	124.981	114.971	210.072	157.864	215.227	6.5288	8.43609	6.6747	7.41782	6.46289	7.34724	6.55875	7.52229	7.2522	7.62997	noncoding	NR_028398	TSNAX-DISC1	RefSeq_NR	3048	chr1	+	231664398	231954990		TCACCCGTGATGTTGGCCTTTAAATGACTACAGGAATATGTGGAAGCTGTCTCTTTTCAA	exon sense-overlapping	NM_001164538	DISC1	disrupted in schizophrenia 1 protein isoform b	+	231762560	232145400
ASHG19A3A007652	0.0184132	1.96593	up	170.867	129.5	7.67068	6.69547	130.703	190.305	140.066	113.748	103.898	124.981	114.971	210.072	157.864	215.227	6.5288	8.43609	6.6747	7.41782	6.46289	7.34724	6.55875	7.52229	7.2522	7.62997	noncoding	NR_028398	TSNAX-DISC1	RefSeq_NR	3048	chr1	+	231664398	231954990		TCACCCGTGATGTTGGCCTTTAAATGACTACAGGAATATGTGGAAGCTGTCTCTTTTCAA	exon sense-overlapping	NM_001012959	DISC1	disrupted in schizophrenia 1 protein isoform S	+	231762560	232002452
ASHG19A3A007652	0.0184132	1.96593	up	170.867	129.5	7.67068	6.69547	130.703	190.305	140.066	113.748	103.898	124.981	114.971	210.072	157.864	215.227	6.5288	8.43609	6.6747	7.41782	6.46289	7.34724	6.55875	7.52229	7.2522	7.62997	noncoding	NR_028398	TSNAX-DISC1	RefSeq_NR	3048	chr1	+	231664398	231954990		TCACCCGTGATGTTGGCCTTTAAATGACTACAGGAATATGTGGAAGCTGTCTCTTTTCAA	exon sense-overlapping	NM_001164552	DISC1	disrupted in schizophrenia 1 protein isoform o	+	231762560	231859820
ASHG19A3A007652	0.0184132	1.96593	up	170.867	129.5	7.67068	6.69547	130.703	190.305	140.066	113.748	103.898	124.981	114.971	210.072	157.864	215.227	6.5288	8.43609	6.6747	7.41782	6.46289	7.34724	6.55875	7.52229	7.2522	7.62997	noncoding	NR_028398	TSNAX-DISC1	RefSeq_NR	3048	chr1	+	231664398	231954990		TCACCCGTGATGTTGGCCTTTAAATGACTACAGGAATATGTGGAAGCTGTCTCTTTTCAA	exon sense-overlapping	NM_001164555	DISC1	disrupted in schizophrenia 1 protein isoform r	+	231762560	231886365
ASHG19A3A007652	0.0184132	1.96593	up	170.867	129.5	7.67068	6.69547	130.703	190.305	140.066	113.748	103.898	124.981	114.971	210.072	157.864	215.227	6.5288	8.43609	6.6747	7.41782	6.46289	7.34724	6.55875	7.52229	7.2522	7.62997	noncoding	NR_028398	TSNAX-DISC1	RefSeq_NR	3048	chr1	+	231664398	231954990		TCACCCGTGATGTTGGCCTTTAAATGACTACAGGAATATGTGGAAGCTGTCTCTTTTCAA	exon sense-overlapping	NM_001164542	DISC1	disrupted in schizophrenia 1 protein isoform f	+	231762560	232095249
ASHG19A3A007652	0.0184132	1.96593	up	170.867	129.5	7.67068	6.69547	130.703	190.305	140.066	113.748	103.898	124.981	114.971	210.072	157.864	215.227	6.5288	8.43609	6.6747	7.41782	6.46289	7.34724	6.55875	7.52229	7.2522	7.62997	noncoding	NR_028398	TSNAX-DISC1	RefSeq_NR	3048	chr1	+	231664398	231954990		TCACCCGTGATGTTGGCCTTTAAATGACTACAGGAATATGTGGAAGCTGTCTCTTTTCAA	exon sense-overlapping	NM_001164539	DISC1	disrupted in schizophrenia 1 protein isoform c	+	231762560	231991125
ASHG19A3A007652	0.0184132	1.96593	up	170.867	129.5	7.67068	6.69547	130.703	190.305	140.066	113.748	103.898	124.981	114.971	210.072	157.864	215.227	6.5288	8.43609	6.6747	7.41782	6.46289	7.34724	6.55875	7.52229	7.2522	7.62997	noncoding	NR_028398	TSNAX-DISC1	RefSeq_NR	3048	chr1	+	231664398	231954990		TCACCCGTGATGTTGGCCTTTAAATGACTACAGGAATATGTGGAAGCTGTCTCTTTTCAA	exon sense-overlapping	NM_001012957	DISC1	disrupted in schizophrenia 1 protein isoform Lv	+	231762560	232177019
ASHG19A3A007652	0.0184132	1.96593	up	170.867	129.5	7.67068	6.69547	130.703	190.305	140.066	113.748	103.898	124.981	114.971	210.072	157.864	215.227	6.5288	8.43609	6.6747	7.41782	6.46289	7.34724	6.55875	7.52229	7.2522	7.62997	noncoding	NR_028398	TSNAX-DISC1	RefSeq_NR	3048	chr1	+	231664398	231954990		TCACCCGTGATGTTGGCCTTTAAATGACTACAGGAATATGTGGAAGCTGTCTCTTTTCAA	exon sense-overlapping	NM_001164545	DISC1	disrupted in schizophrenia 1 protein isoform h	+	231762560	231954990
ASHG19A3A032037	0.0250941	2.08017	up	20.4237	15.9275	4.61731	3.56061	8.89028	18.1805	24.6485	19.9198	16.4774	21.7367	24.178	22.0901	5.44327	20.1914	2.88555	4.79403	4.26381	4.94312	3.65541	4.69212	4.15793	4.33146	2.84034	4.32583	noncoding	ENST00000423208	RP1-293L8.2	Ensembl	843	chr6	+	125995498	126039244		AGAGAGGGAAGAAGAAAGAAGGAAGATGAAGACAACTTCCTGCTCAAGACCAACCCATCT	intergenic
ASHG19A3L0002478	0.00238349	2.22006	up	31.0993	18.7116	5.03273	3.88214	10.8765	14.5605	20.5056	25.9338	26.7684	29.8032	25.775	64.2352	9.63237	20.9639	3.10409	4.44142	4.00306	5.29951	4.42402	5.17678	4.26348	5.86416	3.61603	4.3818	noncoding	chr1:13902316-13904644+	lincRNA-PDPN	lincRNA	2329	chr1	+	13902316	13904644		GCTTTTAATAGACCAGTGGAAAACTAAACGTCGCACCTTATTCCTTGTCCTGAGATGCCG	intergenic
ASHG19A3A037894	0.0389137	2.02854	up	331.195	243.93	8.65142	7.63098	232.932	300.539	255.646	396.749	272.053	409.075	260.877	280.466	198.141	269.147	7.33598	9.06464	7.51595	9.22783	7.92503	9.11672	7.81027	7.92113	7.56766	7.92679	noncoding	ENST00000446460	RP13-461N9.2	Ensembl	224	chr9	-	113489735	113489959		TATAGTGTCTGTAGGACCATTCTCAGAATGGGTGAGTCAGATGACTCCATTCTCTGACTG	intronic antisense	NM_005592	MUSK	"muscle, skeletal receptor tyrosine-protein"	+	113431050	113563278
ASHG19A3A037894	0.0389137	2.02854	up	331.195	243.93	8.65142	7.63098	232.932	300.539	255.646	396.749	272.053	409.075	260.877	280.466	198.141	269.147	7.33598	9.06464	7.51595	9.22783	7.92503	9.11672	7.81027	7.92113	7.56766	7.92679	noncoding	ENST00000446460	RP13-461N9.2	Ensembl	224	chr9	-	113489735	113489959		TATAGTGTCTGTAGGACCATTCTCAGAATGGGTGAGTCAGATGACTCCATTCTCTGACTG	intronic antisense	NM_001166280	MUSK	"muscle, skeletal receptor tyrosine-protein"	+	113431050	113563278
ASHG19A3A037894	0.0389137	2.02854	up	331.195	243.93	8.65142	7.63098	232.932	300.539	255.646	396.749	272.053	409.075	260.877	280.466	198.141	269.147	7.33598	9.06464	7.51595	9.22783	7.92503	9.11672	7.81027	7.92113	7.56766	7.92679	noncoding	ENST00000446460	RP13-461N9.2	Ensembl	224	chr9	-	113489735	113489959		TATAGTGTCTGTAGGACCATTCTCAGAATGGGTGAGTCAGATGACTCCATTCTCTGACTG	intronic antisense	NM_001166281	MUSK	"muscle, skeletal receptor tyrosine-protein"	+	113431050	113563278
ASHG19A3A009922	0.0257745	1.67495	up	122.924	106.462	7.15888	6.41476	124.462	59.5968	119.5	113.367	84.575	139.957	93.5644	158.644	110.207	143.057	6.46241	6.66566	6.45828	7.41185	6.15599	7.51477	6.23469	7.12851	6.76243	7.07361	noncoding	ENST00000455685	AC111186.1	Ensembl	2848	chr17	+	73070400	73075644		TGAGCTCGAATTCTTTGCCCCTTATTAAAAGACCTTTTACCCAAAATCCACATCTTGCCT	intergenic
ASHG19A3A037606	0.00698397	1.75231	up	370.577	274.639	8.59893	7.78968	223.87	128.044	206.39	265.371	295.697	299.179	308.291	540.078	338.949	620.215	7.27906	7.83322	7.21806	8.64505	8.05583	8.65085	8.08123	8.81177	8.31421	9.05377	noncoding	ENST00000344739	RP11-507F17.1	Ensembl	1156	chr9	-	81651328	81652484		TCATGAAGAAGAACCACGAATAGGAAATAAAAGGCCCACAAGCTCAGATTGCCAGCTCTG	intergenic
ASHG19A3A016616	0.00226212	1.6023	up	659.802	579.778	9.55534	8.87519	697.592	361.74	708.302	613.929	495.898	586.867	468.275	907.015	528.826	829.458	8.92485	9.32011	8.97704	9.84723	8.81892	9.64985	8.71438	9.52535	8.94078	9.43417	noncoding	ENST00000313760	AC010894.4	Ensembl	361	chr2	+	175366679	175367040		ACCATCATGTGTAAACTTATGTCCAGTTTAAAGAGGTAACCATCCTTTTGATCTTGGACT	intergenic
ASHG19A3A053737	0.0372506	2.16654	up	182.577	131.134	7.79101	6.67561	146.127	266.607	161.341	163.081	105.109	178.062	84.7254	144.165	158.368	160.972	6.67843	8.90493	6.87632	7.94104	6.47944	7.87231	6.08841	6.99793	7.25547	7.23882	noncoding	AK093598		misc_RNA	2141	chr16	-	48377735	48379876		CCCACCTGTACAGTTGTTATGATTCACTTTCCTTATGTGTCTAATAAATCTTGTTCCATG	intronic antisense	NM_031490	LONP2	"lon protease homolog 2, peroxisomal"	+	48278210	48387407
ASHG19A3A008645	0.00249371	2.34316	up	1626.07	920.977	10.8056	9.57717	975.159	827.085	935.937	1618.71	827.388	1615.12	803.607	2036.61	1062.8	2032.82	9.41299	10.417	9.38535	11.1823	9.60262	11.0624	9.55696	10.6812	9.92795	10.6853	noncoding	BC024020		misc_RNA	1193	chr17	-	57915482	57916647		GGATAGGAAGAGGAATAAAATATAAAAATCAGAGAACTGCTGAAATTCTGTGACCCCTTT	natural antisense	NM_030938	VMP1	vacuole membrane protein 1	+	57784862	57917952
ASHG19A3A009251	0.0283365	1.62615	up	2471.09	2006.53	11.359	10.6576	2272.53	2461.73	2254.89	1513.24	1243.82	1612.24	1206.07	3221.46	3055.36	3546.79	10.7179	11.7861	10.7354	11.0949	10.2367	11.0613	10.1834	11.3561	11.4145	11.4966	noncoding	uc010cqz.2	AK310665	UCSC_knowngene	1233	chr17	+	20328041	20334520	uc002gty.2,NR_003554,	GGCAAAAGTGTCACTGAGAGGCAAGCTAAATGTAGTTATTTTATCCTGTTAGAATACAAA	intergenic
ASHG19A3A052958	0.0336151	1.72398	up	3300.34	2397.67	11.8125	11.0268	2358.29	2244.73	2216.52	3396.19	2211.18	3753.61	2226.73	3343.04	2975.61	3764.14	10.7691	11.6686	10.7061	12.1846	11.1342	12.2352	11.1549	11.4079	11.3694	11.5661	noncoding	AK056250		NRED	2366	chr1	-	155201062	155203428		TTAATACATCACAGTGACATTGTGTGTGTCTCTGCCACCAGACTATTGCTCCTTGATGCT	intergenic
ASHG19A3A032114	0.0342373	1.53901	up	17447	12363.6	14.1158	13.4938	13580	20912.7	13916.9	15446.4	9413.89	16443.2	9201.46	17239.4	15705.9	17193.1	13.4786	14.5616	13.5483	14.2472	13.3352	14.2631	13.3346	13.7667	13.7724	13.7405	noncoding	ENST00000407767	RP3-406A7.3	Ensembl	334	chr6	+	136685266	136685600		GCAAAGAAAAGAGAGTCTGAGGAGTCCAAGGAGGATATGGGCTTTGGTCTTTTTGACTAA	intronic antisense	NM_003980	MAP7	ensconsin isoform 3	-	136663418	136871957
ASHG19A3A032114	0.0342373	1.53901	up	17447	12363.6	14.1158	13.4938	13580	20912.7	13916.9	15446.4	9413.89	16443.2	9201.46	17239.4	15705.9	17193.1	13.4786	14.5616	13.5483	14.2472	13.3352	14.2631	13.3346	13.7667	13.7724	13.7405	noncoding	ENST00000407767	RP3-406A7.3	Ensembl	334	chr6	+	136685266	136685600		GCAAAGAAAAGAGAGTCTGAGGAGTCCAAGGAGGATATGGGCTTTGGTCTTTTTGACTAA	intronic antisense	NM_001198618	MAP7	ensconsin isoform 8	-	136663418	136847744
ASHG19A3A032114	0.0342373	1.53901	up	17447	12363.6	14.1158	13.4938	13580	20912.7	13916.9	15446.4	9413.89	16443.2	9201.46	17239.4	15705.9	17193.1	13.4786	14.5616	13.5483	14.2472	13.3352	14.2631	13.3346	13.7667	13.7724	13.7405	noncoding	ENST00000407767	RP3-406A7.3	Ensembl	334	chr6	+	136685266	136685600		GCAAAGAAAAGAGAGTCTGAGGAGTCCAAGGAGGATATGGGCTTTGGTCTTTTTGACTAA	intronic antisense	NM_001198615	MAP7	ensconsin isoform 5	-	136663418	136788013
ASHG19A3A032114	0.0342373	1.53901	up	17447	12363.6	14.1158	13.4938	13580	20912.7	13916.9	15446.4	9413.89	16443.2	9201.46	17239.4	15705.9	17193.1	13.4786	14.5616	13.5483	14.2472	13.3352	14.2631	13.3346	13.7667	13.7724	13.7405	noncoding	ENST00000407767	RP3-406A7.3	Ensembl	334	chr6	+	136685266	136685600		GCAAAGAAAAGAGAGTCTGAGGAGTCCAAGGAGGATATGGGCTTTGGTCTTTTTGACTAA	intronic antisense	NM_001198608	MAP7	ensconsin isoform 1	-	136663418	136847351
ASHG19A3A032114	0.0342373	1.53901	up	17447	12363.6	14.1158	13.4938	13580	20912.7	13916.9	15446.4	9413.89	16443.2	9201.46	17239.4	15705.9	17193.1	13.4786	14.5616	13.5483	14.2472	13.3352	14.2631	13.3346	13.7667	13.7724	13.7405	noncoding	ENST00000407767	RP3-406A7.3	Ensembl	334	chr6	+	136685266	136685600		GCAAAGAAAAGAGAGTCTGAGGAGTCCAAGGAGGATATGGGCTTTGGTCTTTTTGACTAA	intronic antisense	NM_001198616	MAP7	ensconsin isoform 6	-	136663418	136871957
ASHG19A3A032114	0.0342373	1.53901	up	17447	12363.6	14.1158	13.4938	13580	20912.7	13916.9	15446.4	9413.89	16443.2	9201.46	17239.4	15705.9	17193.1	13.4786	14.5616	13.5483	14.2472	13.3352	14.2631	13.3346	13.7667	13.7724	13.7405	noncoding	ENST00000407767	RP3-406A7.3	Ensembl	334	chr6	+	136685266	136685600		GCAAAGAAAAGAGAGTCTGAGGAGTCCAAGGAGGATATGGGCTTTGGTCTTTTTGACTAA	intronic antisense	NM_001198619	MAP7	ensconsin isoform 8	-	136663418	136847848
ASHG19A3A032114	0.0342373	1.53901	up	17447	12363.6	14.1158	13.4938	13580	20912.7	13916.9	15446.4	9413.89	16443.2	9201.46	17239.4	15705.9	17193.1	13.4786	14.5616	13.5483	14.2472	13.3352	14.2631	13.3346	13.7667	13.7724	13.7405	noncoding	ENST00000407767	RP3-406A7.3	Ensembl	334	chr6	+	136685266	136685600		GCAAAGAAAAGAGAGTCTGAGGAGTCCAAGGAGGATATGGGCTTTGGTCTTTTTGACTAA	intronic antisense	NM_001198611	MAP7	ensconsin isoform 4	-	136663418	136847351
ASHG19A3A032114	0.0342373	1.53901	up	17447	12363.6	14.1158	13.4938	13580	20912.7	13916.9	15446.4	9413.89	16443.2	9201.46	17239.4	15705.9	17193.1	13.4786	14.5616	13.5483	14.2472	13.3352	14.2631	13.3346	13.7667	13.7724	13.7405	noncoding	ENST00000407767	RP3-406A7.3	Ensembl	334	chr6	+	136685266	136685600		GCAAAGAAAAGAGAGTCTGAGGAGTCCAAGGAGGATATGGGCTTTGGTCTTTTTGACTAA	intronic antisense	NM_001198617	MAP7	ensconsin isoform 7	-	136663418	136871957
ASHG19A3A032114	0.0342373	1.53901	up	17447	12363.6	14.1158	13.4938	13580	20912.7	13916.9	15446.4	9413.89	16443.2	9201.46	17239.4	15705.9	17193.1	13.4786	14.5616	13.5483	14.2472	13.3352	14.2631	13.3346	13.7667	13.7724	13.7405	noncoding	ENST00000407767	RP3-406A7.3	Ensembl	334	chr6	+	136685266	136685600		GCAAAGAAAAGAGAGTCTGAGGAGTCCAAGGAGGATATGGGCTTTGGTCTTTTTGACTAA	intronic antisense	NM_001198609	MAP7	ensconsin isoform 2	-	136663418	136847351
ASHG19A3A032114	0.0342373	1.53901	up	17447	12363.6	14.1158	13.4938	13580	20912.7	13916.9	15446.4	9413.89	16443.2	9201.46	17239.4	15705.9	17193.1	13.4786	14.5616	13.5483	14.2472	13.3352	14.2631	13.3346	13.7667	13.7724	13.7405	noncoding	ENST00000407767	RP3-406A7.3	Ensembl	334	chr6	+	136685266	136685600		GCAAAGAAAAGAGAGTCTGAGGAGTCCAAGGAGGATATGGGCTTTGGTCTTTTTGACTAA	intronic antisense	NM_001198614	MAP7	ensconsin isoform 1	-	136663418	136847744
CUST_61_PI426075208	0.0167772	1.86737	up	821.403	616.974	9.88865	8.98765	680.407	490.623	642.217	880.742	579.71	955.65	553.981	977.234	628.556	802.764	8.8912	9.71791	8.8448	10.3527	9.06381	10.3436	8.95728	9.63345	9.18113	9.39565	noncoding	nc-HOXB9-184+	nc-HOXB9-184	HOX cluster	198	chr17	+	46703989	46704187		AGGGACGCAGGCTGTAGAGCCCTCTCCCCAGGCGGGTCGGGGAGGGAGGGAGAGCAAGGG	bidirectional	NM_024017	HOXB9	homeobox protein Hox-B9	-	46698518	46703835
ASHG19A3A010364	0.00703235	1.73776	up	28.3205	23.2322	5.04211	4.24487	24.6713	17.7296	22.7458	22.564	24.9057	39.6606	30.3322	33.7709	13.506	27.8773	4.22953	4.75353	4.15116	5.10847	4.31115	5.61302	4.51709	4.94668	4.01544	4.78882	noncoding	DQ655954		misc_RNA	719	chr18	-	61538925	61564377		AAGTGAACAAAAGAAGACCGCAAAGTCTTGGAACCTGGGACCTGCAAACCTGGAACAATT	natural antisense	NM_001143818	SERPINB2	plasminogen activator inhibitor 2 precursor	+	61554938	61571124
ASHG19A3A010364	0.00703235	1.73776	up	28.3205	23.2322	5.04211	4.24487	24.6713	17.7296	22.7458	22.564	24.9057	39.6606	30.3322	33.7709	13.506	27.8773	4.22953	4.75353	4.15116	5.10847	4.31115	5.61302	4.51709	4.94668	4.01544	4.78882	noncoding	DQ655954		misc_RNA	719	chr18	-	61538925	61564377		AAGTGAACAAAAGAAGACCGCAAAGTCTTGGAACCTGGGACCTGCAAACCTGGAACAATT	natural antisense	NM_002575	SERPINB2	plasminogen activator inhibitor 2 precursor	+	61554938	61571124
ASHG19A3A054130	0.0466349	2.04721	up	26.0957	18.0239	4.90172	3.86806	22.4998	25.355	14.3655	28.5882	21.3864	41.9448	21.7245	18.4707	10.1432	16.1195	4.10723	5.31744	3.50316	5.44289	4.07064	5.70011	3.98459	4.06823	3.67468	3.97992	noncoding	BC127824		misc_RNA	417	chr16	+	728644	729061		CTCCATCTCTGGAGCTCCAGCTGCCAGGACTGCTGTGAACAGCGAGGAGAAGCAGCCAGA	intergenic
ASHG19A3A012234	0.0420373	1.59351	up	1770.25	1442.35	10.9317	10.2595	1513.19	989.481	1460.72	1912.95	1364.34	2116.73	1355.81	1907.61	1517.69	1924.49	10.0793	10.6322	10.0638	11.4022	10.376	11.4325	10.3664	10.5865	10.412	10.6051	noncoding	ENST00000483614	CTC-398G3.1	Ensembl	531	chr19	+	11632782	11633313		ACTTTGTATCTCAGCTAAAGAAGATGAAGAAGTCTTCGGGGAGACTGTCAACTGTGGGCA	intronic antisense	NM_016581	ECSIT	evolutionarily conserved signaling intermediate	-	11616743	11639987
ASHG19A3A012234	0.0420373	1.59351	up	1770.25	1442.35	10.9317	10.2595	1513.19	989.481	1460.72	1912.95	1364.34	2116.73	1355.81	1907.61	1517.69	1924.49	10.0793	10.6322	10.0638	11.4022	10.376	11.4325	10.3664	10.5865	10.412	10.6051	noncoding	ENST00000483614	CTC-398G3.1	Ensembl	531	chr19	+	11632782	11633313		ACTTTGTATCTCAGCTAAAGAAGATGAAGAAGTCTTCGGGGAGACTGTCAACTGTGGGCA	intronic antisense	NM_001142464	ECSIT	evolutionarily conserved signaling intermediate	-	11616743	11639987
ASHG19A3A012234	0.0420373	1.59351	up	1770.25	1442.35	10.9317	10.2595	1513.19	989.481	1460.72	1912.95	1364.34	2116.73	1355.81	1907.61	1517.69	1924.49	10.0793	10.6322	10.0638	11.4022	10.376	11.4325	10.3664	10.5865	10.412	10.6051	noncoding	ENST00000483614	CTC-398G3.1	Ensembl	531	chr19	+	11632782	11633313		ACTTTGTATCTCAGCTAAAGAAGATGAAGAAGTCTTCGGGGAGACTGTCAACTGTGGGCA	intronic antisense	NM_001142465	ECSIT	evolutionarily conserved signaling intermediate	-	11616743	11639987
ASHG19A3A021327	0.0403207	1.85198	up	307.888	244.164	8.4302	7.54113	131.326	143.038	149.498	238.257	298.102	286.424	286.477	434.825	355.419	436.897	6.53362	8.00136	6.76578	8.4879	8.06595	8.58399	7.96377	8.50533	8.37653	8.5724	noncoding	uc003dro.1	AX747417	UCSC_knowngene	2595	chr3	-	95373266	95402037		CTTTTGGATTCAACTGATCAAACCAAAGGAAAAGTGTTGCTAGACAAAATTAGGGAAAAG	intergenic
ASHG19A3A032970	0.0423591	1.85157	up	20.7212	16.7434	4.54009	3.65134	17.6492	17.0122	19.6379	24.2979	19.0561	34.2006	21.9892	14.9648	5.38456	13.1307	3.7651	4.69009	3.94365	5.20826	3.88459	5.38861	4.0023	3.75372	2.66107	3.65977	noncoding	ENST00000436600	RP5-942I16.1	Ensembl	502	chr7	-	69061132	69062434		AAAGTTGTATTAAAGAGCTGACTGCAGCCGAGAATCGATCAACAAAAGCGACCAGCCTCT	intergenic
ASHG19A3A000297	0.035437	1.6093	up	30.8631	28.2425	5.19877	4.51234	22.0205	22.4417	25.9617	29.6581	33.719	40.3507	41.2547	34.7086	18.2566	27.1566	4.07722	5.12179	4.33119	5.49679	4.77754	5.63956	4.98543	4.98543	4.39033	4.75029	noncoding	ENST00000447125	NCRNA00189	Ensembl	783	chr21	+	30565800	30660526		ACAGGTTGCCTTAGAAGCTTTGCAGTAGAGTTGGGGTTTCACCATGTTCCCAGCTGGTCT	intergenic
ASHG19A3A039113	0.039214	1.53716	up	618.842	577.98	9.50876	8.8885	666.105	393.925	632.428	678.017	559.07	753.219	579.285	684.504	453.01	584.544	8.85598	9.42862	8.82733	9.98753	9.0051	10.0147	9.03201	9.13962	8.72208	8.97332	noncoding	ENST00000417084	RP11-6J21.2	Ensembl	917	chr1	+	207422411	207482466		AATAAGATAGACATGACCTCCTTCCTCCTGGACCTGACAATTGTTCCTTCAAATCACTTC	intergenic
CUST_519_PI426073487	0.011929	1.53438	up	19.9685	18.5361	4.55196	3.9343	19.9116	18.2687	17.6428	12.5391	20.8547	26.7751	21.8082	20.045	12.4633	22.2147	3.93712	4.8002	3.803	4.29664	4.02569	5.01642	3.98991	4.18463	3.91576	4.4619	noncoding	uc.40-	uc.40	UCR	247	chr1	-	164637961	164638208		ATCATTAATTAAAACGGCACATTCTTTCAGTCTAACAAGCTGAGGGGCTGTGGCTGCTGC	intronic antisense	NM_002585	PBX1	pre-B-cell leukemia transcription factor 1	+	164528596	164821060
CUST_519_PI426073487	0.011929	1.53438	up	19.9685	18.5361	4.55196	3.9343	19.9116	18.2687	17.6428	12.5391	20.8547	26.7751	21.8082	20.045	12.4633	22.2147	3.93712	4.8002	3.803	4.29664	4.02569	5.01642	3.98991	4.18463	3.91576	4.4619	noncoding	uc.40-	uc.40	UCR	247	chr1	-	164637961	164638208		ATCATTAATTAAAACGGCACATTCTTTCAGTCTAACAAGCTGAGGGGCTGTGGCTGCTGC	intronic antisense	NM_001204963	PBX1	pre-B-cell leukemia transcription factor 1	+	164528596	164821060
CUST_519_PI426073487	0.011929	1.53438	up	19.9685	18.5361	4.55196	3.9343	19.9116	18.2687	17.6428	12.5391	20.8547	26.7751	21.8082	20.045	12.4633	22.2147	3.93712	4.8002	3.803	4.29664	4.02569	5.01642	3.98991	4.18463	3.91576	4.4619	noncoding	uc.40-	uc.40	UCR	247	chr1	-	164637961	164638208		ATCATTAATTAAAACGGCACATTCTTTCAGTCTAACAAGCTGAGGGGCTGTGGCTGCTGC	intronic antisense	NM_001204961	PBX1	pre-B-cell leukemia transcription factor 1	+	164528596	164821060
ASHG19A3A044570	0.00172015	1.90534	up	1291.75	911.304	10.4561	9.52607	1064.56	867.037	1101.42	906.52	687.303	903.865	630.03	1860.62	1073.22	1920.7	9.54882	10.4762	9.64034	10.3823	9.3293	10.269	9.17029	10.5504	9.9416	10.6026	noncoding	NR_003251	INPP5F	RefSeq_NR	951	chr10	+	121485608	121551719		GGCTTTTGTAGGAAAACTGAAATAATGTGTTTCTGAACTATTGTTCCTGCACCTTTTCTA	exon sense-overlapping	NM_014937	INPP5F	phosphatidylinositide phosphatase SAC2 isoform	+	121485608	121588659
ASHG19A3A034361	0.042906	1.90738	up	642.181	492.65	9.53879	8.60719	465.245	706.088	448.936	478.69	414.823	478.393	379.752	766.741	754.494	780.993	8.32413	10.2042	8.3172	9.49096	8.55788	9.34437	8.39059	9.29883	9.44615	9.35553	noncoding	ENST00000452998	RP11-419M24.4	Ensembl	253	chr7	+	55945604	55945857		TAAAGAATGTATTTGACGAAGCAACATTGGCTGCGCTGGAGCCTCCAGAATCGAAGAAGA	intergenic
ASHG19A3A029262	0.0381612	2.48652	up	215.613	127.909	7.99772	6.68359	144.871	213.335	150.697	292.964	107.666	293.214	119.782	129.013	116.528	149.539	6.66661	8.59614	6.77687	8.79335	6.51509	8.61946	6.62311	6.84331	6.83628	7.13633	noncoding	ENST00000514793	RP11-1379J22.5	Ensembl	485	chr5	+	179085236	179091433		TTTCCCTTCTCAGGACATACACAGGACTGGGAGAAAATAGACTAAGTATTTGATATTACA	intergenic
ASHG19A3A033087	0.00448408	2.00291	up	21.7365	16.2442	4.59269	3.59059	19.544	20.901	17.9096	12.5105	17.8632	19.4189	20.5597	40.3267	5.3445	15.5254	3.9109	5.01568	3.82158	4.29335	3.7818	4.51953	3.89425	5.20673	2.54443	3.92817	noncoding	ENST00000424916	AC008163.6	Ensembl	578	chr7	-	81092351	81092929		TTATCAGCCCCAAGCAGATTCAGCTAATGAGTGCCTTCAACCACTAAAATGAGATTCATT	intergenic
ASHG19A3A007244	0.000483382	1.69431	up	145.334	125.383	7.42247	6.66177	138.118	88.433	134.353	120.102	112.463	145.536	115.854	167.673	126.128	204.925	6.60011	7.27248	6.61673	7.49492	6.58258	7.57186	6.57121	7.20414	6.93821	7.56894	noncoding	NR_024141	NCRNA00081	RefSeq_NR	2133	chr10	-	112658487	112679124		GAGCCGTCTGGGAAGGGATGCATCTGAAAAAACACTATATCCAACAACTCAGATATGGCA	exon sense-overlapping	NM_001195307	BBIP1	non-protein coding RNA 81 isoform 3	-	112658487	112679124
ASHG19A3A007244	0.000483382	1.69431	up	145.334	125.383	7.42247	6.66177	138.118	88.433	134.353	120.102	112.463	145.536	115.854	167.673	126.128	204.925	6.60011	7.27248	6.61673	7.49492	6.58258	7.57186	6.57121	7.20414	6.93821	7.56894	noncoding	NR_024141	NCRNA00081	RefSeq_NR	2133	chr10	-	112658487	112679124		GAGCCGTCTGGGAAGGGATGCATCTGAAAAAACACTATATCCAACAACTCAGATATGGCA	bidirectional	NM_007373	SHOC2	leucine-rich repeat protein SHOC-2	+	112679300	112773425
ASHG19A3A007244	0.000483382	1.69431	up	145.334	125.383	7.42247	6.66177	138.118	88.433	134.353	120.102	112.463	145.536	115.854	167.673	126.128	204.925	6.60011	7.27248	6.61673	7.49492	6.58258	7.57186	6.57121	7.20414	6.93821	7.56894	noncoding	NR_024141	NCRNA00081	RefSeq_NR	2133	chr10	-	112658487	112679124		GAGCCGTCTGGGAAGGGATGCATCTGAAAAAACACTATATCCAACAACTCAGATATGGCA	exon sense-overlapping	NM_001195304	BBIP1	non-protein coding RNA 81 isoform 1	-	112658487	112679124
ASHG19A3A007244	0.000483382	1.69431	up	145.334	125.383	7.42247	6.66177	138.118	88.433	134.353	120.102	112.463	145.536	115.854	167.673	126.128	204.925	6.60011	7.27248	6.61673	7.49492	6.58258	7.57186	6.57121	7.20414	6.93821	7.56894	noncoding	NR_024141	NCRNA00081	RefSeq_NR	2133	chr10	-	112658487	112679124		GAGCCGTCTGGGAAGGGATGCATCTGAAAAAACACTATATCCAACAACTCAGATATGGCA	exon sense-overlapping	NM_001195306	BBIP1	non-protein coding RNA 81 isoform 2	-	112658487	112678694
ASHG19A3A007244	0.000483382	1.69431	up	145.334	125.383	7.42247	6.66177	138.118	88.433	134.353	120.102	112.463	145.536	115.854	167.673	126.128	204.925	6.60011	7.27248	6.61673	7.49492	6.58258	7.57186	6.57121	7.20414	6.93821	7.56894	noncoding	NR_024141	NCRNA00081	RefSeq_NR	2133	chr10	-	112658487	112679124		GAGCCGTCTGGGAAGGGATGCATCTGAAAAAACACTATATCCAACAACTCAGATATGGCA	natural antisense	NM_014456	PDCD4	programmed cell death protein 4 isoform 1	+	112631552	112659764
ASHG19A3A007244	0.000483382	1.69431	up	145.334	125.383	7.42247	6.66177	138.118	88.433	134.353	120.102	112.463	145.536	115.854	167.673	126.128	204.925	6.60011	7.27248	6.61673	7.49492	6.58258	7.57186	6.57121	7.20414	6.93821	7.56894	noncoding	NR_024141	NCRNA00081	RefSeq_NR	2133	chr10	-	112658487	112679124		GAGCCGTCTGGGAAGGGATGCATCTGAAAAAACACTATATCCAACAACTCAGATATGGCA	natural antisense	NM_001199492	PDCD4	programmed cell death protein 4 isoform 3	+	112631552	112659764
ASHG19A3A007244	0.000483382	1.69431	up	145.334	125.383	7.42247	6.66177	138.118	88.433	134.353	120.102	112.463	145.536	115.854	167.673	126.128	204.925	6.60011	7.27248	6.61673	7.49492	6.58258	7.57186	6.57121	7.20414	6.93821	7.56894	noncoding	NR_024141	NCRNA00081	RefSeq_NR	2133	chr10	-	112658487	112679124		GAGCCGTCTGGGAAGGGATGCATCTGAAAAAACACTATATCCAACAACTCAGATATGGCA	natural antisense	NM_145341	PDCD4	programmed cell death protein 4 isoform 2	+	112631552	112659764
ASHG19A3A007244	0.000483382	1.69431	up	145.334	125.383	7.42247	6.66177	138.118	88.433	134.353	120.102	112.463	145.536	115.854	167.673	126.128	204.925	6.60011	7.27248	6.61673	7.49492	6.58258	7.57186	6.57121	7.20414	6.93821	7.56894	noncoding	NR_024141	NCRNA00081	RefSeq_NR	2133	chr10	-	112658487	112679124		GAGCCGTCTGGGAAGGGATGCATCTGAAAAAACACTATATCCAACAACTCAGATATGGCA	exon sense-overlapping	NM_001195305	BBIP1	non-protein coding RNA 81 isoform 2	-	112658487	112679124
ASHG19A3A023387	0.034441	1.76357	up	1348.54	1014.16	10.5149	9.69641	1212.71	543.427	1222.84	1515.99	768.239	1437.25	720.878	1600.67	1146.1	1645.36	9.75989	9.85136	9.80687	11.0973	9.49424	10.916	9.38759	10.3257	10.0335	10.3841	noncoding	ENST00000471093	RP11-103G8.2	Ensembl	302	chr3	+	150421350	150437775		TGATCTCCTTGTGAAGCAGAACAAGTAATATAAAACTGATCTAAAGAGGCCTCCCCTCTA	natural antisense	NM_152394	FAM194A	hypothetical protein LOC131831	-	150377674	150421742
ASHG19A3A013603	0.0054892	1.74182	up	54.8257	46.9737	6.02409	5.2235	38.7122	38.7091	60.8265	61.825	63.1103	79.3614	43.7347	53.3147	28.4847	40.9183	4.84719	5.97955	5.516	6.54142	5.71584	6.6552	5.08265	5.60339	4.9558	5.34089	noncoding	ENST00000420788	AC006509.7	Ensembl	445	chr2	-	47958447	47959231		CAGTTGTAGTATAGTGGTGATGCATCTAATTCCACACAAAGACCAACAAATTACATGTTT	intergenic
ASHG19A3A023572	0.0200091	1.57791	up	3879.01	3057.45	12.0258	11.3678	3411.74	3993.77	3322.42	3153.32	2337.08	3364.57	2297.32	4478.08	3918.7	4405.32	11.3352	12.3807	11.3155	12.0764	11.2225	12.0781	11.1965	11.8109	11.7693	11.7829	noncoding	CR601404		RNAdb	1578	chr3	+	178956273	178957851		TATGCTCATCAGAAACTGTCAATGTCTGCTTTTCTTTAACTCTGCAGTCTGTAACATCAC	natural antisense	NM_001163677	KCNMB3	calcium-activated potassium channel subunit	-	178957536	178984838
CUST_188_PI426075208	0.0015082	1.68453	up	306.793	269.336	8.52695	7.7746	297.618	224.652	290.865	264.118	277.339	303.002	264.276	363.297	216.581	378.895	7.68806	8.67114	7.70225	8.63875	7.95715	8.67162	7.83282	8.2746	7.69273	8.37863	noncoding	nc-HOXD4-23+	nc-HOXD4-23	HOX cluster	178	chr2	-	176998758	176998936		GTCTTTATTTGAACACAAATCTATGCTCTTTCCCAGCTACAAAAGGAAACATTTACCTAC	intergenic
ASHG19A3A015856	0.0476203	2.00533	up	463.716	338.011	9.11293	8.10909	368.171	424.156	334.255	536.672	335.904	597.753	325.048	363.215	326.676	396.783	7.98615	9.52679	7.89417	9.6528	8.24105	9.67515	8.15597	8.27425	8.2681	8.43563	noncoding	AK096725		RNAdb	1880	chr2	+	74730312	74732192	NR_024606,	ATGAGTGTGAGGCAGGAAGAATAAGGCAGAAGAGAGGTGCTTTTTAAAAGTTTTTATTTC	natural antisense	NM_032673	PCGF1	polycomb group RING finger protein 1	-	74732169	74734821
ASHG19A3A015856	0.0476203	2.00533	up	463.716	338.011	9.11293	8.10909	368.171	424.156	334.255	536.672	335.904	597.753	325.048	363.215	326.676	396.783	7.98615	9.52679	7.89417	9.6528	8.24105	9.67515	8.15597	8.27425	8.2681	8.43563	noncoding	AK096725		RNAdb	1880	chr2	+	74730312	74732192	NR_024606,	ATGAGTGTGAGGCAGGAAGAATAAGGCAGAAGAGAGGTGCTTTTTAAAAGTTTTTATTTC	natural antisense	NM_001009812	LBX2	transcription factor LBX2	-	74724643	74730443
ASHG19A3A014745	0.0391216	1.66846	up	22.8262	22.2076	4.76576	4.02724	22.1664	25.6232	31.9307	17.0255	28.3331	24.1799	23.1673	28.9003	5.44072	18.402	4.08666	5.33637	4.62035	4.72551	4.50915	4.85969	4.08727	4.72586	2.83279	4.18138	noncoding	ENST00000451906	AC093038.1	Ensembl	497	chr2	-	187126149	187126646		GACAGAGATATTCCACTAACTCCTGACTGTGATGCTTCAGATGTTGCCAATAAAATTGGT	intergenic
ASHG19A3L0001049	0.0124975	1.72774	up	45.7536	36.8192	5.7009	4.91202	41.7671	42.4797	40.1415	26.3071	34.6047	34.4867	39.0733	80.8148	28.5093	44.6794	4.95219	6.1298	4.93393	5.32153	4.81438	5.40228	4.9029	6.18142	4.95671	5.46949	noncoding	exon2235+	lincRNA-GLI2-4	lincRNA	102	chr2	+	121155131	121155232		GAAGAGCAGGGAAACGGACGGCAGACATGGGGGCAGGCATGGGGCGCAGAGGGGACCCCA
ASHG19A3A015926	0.0392824	1.75051	up	222.664	190.588	8.08702	7.27924	197.031	161.285	175.483	244.692	188.89	259.709	190.398	213.502	201.137	234.134	7.10786	8.18703	6.99876	8.52645	7.36859	8.43053	7.32961	7.54375	7.59138	7.74734	noncoding	ENST00000419718	AC111200.10	Ensembl	243	chr2	+	87098453	87098696	uc010fgu.1,NM_022662,	TGAATTATGGTCTTCTAATGGTGCTGCTGGCTTTGTGGGATCCCTTCAGGAGGTTACAAT	intergenic
ASHG19A3A030201	0.0444256	1.77854	up	37.7969	31.5024	5.45576	4.62507	40.918	19.4884	38.6666	39.6192	24.5935	40.5852	20.4653	43.8939	32.8688	45.398	4.92506	4.90254	4.88125	5.90926	4.29335	5.64893	3.88599	5.32895	5.13971	5.48914	noncoding	ENST00000427169	RP11-495P10.5	Ensembl	1918	chr1	+	147767286	147769663		GGTCTCCTGTGATCTTTCAAGAAGAAGAAGAAATTATAAATGACCCAAAGCTTTGTACAT	intergenic
ASHG19A3L0003430	0.0421299	1.50882	up	32.3755	31.5458	5.29158	4.69816	29.0307	26.6059	29.8991	30.7621	32.0468	36.3065	39.5099	36.8302	27.2423	31.3728	4.45205	5.39498	4.52756	5.54854	4.69609	5.47852	4.9185	5.07379	4.8966	4.96204	noncoding	chr2:121182275-121194039-	lincRNA-INHBB-2	lincRNA	11765	chr2	-	121182275	121194039		TCCACTAGGTCTGGAGCCATCTCTGCCCCAGAGAGAAGCTGGAGGGTGGAATGAAAAGAG	intergenic
ASHG19A3A022909	0.0144702	1.6014	up	47.1162	47.0395	5.83131	5.15198	61.0616	34.9753	76.9457	49.1378	29.9308	44.2781	33.6477	53.4754	33.6115	53.7141	5.47414	5.8249	5.84679	6.2172	4.5944	5.78102	4.67447	5.60786	5.17007	5.72559	noncoding	ENST00000502999	RP11-227H4.5	Ensembl	388	chr3	+	98241413	98244178		TTCATTGGGCTGTGAACAGAAAGTCCTTGATTTCCTCAATTTTCGGAGGCATGGCGACAA	intronic antisense	NM_001040182	CLDND1	claudin domain-containing protein 1 isoform b	-	98234316	98241910
ASHG19A3A022909	0.0144702	1.6014	up	47.1162	47.0395	5.83131	5.15198	61.0616	34.9753	76.9457	49.1378	29.9308	44.2781	33.6477	53.4754	33.6115	53.7141	5.47414	5.8249	5.84679	6.2172	4.5944	5.78102	4.67447	5.60786	5.17007	5.72559	noncoding	ENST00000502999	RP11-227H4.5	Ensembl	388	chr3	+	98241413	98244178		TTCATTGGGCTGTGAACAGAAAGTCCTTGATTTCCTCAATTTTCGGAGGCATGGCGACAA	intronic antisense	NM_019895	CLDND1	claudin domain-containing protein 1 isoform a	-	98234316	98241910
ASHG19A3A022909	0.0144702	1.6014	up	47.1162	47.0395	5.83131	5.15198	61.0616	34.9753	76.9457	49.1378	29.9308	44.2781	33.6477	53.4754	33.6115	53.7141	5.47414	5.8249	5.84679	6.2172	4.5944	5.78102	4.67447	5.60786	5.17007	5.72559	noncoding	ENST00000502999	RP11-227H4.5	Ensembl	388	chr3	+	98241413	98244178		TTCATTGGGCTGTGAACAGAAAGTCCTTGATTTCCTCAATTTTCGGAGGCATGGCGACAA	intronic antisense	NM_001040200	CLDND1	claudin domain-containing protein 1 isoform d	-	98234316	98241910
ASHG19A3A022909	0.0144702	1.6014	up	47.1162	47.0395	5.83131	5.15198	61.0616	34.9753	76.9457	49.1378	29.9308	44.2781	33.6477	53.4754	33.6115	53.7141	5.47414	5.8249	5.84679	6.2172	4.5944	5.78102	4.67447	5.60786	5.17007	5.72559	noncoding	ENST00000502999	RP11-227H4.5	Ensembl	388	chr3	+	98241413	98244178		TTCATTGGGCTGTGAACAGAAAGTCCTTGATTTCCTCAATTTTCGGAGGCATGGCGACAA	intronic antisense	NM_001040183	CLDND1	claudin domain-containing protein 1 isoform a	-	98234316	98241910
ASHG19A3A022909	0.0144702	1.6014	up	47.1162	47.0395	5.83131	5.15198	61.0616	34.9753	76.9457	49.1378	29.9308	44.2781	33.6477	53.4754	33.6115	53.7141	5.47414	5.8249	5.84679	6.2172	4.5944	5.78102	4.67447	5.60786	5.17007	5.72559	noncoding	ENST00000502999	RP11-227H4.5	Ensembl	388	chr3	+	98241413	98244178		TTCATTGGGCTGTGAACAGAAAGTCCTTGATTTCCTCAATTTTCGGAGGCATGGCGACAA	natural antisense	NM_001040199	CLDND1	claudin domain-containing protein 1 isoform a	-	98234316	98241910
ASHG19A3A022909	0.0144702	1.6014	up	47.1162	47.0395	5.83131	5.15198	61.0616	34.9753	76.9457	49.1378	29.9308	44.2781	33.6477	53.4754	33.6115	53.7141	5.47414	5.8249	5.84679	6.2172	4.5944	5.78102	4.67447	5.60786	5.17007	5.72559	noncoding	ENST00000502999	RP11-227H4.5	Ensembl	388	chr3	+	98241413	98244178		TTCATTGGGCTGTGAACAGAAAGTCCTTGATTTCCTCAATTTTCGGAGGCATGGCGACAA	intronic antisense	NM_001040181	CLDND1	claudin domain-containing protein 1 isoform a	-	98234316	98241910
ASHG19A3L0003018	0.036023	2.58298	up	22.5342	13.824	4.64644	3.2774	10.914	9.38519	8.72757	27.2203	16.8306	30.7006	27.4881	24.0291	5.15958	21.3359	3.1082	3.77404	2.86958	5.3723	3.68969	5.22105	4.36194	4.45869	2.35759	4.4061	noncoding	DA455367	lincRNA-TMX1-1	lincRNA	572	chr14	-	51858845	51863853		ACTGAGGATATAAAGTGCTTTTCCAGACTCCAGGACTCGGTTCATTGCTAGTATCAGGAC	intergenic
ASHG19A3A008480	0.0248659	1.56253	up	250.065	239.692	8.24177	7.59789	238.459	195.009	248.631	217.476	212.631	231.846	222.739	308.233	276.001	297.762	7.36906	8.47623	7.4753	8.36083	7.55203	8.26603	7.56933	8.04708	8.02374	8.05869	noncoding	uc002ilc.1	CR602880	UCSC_knowngene	2080	chr17	-	45132466	45177627		TGTGTTTTCTGAAATACAGTCCCGCAGAGGGCAGTCTTGGGAAATTACTGTTCTCACACA	intergenic
ASHG19A3A035722	0.0299625	2.16428	up	42.8104	30.7039	5.67266	4.55878	40.8324	30.7298	33.8439	52.3218	22.8815	55.414	17.9204	33.7907	38.0412	41.7959	4.92317	5.62233	4.69375	6.30626	4.17718	6.11696	3.67074	4.9476	5.32906	5.37017	noncoding	ENST00000443050	RP11-345I18.4	Ensembl	721	chr1	+	179190072	179191260		ATGGGTCACGTAAAACCCATGATGTTTATGTCAGGATCTGTTTGAATTTATTAAAAGTGG	intronic antisense	NM_001168236	ABL2	tyrosine-protein kinase ABL2 isoform f	-	179068461	179198819
ASHG19A3A035722	0.0299625	2.16428	up	42.8104	30.7039	5.67266	4.55878	40.8324	30.7298	33.8439	52.3218	22.8815	55.414	17.9204	33.7907	38.0412	41.7959	4.92317	5.62233	4.69375	6.30626	4.17718	6.11696	3.67074	4.9476	5.32906	5.37017	noncoding	ENST00000443050	RP11-345I18.4	Ensembl	721	chr1	+	179190072	179191260		ATGGGTCACGTAAAACCCATGATGTTTATGTCAGGATCTGTTTGAATTTATTAAAAGTGG	intronic antisense	NM_001168237	ABL2	tyrosine-protein kinase ABL2 isoform g	-	179068461	179198819
ASHG19A3A035722	0.0299625	2.16428	up	42.8104	30.7039	5.67266	4.55878	40.8324	30.7298	33.8439	52.3218	22.8815	55.414	17.9204	33.7907	38.0412	41.7959	4.92317	5.62233	4.69375	6.30626	4.17718	6.11696	3.67074	4.9476	5.32906	5.37017	noncoding	ENST00000443050	RP11-345I18.4	Ensembl	721	chr1	+	179190072	179191260		ATGGGTCACGTAAAACCCATGATGTTTATGTCAGGATCTGTTTGAATTTATTAAAAGTGG	intronic antisense	NM_007314	ABL2	tyrosine-protein kinase ABL2 isoform b	-	179068461	179198819
ASHG19A3A035722	0.0299625	2.16428	up	42.8104	30.7039	5.67266	4.55878	40.8324	30.7298	33.8439	52.3218	22.8815	55.414	17.9204	33.7907	38.0412	41.7959	4.92317	5.62233	4.69375	6.30626	4.17718	6.11696	3.67074	4.9476	5.32906	5.37017	noncoding	ENST00000443050	RP11-345I18.4	Ensembl	721	chr1	+	179190072	179191260		ATGGGTCACGTAAAACCCATGATGTTTATGTCAGGATCTGTTTGAATTTATTAAAAGTGG	intronic antisense	NM_001136001	ABL2	tyrosine-protein kinase ABL2 isoform e	-	179079715	179198819
ASHG19A3A035722	0.0299625	2.16428	up	42.8104	30.7039	5.67266	4.55878	40.8324	30.7298	33.8439	52.3218	22.8815	55.414	17.9204	33.7907	38.0412	41.7959	4.92317	5.62233	4.69375	6.30626	4.17718	6.11696	3.67074	4.9476	5.32906	5.37017	noncoding	ENST00000443050	RP11-345I18.4	Ensembl	721	chr1	+	179190072	179191260		ATGGGTCACGTAAAACCCATGATGTTTATGTCAGGATCTGTTTGAATTTATTAAAAGTGG	intronic antisense	NM_001168238	ABL2	tyrosine-protein kinase ABL2 isoform h	-	179068461	179198819
ASHG19A3A055242	0.0188559	3.1092	up	241.397	100.918	7.97602	6.33948	87.2313	55.0105	91.2766	299.188	92.3417	321.658	100.999	273.455	132.74	257.672	5.96997	6.54214	6.08105	8.8254	6.28378	8.75973	6.35418	7.88519	7.00842	7.86767	noncoding	uc003yqb.1	HCCC11	UCSC_knowngene	819	chr8	-	124213411	124214983		GGATCCTACTGAGATAGAGGCCCTGGAGCTGGCTCCTCCACAGCTCTCAGGAATGACAGT	intronic antisense	NM_032899	FAM83A	hypothetical protein LOC84985 isoform a	+	124194751	124221207
ASHG19A3A055242	0.0188559	3.1092	up	241.397	100.918	7.97602	6.33948	87.2313	55.0105	91.2766	299.188	92.3417	321.658	100.999	273.455	132.74	257.672	5.96997	6.54214	6.08105	8.8254	6.28378	8.75973	6.35418	7.88519	7.00842	7.86767	noncoding	uc003yqb.1	HCCC11	UCSC_knowngene	819	chr8	-	124213411	124214983		GGATCCTACTGAGATAGAGGCCCTGGAGCTGGCTCCTCCACAGCTCTCAGGAATGACAGT	intronic antisense	NM_207006	FAM83A	hypothetical protein LOC84985 isoform b	+	124194751	124222318
ASHG19A3A036461	0.0337611	1.52857	up	7265.17	5581.45	12.9018	12.2896	6263.45	5343.88	6466.01	7488.14	4200.96	7917.32	4332.72	7645.55	6644.1	7930.96	12.2892	12.7515	12.3575	13.2732	12.1003	13.2802	12.169	12.5748	12.5323	12.6296	noncoding	uc003xel.1	DKFZp451J181	UCSC_knowngene	806	chr8	+	25272425	25273231		CATGGACAGTTAGGAAGATGTGCATTGAAGTAGGAAAATTTTGTTCAGATTTGCTGTTAT	intergenic
ASHG19A3A030678	0.0114886	1.62551	up	16332.5	10695	13.9834	13.2825	11269.9	8850.06	11630.8	15468	8794.74	16733	8540.66	20352.2	13239.1	20259.2	13.183	13.3919	13.2614	14.2485	13.2377	14.2883	13.214	13.9943	13.5165	13.9943	noncoding	ENST00000407763	RP11-365H23.1	Ensembl	661	chr6	-	149433147	149433808	NM_198220,NM_003092,	GATGCTTTACAGGGATTTAAGATCACAACATCCCATGCTATGAAGATCACCTATGCCAAG	intergenic
CUST_64_PI426075208	0.0359798	1.65096	up	28.518	25.3141	5.08985	4.36654	29.0477	24.4052	19.7323	20.348	22.9352	35.2493	25.9255	33.2391	28.9297	29.3484	4.45275	5.25691	3.95052	4.96902	4.18138	5.43743	4.272	4.92401	4.97607	4.86188	noncoding	nc-HOXB9-187+	nc-HOXB9-187	HOX cluster	168	chr17	+	46715907	46716075		GTGGTATGGGGGGTGGGGGTGAGTGGCAAGGAGGAAACCTGCTTTGTTCACAGAGAGCCA	intergenic
CUST_792_PI426073487	0.0345344	2.05404	up	33.3472	23.3324	5.27515	4.23669	26.7056	20.0331	25.6115	44.931	17.8519	41.3486	21.346	25.2328	25.147	35.1904	4.3382	4.94708	4.31281	6.08763	3.78057	5.67861	3.95574	4.53084	4.79611	5.1316	noncoding	uc.313-	uc.313	UCR	231	chr10	-	121340173	121340404		AGGATCTTGAAGGCTAACTGCAAGGAACTGTGCACACTGGAACTCAGTTGTAGATTTTTT	intron sense-overlapping	NM_001033925	TIAL1	nucleolysin TIAR isoform 2	-	121332977	121356541
CUST_792_PI426073487	0.0345344	2.05404	up	33.3472	23.3324	5.27515	4.23669	26.7056	20.0331	25.6115	44.931	17.8519	41.3486	21.346	25.2328	25.147	35.1904	4.3382	4.94708	4.31281	6.08763	3.78057	5.67861	3.95574	4.53084	4.79611	5.1316	noncoding	uc.313-	uc.313	UCR	231	chr10	-	121340173	121340404		AGGATCTTGAAGGCTAACTGCAAGGAACTGTGCACACTGGAACTCAGTTGTAGATTTTTT	intron sense-overlapping	NM_003252	TIAL1	nucleolysin TIAR isoform 1	-	121332977	121356541
ASHG19A3A007177	0.0185874	4.7767	up	87.346	37.2169	6.15275	3.89673	5.11352	12.8997	5	44.6745	18.6601	51.4164	20.9289	152.473	136.382	175.266	2.32581	4.25215	2.33607	6.07827	3.84856	6.00304	3.92301	7.07423	7.05021	7.35605	noncoding	uc004afh.2	LOC440896	UCSC_knowngene	1641	chr9	-	69174213	69192879	NR_015361,ENST00000449954,ENST00000435421,ENST00000414223,	TAATGCAGTGTGATCTGTGCTGCAATAGAGttttggaagctagaagttcaaaacgaggtg	intergenic
ASHG19A3A019957	0.032072	2.63398	up	220.921	140.349	8.08437	6.68712	115.01	235.732	128.136	179.507	96.095	210.711	89.9459	236.138	272.559	242.518	6.35833	8.74156	6.55053	8.08504	6.34252	8.12823	6.17764	7.67502	8.0066	7.79201	noncoding	ENST00000393264	RP1-29C18.9	Ensembl	2379	chr22	-	49965911	49969074		CTGTGTCTACAGATGTCCTGATGTAACATGTCTTTTAAAATGAGGGTTTGTTCATGAAAT	intergenic
ASHG19A3L0001548	0.0484208	3.04081	up	25.7061	12.6104	4.79881	3.19435	13.0113	23.7977	9.98882	35.179	13.5804	42.281	21.4608	12.0449	5.01076	15.2276	3.34056	5.21683	3.0092	5.73971	3.33296	5.71364	3.96546	3.42872	2.32359	3.89515	noncoding	N68595	lincRNA-SLC2A9	lincRNA	435	chr4	+	9807329	9807762		AAGAATGCAGAGAAGGTGTTAGCCTGAGGTGGGGAGCAGTCAACACTCAGTAAATTCTTT	intergenic
ASHG19A3A013472	0.010316	1.60115	up	63020.3	39733.3	15.8931	15.214	32137.5	46272	32073.9	50382.2	36173.1	52659.1	34734.6	83894.9	63547.5	81893.2	14.7976	15.705	14.8043	15.7808	15.3044	15.7808	15.2695	16.1105	15.8941	16.0883	noncoding	ENST00000404956	AL121652.3	Ensembl	846	chr2	-	32047659	32048505	NM_199187,NM_000224,	CAGATAGTGGATGGCAAAGTGGTGTCTGAGACCAATGACACCAAAATTCTGAGGCATTAA	intergenic
ASHG19A3A009087	0.0271931	1.51509	up	64.3649	61.9116	6.23549	5.63608	60.3019	33.6148	67.5987	72.2416	69.9985	81.9507	74.2269	70.8073	37.4318	63.21	5.45514	5.75982	5.66216	6.75882	5.87367	6.70651	5.88007	6.00003	5.30935	5.95224	noncoding	NR_003000	SCARNA21	RefSeq_NR	138	chr17	+	7809440	7809578		TCCCCAGGGGAGGGGCGTTGAAGCAAGGAGCCTCTCCTGGGCTGTCCTAGCCTCACATTT	intron sense-overlapping	NM_005852	CHD3	chromodomain-helicase-DNA-binding protein 3	+	7792168	7816075
ASHG19A3A009087	0.0271931	1.51509	up	64.3649	61.9116	6.23549	5.63608	60.3019	33.6148	67.5987	72.2416	69.9985	81.9507	74.2269	70.8073	37.4318	63.21	5.45514	5.75982	5.66216	6.75882	5.87367	6.70651	5.88007	6.00003	5.30935	5.95224	noncoding	NR_003000	SCARNA21	RefSeq_NR	138	chr17	+	7809440	7809578		TCCCCAGGGGAGGGGCGTTGAAGCAAGGAGCCTCTCCTGGGCTGTCCTAGCCTCACATTT	intron sense-overlapping	NM_001005271	CHD3	chromodomain-helicase-DNA-binding protein 3	+	7788122	7816075
ASHG19A3A009087	0.0271931	1.51509	up	64.3649	61.9116	6.23549	5.63608	60.3019	33.6148	67.5987	72.2416	69.9985	81.9507	74.2269	70.8073	37.4318	63.21	5.45514	5.75982	5.66216	6.75882	5.87367	6.70651	5.88007	6.00003	5.30935	5.95224	noncoding	NR_003000	SCARNA21	RefSeq_NR	138	chr17	+	7809440	7809578		TCCCCAGGGGAGGGGCGTTGAAGCAAGGAGCCTCTCCTGGGCTGTCCTAGCCTCACATTT	intron sense-overlapping	NM_001005273	CHD3	chromodomain-helicase-DNA-binding protein 3	+	7792168	7816075
ASHG19A3A025440	0.0289167	1.67711	up	1043.23	780.399	10.0391	9.29313	545.013	330.157	511.102	741.72	933.596	790.079	925.959	1734.68	986.326	1619.5	8.55976	9.19537	8.5144	10.1142	9.79434	10.0844	9.77355	10.4432	9.82358	10.3584	noncoding	ENST00000508931	RP11-333E13.3	Ensembl	1278	chr4	+	40021859	40023137		AAGAACCACAAAGATTAAGTAAAAGGTCTACAAGCTCAGACTGCCAGCTCTGGGTTGACC	intergenic
ASHG19A3A019255	0.0155663	1.53845	up	31.1019	27.7568	5.1405	4.51902	27.3917	17.6429	23.2898	26.358	31.4647	25.1348	30.813	39.9654	25.8247	46.4085	4.37387	4.74782	4.18444	5.32481	4.6674	4.91919	4.53957	5.19316	4.82981	5.5175	noncoding	ENST00000442212	AP001037.1	Ensembl	177	chr21	+	39874368	39874545		CAGCAGAACAGTATTGGAACGGTGGTAATACAAGGAAATAGTATCATCATATTAGAAACT	intronic antisense	NM_001136154	ERG	transcriptional regulator ERG isoform 3	-	39751949	40033704
ASHG19A3A019255	0.0155663	1.53845	up	31.1019	27.7568	5.1405	4.51902	27.3917	17.6429	23.2898	26.358	31.4647	25.1348	30.813	39.9654	25.8247	46.4085	4.37387	4.74782	4.18444	5.32481	4.6674	4.91919	4.53957	5.19316	4.82981	5.5175	noncoding	ENST00000442212	AP001037.1	Ensembl	177	chr21	+	39874368	39874545		CAGCAGAACAGTATTGGAACGGTGGTAATACAAGGAAATAGTATCATCATATTAGAAACT	intronic antisense	NM_004449	ERG	transcriptional regulator ERG isoform 2	-	39751949	40033704
ASHG19A3A039331	0.0142973	2.10501	up	209.914	146.491	7.95972	6.8859	135.996	113.252	128.177	228.98	142.111	232.201	144.354	228.448	181.815	246.69	6.57992	7.64988	6.55097	8.43315	6.9411	8.2681	6.90896	7.63325	7.44853	7.81425	noncoding	ENST00000425374	RP11-5J2.2	Ensembl	344	chr9	+	132553474	132554116		AAAGTCCCTCAGCTGCCTGAAGGACAGTGTTATGGCAACTAATCCAAAAGAAGAGCTACA	intergenic
ASHG19A3A040860	0.0249448	1.51781	up	774.737	703.8	9.72709	9.12509	833.39	668.396	936.081	471.777	511.749	484.258	467.683	1053.43	770.098	1195.82	9.18628	10.13	9.38589	9.46844	8.86532	9.36782	8.71158	9.73278	9.4764	9.93638	noncoding	ENST00000456333	RP11-169L17.2	Ensembl	897	chrX	+	40594651	40597950		GTGATCACCAAATAGGGGAACAACTGAAAAATGTGAATGAAAGAAGTATGTACCTATACT	natural antisense	NM_004229	MED14	mediator of RNA polymerase II transcription	-	40508794	40594804
ASHG19A3A045868	0.00815551	1.56928	up	497.991	457.556	9.14544	8.49534	588.953	438.632	571.923	321.565	327.772	348.528	317.305	653.161	481.826	728.068	8.66514	9.56968	8.67798	8.92914	8.2054	8.88754	8.12391	9.0788	8.80426	9.26203	noncoding	AK127847		misc_RNA	3616	chr11	-	129103672	129153059		CTTTTTACCTAGAAGTAACAGTTATCCTGAATTTGTTGAGACCTCTATTATGTCTATCCG	intergenic
ASHG19A3A039227	0.0459682	2.09208	up	38.6673	24.5422	5.35999	4.29505	20.726	25.7656	16.5628	29.584	38.7071	24.5736	29.5352	84.84	17.1796	28.5735	3.99434	5.34471	3.70636	5.49378	4.98576	4.88526	4.475	6.25136	4.31379	4.82483	noncoding	ENST00000369027	RP11-10J18.3	Ensembl	266	chr9	+	127277216	127278335		AAGATTACTGAGACGACATGCGTGAAGCACCAATTACGGCGCCTGGACTCACGAGGCGGT	intergenic
ASHG19A3A030765	0.0129454	1.70532	up	171.461	136.461	7.53953	6.76949	171.065	84.594	154.267	106.38	120.575	128.004	114.347	265.647	122.052	272.681	6.90804	7.20154	6.80744	7.3241	6.68849	7.38469	6.54915	7.84458	6.8943	7.94275	noncoding	AK097171		misc_RNA	2511	chr6	-	160043563	160045633		ACATTCCCCTGGGTAAATAGATAGAAGAGATTTGTGCAAATGCAAGAGAAATTTCAGTGT	intergenic
ASHG19A3A040895	0.0150704	1.72366	up	1023.26	737.807	9.99581	9.21033	553.486	316.534	565.705	719.432	762.127	734.433	699.945	1684.58	1107.77	1661.29	8.58015	9.13784	8.65823	10.0695	9.48258	9.97667	9.34547	10.3988	9.98523	10.3962	noncoding	ENST00000392293	RP6-227L5.2	Ensembl	1000	chrX	+	45842799	45843799		TCAAGAAGGAGCTGCTCTTCATGAAGAAGAACAACGAAGAGGAAGCAAAAGGCCTACAAG	intergenic
ASHG19A3A017794	0.00365058	1.66579	up	66.5564	58.8666	6.3256	5.58939	56.8984	49.6207	57.2816	55.8016	61.5187	69.684	64.3744	72.6404	54.2595	85.0352	5.3752	6.37723	5.42871	6.3932	5.67846	6.4618	5.66676	6.0331	5.79785	6.36268	noncoding	ENST00000445848	RP4-654C18.1	Ensembl	440	chr1	+	23737324	23738645		GTGTACCAAATGGGTGATGTCTGTCAAGATGACATGGCACAGAATATCAGCATTCTAGCC	intronic antisense	NM_003196	TCEA3	transcription elongation factor A protein 3	-	23707554	23751261
ASHG19A3A038663	0.0442724	1.75375	up	1622.39	1228.13	10.8384	10.0279	1249.06	1324.53	1187.32	1685.63	1238.95	1930.06	1260.69	1623.29	1204.62	1548.43	9.7997	11.0043	9.75561	11.2311	10.2284	11.312	10.2551	10.3449	10.1009	10.2996	noncoding	ENST00000423863	RP11-187C18.3	Ensembl	598	chr9	+	45562978	45563576	uc010mnd.1,ENST00000436561,	TAAACTGGGGGTTCCTTACTGCATTATCTAATGGAAGGCAAGCTTGAGACATCTAGGATT	intergenic
ASHG19A3A021776	0.0440585	2.61648	up	726.163	422.598	9.75083	8.3632	339.067	785.856	315.391	702.58	385.108	731.543	360.597	714.75	712.828	696.085	7.87456	10.3527	7.81327	10.0359	8.45	9.96977	8.31063	9.19574	9.36756	9.20005	noncoding	AK056150		NRED	2389	chr1	+	45274267	45280968		AAGTCCTGGAACATCCCATTGACCTCCAGGACAAAATTCAATCTATTTCACTTTCAGGGC	exon sense-overlapping	NM_001136537	BTBD19	BTB/POZ domain-containing protein 19	+	45274153	45279801
ASHG19A3A043746	0.0123996	1.86612	up	43.9571	34.5502	5.70856	4.80852	41.5717	32.066	40.4821	54.7965	34.8786	55.465	31.8093	45.2638	24.0095	32.1942	4.9461	5.68837	4.94526	6.3667	4.8275	6.11874	4.59046	5.36947	4.7333	4.99953	noncoding	ENST00000456082	RP11-478H13.1	Ensembl	517	chr10	+	29032673	29033592		AAGGAGAAAAGAAAAGAACAAAATCCACCGGGAACCAGAGACTTCCAGGCTCCAAAGACA	intergenic
ASHG19A3A019301	0.0451233	1.63295	up	974.029	890.837	10.1227	9.41519	1156.05	755.109	1101.74	796.898	509.772	832.195	499.315	1239.57	1187.31	1246.38	9.68616	10.3021	9.64092	10.2139	8.85954	10.1541	8.80947	9.95796	10.0799	9.98523	noncoding	AF086547		misc_RNA	334	chr21	+	43724172	43724496		GCGGACTTGAACTTTGTTTTCTGAAATTAGATGCCATTTATGATGATGTGATGTCAATCA	intergenic
ASHG19A3A033207	0.00237496	1.5284	up	88.7263	85.6789	6.72791	6.11589	97.0867	68.0352	88.7066	78.6094	71.675	68.7697	81.1382	111.033	89.7878	117.185	6.12596	6.86538	6.04108	6.8852	5.90912	6.44371	6.02166	6.64045	6.48162	6.80481	noncoding	ENST00000456357	AC091654.8	Ensembl	253	chr7	-	97881690	97911765		AGGATAGCGGGTGACGGTCCGGCTGTGGATGTTGTAGACCCTGGGATGGTGGGTGGGTAT	natural antisense	NM_015379	BRI3	brain protein I3 isoform a	+	97910978	97920839
ASHG19A3A033207	0.00237496	1.5284	up	88.7263	85.6789	6.72791	6.11589	97.0867	68.0352	88.7066	78.6094	71.675	68.7697	81.1382	111.033	89.7878	117.185	6.12596	6.86538	6.04108	6.8852	5.90912	6.44371	6.02166	6.64045	6.48162	6.80481	noncoding	ENST00000456357	AC091654.8	Ensembl	253	chr7	-	97881690	97911765		AGGATAGCGGGTGACGGTCCGGCTGTGGATGTTGTAGACCCTGGGATGGTGGGTGGGTAT	natural antisense	NM_001159491	BRI3	brain protein I3 isoform b	+	97910978	97922275
ASHG19A3A019503	0.0146196	1.52297	up	53.4718	54.7183	6.02075	5.41386	79.9072	41.7159	68.8275	64.0754	41.4562	50.4628	50.6666	52.0287	32.7341	59.0761	5.85159	6.10101	5.68237	6.59471	5.09008	5.97561	5.31103	5.57042	5.13424	5.86201	noncoding	ENST00000508880	AC007050.18	Ensembl	1123	chr22	-	20941782	20946505		TATTATAATCACAGATGGTGGGGTAGTGCACATAAAAAGGGGGGACCTCTTCTCACCAGA	natural antisense	NM_001003891	MED15	mediator of RNA polymerase II transcription	+	20861885	20941919
ASHG19A3A019503	0.0146196	1.52297	up	53.4718	54.7183	6.02075	5.41386	79.9072	41.7159	68.8275	64.0754	41.4562	50.4628	50.6666	52.0287	32.7341	59.0761	5.85159	6.10101	5.68237	6.59471	5.09008	5.97561	5.31103	5.57042	5.13424	5.86201	noncoding	ENST00000508880	AC007050.18	Ensembl	1123	chr22	-	20941782	20946505		TATTATAATCACAGATGGTGGGGTAGTGCACATAAAAAGGGGGGACCTCTTCTCACCAGA	natural antisense	NM_015889	MED15	mediator of RNA polymerase II transcription	+	20861885	20941919
ASHG19A3A028844	0.0122627	1.5569	up	68.8414	67.6892	6.36944	5.73076	99.425	46.4472	78.4643	64.1609	61.229	72.443	58.6682	75.829	40.6597	85.3268	6.16242	6.2722	5.87402	6.59614	5.6721	6.51934	5.52878	6.09216	5.4165	6.36736	noncoding	uc011cyf.1	AK299427	UCSC_knowngene	741	chr5	+	137137014	137144326	NR_002713,	GCCAAAATATCCACCCACAACACAAATAAGCTTAGAAAATCTCTTCTTACAATCCTGACA	intergenic
ASHG19A3A043509	0.0300905	1.62077	up	26.2627	23.3559	4.97247	4.27579	21.4075	27.609	22.2477	19.4854	23.8612	24.0739	28.2358	34.4729	21.0275	25.6723	4.04112	5.45271	4.12185	4.911	4.2434	4.85253	4.40736	4.97654	4.5652	4.66956	noncoding	ENST00000381301	NCRNA00168	Ensembl	625	chr10	+	1568957	1577868		AGAGATTTGATATCTGCTTCCCTTTCAAATGAAAGGAAAAGAGTGGGGTGAGAGAGGGCG	intronic antisense	NM_018702	ADARB2	double-stranded RNA-specific editase B2	-	1228072	1779718
ASHG19A3A022209	0.0405178	1.64717	up	216.054	182.424	7.87279	7.1528	172.901	168.897	173.635	100.954	134.407	134.41	146.811	335.727	284.363	340.283	6.92557	8.26019	6.98149	7.24581	6.85294	7.45865	6.93559	8.16413	8.06842	8.23516	noncoding	AK125349		misc_RNA	3307	chr3	+	5261746	5265048		AACAAGAGCCAGTTGCCATCGTTAGAAAACCTATCTGGACCACCCTAAACTGATTTTGGG	intergenic
ASHG19A3A012974	0.00843997	1.8106	up	73.342	56.5435	6.37865	5.52218	59.3669	31.2245	66.6773	74.2003	52.815	76.1647	50.0914	89.5145	53.767	95.606	5.43166	5.64624	5.64485	6.80208	5.45525	6.59471	5.29373	6.32711	5.78539	6.52309	noncoding	uc002qbl.2	KIAA1979	UCSC_knowngene	1866	chr19	+	53868967	53889834		ACATCTAAAGACTCTTGGTACATGAGGAAGAAACCCGGAAAAGGAAAGCAGAGGAGTCAG	intergenic
ASHG19A3A026696	0.0293436	1.78199	up	70.1049	59.2795	6.42196	5.58846	52.8086	56.6033	59.2717	67.3381	50.813	77.468	66.6269	66.8348	66.8772	82.2803	5.26757	6.58697	5.47866	6.65892	5.39573	6.62073	5.7198	5.92353	6.08056	6.31963	noncoding	ENST00000504141	RP11-648M2.2	Ensembl	1170	chr5	-	37505789	37506959		TAGGGAGCTATATTTGAAGAGATGCTGACACCACTATACATGTCGCAAAATGTCAGATGA	intronic antisense	NM_018034	WDR70	WD repeat-containing protein 70	+	37379411	37752774
ASHG19A3A028710	0.0159352	1.61971	up	39654.4	25373	15.2186	14.5228	17540.7	23701.3	17887.9	32050.3	25927.8	34332.3	26088.8	55026.5	39420	53161.6	13.8946	14.7366	13.9438	15.232	14.8241	15.2705	14.8481	15.4513	15.1035	15.4024	noncoding	ENST00000510337	KRT18P16	Ensembl	1294	chr5	+	122971803	122973097	ENST00000488218,ENST00000400056,	ACTTCAATTTTGGTGATGCTCTGGACAGCAGCAACTCCATGCAAACCATCCAAAAGACCA	intergenic
ASHG19A3A009952	0.0222064	1.74683	up	86.1011	69.6285	6.60318	5.79843	63.6085	68.3009	60.2065	46.2794	69.5483	61.9886	58.3825	129.033	96.397	124.904	5.5277	6.87167	5.49985	6.12675	5.86344	6.28479	5.52054	6.84353	6.58065	6.88914	noncoding	AK123944		RNAdb	3186	chr17	+	73872452	73875620		AGACCTGAAATGGGAAGTTGACGTCATTCCCTAAGTCCCTTGTCTGAGGAATGTAGTTCT	natural antisense	NM_033452	TRIM47	tripartite motif-containing protein 47	-	73870244	73874656
ASHG19A3A023485	0.00368348	1.6541	up	396.915	345.932	8.82439	8.09835	422.626	228.763	411.616	326.091	252.271	311.733	273.332	588.505	369.812	529.484	8.17505	8.69591	8.1898	8.95207	7.80802	8.71485	7.88503	8.92798	8.43382	8.83115	noncoding	ENST00000468627	RP11-12N13.1	Ensembl	598	chr3	+	166011543	166012141		ATTTGCTAGCAATAATGAAAATGGTGCAACTGGACCTATGAAAAGAGCAAGGGAAGAAAC	intergenic
ASHG19A3A009363	0.0108555	1.5789	up	61.5146	60.4333	6.24579	5.58687	78.8141	68.924	76.5233	66.1135	49.7479	57.4407	53.07	55.6917	44.0113	59.403	5.83249	6.88682	5.8395	6.63529	5.36328	6.16939	5.38015	5.66791	5.51894	5.86953	noncoding	uc001guz.2	EF413001	UCSC_knowngene	2280	chr1	-	198867622	198906558		AGGGATTACCCAGAAGAAAAGAAGGTAAGCTATTTCATCAGTTTTGGTGGAAATCAGAAG	intergenic
ASHG19A3A029691	0.0445702	3.47995	up	539.727	185.161	9.01465	7.21558	141.139	148.998	144.492	944.174	228.485	979.422	217.091	320.292	194.601	305.748	6.63077	8.06409	6.71684	10.4378	7.65831	10.38	7.52968	8.10068	7.5423	8.0906	noncoding	ENST00000421191	XXbac-BPG248L24.10	Ensembl	306	chr6	-	31275591	31276326		ACAAGGAGATTTCATGTCCCTGAACGAGGACCTGCAGACCTGGACAGCGGCTCAAAGAGC	intergenic
ASHG19A3A043414	0.00579472	1.68892	up	240.959	204.166	8.12739	7.37129	218.192	195.166	224.705	159.095	202.625	181.404	189.041	297.815	186.268	371.315	7.24289	8.47761	7.33414	7.90741	7.47981	7.8987	7.31958	7.99906	7.48002	8.35417	noncoding	ENST00000431701	RP11-359B3.1	Ensembl	247	chr10	-	127162254	127162501		AGGATTTCCATCCATCCTTAGACAGTAGTTCTTTGTGTAGGCTGTTCAACAGGGTTGTGC	intergenic
ASHG19A3A031900	0.0201367	1.65067	up	19.5825	18.1882	4.55059	3.82754	19.5806	20.8516	19.8472	18.2499	19.6945	17.7454	26.1176	23.104	5.70123	17.9618	3.91393	5.01153	3.95689	4.81917	3.9356	4.3811	4.28343	4.3968	3.04784	4.14434	noncoding	ENST00000402084	RP11-300D11.2	Ensembl	394	chr6	+	107550962	107551356		GAACCCAGATATGGACTTGAAAGATATAGCCTGTGTGAGAAGAAAAAGACCTGAAGAAAC	intronic antisense	NM_020381	PDSS2	decaprenyl-diphosphate synthase subunit 2	-	107473760	107780779
ASHG19A3L0000610	0.0108389	1.60412	up	1326.12	1167.19	10.5648	9.883	1522.03	1228.91	1511.61	1238.61	835.57	1289.2	795.639	1332.36	1171.12	1541.51	10.0894	10.896	10.108	10.8111	9.61668	10.7626	9.54068	10.0619	10.0602	10.2923	noncoding	AK122825	lincRNA-HMGB1-2	lincRNA	4200	chr13	-	31032883	31191734	NM_002128,	CTGAAAAATGAAATTTGTGTGTCCTGTGTACCCGAGGGGTAATGATTAAATGATAAAGAT	exon sense-overlapping	NM_002128	HMGB1	high mobility group protein B1	-	31032878	31040081
ASHG19A3L0000610	0.0108389	1.60412	up	1326.12	1167.19	10.5648	9.883	1522.03	1228.91	1511.61	1238.61	835.57	1289.2	795.639	1332.36	1171.12	1541.51	10.0894	10.896	10.108	10.8111	9.61668	10.7626	9.54068	10.0619	10.0602	10.2923	noncoding	AK122825	lincRNA-HMGB1-2	lincRNA	4200	chr13	-	31032883	31191734	NM_002128,	CTGAAAAATGAAATTTGTGTGTCCTGTGTACCCGAGGGGTAATGATTAAATGATAAAGAT	bidirectional	NM_005800	USPL1	ubiquitin-specific peptidase-like protein 1	+	31191829	31233686
ASHG19A3A007937	0.00306406	1.63926	up	69.2739	60.902	6.34061	5.62756	62.2262	47.2278	58.8757	59.2083	58.1631	53.075	55.3471	86.9342	69.8981	99.9244	5.49824	6.29969	5.46958	6.47728	5.59657	6.05288	5.43488	6.28462	6.13853	6.58859	noncoding	BC034700		misc_RNA	1723	chr1	-	172500900	172502606		AGTTCCACTTATCTGCTGATGCCACTCTTAGTATATGACAATAAAATCCTTTCATCTGTC	natural antisense	NM_014283	C1orf9	protein osteopotentia homolog isoform 1	+	172502259	172580973
ASHG19A3A007937	0.00306406	1.63926	up	69.2739	60.902	6.34061	5.62756	62.2262	47.2278	58.8757	59.2083	58.1631	53.075	55.3471	86.9342	69.8981	99.9244	5.49824	6.29969	5.46958	6.47728	5.59657	6.05288	5.43488	6.28462	6.13853	6.58859	noncoding	BC034700		misc_RNA	1723	chr1	-	172500900	172502606		AGTTCCACTTATCTGCTGATGCCACTCTTAGTATATGACAATAAAATCCTTTCATCTGTC	natural antisense	NM_016227	C1orf9	protein osteopotentia homolog isoform 2	+	172502316	172580973
ASHG19A3A043084	0.0331593	1.75041	up	57.8913	48.0773	6.0797	5.27201	35.7121	30.1265	38.2223	54.643	48.8176	71.6188	56.4213	66.2607	61.2134	66.8075	4.73809	5.59137	4.86401	6.3635	5.33508	6.50173	5.46429	5.91125	5.95857	6.03068	noncoding	uc001kgd.2	BC040833	UCSC_knowngene	1116	chr10	-	91037422	91102431		AATCATGACCAGCAGAGGTTGTTCTAAATTGTTTCCTCCAATATAGAGATAATTGCCAAT	intronic antisense	NM_001547	IFIT2	interferon-induced protein with	+	91061705	91069033
ASHG19A3A043084	0.0331593	1.75041	up	57.8913	48.0773	6.0797	5.27201	35.7121	30.1265	38.2223	54.643	48.8176	71.6188	56.4213	66.2607	61.2134	66.8075	4.73809	5.59137	4.86401	6.3635	5.33508	6.50173	5.46429	5.91125	5.95857	6.03068	noncoding	uc001kgd.2	BC040833	UCSC_knowngene	1116	chr10	-	91037422	91102431		AATCATGACCAGCAGAGGTTGTTCTAAATTGTTTCCTCCAATATAGAGATAATTGCCAAT	intronic antisense	NM_001549	IFIT3	interferon-induced protein with	+	91087601	91100725
ASHG19A3A043084	0.0331593	1.75041	up	57.8913	48.0773	6.0797	5.27201	35.7121	30.1265	38.2223	54.643	48.8176	71.6188	56.4213	66.2607	61.2134	66.8075	4.73809	5.59137	4.86401	6.3635	5.33508	6.50173	5.46429	5.91125	5.95857	6.03068	noncoding	uc001kgd.2	BC040833	UCSC_knowngene	1116	chr10	-	91037422	91102431		AATCATGACCAGCAGAGGTTGTTCTAAATTGTTTCCTCCAATATAGAGATAATTGCCAAT	intronic antisense	NM_001031683	IFIT3	interferon-induced protein with	+	91092238	91100725
ASHG19A3A007922	0.0390076	1.90241	up	77.5995	62.4203	6.57481	5.64698	72.0147	84.0885	72.6534	72.6067	45.855	95.2849	60.5013	61.9846	61.0769	74.0328	5.70651	7.19071	5.76195	6.76749	5.23703	6.93084	5.57447	5.81489	5.95494	6.17011	noncoding	ENST00000498507	RP4-612B18.1	Ensembl	350	chr1	-	171793749	171794099		AAGAATCTGAGGAGTATGTTGAGGACAAGAGCTTTGGTCTTTTACGACATGTTCAATAAA	intergenic
ASHG19A3A030403	0.0109273	1.89673	up	14474.9	8547.75	13.8028	12.8793	6298.34	9184.34	6359.77	11447.7	8034.14	12183.4	7753.23	20260.3	14293.3	19298.6	12.2953	13.4391	12.3297	13.8427	13.092	13.8443	13.0536	13.9878	13.6258	13.9	noncoding	ENST00000439811	RP11-506B6.2	Ensembl	1286	chr6	-	112682638	112683924	ENST00000453838,	TGGATAGTGGATGGCAAAGTTGTGTCTGAGACCAACCACACCAAAGTTCTGAGACATTAA	intergenic
ASHG19A3A030601	0.0181601	1.77649	up	22.8424	20.8283	4.69807	3.86904	28.2798	14.6336	32.9605	35.4919	22.4469	25.3464	15.0399	22.059	5.41439	16.6812	4.41605	4.44883	4.66136	5.75192	4.14748	4.93124	3.3687	4.32914	2.7516	4.02922	noncoding	ENST00000417932	RP11-10J5.1	Ensembl	573	chr6	-	138264215	138266939		CTCCATATGCAAACCCATGTAAAAAGAAACCTAGAGAAACAGATGCCCAGATGAAGAGGG	intergenic
ASHG19A3A022572	0.0313873	1.6567	up	105.49	89.1768	6.86158	6.13327	88.7369	89.451	78.4566	51.7517	72.1313	63.9528	73.3578	157.16	133.201	165.134	5.99798	7.29269	5.8735	6.2916	5.91772	6.33482	5.86369	7.11409	7.01346	7.27469	noncoding	NR_024046	NRADDP	RefSeq_NR	1012	chr3	+	47053031	47054957		ATTAAGCCTCAGCTGGTTTTGCTACTTTTGTAACCCATATTAAAGGTGATTCGGACTTTT	intergenic
ASHG19A3A040888	0.0278388	1.70873	up	6635.75	4596.99	12.7809	12.008	4464.27	6654.54	4638.38	5792.68	4229.94	7090.84	3960.7	7015.89	5691.65	6624.78	11.7529	13.0449	11.8353	12.9264	12.114	13.115	12.037	12.446	12.3008	12.3722	noncoding	ENST00000444247	RP11-115P16.1	Ensembl	241	chr1	+	226969201	226969442		TCACATTTGTTAGCCATGCACAAACAGTAGTTTTGTGTGATGGCTTCTCCACCGTCCTCT	intergenic
ASHG19A3A049620	0.00293395	3.18124	up	37.7657	17.2123	5.4223	3.75271	8.2564	19.1651	12.849	33.7384	23.3746	33.1722	17.9843	48.9498	23.597	53.803	2.82063	4.87519	3.34228	5.68156	4.20925	5.34322	3.67864	5.48371	4.71276	5.72783	noncoding	ENST00000443599	RP4-773A18.2	Ensembl	1251	chr1	-	112190915	112192166		AAAGATTGACCTGGACTCAGTGAGAAATGTGAAGGCCAGTTTGTAGAACAGACTGAGGGA	intronic antisense	NM_002884	RAP1A	ras-related protein Rap-1A precursor	+	112162404	112256101
ASHG19A3A049620	0.00293395	3.18124	up	37.7657	17.2123	5.4223	3.75271	8.2564	19.1651	12.849	33.7384	23.3746	33.1722	17.9843	48.9498	23.597	53.803	2.82063	4.87519	3.34228	5.68156	4.20925	5.34322	3.67864	5.48371	4.71276	5.72783	noncoding	ENST00000443599	RP4-773A18.2	Ensembl	1251	chr1	-	112190915	112192166		AAAGATTGACCTGGACTCAGTGAGAAATGTGAAGGCCAGTTTGTAGAACAGACTGAGGGA	intronic antisense	NM_001010935	RAP1A	ras-related protein Rap-1A precursor	+	112162404	112256101
ASHG19A3A010649	0.00600016	1.61896	up	959.643	835.251	10.0904	9.39532	1073.13	1037.44	1126.01	695.367	625.421	735.043	642.905	1105.55	708.787	1224.82	9.56168	10.6933	9.67327	10.0199	9.18049	9.97872	9.20502	9.79199	9.35616	9.96811	noncoding	NR_003003	SCARNA17	RefSeq_NR	421	chr18	+	47340392	47340813		GCGCAATCTGAGTTCTGGGAACCAGGTGATGGAGTATGTTCTGAGAACAGACTGAGGCCG	bidirectional	NM_006111	ACAA2	"3-ketoacyl-CoA thiolase, mitochondrial"	-	47309873	47340251
ASHG19A3A040709	0.0495832	1.53132	up	3161.98	2599.3	11.7486	11.1338	2475.69	3247.66	2648.51	2499.4	2251.1	2700.41	2105.48	3663.07	3515.73	3699.34	10.8469	12.1294	10.9743	11.7703	11.161	11.78	11.0719	11.517	11.6148	11.546	noncoding	AK095608		NRED	2784	chrX	+	15719056	15721845		CTGGGGACAGGAGGCATGCTTCTCCCCAGTTTCCACAATAAAATATTTGTTGTTAATAAT	intergenic
ASHG19A3A023056	0.00803449	2.2303	up	128.764	84.0712	7.16767	6.01043	95.9471	84.381	97.5542	72.4066	55.596	100.308	53.2172	174.719	118.041	212.004	6.10808	7.19686	6.17703	6.76295	5.52899	7.00359	5.38369	7.26384	6.85435	7.61111	noncoding	ENST00000499090	AC091609.1	Ensembl	1794	chr1	+	55681080	55683124		CTAAACTGATGTAAGCAGGCTGTCATAAGGTACATGCTGAGGAATTTATTCAACAAATTG	bidirectional	NM_015306	USP24	ubiquitin carboxyl-terminal hydrolase 24	-	55532031	55681039
ASHG19A3A046991	0.00985377	1.57717	up	1858.83	1533	10.9569	10.2995	1810.12	1012.89	1833.46	1504.01	1067.62	1416.25	1070.19	2646.71	1883.59	2714.28	10.3559	10.6652	10.4108	11.0839	10.008	10.8973	10.0038	11.0459	10.7193	11.0921	noncoding	ENST00000434209	RP5-1033K19.1	Ensembl	337	chr1	-	68841009	68841346		AGCCATGTTGAACAGCCCTGGTCAATTTGCCGAGAATGAAACCAATGAGGTCAATTTTAG	intergenic
ASHG19A3A024984	0.0170312	2.4676	up	325.084	188.876	8.33979	7.03668	121.596	213.646	111.319	125.281	133.3	167.939	141.41	524.331	436.753	594.226	6.43163	8.59829	6.36148	7.55364	6.84226	7.77947	6.87714	8.77004	8.67087	8.99748	noncoding	ENST00000515331	RP11-213L8.1	Ensembl	210	chr4	-	171735489	171735699		TTGCTGGCTTTTGCAGGTGTTGCTAGAGTAGAATCTGGTTTGGCATATTTAATAAGATAG	intergenic
ASHG19A3A027670	0.00941766	1.53651	up	537.273	495.482	9.23303	8.61338	571.235	366.995	545.479	398.519	358.292	357.332	344.958	741.458	657.445	822.064	8.62642	9.33607	8.60568	9.23709	8.33662	8.92523	8.24953	9.24511	9.24863	9.42168	noncoding	uc003lzy.3	M55536	UCSC_knowngene	4475	chr5	-	167975499	167979974		ATGGTATTCTCTCTTAATATGTGATTGCCTGTAATGGCCAGGTAGATATACCTTAAAGTA	intergenic
ASHG19A3A026103	0.00869133	1.64887	up	27592	17538.3	14.711	13.9895	13903	17837.2	13704.2	21616.7	15856.6	23243.4	15470.9	36889.3	28756.8	38373.4	13.5145	14.3367	13.5214	14.6931	14.1275	14.7504	14.1174	14.8659	14.6667	14.9088	noncoding	ENST00000504966	KRT18P51	Ensembl	742	chr4	+	145493389	145494131	ENST00000469825,ENST00000402024,ENST00000400056,ENST00000397031,	TTCAATCTTGGTGATGCCCTGGACAACAGCAACTCCATGAAACCATCAAAAAGACCACCA	intergenic
ASHG19A3A029662	0.0190186	2.32273	up	168.473	111.249	7.69529	6.47947	106.986	177.749	89.8382	129.951	106.567	179.104	104.126	180.98	148.729	174.579	6.26121	8.33414	6.05886	7.6029	6.50061	7.87927	6.40381	7.30895	7.17284	7.35116	noncoding	NR_024052	HCG18	RefSeq_NR	6814	chr6	-	30255173	30294927		TCCTGTGAATTCTATGCTCTAGCTTGGGTTAAGGGATTTGGAATTGCACTTGTTTCAGAG	natural antisense	NM_021253	TRIM39	tripartite motif-containing protein 39 isoform	+	30294620	30311506
ASHG19A3A029662	0.0190186	2.32273	up	168.473	111.249	7.69529	6.47947	106.986	177.749	89.8382	129.951	106.567	179.104	104.126	180.98	148.729	174.579	6.26121	8.33414	6.05886	7.6029	6.50061	7.87927	6.40381	7.30895	7.17284	7.35116	noncoding	NR_024052	HCG18	RefSeq_NR	6814	chr6	-	30255173	30294927		TCCTGTGAATTCTATGCTCTAGCTTGGGTTAAGGGATTTGGAATTGCACTTGTTTCAGAG	bidirectional	NM_172016	TRIM39	tripartite motif-containing protein 39 isoform	+	30295007	30311506
ASHG19A3A011374	0.0253593	1.6201	up	30.6057	28.023	5.21887	4.5228	26.937	30.5551	31.8958	32.6416	30.5615	28.6638	31.8478	28.7795	18.8729	32.3884	4.35002	5.61271	4.61798	5.63443	4.62407	5.11628	4.59147	4.72042	4.43043	5.01053	noncoding	AK056266		misc_RNA	2296	chr19	-	36392462	36394757		GAGCAGAGAAGTAGCAATAGCGGATGTCACCCTGCTGGTGTCAAGGCCATCTGCTTCCTG	natural antisense	NM_014266	HCST	hematopoietic cell signal transducer isoform 1	+	36393381	36395173
ASHG19A3A011374	0.0253593	1.6201	up	30.6057	28.023	5.21887	4.5228	26.937	30.5551	31.8958	32.6416	30.5615	28.6638	31.8478	28.7795	18.8729	32.3884	4.35002	5.61271	4.61798	5.63443	4.62407	5.11628	4.59147	4.72042	4.43043	5.01053	noncoding	AK056266		misc_RNA	2296	chr19	-	36392462	36394757		GAGCAGAGAAGTAGCAATAGCGGATGTCACCCTGCTGGTGTCAAGGCCATCTGCTTCCTG	natural antisense	NM_001007469	HCST	hematopoietic cell signal transducer isoform 2	+	36393381	36395173
ASHG19A3A034155	0.013888	1.58315	up	21.3366	20.1239	4.65404	3.99124	25.1762	18.423	25.6218	28.4565	23.3283	21.6427	14.6552	20.7782	11.8383	17.3826	4.26001	4.81475	4.31335	5.43538	4.20543	4.68592	3.32229	4.24135	3.85512	4.09279	noncoding	ENST00000452618	RP11-306I1.2	Ensembl	492	chr1	+	165567699	165592568		GACTGGATCTCGACTCCAGAGTTTGCTCCTGAGATCGAAAAACAAAACAACCCAATAATA	intergenic
ASHG19A3A034945	0.0275218	1.51241	up	23.8416	23.5025	4.82942	4.23257	25.2156	22.5961	34.0899	15.9619	22.5568	27.2562	20.1122	26.1937	15.538	27.2002	4.26121	5.13424	4.7025	4.63435	4.15603	5.04131	3.85628	4.58428	4.18685	4.75294	noncoding	NR_002329	ST7OT4	RefSeq_NR	1589	chr7	+	116593952	116599867		TCAGCTTTGAGTTTAGAATGTATCCCAGACATCTTAGTTGCCCTTAATTATTTTTGGAGA	intron sense-overlapping	NM_021908	ST7	suppressor of tumorigenicity 7 protein isoform	+	116593380	116863961
ASHG19A3A034945	0.0275218	1.51241	up	23.8416	23.5025	4.82942	4.23257	25.2156	22.5961	34.0899	15.9619	22.5568	27.2562	20.1122	26.1937	15.538	27.2002	4.26121	5.13424	4.7025	4.63435	4.15603	5.04131	3.85628	4.58428	4.18685	4.75294	noncoding	NR_002329	ST7OT4	RefSeq_NR	1589	chr7	+	116593952	116599867		TCAGCTTTGAGTTTAGAATGTATCCCAGACATCTTAGTTGCCCTTAATTATTTTTGGAGA	intron sense-overlapping	NM_018412	ST7	suppressor of tumorigenicity 7 protein isoform	+	116593380	116870075
ASHG19A3A014737	0.032714	2.12712	up	139.954	99.4502	7.42971	6.34081	106.34	155.949	99.8947	146.574	94.8916	164.084	110.419	132.524	85.7052	100.637	6.25174	8.13546	6.20782	7.78288	6.32306	7.74667	6.49933	6.88503	6.4221	6.59853	noncoding	ENST00000442301	AC010747.2	Ensembl	448	chr2	-	185766841	185767289		CTGATCAGGCCTAAAAAAGAGAATACATATGTTCAACTGGCTCCTGACAATGATTGTTTG	intronic antisense	NM_194250	ZNF804A	zinc finger protein 804A	+	185463092	185804214
ASHG19A3A000488	0.0374053	1.72043	up	24.5753	19.3496	4.76574	3.98298	16.9793	17.7504	18.2195	21.6089	26.1231	18.7919	23.4164	46.9555	12.0095	17.7697	3.7082	4.75621	3.84462	5.05181	4.38503	4.46953	4.10613	5.42459	3.87091	4.1266	noncoding	ENST00000512200	AP000808.1	Ensembl	3252	chr11	+	68638131	68642010		TAGTGCTTGTTTGCACCTTTTCAGGGTGTTATGTCTTGGATCCACCACAGTCGGCTAACA	intergenic
ASHG19A3L0001014	0.0264226	1.51472	up	198.104	196.809	7.91354	7.31449	210.011	168.324	201.581	168.212	177.059	177.135	172.526	244.254	222.866	232.594	7.1935	8.25546	7.19133	7.98852	7.27341	7.86402	7.18147	7.7205	7.73277	7.73922	noncoding	BC035266	lincRNA-BRD4	lincRNA	3255	chr19	-	15363805	15443342		GGGCCTGTCCCATCCCTGGGATTTTATTCTAACTAGAAATAAATGCTAACCCTCAAAAAA	exon sense-overlapping	NM_014299	BRD4	bromodomain-containing protein 4 isoform short	-	15357846	15391262
ASHG19A3L0001014	0.0264226	1.51472	up	198.104	196.809	7.91354	7.31449	210.011	168.324	201.581	168.212	177.059	177.135	172.526	244.254	222.866	232.594	7.1935	8.25546	7.19133	7.98852	7.27341	7.86402	7.18147	7.7205	7.73277	7.73922	noncoding	BC035266	lincRNA-BRD4	lincRNA	3255	chr19	-	15363805	15443342		GGGCCTGTCCCATCCCTGGGATTTTATTCTAACTAGAAATAAATGCTAACCCTCAAAAAA	exon sense-overlapping	NM_058243	BRD4	bromodomain-containing protein 4 isoform long	-	15348300	15391262
ASHG19A3A041314	0.0285506	2.20955	up	233.587	161.136	8.16788	7.02412	167.475	274.387	167.263	222.121	147.834	258.037	140.465	206.892	182.642	206.498	6.87542	8.94317	6.92407	8.39306	7.001	8.42084	6.86592	7.5032	7.45421	7.5791	noncoding	AF085872		misc_RNA	652	chrX	+	100882857	100883508		GGGGAGAGAAGCACAGAATTGAAACAATGTATACCCTTCCAGACACTTTTACTATTCATA	intergenic
ASHG19A3A014634	0.0157726	2.84353	up	1282.73	718.769	10.4672	8.9595	592.632	719.865	659.357	1126.24	361.093	1078.39	380.856	1627.38	1599.91	1861.79	8.67548	10.2324	8.88232	10.6888	8.35137	10.5109	8.39617	10.3491	10.4922	10.5547	noncoding	ENST00000392566	AC073465.1	Ensembl	462	chr2	-	174296076	174296540	NM_016185,	TTAGATCTGAAGGGAGAAGGTGACATTCATGAAAATGTGGACACAGACTTGCAAGGCAGC	intergenic
ASHG19A3A048026	0.0362685	1.88819	up	44.2433	31.1734	5.57001	4.653	42.2873	24.5185	33.4988	28.5616	26.565	34.4422	27.4117	91.7699	26.1041	41.9242	4.97068	5.26612	4.68259	5.44116	4.41058	5.40031	4.35847	6.36557	4.84269	5.37688	noncoding	AF119855		misc_RNA	1360	chr12	-	112945591	112946454		AGCAATTCAAAGTTCAAGGAATATTGGGGGGTGGAGGTGGGGGCTGATATACATTTTGTC	natural antisense	NM_002834	PTPN11	tyrosine-protein phosphatase non-receptor type	+	112856535	112947717
ASHG19A3A034560	0.0198716	1.93326	up	57.1246	43.2857	6.09092	5.13988	49.4688	36.3342	39.1837	63.7445	44.539	76.2886	52.1795	56.7749	31.0576	52.4808	5.1803	5.88179	4.90047	6.58569	5.19624	6.59781	5.35555	5.69439	5.06685	5.69492	noncoding	ENST00000380425	AC138783.11	Ensembl	2129	chr7	+	74696065	74704116	uc011kfs.1,uc011kfs.1,NR_003664,NM_001004351,ENST00000424157,ENST00000412399,ENST00000398408,ENST00000380407,ENST00000359797,	TTTGGGAAAGATCATGATGAGCCATCAACCGCAGCCCCAGGAAGAGCGGAGCCCCCAGCG	intergenic
ASHG19A3L0001225	0.0408393	1.88307	up	33.7762	24.7436	5.26466	4.35157	19.9477	19.02	21.9753	31.2007	28.0375	55.6769	29.3788	37.1191	24.3786	25.8644	3.93878	4.86508	4.10384	5.56839	4.49389	6.1253	4.46802	5.08422	4.75334	4.68032	noncoding	T93829	lincRNA-DNAH6	lincRNA	232	chr2	+	84686762	84745135		AGACAATGAATCTGATACACAAATCCTAACGTTTAGGCACATTACACATGCTCAGGTGAA	bidirectional	NM_003849	SUCLG1	"succinyl-CoA ligase [GDP-forming] subunit alpha,"	-	84650646	84686586
ASHG19A3L0001225	0.0408393	1.88307	up	33.7762	24.7436	5.26466	4.35157	19.9477	19.02	21.9753	31.2007	28.0375	55.6769	29.3788	37.1191	24.3786	25.8644	3.93878	4.86508	4.10384	5.56839	4.49389	6.1253	4.46802	5.08422	4.75334	4.68032	noncoding	T93829	lincRNA-DNAH6	lincRNA	232	chr2	+	84686762	84745135		AGACAATGAATCTGATACACAAATCCTAACGTTTAGGCACATTACACATGCTCAGGTGAA	exon sense-overlapping	NM_001370	DNAH6	"dynein heavy chain 6, axonemal"	+	84743578	85046713
ASHG19A3A022823	0.0164293	1.64763	up	47.7161	42.7078	5.84758	5.12719	36.0318	40.9032	44.5553	36.7864	41.0644	46.6976	53.9113	53.0668	37.9762	61.1267	4.75012	6.06848	5.07929	5.80267	5.07706	5.8595	5.402	5.59761	5.32749	5.90966	noncoding	ENST00000474487	RP11-413E6.5	Ensembl	481	chr3	+	75707684	75708165	ENST00000514074,ENST00000394842,	ATGCCTGACCTGCGTCAAACTGGAATGTGAGGATAAGGTTCTGGGCAGGATGGTCGCTGC	intergenic
ASHG19A3L0002628	0.0413922	1.71291	up	22.0111	18.2591	4.6334	3.85695	14.1469	12.0428	18.1284	28.8598	27.3799	32.0146	23.6816	18.8117	7.95861	18.3264	3.45844	4.15367	3.83817	5.45635	4.4558	5.28842	4.12541	4.09303	3.40692	4.17553	noncoding	DW449276	lincRNA-CHD2-2	lincRNA	204	chr15	+	93353249	93353437		TTACAAAATGCAAGAAATAAAGCACAATCGTCAAGTGCTGAGGGCCCACAGCTTCCCCTT	intergenic
ASHG19A3A030484	0.045428	1.97191	up	764.115	516.062	9.69504	8.71545	574.372	259.391	562.949	1001.06	455.151	995.526	433.093	776.46	554.744	788.144	8.63343	8.86785	8.65085	10.522	8.69221	10.401	8.59687	9.31684	9.00389	9.36756	noncoding	ENST00000369385	HIST2H2BC	Ensembl	373	chr1	+	149814605	149814978	HIT000264466,	TCTGGTGCAAGGCCATGGGCATCATGAACTCCTTCCTCAACGACATCTTCGAGCGCATCG	bidirectional	NM_001040874	HIST2H2AA4	histone H2A type 2-A	-	149813784	149814318
ASHG19A3A030484	0.045428	1.97191	up	764.115	516.062	9.69504	8.71545	574.372	259.391	562.949	1001.06	455.151	995.526	433.093	776.46	554.744	788.144	8.63343	8.86785	8.65085	10.522	8.69221	10.401	8.59687	9.31684	9.00389	9.36756	noncoding	ENST00000369385	HIST2H2BC	Ensembl	373	chr1	+	149814605	149814978	HIT000264466,	TCTGGTGCAAGGCCATGGGCATCATGAACTCCTTCCTCAACGACATCTTCGAGCGCATCG	bidirectional	NM_003516	HIST2H2AA3	histone H2A type 2-A	-	149813784	149814318
ASHG19A3L0001417	0.0245825	1.95181	up	29.2801	21.7124	5.12677	4.16196	17.4993	22.2239	20.1615	36.0669	26.7294	31.5264	26.1421	31.2596	18.0299	25.3237	3.75024	5.10748	3.97943	5.77605	4.42112	5.26401	4.28437	4.83832	4.37464	4.64801	noncoding	BX101238	lincRNA-RYBP-6	lincRNA	593	chr3	-	72712446	72713400		TATTAACCTGGACAAGGCCATTAACTCGCCCTGTACTTAATTGGCTTGTTCTGTGACACA	intergenic
ASHG19A3A014875	0.012552	2.22454	up	33.3218	21.5277	5.21666	4.06315	27.0341	45.5865	20.7992	14.0349	18.519	25.1561	13.5635	30.185	27.7229	51.6465	4.35675	6.24472	4.02395	4.45651	3.83587	4.92043	3.17978	4.78965	4.91942	5.67199	noncoding	ENST00000447111	AC079354.5	Ensembl	311	chr2	-	203043382	203044114		CTTGGATAATATGTAACATTAACAGAGAGCAGAAGCTGATTAAAGTATCTTGGTGCCAAA	intergenic
ASHG19A3H0000082	0.0379005	1.94127	up	25.9817	20.3309	4.92923	3.97223	21.5677	19.8354	17.356	19.4035	19.2174	24.4316	35.8949	28.2947	7.61832	37.9432	4.04997	4.93312	3.77889	4.90589	3.89819	4.87503	4.77738	4.69579	3.35671	5.23631	noncoding	nc-HOXA1-54-	nc-HOXA1-54	HOX cluster	128	chr7	-	27136437	27136565		GGGCTCCCGGTGCAAAACTGAGTGGGAAAGAGAAAGGGGCGGAGAGCGACGAGAGAGGGA	intergenic
ASHG19A3A046485	0.0120956	1.73049	up	51.7643	44.8211	5.96256	5.17138	50.0036	51.3908	46.6156	34.4336	34.8072	48.1103	39.9296	60.2746	52.7492	64.6123	5.19402	6.4358	5.14427	5.71056	4.82503	5.90434	4.93404	5.7773	5.75957	5.9848	noncoding	ENST00000506329	AP002754.1	Ensembl	2140	chr11	+	61369984	61375017	uc001nry.2,	ACCTTGTTGCCAGTTCTTGTGTATTCTTCCAGAGATCTTCTATGTATAAACCGTCATCCT	intergenic
ASHG19A3A025611	0.0373539	3.66264	up	124.269	48.4043	7.06616	5.19328	41.4973	274.226	38.4683	67.7754	34.695	78.3403	37.6358	94.5676	89.7252	106.434	4.94364	8.9429	4.87275	6.66874	4.81979	6.63716	4.84952	6.40849	6.48069	6.67352	noncoding	ENST00000507775	RP13-644M16.5	Ensembl	268	chr4	+	69933067	69933335		GGGGAAGCTGTTAGATTGGACTCAAAAACAACATAAATTACAGATTTGCTCAATGCATTA	intergenic
ASHG19A3L0000481	0.025603	2.09292	up	1264.31	855.098	10.455	9.38953	692.497	680.04	670.758	1172.39	707.447	1210.79	704.454	1634.9	1500.34	1623.42	8.91321	10.1499	8.90626	10.7387	9.37241	10.6652	9.35649	10.3581	10.3993	10.3632	noncoding	AK297025	lincRNA-FGD4	lincRNA	2924	chr12	+	32638905	32793673	NM_139241,	GACTATTTTCCTATGTTTATGTACTCTTAGTGAAATTAGTGTGCAGAGTCATTCTACCGA	exon sense-overlapping	NM_139241	FGD4	"FYVE, RhoGEF and PH domain-containing protein 4"	+	32655040	32798984
ASHG19A3A030723	0.0484476	1.72376	up	17.7398	17.5891	4.38745	3.60189	25.1087	17.4266	25.2963	17.8412	14.8797	13.0398	17.6607	21.5807	5.0002	18.8104	4.25508	4.728	4.29622	4.78998	3.49042	3.90565	3.64581	4.29791	2.32193	4.21571	noncoding	ENST00000436953	RP11-475C16.2	Ensembl	438	chr6	-	153625729	153630117		GAGAGACCAAAAATAAACATAATGAAATAGAGGACATTCTCGCGCCTCAAAAAATTGAAC	intergenic
ASHG19A3A038767	0.0197328	2.14788	up	27.556	18.5602	4.98734	3.88443	16.9122	28.4384	22.137	27.8047	22.0584	42.3475	24.3822	24.6191	7.3113	14.5701	3.70325	5.50107	4.11483	5.40284	4.12087	5.71535	4.1726	4.49184	3.3106	3.8256	noncoding	ENST00000500555	AL671309.1	Ensembl	2239	chr9	+	74381168	74383463		TGAAAAGAGAGAGTGGAGAGAAAGAAATCAAGACACCGTTCCCGAGGACCCTTTCTTAAG	natural antisense	NM_001135820	TMEM2	transmembrane protein 2 isoform b	-	74298281	74383800
ASHG19A3A038767	0.0197328	2.14788	up	27.556	18.5602	4.98734	3.88443	16.9122	28.4384	22.137	27.8047	22.0584	42.3475	24.3822	24.6191	7.3113	14.5701	3.70325	5.50107	4.11483	5.40284	4.12087	5.71535	4.1726	4.49184	3.3106	3.8256	noncoding	ENST00000500555	AL671309.1	Ensembl	2239	chr9	+	74381168	74383463		TGAAAAGAGAGAGTGGAGAGAAAGAAATCAAGACACCGTTCCCGAGGACCCTTTCTTAAG	natural antisense	NM_013390	TMEM2	transmembrane protein 2 isoform a	-	74298281	74383800
ASHG19A3A050375	0.00917604	1.85794	up	28883.4	16569.2	14.7838	13.8901	13135.6	19195	12973.3	23073.1	14472.6	23833.1	13623	40404.2	28641.7	37911.8	13.4283	14.4442	13.4263	14.8008	13.9916	14.7896	13.9447	14.9931	14.6597	14.8915	noncoding	ENST00000427733	KRT18P27	Ensembl	1299	chr13	+	90882637	90883936	ENST00000453838,	AGGATAGTGGATGACAAAGTGGTGTCTGAGACCAACGACACCAAAGTTCTGAGACATTAA	intergenic
ASHG19A3A038565	0.0103502	1.67832	up	76.4234	68.0946	6.53216	5.78514	68.0362	63.2352	71.4293	62.8354	66.8215	70.516	57.9203	96.4443	76.2658	89.086	5.62161	6.75823	5.73565	6.56489	5.80408	6.4789	5.50683	6.43708	6.25756	6.42171	noncoding	ENST00000344067	RP11-405L18.2	Ensembl	1020	chr9	+	37477145	37478314	NM_017634,	AGGAACTGATTTAGAGAACTGTGATCTGTCTGGGTGTGATCTTCAAGAAGCCAACCTGAG	intergenic
ASHG19A3A023993	0.0470701	1.80528	up	424.674	347.419	8.9975	8.14527	296.078	314.826	298.938	437.345	394.694	453.851	402.483	467.089	344.904	450.261	7.67991	9.13003	7.74186	9.36642	8.48685	9.26074	8.48114	8.61084	8.33662	8.61946	noncoding	ENST00000485777	RP11-333E5.1	Ensembl	579	chr4	-	17429318	17429897		GTTTTCACTGTTCAGGGGAGAATTCTGCCTAAGGCAACTCAAGCCATACAAAAAATAAGC	intergenic
ASHG19A3A032135	0.0443702	1.72409	up	206.914	181.889	7.99013	7.20429	162.259	183.054	157.143	174.988	193.494	215.408	188.539	237.754	208.009	223.365	6.82909	8.37446	6.8334	8.04509	7.40746	8.15953	7.31484	7.68589	7.63666	7.68566	noncoding	ENST00000403909	RP11-12A2.1	Ensembl	1440	chr6	+	139659183	139660717		TTTGATGCAAACAATATCTTCAAGGTATTCTTCCGCGGTCCTACGGGCTTCAGCTGTGAA	intergenic
ASHG19A3A027044	0.0347496	1.69452	up	8653.42	5917.92	13.1615	12.4007	5463.34	7730.33	5475.03	8238.56	5413.11	9151.6	5711.61	9048.91	7526.49	9097.69	12.0832	13.243	12.1094	13.4118	12.5102	13.4869	12.6005	12.8314	12.7	12.8345	noncoding	ENST00000510729	PPIAP11	Ensembl	493	chr5	-	81305420	81305913		TGCATGTGATCTGTGGCAAAGTGAAAGAAGGCATGAATATTGTGGAGGTCATGGAGTGCT	intronic antisense	NM_001131028	ATG10	ubiquitin-like-conjugating enzyme ATG10	+	81267843	81551216
ASHG19A3A027044	0.0347496	1.69452	up	8653.42	5917.92	13.1615	12.4007	5463.34	7730.33	5475.03	8238.56	5413.11	9151.6	5711.61	9048.91	7526.49	9097.69	12.0832	13.243	12.1094	13.4118	12.5102	13.4869	12.6005	12.8314	12.7	12.8345	noncoding	ENST00000510729	PPIAP11	Ensembl	493	chr5	-	81305420	81305913		TGCATGTGATCTGTGGCAAAGTGAAAGAAGGCATGAATATTGTGGAGGTCATGGAGTGCT	intronic antisense	NM_031482	ATG10	ubiquitin-like-conjugating enzyme ATG10	+	81267843	81551216
ASHG19A3A027158	0.0079186	1.79376	up	288.394	239.62	8.44884	7.60585	238.987	204.714	268.342	273.068	220.711	309.666	235.471	312.241	234.59	342.279	7.37177	8.54316	7.58916	8.69102	7.60936	8.70105	7.65771	8.0664	7.80127	8.24256	noncoding	ENST00000515696	CTD-2278B20.1	Ensembl	183	chr5	-	96672561	96672744		ATAACACTTACAAGATGGACAGGGATGATAATTGGGCCTACAAGAATAGTTTATGAAAAC	intergenic
ASHG19A3A023466	0.0117009	2.38861	up	31.7965	18.4738	5.18013	3.92396	18.3319	19.2404	20.5447	37.802	20.8831	48.7264	20.7256	20.845	11.8833	32.3689	3.81905	4.88175	4.00671	5.8379	4.02749	5.92443	3.90796	4.24696	3.85858	5.0096	noncoding	BC034803		misc_RNA	2144	chr3	+	160167825	160169954		ATTAAACATTGGAGTCATCCTGATAGACATCTTTGTAACTTCCTGTCAAAACAACATGTG	bidirectional	NM_173084	TRIM59	tripartite motif-containing protein 59	-	160153290	160167626
ASHG19A3A032829	0.00992565	1.91713	up	545.176	411.682	9.31781	8.37886	397.553	443.034	382.913	403.208	376.947	493.604	372.629	683.601	528.367	702.435	8.09298	9.58414	8.0855	9.25304	8.41577	9.40073	8.36083	9.13847	8.93923	9.21267	noncoding	ENST00000448566	RP11-310H4.5	Ensembl	569	chr7	-	55705966	55706535		GGGACCCAAACTGATCTCAGAGATGACTCCTCTATTGAGAAACTTGCCAAGAACAAACAG	intergenic
ASHG19A3A008460	0.0144223	2.05912	up	256.507	187.251	8.29735	7.25533	170.403	217.692	179.539	232.087	201.712	289.025	205.764	269.014	178.839	274.717	6.90209	8.6245	7.0301	8.45107	7.47392	8.59713	7.44471	7.862	7.4258	7.95206	noncoding	ENST00000426359	RP11-345I18.6	Ensembl	151	chr1	-	179240250	179240401		TTTGGATGAAAACTGGTAATCAGGTACAACACCAAGAGGAGACATTGGAGAAGAACGAAG	intergenic
ASHG19A3A023522	0.0494677	1.67642	up	20396.4	13040.7	14.2819	13.5365	10619.8	24018.7	10801.3	13113.4	11145.9	12836.5	10903.5	25761.6	21732.9	26251.7	13.0907	14.7544	13.1405	14.0168	13.6064	13.9197	13.6059	14.3536	14.2391	14.3651	noncoding	BC041913		misc_RNA	2227	chr3	+	170112404	170114616		GTGCTCTGAGCTTATACCTCAATTGTATTTTGTGCTGTTTTCCATTTTCATGCCTTGTAA	intergenic
ASHG19A3A009241	0.0329589	1.52391	up	70.0647	62.8676	6.28783	5.68005	59.0957	49.8445	66.6241	52.0857	59.4564	41.3721	71.0421	131.192	58.1198	75.8293	5.42574	6.38521	5.64377	6.29995	5.6296	5.67934	5.81453	6.87032	5.88663	6.20433	noncoding	ENST00000418418	AC015726.1	Ensembl	390	chr17	+	19743438	19743828		CATGGATAGAAAAGAAAAACTTATCCGGGAAGGAAAATTGGATCAAACATTTAACCTCTC	intronic antisense	NM_001142610	ULK2	serine/threonine-protein kinase ULK2	-	19674142	19771239
ASHG19A3A009241	0.0329589	1.52391	up	70.0647	62.8676	6.28783	5.68005	59.0957	49.8445	66.6241	52.0857	59.4564	41.3721	71.0421	131.192	58.1198	75.8293	5.42574	6.38521	5.64377	6.29995	5.6296	5.67934	5.81453	6.87032	5.88663	6.20433	noncoding	ENST00000418418	AC015726.1	Ensembl	390	chr17	+	19743438	19743828		CATGGATAGAAAAGAAAAACTTATCCGGGAAGGAAAATTGGATCAAACATTTAACCTCTC	intronic antisense	NM_014683	ULK2	serine/threonine-protein kinase ULK2	-	19674142	19771239
ASHG19A3A046695	0.0215977	1.54194	up	71.23	69.4374	6.44649	5.82175	73.0885	63.6155	72.6774	58.809	63.442	78.8748	74.6661	79.4244	63.3132	75.4266	5.72795	6.7655	5.76282	6.46977	5.72276	6.64532	5.88931	6.15571	6.00589	6.19617	noncoding	uc001oqe.1	AK097446	UCSC_knowngene	2252	chr11	+	70477198	70481595		CGCCCATCTGCGCCCGTCTTGGAAAACACAAGTCTCAGAGAAGGAAAGCAGTTGCCACAG	intronic antisense	NM_133266	SHANK2	SH3 and multiple ankyrin repeat domains protein	-	70313960	70507923
ASHG19A3A046695	0.0215977	1.54194	up	71.23	69.4374	6.44649	5.82175	73.0885	63.6155	72.6774	58.809	63.442	78.8748	74.6661	79.4244	63.3132	75.4266	5.72795	6.7655	5.76282	6.46977	5.72276	6.64532	5.88931	6.15571	6.00589	6.19617	noncoding	uc001oqe.1	AK097446	UCSC_knowngene	2252	chr11	+	70477198	70481595		CGCCCATCTGCGCCCGTCTTGGAAAACACAAGTCTCAGAGAAGGAAAGCAGTTGCCACAG	intronic antisense	NM_012309	SHANK2	SH3 and multiple ankyrin repeat domains protein	-	70313960	70935808
ASHG19A3A049565	0.0445133	1.90138	up	144.593	117.715	7.47526	6.54821	128.38	128.254	138.977	155.412	87.6489	185.638	101.792	119.035	131.775	134.627	6.50634	7.83578	6.66269	7.87482	6.20752	7.93398	6.36605	6.73497	6.99846	6.99674	noncoding	G36789		misc_RNA	462	chr13	-	50549557	50550019		ACTGGTAGTTCAGGGAATTTTAGTCACAAGATATATATTTTCTGTACCTTTGTGTGTGTG	intergenic
ASHG19A3A033331	0.00498002	1.80284	up	147.76	125.561	7.51049	6.66022	160.14	134.126	124.064	138.96	116.677	150.384	116.587	159.85	110.336	155.483	6.81057	7.90182	6.50781	7.70165	6.63716	7.62068	6.5809	7.13927	6.76468	7.18905	noncoding	NR_024586	LOC100216545	RefSeq_NR	3615	chr7	-	104650988	104654588		AAGAATAAAAGAAGGGTTTCCCCACTAAAATGACACGGCGATTCCGGCTCTTGTTTTGGG	bidirectional	NM_182931	MLL5	histone-lysine N-methyltransferase MLL5	+	104654636	104754532
ASHG19A3A033331	0.00498002	1.80284	up	147.76	125.561	7.51049	6.66022	160.14	134.126	124.064	138.96	116.677	150.384	116.587	159.85	110.336	155.483	6.81057	7.90182	6.50781	7.70165	6.63716	7.62068	6.5809	7.13927	6.76468	7.18905	noncoding	NR_024586	LOC100216545	RefSeq_NR	3615	chr7	-	104650988	104654588		AAGAATAAAAGAAGGGTTTCCCCACTAAAATGACACGGCGATTCCGGCTCTTGTTTTGGG	bidirectional	NM_018682	MLL5	histone-lysine N-methyltransferase MLL5	+	104654636	104754532
ASHG19A3A039209	0.0111656	1.71986	up	19610	12354	14.2276	13.4453	9877.1	11899.4	9730.28	15833.6	10489	16821.1	10508.4	26764.9	21165.1	26731	12.9908	13.7575	12.9848	14.2795	13.5062	14.296	13.5389	14.4048	14.2056	14.4	noncoding	ENST00000432816	RP11-163B6.2	Ensembl	1264	chr9	+	125599835	125601099	ENST00000505463,	ACTTCAATCTTGGTGATGCCCTGGACAGCAGGAATTCCATGCAAAACATCCAAAAGACCA	intergenic
ASHG19A3A025577	0.0140237	1.77973	up	45.4946	37.135	5.71698	4.88532	32.1063	36.4752	31.5508	34.5346	29.3596	29.9342	37.4564	61.8133	55.2021	64.7155	4.5956	5.88883	4.60383	5.71326	4.56532	5.18449	4.84212	5.81104	5.81973	5.98727	noncoding	ENST00000506036	RP11-553E5.1	Ensembl	1359	chr4	+	64215831	64217190		CAACCACATGTCTCAGGCAAAAATCACATCTGAACTTACTAAAGTTATCAATGATGGTTT	intergenic
ASHG19A3A041374	0.0142319	2.49595	up	1558.28	886.753	10.7266	9.40698	549.263	944.934	564.147	1116.71	832.049	1296.74	890.15	2181.9	1598.16	2251.14	8.56931	10.576	8.65313	10.6755	9.61183	10.7738	9.70957	10.7803	10.4911	10.8273	noncoding	ENST00000427083	KRT18P49	Ensembl	859	chrX	+	106671856	106672715		AAGACCACCATCTGCCGGATAGTGGATCATAAAGTGATGTCAGACATTAAGCCAGCAGAA	intergenic
ASHG19A3A000252	0.012651	1.6218	up	44.6221	40.0406	5.71118	5.01358	33.2636	25.9754	33.6132	38.7439	53.6164	59.4077	52.3997	50.6711	27.3103	48.3123	4.64353	5.35724	4.68632	5.87761	5.4765	6.21791	5.36168	5.53012	4.89988	5.57303	noncoding	ENST00000439074	RP11-528A4.2	Ensembl	702	chr3	-	193560348	193561798		ACACGCAGAGCACAGACCGTTTTTGATGGTGCTGCAGGGAACAAGGCCCCACCAGTGTGT	intergenic
ASHG19A3A008704	0.0329272	1.59061	up	9487.39	7004.17	13.2848	12.6152	7155.05	8983.61	7031.04	8305.62	5338.13	9131.89	5296.46	10794.9	10200.2	10220.9	12.4864	13.4133	12.4766	13.4249	12.4927	13.4831	12.4948	13.0981	13.1257	13.0047	noncoding	uc002jdy.1	BC070350	UCSC_knowngene	2694	chr17	-	62116509	62119203		TTATAATTCTGCTGATGGCGGCATCTTATGTCGAGCCAACCACAATAAAGGTAGTTTTAG	intergenic
ASHG19A3A051180	0.0482083	6.26238	up	1598.7	999.591	10.6602	8.01351	91.1764	552.958	87.7856	1187.39	296.737	1264.27	307.363	2328.38	4214.89	2660.48	6.03273	9.87532	6.02718	10.7558	8.0602	10.7329	8.07512	10.8717	11.8723	11.0654	noncoding	BC047917		misc_RNA	1312	chr14	-	105057201	105058493		TAATGATATCCCTGTTCTAATTCCACTCTGGCTAAACTGAAAGTAAAGATCCTTAAGCTT	intergenic
ASHG19A3A010672	0.0310543	2.3731	up	83.1985	53.3402	6.67292	5.42615	50.4359	83.1041	53.2998	88.9629	49.1519	103.687	45.4905	75.2591	68.3228	64.9796	5.20524	7.17449	5.32713	7.06132	5.34586	7.05617	5.14635	6.08038	6.10617	5.99226	noncoding	ENST00000453852	RP5-1118D24.2	Ensembl	318	chr1	-	12280848	12281166		TTCAATGCAGATGAATTTGAATATGTGGTGGCTGAGAAACAGCTCAGCCCAGATGGCTGT	intergenic
ASHG19A3A031841	0.0389019	1.84793	up	1572.57	1143.9	10.7999	9.91397	1129.44	1590.37	1268.39	1495.99	975.189	1688.52	1066.88	1543.34	1279.61	1544.65	9.6504	11.2245	9.8633	11.0769	9.8633	11.1288	9.99959	10.2734	10.1933	10.2959	noncoding	ENST00000404458	RP3-399J4.2	Ensembl	226	chr6	+	95054454	95054680		CAAAGGCTAAAGAACTTGGCACTAAACTCGGTTAAATGTATACTATTGAGTTTTCTGTAC	intergenic
ASHG19A3A027960	0.0493768	1.62832	up	121.212	111.144	7.20538	6.50199	112.261	86.0301	118.484	147.581	109.685	146.865	117.742	111.732	97.5482	113.854	6.32836	7.23108	6.4464	7.79527	6.54342	7.58233	6.59563	6.65058	6.59614	6.76762	noncoding	ENST00000479312	RP11-1C1.1	Ensembl	323	chr5	+	10488931	10489254		TTGATCATTCTCACTAACAACCACCCAGCTATGGAATGTTGGCCAAAACTGGTGTCCATC	intergenic
ASHG19A3A049806	0.025113	2.76895	up	56.8022	30.5218	6.04985	4.58052	37.3304	42.5173	42.9534	73.8633	19.7514	85.6015	25.754	46.9976	26.8198	35.0314	4.79659	6.13141	5.02614	6.79541	3.94162	6.77179	4.26183	5.42604	4.87639	5.12461	noncoding	AK095102		misc_RNA	2851	chr13	-	102363153	102366004		CAGTTTTCACTATTGTACTAACTACTCCATCTGTTATGAAGGTCACAAGAATGTATCTTG	intronic antisense	NM_004791	ITGBL1	integrin beta-like protein 1 precursor	+	102104965	102368794
ASHG19A3A052446	0.0189087	1.5668	up	30.0483	26.0483	5.06875	4.42093	27.9157	20.8185	26.5396	14.5587	24.1781	28.5153	24.6875	44.654	26.9206	41.6949	4.39946	5.0084	4.36208	4.50744	4.26708	5.10916	4.19507	5.35234	4.88097	5.36641	noncoding	AL359931		NRED	1541	chr15	-	79272488	79274008		TCATGAGAAAGATCAGGAAAATGAAAAATCTGCCATTTCCTGCTCTGAGCGCAGGCTCCT	exon sense-overlapping	NM_001145648	RASGRF1	ras-specific guanine nucleotide-releasing factor	-	79252288	79383215
ASHG19A3A052446	0.0189087	1.5668	up	30.0483	26.0483	5.06875	4.42093	27.9157	20.8185	26.5396	14.5587	24.1781	28.5153	24.6875	44.654	26.9206	41.6949	4.39946	5.0084	4.36208	4.50744	4.26708	5.10916	4.19507	5.35234	4.88097	5.36641	noncoding	AL359931		NRED	1541	chr15	-	79272488	79274008		TCATGAGAAAGATCAGGAAAATGAAAAATCTGCCATTTCCTGCTCTGAGCGCAGGCTCCT	exon sense-overlapping	NM_153815	RASGRF1	ras-specific guanine nucleotide-releasing factor	-	79252288	79298002
ASHG19A3A052446	0.0189087	1.5668	up	30.0483	26.0483	5.06875	4.42093	27.9157	20.8185	26.5396	14.5587	24.1781	28.5153	24.6875	44.654	26.9206	41.6949	4.39946	5.0084	4.36208	4.50744	4.26708	5.10916	4.19507	5.35234	4.88097	5.36641	noncoding	AL359931		NRED	1541	chr15	-	79272488	79274008		TCATGAGAAAGATCAGGAAAATGAAAAATCTGCCATTTCCTGCTCTGAGCGCAGGCTCCT	exon sense-overlapping	NM_002891	RASGRF1	ras-specific guanine nucleotide-releasing factor	-	79252288	79383215
ASHG19A3A025941	0.018832	2.01338	up	4201.24	2605.44	12.107	11.0974	1848.67	2688.45	1858.49	3357.8	2833.25	3449.16	2600.92	5933.41	3885.89	5577.38	10.3894	11.9054	10.4348	12.1698	11.5233	12.1145	11.383	12.2215	11.7563	12.1237	noncoding	ENST00000515767	RP11-447B21.1	Ensembl	1272	chr4	+	116841862	116843134		CAGATAGTGAATGGTAAAGTGGTGTCTGAGACCAACGACATCAAAGTTCTGAGACATTAA	intergenic
ASHG19A3A051506	0.0328217	1.75047	up	83.2497	71.6297	6.54755	5.73981	81.4246	69.7453	84.1598	51.3725	40.6747	47.7007	42.6383	112.732	109.251	134.698	5.87696	6.90343	5.96973	6.28124	5.06208	5.8921	5.0409	6.6637	6.74938	6.99731	noncoding	AK055008		misc_RNA	1922	chr14	+	62268430	62270352		TTGCTTCTCTTGCTAACATGTCATTTTACTGTAGGTGGTTAACTGAATGTATTCTCTCTG	intergenic
ASHG19A3A033584	0.0109762	1.63676	up	147.959	131.45	7.4412	6.73036	137.691	76.1225	152.753	152.831	116.432	163.809	131.314	191.47	119.061	155.564	6.5954	7.03664	6.79502	7.84593	6.6342	7.74428	6.76295	7.38917	6.86423	7.19	noncoding	NR_024185	C7orf49	RefSeq_NR	1879	chr7	-	134850533	134855532		ACAACCGCTTGGAATTTGCCTCCCGGCTCCGCTCTGGAAGCTAAGAAGGGGCACGAGAGC	natural antisense	NM_018295	TMEM140	transmembrane protein 140	+	134832765	134850967
ASHG19A3A033584	0.0109762	1.63676	up	147.959	131.45	7.4412	6.73036	137.691	76.1225	152.753	152.831	116.432	163.809	131.314	191.47	119.061	155.564	6.5954	7.03664	6.79502	7.84593	6.6342	7.74428	6.76295	7.38917	6.86423	7.19	noncoding	NR_024185	C7orf49	RefSeq_NR	1879	chr7	-	134850533	134855532		ACAACCGCTTGGAATTTGCCTCCCGGCTCCGCTCTGGAAGCTAAGAAGGGGCACGAGAGC	exon sense-overlapping	NM_024033	C7orf49	modulator of retrovirus infection homolog	-	134850531	134855532
ASHG19A3A040622	0.0282409	1.71167	up	229.319	202.138	8.1343	7.35889	167.92	177.781	213.055	223.167	228.721	245.626	219.096	253.536	181.9	246.487	6.88019	8.33481	7.26134	8.39879	7.66001	8.34847	7.54315	7.77702	7.44976	7.8124	noncoding	ENST00000456370	AJ271736.8	Ensembl	334	chrX	-	155208656	155208990		AATTCCCATTTCACCTGAAATGACACTAGAACTGCTGAGGCTGTGAACTTCCTAGATTGT	intergenic
ASHG19A3A040555	0.0159573	1.56949	up	4155.4	2992.43	11.9798	11.3295	2237.07	1545.4	2299.05	3022.6	2985.91	3152.78	2955.98	6405.66	4484.15	6650.55	10.6952	11.1909	10.7673	12.0182	11.61	11.9825	11.6038	12.3267	11.9713	12.3807	noncoding	ENST00000434763	RP11-66N11.5	Ensembl	852	chrX	-	152869951	152870803		AGGAGCTGGACAGTACTGGTCTCAGCAGATTGAGGACAGCACCAGAGGGGTTACCATGCA	intergenic
ASHG19A3A047222	0.0368599	1.65153	up	72.059	63.3517	6.40521	5.68141	67.8484	39.0152	56.1922	77.5982	69.4866	95.0069	76.6114	78.28	46.6197	70.3946	5.61904	5.99238	5.40069	6.8666	5.86184	6.92688	5.92845	6.13659	5.59701	6.1036	noncoding	ENST00000446238	RP11-510C10.2	Ensembl	670	chr1	-	75593514	75598743		CAATAGTTTTTCCCGACACAAACTTGAATAAAGTCGACCCCTGCAGTTCTTCCTGAGGCT	intronic antisense	NM_001001933	LHX8	LIM/homeobox protein Lhx8	+	75594118	75627218
ASHG19A3A034212	0.0193407	1.72756	up	214.429	189.172	8.0476	7.25886	209.725	207.051	213.405	195.139	167.31	215.075	183.081	255.699	172.338	199.18	7.19133	8.55891	7.26384	8.20305	7.19071	8.15782	7.27314	7.79069	7.37528	7.52753	noncoding	ENST00000448974	AC009196.2	Ensembl	407	chr7	+	37156383	37156790		AATTATGTTCCTGAGATCTTAGCCCTGGACCTGGAGATCACTAAAGTAGGTCCTGACACT	intronic antisense	NM_014800	ELMO1	engulfment and cell motility protein 1 isoform	-	36892510	37488555
ASHG19A3A034212	0.0193407	1.72756	up	214.429	189.172	8.0476	7.25886	209.725	207.051	213.405	195.139	167.31	215.075	183.081	255.699	172.338	199.18	7.19133	8.55891	7.26384	8.20305	7.19071	8.15782	7.27314	7.79069	7.37528	7.52753	noncoding	ENST00000448974	AC009196.2	Ensembl	407	chr7	+	37156383	37156790		AATTATGTTCCTGAGATCTTAGCCCTGGACCTGGAGATCACTAAAGTAGGTCCTGACACT	intronic antisense	NM_001206482	ELMO1	engulfment and cell motility protein 1 isoform	-	36892510	37393272
ASHG19A3A034212	0.0193407	1.72756	up	214.429	189.172	8.0476	7.25886	209.725	207.051	213.405	195.139	167.31	215.075	183.081	255.699	172.338	199.18	7.19133	8.55891	7.26384	8.20305	7.19071	8.15782	7.27314	7.79069	7.37528	7.52753	noncoding	ENST00000448974	AC009196.2	Ensembl	407	chr7	+	37156383	37156790		AATTATGTTCCTGAGATCTTAGCCCTGGACCTGGAGATCACTAAAGTAGGTCCTGACACT	intronic antisense	NM_001206480	ELMO1	engulfment and cell motility protein 1 isoform	-	36892510	37488895
ASHG19A3A026027	0.0420616	1.5306	up	2122.48	1732.83	11.1222	10.5081	1838.05	842.14	1742.97	1904.96	1455.94	2016.73	1371.85	3056.39	2255.36	2792.17	10.3823	10.4422	10.324	11.3965	10.4771	11.3664	10.3853	11.2696	10.9717	11.1363	noncoding	ENST00000455962	RP11-293F5.6	Ensembl	415	chr1	-	21786159	21786574		ATGGCAGTTTCATCAACAAGAAATGTTATGAAATGGCCTCCCATCTTCAGCGTTCCCAGT	intronic antisense	NM_032264	NBPF3	"neuroblastoma breakpoint family, member 3"	+	21766630	21811393
ASHG19A3A028899	0.0268001	1.80654	up	37.1006	28.864	5.38686	4.53363	29.4946	31.1111	32.7041	17.8799	26.6297	30.0186	39.9127	50.1916	15.5791	56.302	4.4772	5.6414	4.65195	4.79284	4.41527	5.18813	4.93331	5.51809	4.19045	5.79386	noncoding	ENST00000397737	RP11-515C16.9	Ensembl	534	chr5	+	140098514	140099048		GACCCGCGGGTGCTTTCCAGCTCTTTTACTGCTGAAGTTCAGCTCCTTTTCCATGGGGAA	intergenic
ASHG19A3A020082	0.00298943	1.7639	up	188.737	140.75	7.63438	6.81562	102.998	62.7134	115.071	136.516	139.508	171.239	162.066	263.017	184.108	310.199	6.20872	6.7459	6.40747	7.67452	6.91122	7.8124	7.08549	7.83024	7.46518	8.10884	noncoding	ENST00000446618	AC000094.3	Ensembl	1287	chr22	+	19245042	19246329		ATTACTAGCTTTGGGTTGACTGTGGAGGCAGATGTCCAAATATCAGGACCTTGGCAAGAT	intronic antisense	NM_007098	CLTCL1	clathrin heavy chain 2 isoform 1	-	19166986	19279239
ASHG19A3A020082	0.00298943	1.7639	up	188.737	140.75	7.63438	6.81562	102.998	62.7134	115.071	136.516	139.508	171.239	162.066	263.017	184.108	310.199	6.20872	6.7459	6.40747	7.67452	6.91122	7.8124	7.08549	7.83024	7.46518	8.10884	noncoding	ENST00000446618	AC000094.3	Ensembl	1287	chr22	+	19245042	19246329		ATTACTAGCTTTGGGTTGACTGTGGAGGCAGATGTCCAAATATCAGGACCTTGGCAAGAT	intronic antisense	NM_001835	CLTCL1	clathrin heavy chain 2 isoform 2	-	19166986	19279239
ASHG19A3A019021	0.0332313	1.94847	up	31.0251	22.8429	5.20102	4.23868	21.9037	42.8622	21.6713	18.7273	28.7706	34.6737	23.1438	33.3806	18.7252	25.4818	4.07018	6.14661	4.0853	4.85851	4.53267	5.41159	4.08589	4.92964	4.41936	4.65874	noncoding	ENST00000502788	AP000471.1	Ensembl	822	chr21	-	47712915	47714699		TTTTGGCATCAAGCTGCTGAAACCACCTGTGCAAAAATGATAACAGTGAGAGAGGTCTGG	intronic antisense	NM_058181	YBEY	rRNA maturation factor homolog isoform 1	+	47706266	47717665
ASHG19A3A047498	0.0118105	1.94232	up	1677.74	1125.63	10.8509	9.89309	1163.58	863.224	1166.32	1707.15	1033.29	2018.54	1019.09	1968.55	1245.85	1831.23	9.69804	10.4706	9.72803	11.2482	9.95838	11.3682	9.92825	10.6368	10.1528	10.5306	noncoding	NR_026583	RACGAP1P	RefSeq_NR	2794	chr12	-	45456402	45459194		ACTTCCAAAGGTCAATATGTCGTCCTTTGGCATCCCAACTAACAATAAAGAATAGGCTAT	intergenic
ASHG19A3A052881	0.0140593	1.6137	up	212.365	195.838	8.00104	7.31067	215.088	146.374	197.82	200.93	177.049	205.054	179.47	278.56	209.763	230.91	7.22421	8.03688	7.16555	8.24298	7.27314	8.08199	7.24202	7.91254	7.64843	7.73082	noncoding	BC029603		RNAdb	1213	chr15	+	49102908	49104105		GGTTCACATATCCTTTCAACCCTTTCCCATGTGTACTGGCACGGAGTAAAATGGTTGTTC	natural antisense	NM_001194998	CEP152	centrosomal protein of 152 kDa isoform 1	-	49030134	49103343
ASHG19A3A052881	0.0140593	1.6137	up	212.365	195.838	8.00104	7.31067	215.088	146.374	197.82	200.93	177.049	205.054	179.47	278.56	209.763	230.91	7.22421	8.03688	7.16555	8.24298	7.27314	8.08199	7.24202	7.91254	7.64843	7.73082	noncoding	BC029603		RNAdb	1213	chr15	+	49102908	49104105		GGTTCACATATCCTTTCAACCCTTTCCCATGTGTACTGGCACGGAGTAAAATGGTTGTTC	natural antisense	NM_014985	CEP152	centrosomal protein of 152 kDa isoform 2	-	49030134	49103343
ASHG19A3A016560	0.0179267	2.20441	up	71.5899	46.6883	6.38772	5.24733	44.2296	37.1297	39.7498	83.7553	44.5724	76.8832	47.8797	88.0332	57.0098	72.1481	5.03109	5.91554	4.92033	6.97588	5.19807	6.60815	5.22389	6.30328	5.86328	6.13576	noncoding	ENST00000430840	AC007556.2	Ensembl	422	chr2	+	169971704	169972190		AAATTAATATGAATGGAGTTAAGAGTTCTAATGGAGTGGTAGACCAAGAGCCATATCAGT	intergenic
ASHG19A3A026690	0.0493957	2.13595	up	541.065	389.46	9.33943	8.24456	418.75	592.754	377.239	534.255	279.982	563.073	279.184	503.078	592.146	512.163	8.1639	9.96176	8.06667	9.64849	7.97238	9.59091	7.91901	8.70939	9.10081	8.78662	noncoding	ENST00000501714	CTD-2653M23.2	Ensembl	2589	chr5	-	36864526	36876759		CACCGTTCTCTATTAAGTTTGTGTAAATTAAAAAGGGGCTATTTTCGGTAAAAAGTGCAG	bidirectional	NM_015384	NIPBL	nipped-B-like protein isoform B	+	36876860	37065921
ASHG19A3A026690	0.0493957	2.13595	up	541.065	389.46	9.33943	8.24456	418.75	592.754	377.239	534.255	279.982	563.073	279.184	503.078	592.146	512.163	8.1639	9.96176	8.06667	9.64849	7.97238	9.59091	7.91901	8.70939	9.10081	8.78662	noncoding	ENST00000501714	CTD-2653M23.2	Ensembl	2589	chr5	-	36864526	36876759		CACCGTTCTCTATTAAGTTTGTGTAAATTAAAAAGGGGCTATTTTCGGTAAAAAGTGCAG	bidirectional	NM_133433	NIPBL	nipped-B-like protein isoform A	+	36876860	37065921
ASHG19A3A028636	0.00932938	1.97178	up	112.94	87.6007	7.11964	6.14014	92.0144	93.7796	103.959	102.807	69.7525	129.019	79.6926	112.617	92.5852	126.479	6.04642	7.36046	6.264	7.27196	5.86734	7.39515	5.99564	6.66296	6.52727	6.90765	noncoding	ENST00000422460	RP11-710N8.1	Ensembl	345	chr1	+	116099446	116100096		GCACCTCAAATTGCACCAGAATTGCTGATGACTGTGAACTTCCTAGATTGTTAAATAAAT	intergenic
ASHG19A3A039091	0.0312114	3.30637	up	412.272	171	8.83736	7.11211	151.316	360.797	206.143	662.118	172.427	597.778	183.708	234.178	141.403	206.491	6.73137	9.31716	7.2166	9.95137	7.23528	9.67561	7.27714	7.66374	7.10017	7.57892	noncoding	ENST00000394891	RP11-240E2.2	Ensembl	380	chr9	+	110802493	110802873		TAATGAGGATGAAGATCCTCATTAAGTAAGTTGTATACTTTGGTTGCCTATGTACCTGCT	intergenic
ASHG19A3A034926	0.00157696	1.56278	up	48.5847	45.0209	5.83031	5.1862	46.8767	30.3515	56.0734	38.5321	44.1545	46.907	48.9833	65.5621	29.0166	61.5706	5.10881	5.60339	5.39839	5.8676	5.18334	5.86639	5.26077	5.89441	4.97971	5.91979	noncoding	ENST00000501255	AC073346.1	Ensembl	901	chr7	+	112723283	112727810		TAAAGAAGGGTTGTGCTGAAACAGCGCCTCAGCTCCCTGTTTGAGAAAATGCAGACAAAA	natural antisense	NM_001146267	GPR85	probable G-protein coupled receptor 85	-	112720467	112726542
ASHG19A3A034926	0.00157696	1.56278	up	48.5847	45.0209	5.83031	5.1862	46.8767	30.3515	56.0734	38.5321	44.1545	46.907	48.9833	65.5621	29.0166	61.5706	5.10881	5.60339	5.39839	5.8676	5.18334	5.86639	5.26077	5.89441	4.97971	5.91979	noncoding	ENST00000501255	AC073346.1	Ensembl	901	chr7	+	112723283	112727810		TAAAGAAGGGTTGTGCTGAAACAGCGCCTCAGCTCCCTGTTTGAGAAAATGCAGACAAAA	natural antisense	NM_018970	GPR85	probable G-protein coupled receptor 85	-	112720467	112727833
ASHG19A3A034926	0.00157696	1.56278	up	48.5847	45.0209	5.83031	5.1862	46.8767	30.3515	56.0734	38.5321	44.1545	46.907	48.9833	65.5621	29.0166	61.5706	5.10881	5.60339	5.39839	5.8676	5.18334	5.86639	5.26077	5.89441	4.97971	5.91979	noncoding	ENST00000501255	AC073346.1	Ensembl	901	chr7	+	112723283	112727810		TAAAGAAGGGTTGTGCTGAAACAGCGCCTCAGCTCCCTGTTTGAGAAAATGCAGACAAAA	natural antisense	NM_001146266	GPR85	probable G-protein coupled receptor 85	-	112720467	112726393
ASHG19A3A034926	0.00157696	1.56278	up	48.5847	45.0209	5.83031	5.1862	46.8767	30.3515	56.0734	38.5321	44.1545	46.907	48.9833	65.5621	29.0166	61.5706	5.10881	5.60339	5.39839	5.8676	5.18334	5.86639	5.26077	5.89441	4.97971	5.91979	noncoding	ENST00000501255	AC073346.1	Ensembl	901	chr7	+	112723283	112727810		TAAAGAAGGGTTGTGCTGAAACAGCGCCTCAGCTCCCTGTTTGAGAAAATGCAGACAAAA	natural antisense	NM_001146265	GPR85	probable G-protein coupled receptor 85	-	112720467	112727833
ASHG19A3A036762	0.00591101	1.53674	up	297.002	301.338	8.49151	7.87164	443.404	213.296	363.758	276.637	285.967	378.402	218.998	343.194	194.562	273.482	8.24966	8.59536	8.01333	8.71067	8.01083	9.00584	7.54278	8.19859	7.54157	7.9471	noncoding	ENST00000423060	RP3-476K8.3	Ensembl	529	chr1	-	26789246	26793773		GAGGTCAACTTTTCTCTCCCTGACCATTTGTCTACTATCCTTGTATAATGACCAATCAGG	intronic antisense	NM_205861	DHDDS	dehydrodolichyl diphosphate synthase isoform b	+	26758801	26797795
ASHG19A3A036762	0.00591101	1.53674	up	297.002	301.338	8.49151	7.87164	443.404	213.296	363.758	276.637	285.967	378.402	218.998	343.194	194.562	273.482	8.24966	8.59536	8.01333	8.71067	8.01083	9.00584	7.54278	8.19859	7.54157	7.9471	noncoding	ENST00000423060	RP3-476K8.3	Ensembl	529	chr1	-	26789246	26793773		GAGGTCAACTTTTCTCTCCCTGACCATTTGTCTACTATCCTTGTATAATGACCAATCAGG	intronic antisense	NM_024887	DHDDS	dehydrodolichyl diphosphate synthase isoform a	+	26758801	26797795
ASHG19A3A018960	0.0407727	1.89927	up	35.6057	28.9056	5.4026	4.47715	28.5374	36.1521	19.4155	27.9164	43.0498	26.9789	41.2807	50.8854	12.2446	36.0957	4.43019	5.8748	3.92932	5.40996	5.14578	5.02638	4.98639	5.53649	3.89408	5.16535	noncoding	AK127364		misc_RNA	2071	chr21	-	45557763	45559833		GCCCAAACTACCAAGAAGGAAACCCATTTCTGATCCTGCAAGGTTCCATAAGAGAATTGG	intronic antisense	NM_004649	C21orf33	"ES1 protein homolog, mitochondrial isoform Ia"	+	45553493	45565605
ASHG19A3A018960	0.0407727	1.89927	up	35.6057	28.9056	5.4026	4.47715	28.5374	36.1521	19.4155	27.9164	43.0498	26.9789	41.2807	50.8854	12.2446	36.0957	4.43019	5.8748	3.92932	5.40996	5.14578	5.02638	4.98639	5.53649	3.89408	5.16535	noncoding	AK127364		misc_RNA	2071	chr21	-	45557763	45559833		GCCCAAACTACCAAGAAGGAAACCCATTTCTGATCCTGCAAGGTTCCATAAGAGAATTGG	intronic antisense	NM_198155	C21orf33	"ES1 protein homolog, mitochondrial isoform Ib"	+	45553493	45565605
ASHG19A3A007650	0.043127	1.821	up	277.095	220.426	8.34492	7.48019	206.059	317.396	198.011	178.126	209.829	204.205	217.731	338.789	270.5	346.961	7.16719	9.14084	7.16644	8.07122	7.53343	8.07427	7.53382	8.17856	8.00007	8.25971	noncoding	NR_028400	TSNAX-DISC1	RefSeq_NR	2569	chr1	+	231664398	231886364	NR_028396,NR_028393,	TGCATCAGTTCCATCGAGCCATTACTACAGAAGTTTACAGGCAAGATCCTACTCACAGAG	exon sense-overlapping	NM_001164547	DISC1	disrupted in schizophrenia 1 protein isoform j	+	231762560	232145400
ASHG19A3A007650	0.043127	1.821	up	277.095	220.426	8.34492	7.48019	206.059	317.396	198.011	178.126	209.829	204.205	217.731	338.789	270.5	346.961	7.16719	9.14084	7.16644	8.07122	7.53343	8.07427	7.53382	8.17856	8.00007	8.25971	noncoding	NR_028400	TSNAX-DISC1	RefSeq_NR	2569	chr1	+	231664398	231886364	NR_028396,NR_028393,	TGCATCAGTTCCATCGAGCCATTACTACAGAAGTTTACAGGCAAGATCCTACTCACAGAG	exon sense-overlapping	NM_001164553	DISC1	disrupted in schizophrenia 1 protein isoform p	+	231762560	231859820
ASHG19A3A007650	0.043127	1.821	up	277.095	220.426	8.34492	7.48019	206.059	317.396	198.011	178.126	209.829	204.205	217.731	338.789	270.5	346.961	7.16719	9.14084	7.16644	8.07122	7.53343	8.07427	7.53382	8.17856	8.00007	8.25971	noncoding	NR_028400	TSNAX-DISC1	RefSeq_NR	2569	chr1	+	231664398	231886364	NR_028396,NR_028393,	TGCATCAGTTCCATCGAGCCATTACTACAGAAGTTTACAGGCAAGATCCTACTCACAGAG	exon sense-overlapping	NM_001164556	DISC1	disrupted in schizophrenia 1 protein isoform t	+	231762560	231954990
ASHG19A3A007650	0.043127	1.821	up	277.095	220.426	8.34492	7.48019	206.059	317.396	198.011	178.126	209.829	204.205	217.731	338.789	270.5	346.961	7.16719	9.14084	7.16644	8.07122	7.53343	8.07427	7.53382	8.17856	8.00007	8.25971	noncoding	NR_028400	TSNAX-DISC1	RefSeq_NR	2569	chr1	+	231664398	231886364	NR_028396,NR_028393,	TGCATCAGTTCCATCGAGCCATTACTACAGAAGTTTACAGGCAAGATCCTACTCACAGAG	exon sense-overlapping	NM_001164550	DISC1	disrupted in schizophrenia 1 protein isoform m	+	231762560	231859820
ASHG19A3A007650	0.043127	1.821	up	277.095	220.426	8.34492	7.48019	206.059	317.396	198.011	178.126	209.829	204.205	217.731	338.789	270.5	346.961	7.16719	9.14084	7.16644	8.07122	7.53343	8.07427	7.53382	8.17856	8.00007	8.25971	noncoding	NR_028400	TSNAX-DISC1	RefSeq_NR	2569	chr1	+	231664398	231886364	NR_028396,NR_028393,	TGCATCAGTTCCATCGAGCCATTACTACAGAAGTTTACAGGCAAGATCCTACTCACAGAG	exon sense-overlapping	NM_001164541	DISC1	disrupted in schizophrenia 1 protein isoform e	+	231762560	232145400
ASHG19A3A007650	0.043127	1.821	up	277.095	220.426	8.34492	7.48019	206.059	317.396	198.011	178.126	209.829	204.205	217.731	338.789	270.5	346.961	7.16719	9.14084	7.16644	8.07122	7.53343	8.07427	7.53382	8.17856	8.00007	8.25971	noncoding	NR_028400	TSNAX-DISC1	RefSeq_NR	2569	chr1	+	231664398	231886364	NR_028396,NR_028393,	TGCATCAGTTCCATCGAGCCATTACTACAGAAGTTTACAGGCAAGATCCTACTCACAGAG	exon sense-overlapping	NM_001164537	DISC1	disrupted in schizophrenia 1 protein isoform a	+	231762560	232177019
ASHG19A3A007650	0.043127	1.821	up	277.095	220.426	8.34492	7.48019	206.059	317.396	198.011	178.126	209.829	204.205	217.731	338.789	270.5	346.961	7.16719	9.14084	7.16644	8.07122	7.53343	8.07427	7.53382	8.17856	8.00007	8.25971	noncoding	NR_028400	TSNAX-DISC1	RefSeq_NR	2569	chr1	+	231664398	231886364	NR_028396,NR_028393,	TGCATCAGTTCCATCGAGCCATTACTACAGAAGTTTACAGGCAAGATCCTACTCACAGAG	exon sense-overlapping	NM_001164540	DISC1	disrupted in schizophrenia 1 protein isoform d	+	231762560	232177019
ASHG19A3A007650	0.043127	1.821	up	277.095	220.426	8.34492	7.48019	206.059	317.396	198.011	178.126	209.829	204.205	217.731	338.789	270.5	346.961	7.16719	9.14084	7.16644	8.07122	7.53343	8.07427	7.53382	8.17856	8.00007	8.25971	noncoding	NR_028400	TSNAX-DISC1	RefSeq_NR	2569	chr1	+	231664398	231886364	NR_028396,NR_028393,	TGCATCAGTTCCATCGAGCCATTACTACAGAAGTTTACAGGCAAGATCCTACTCACAGAG	exon sense-overlapping	NM_001164546	DISC1	disrupted in schizophrenia 1 protein isoform i	+	231762560	232095249
ASHG19A3A007650	0.043127	1.821	up	277.095	220.426	8.34492	7.48019	206.059	317.396	198.011	178.126	209.829	204.205	217.731	338.789	270.5	346.961	7.16719	9.14084	7.16644	8.07122	7.53343	8.07427	7.53382	8.17856	8.00007	8.25971	noncoding	NR_028400	TSNAX-DISC1	RefSeq_NR	2569	chr1	+	231664398	231886364	NR_028396,NR_028393,	TGCATCAGTTCCATCGAGCCATTACTACAGAAGTTTACAGGCAAGATCCTACTCACAGAG	exon sense-overlapping	NM_005999	TSNAX	translin-associated protein X	+	231664398	231702269
ASHG19A3A007650	0.043127	1.821	up	277.095	220.426	8.34492	7.48019	206.059	317.396	198.011	178.126	209.829	204.205	217.731	338.789	270.5	346.961	7.16719	9.14084	7.16644	8.07122	7.53343	8.07427	7.53382	8.17856	8.00007	8.25971	noncoding	NR_028400	TSNAX-DISC1	RefSeq_NR	2569	chr1	+	231664398	231886364	NR_028396,NR_028393,	TGCATCAGTTCCATCGAGCCATTACTACAGAAGTTTACAGGCAAGATCCTACTCACAGAG	exon sense-overlapping	NM_001164544	DISC1	disrupted in schizophrenia 1 protein isoform g	+	231762560	231954990
ASHG19A3A007650	0.043127	1.821	up	277.095	220.426	8.34492	7.48019	206.059	317.396	198.011	178.126	209.829	204.205	217.731	338.789	270.5	346.961	7.16719	9.14084	7.16644	8.07122	7.53343	8.07427	7.53382	8.17856	8.00007	8.25971	noncoding	NR_028400	TSNAX-DISC1	RefSeq_NR	2569	chr1	+	231664398	231886364	NR_028396,NR_028393,	TGCATCAGTTCCATCGAGCCATTACTACAGAAGTTTACAGGCAAGATCCTACTCACAGAG	exon sense-overlapping	NM_001012958	DISC1	disrupted in schizophrenia 1 protein isoform Es	+	231762560	231859820
ASHG19A3A007650	0.043127	1.821	up	277.095	220.426	8.34492	7.48019	206.059	317.396	198.011	178.126	209.829	204.205	217.731	338.789	270.5	346.961	7.16719	9.14084	7.16644	8.07122	7.53343	8.07427	7.53382	8.17856	8.00007	8.25971	noncoding	NR_028400	TSNAX-DISC1	RefSeq_NR	2569	chr1	+	231664398	231886364	NR_028396,NR_028393,	TGCATCAGTTCCATCGAGCCATTACTACAGAAGTTTACAGGCAAGATCCTACTCACAGAG	exon sense-overlapping	NM_001164551	DISC1	disrupted in schizophrenia 1 protein isoform n	+	231762560	231886365
ASHG19A3A007650	0.043127	1.821	up	277.095	220.426	8.34492	7.48019	206.059	317.396	198.011	178.126	209.829	204.205	217.731	338.789	270.5	346.961	7.16719	9.14084	7.16644	8.07122	7.53343	8.07427	7.53382	8.17856	8.00007	8.25971	noncoding	NR_028400	TSNAX-DISC1	RefSeq_NR	2569	chr1	+	231664398	231886364	NR_028396,NR_028393,	TGCATCAGTTCCATCGAGCCATTACTACAGAAGTTTACAGGCAAGATCCTACTCACAGAG	exon sense-overlapping	NM_001164554	DISC1	disrupted in schizophrenia 1 protein isoform q	+	231762560	231838307
ASHG19A3A007650	0.043127	1.821	up	277.095	220.426	8.34492	7.48019	206.059	317.396	198.011	178.126	209.829	204.205	217.731	338.789	270.5	346.961	7.16719	9.14084	7.16644	8.07122	7.53343	8.07427	7.53382	8.17856	8.00007	8.25971	noncoding	NR_028400	TSNAX-DISC1	RefSeq_NR	2569	chr1	+	231664398	231886364	NR_028396,NR_028393,	TGCATCAGTTCCATCGAGCCATTACTACAGAAGTTTACAGGCAAGATCCTACTCACAGAG	exon sense-overlapping	NM_018662	DISC1	disrupted in schizophrenia 1 protein isoform L	+	231762560	232177019
ASHG19A3A007650	0.043127	1.821	up	277.095	220.426	8.34492	7.48019	206.059	317.396	198.011	178.126	209.829	204.205	217.731	338.789	270.5	346.961	7.16719	9.14084	7.16644	8.07122	7.53343	8.07427	7.53382	8.17856	8.00007	8.25971	noncoding	NR_028400	TSNAX-DISC1	RefSeq_NR	2569	chr1	+	231664398	231886364	NR_028396,NR_028393,	TGCATCAGTTCCATCGAGCCATTACTACAGAAGTTTACAGGCAAGATCCTACTCACAGAG	exon sense-overlapping	NM_001164549	DISC1	disrupted in schizophrenia 1 protein isoform l	+	231762560	231907408
ASHG19A3A007650	0.043127	1.821	up	277.095	220.426	8.34492	7.48019	206.059	317.396	198.011	178.126	209.829	204.205	217.731	338.789	270.5	346.961	7.16719	9.14084	7.16644	8.07122	7.53343	8.07427	7.53382	8.17856	8.00007	8.25971	noncoding	NR_028400	TSNAX-DISC1	RefSeq_NR	2569	chr1	+	231664398	231886364	NR_028396,NR_028393,	TGCATCAGTTCCATCGAGCCATTACTACAGAAGTTTACAGGCAAGATCCTACTCACAGAG	exon sense-overlapping	NM_001164548	DISC1	disrupted in schizophrenia 1 protein isoform k	+	231762560	231954990
ASHG19A3A007650	0.043127	1.821	up	277.095	220.426	8.34492	7.48019	206.059	317.396	198.011	178.126	209.829	204.205	217.731	338.789	270.5	346.961	7.16719	9.14084	7.16644	8.07122	7.53343	8.07427	7.53382	8.17856	8.00007	8.25971	noncoding	NR_028400	TSNAX-DISC1	RefSeq_NR	2569	chr1	+	231664398	231886364	NR_028396,NR_028393,	TGCATCAGTTCCATCGAGCCATTACTACAGAAGTTTACAGGCAAGATCCTACTCACAGAG	exon sense-overlapping	NM_001164538	DISC1	disrupted in schizophrenia 1 protein isoform b	+	231762560	232145400
ASHG19A3A007650	0.043127	1.821	up	277.095	220.426	8.34492	7.48019	206.059	317.396	198.011	178.126	209.829	204.205	217.731	338.789	270.5	346.961	7.16719	9.14084	7.16644	8.07122	7.53343	8.07427	7.53382	8.17856	8.00007	8.25971	noncoding	NR_028400	TSNAX-DISC1	RefSeq_NR	2569	chr1	+	231664398	231886364	NR_028396,NR_028393,	TGCATCAGTTCCATCGAGCCATTACTACAGAAGTTTACAGGCAAGATCCTACTCACAGAG	exon sense-overlapping	NM_001012959	DISC1	disrupted in schizophrenia 1 protein isoform S	+	231762560	232002452
ASHG19A3A007650	0.043127	1.821	up	277.095	220.426	8.34492	7.48019	206.059	317.396	198.011	178.126	209.829	204.205	217.731	338.789	270.5	346.961	7.16719	9.14084	7.16644	8.07122	7.53343	8.07427	7.53382	8.17856	8.00007	8.25971	noncoding	NR_028400	TSNAX-DISC1	RefSeq_NR	2569	chr1	+	231664398	231886364	NR_028396,NR_028393,	TGCATCAGTTCCATCGAGCCATTACTACAGAAGTTTACAGGCAAGATCCTACTCACAGAG	exon sense-overlapping	NM_001164552	DISC1	disrupted in schizophrenia 1 protein isoform o	+	231762560	231859820
ASHG19A3A007650	0.043127	1.821	up	277.095	220.426	8.34492	7.48019	206.059	317.396	198.011	178.126	209.829	204.205	217.731	338.789	270.5	346.961	7.16719	9.14084	7.16644	8.07122	7.53343	8.07427	7.53382	8.17856	8.00007	8.25971	noncoding	NR_028400	TSNAX-DISC1	RefSeq_NR	2569	chr1	+	231664398	231886364	NR_028396,NR_028393,	TGCATCAGTTCCATCGAGCCATTACTACAGAAGTTTACAGGCAAGATCCTACTCACAGAG	exon sense-overlapping	NM_001164555	DISC1	disrupted in schizophrenia 1 protein isoform r	+	231762560	231886365
ASHG19A3A007650	0.043127	1.821	up	277.095	220.426	8.34492	7.48019	206.059	317.396	198.011	178.126	209.829	204.205	217.731	338.789	270.5	346.961	7.16719	9.14084	7.16644	8.07122	7.53343	8.07427	7.53382	8.17856	8.00007	8.25971	noncoding	NR_028400	TSNAX-DISC1	RefSeq_NR	2569	chr1	+	231664398	231886364	NR_028396,NR_028393,	TGCATCAGTTCCATCGAGCCATTACTACAGAAGTTTACAGGCAAGATCCTACTCACAGAG	exon sense-overlapping	NM_001164542	DISC1	disrupted in schizophrenia 1 protein isoform f	+	231762560	232095249
ASHG19A3A007650	0.043127	1.821	up	277.095	220.426	8.34492	7.48019	206.059	317.396	198.011	178.126	209.829	204.205	217.731	338.789	270.5	346.961	7.16719	9.14084	7.16644	8.07122	7.53343	8.07427	7.53382	8.17856	8.00007	8.25971	noncoding	NR_028400	TSNAX-DISC1	RefSeq_NR	2569	chr1	+	231664398	231886364	NR_028396,NR_028393,	TGCATCAGTTCCATCGAGCCATTACTACAGAAGTTTACAGGCAAGATCCTACTCACAGAG	exon sense-overlapping	NM_001164539	DISC1	disrupted in schizophrenia 1 protein isoform c	+	231762560	231991125
ASHG19A3A007650	0.043127	1.821	up	277.095	220.426	8.34492	7.48019	206.059	317.396	198.011	178.126	209.829	204.205	217.731	338.789	270.5	346.961	7.16719	9.14084	7.16644	8.07122	7.53343	8.07427	7.53382	8.17856	8.00007	8.25971	noncoding	NR_028400	TSNAX-DISC1	RefSeq_NR	2569	chr1	+	231664398	231886364	NR_028396,NR_028393,	TGCATCAGTTCCATCGAGCCATTACTACAGAAGTTTACAGGCAAGATCCTACTCACAGAG	exon sense-overlapping	NM_001012957	DISC1	disrupted in schizophrenia 1 protein isoform Lv	+	231762560	232177019
ASHG19A3A007650	0.043127	1.821	up	277.095	220.426	8.34492	7.48019	206.059	317.396	198.011	178.126	209.829	204.205	217.731	338.789	270.5	346.961	7.16719	9.14084	7.16644	8.07122	7.53343	8.07427	7.53382	8.17856	8.00007	8.25971	noncoding	NR_028400	TSNAX-DISC1	RefSeq_NR	2569	chr1	+	231664398	231886364	NR_028396,NR_028393,	TGCATCAGTTCCATCGAGCCATTACTACAGAAGTTTACAGGCAAGATCCTACTCACAGAG	exon sense-overlapping	NM_001164545	DISC1	disrupted in schizophrenia 1 protein isoform h	+	231762560	231954990
ASHG19A3A014827	0.00609739	1.57047	up	52.2176	48.2768	5.94696	5.29576	45.7444	39.7075	51.9925	36.4973	51.8056	47.5704	40.9274	66.6667	50.9138	70.6459	5.07557	6.02574	5.29531	5.79178	5.42425	5.88775	4.97203	5.92127	5.71165	6.10824	noncoding	ENST00000443261	AC005235.1	Ensembl	357	chr2	-	199239199	199239821		AAATCATGATCACTCTACATTCTGCTCTCTGGGAGCCCTCAAGGCAAAGAGACAACAAGA	intergenic
ASHG19A3A031868	0.0354616	2.44911	up	878.515	551.1	10.0031	8.71088	615.253	1025.14	606.399	793.717	327.91	930.302	336.391	825.265	869.548	818.15	8.73577	10.6763	8.76132	10.2089	8.2065	10.312	8.20469	9.40073	9.6461	9.41785	noncoding	CR603803		NRED	1000	chr6	+	100015972	100016971		GTGACTTATTTTTCCTGTGATTGGAAAGAGAAATAAATGAAGATGACTTTGTTCTCAGGG	natural antisense	NM_005190	CCNC	cyclin-C isoform a	-	99990262	100016690
ASHG19A3A031868	0.0354616	2.44911	up	878.515	551.1	10.0031	8.71088	615.253	1025.14	606.399	793.717	327.91	930.302	336.391	825.265	869.548	818.15	8.73577	10.6763	8.76132	10.2089	8.2065	10.312	8.20469	9.40073	9.6461	9.41785	noncoding	CR603803		NRED	1000	chr6	+	100015972	100016971		GTGACTTATTTTTCCTGTGATTGGAAAGAGAAATAAATGAAGATGACTTTGTTCTCAGGG	natural antisense	NM_001013399	CCNC	cyclin-C isoform b	-	99990262	100016690
ASHG19A3A040731	0.0476287	3.53396	up	280.661	112.999	8.22929	6.408	141.456	434.011	143.521	337.706	68.7799	394.459	66.5864	107.17	144.652	129.961	6.63432	9.55458	6.70651	9.00017	5.84726	9.06123	5.71917	6.58512	7.13276	6.94534	noncoding	NR_029379	LOC100132163	RefSeq_NR	1332	chrX	+	18908413	18913090		AGCCCAGAAATGCTGAGTCTCAGGTGAAGAAAAAGGCTGATGCCAATAAATGCTGGAAAG	natural antisense	NM_000292	PHKA2	"phosphorylase b kinase regulatory subunit alpha,"	-	18910415	19002480
ASHG19A3A048352	5.07141e-05	2.11636	up	147.647	99.9967	7.43358	6.35199	101.671	92.2688	92.6954	110.828	105.139	135.104	110.818	202.005	89.6607	198.028	6.19148	7.33746	6.10286	7.38042	6.48013	7.46598	6.50523	7.46319	6.48027	7.52083	noncoding	uc001qwb.1	BX647938	UCSC_knowngene	7863	chr12	+	9709909	9728864		AAATTCCTGACCTCACCTATGCTAGTAAGATTGTGCAGTGGCTTGCCCAACGGATGAATT	intergenic
ASHG19A3A047764	0.0243201	1.65703	up	31.8292	27.6796	5.16412	4.43552	29.6653	24.9175	20.2594	20.5266	23.5528	21.0728	21.8717	42.6897	43.0487	49.9392	4.48539	5.29026	3.9869	4.98118	4.22252	4.64031	3.99348	5.28982	5.48933	5.61904	noncoding	BC009864		misc_RNA	1340	chr12	-	64845371	64846681		TTTGGCTGCAGTGGAGCCAGATTATCGTCTCGCAGTAATTCAGACTTTACATTGTTTTTT	natural antisense	NM_013254	TBK1	serine/threonine-protein kinase TBK1	+	64845839	64895899
ASHG19A3A030810	0.0207888	1.61109	up	1584.6	1345.42	10.8032	10.1151	1561.41	1599.21	1565.73	1309.03	987.141	1369.1	1013.5	1817.12	1599.33	1828.54	10.123	11.2311	10.1609	10.8891	9.8812	10.8537	9.91853	10.5121	10.4919	10.5298	noncoding	NR_026977	SETDB1	RefSeq_NR	1488	chr1	+	150898824	150917794		GTTTTTGGTCAAATTTTACTTTGCCCTTTTTGTTGTTCCTCTGCAGGTCATTGTTGAAAA	exon sense-overlapping	NM_012432	SETDB1	histone-lysine N-methyltransferase SETDB1	+	150898814	150937220
ASHG19A3A030810	0.0207888	1.61109	up	1584.6	1345.42	10.8032	10.1151	1561.41	1599.21	1565.73	1309.03	987.141	1369.1	1013.5	1817.12	1599.33	1828.54	10.123	11.2311	10.1609	10.8891	9.8812	10.8537	9.91853	10.5121	10.4919	10.5298	noncoding	NR_026977	SETDB1	RefSeq_NR	1488	chr1	+	150898824	150917794		GTTTTTGGTCAAATTTTACTTTGCCCTTTTTGTTGTTCCTCTGCAGGTCATTGTTGAAAA	exon sense-overlapping	NM_001145415	SETDB1	histone-lysine N-methyltransferase SETDB1	+	150898814	150937220
ASHG19A3A010225	0.0353871	1.89458	up	209.052	163.735	7.9126	6.99072	121.129	103.72	110.884	188.673	137.217	195.985	195.273	277.085	254.169	279.799	6.42625	7.51262	6.35658	8.15825	6.88531	8.01437	7.36918	7.9046	7.91627	7.97316	noncoding	AF085831		misc_RNA	557	chr18	-	28638807	28639359		ATTTCTCCTGTAGTAGACACAATCACAGTTAATCTTTGCACAATGCATCGCATTCTCCAT	intergenic
ASHG19A3A028602	0.0169074	2.17028	up	2685.49	1607.01	11.4504	10.3325	1022.61	1287.5	973.504	2062.78	1882.98	2385.37	1782.12	3892.22	2373.84	3799.57	9.48546	10.9604	9.44644	11.5023	10.8848	11.61	10.7979	11.6034	11.048	11.5759	noncoding	ENST00000505048	KRT18P42	Ensembl	1255	chr5	+	108924038	108925293		AAATCCATGGAAACCATCCAAATACCACTACCCGCTGGATAGTGGATAGCAAAGTGGTGT	intergenic
ASHG19A3A029454	0.0421434	1.65575	up	410.729	362.22	8.90889	8.1814	413.89	516.004	394.687	286.308	296.791	316.266	285.878	438.798	419.854	496.27	8.14768	9.78312	8.12755	8.76113	8.06069	8.73786	7.96025	8.52079	8.61084	8.74156	noncoding	uc001emj.2	BX647792	UCSC_knowngene	702	chr1	+	145013718	145018393		ACAAACGTGTGACACAACACTGCATGATTTACCTGCAATGACTTTCTGATCAAGCCTGAA	intronic antisense	NM_022359	PDE4DIP	myomegalin isoform 3	-	144951760	145076186
ASHG19A3A029454	0.0421434	1.65575	up	410.729	362.22	8.90889	8.1814	413.89	516.004	394.687	286.308	296.791	316.266	285.878	438.798	419.854	496.27	8.14768	9.78312	8.12755	8.76113	8.06069	8.73786	7.96025	8.52079	8.61084	8.74156	noncoding	uc001emj.2	BX647792	UCSC_knowngene	702	chr1	+	145013718	145018393		ACAAACGTGTGACACAACACTGCATGATTTACCTGCAATGACTTTCTGATCAAGCCTGAA	intronic antisense	NM_001198832	PDE4DIP	myomegalin isoform 8	-	144851423	145039992
ASHG19A3A010708	0.00923335	1.51568	up	528.257	508.612	9.2614	8.66143	622.975	487.867	600.662	387.519	368.348	403.72	369.439	625.055	581.634	737.125	8.75474	9.71175	8.74845	9.19456	8.38415	9.09807	8.34448	9.02036	9.07535	9.28226	noncoding	uc002lir.1	DKFZp451A185	UCSC_knowngene	2376	chr18	+	60249037	60253962		TGACTTAGTGCTGAAGGATATGAATTAGGCGTAGCTCTTGGGTTGGCAGCATAAACCAAG	intergenic
ASHG19A3A031041	0.0423223	1.5533	up	1483.15	1153.75	10.5026	9.86726	789.261	436.849	784.303	1050.67	1361.03	1082.57	1304.67	2359.58	1529.46	2486.1	9.09934	9.56366	9.1398	10.5821	10.3723	10.5164	10.3044	10.8868	10.4205	10.964	noncoding	ENST00000449496	KRT18P38	Ensembl	1276	chr6	+	19612990	19614266		TGTTCTTCATGAAGAAGAACCACGGAGAGGAAGTAAAATGCCTACAAGCCCAGATTGCCA	intergenic
ASHG19A3A016232	0.0264278	3.69911	up	99.7127	51.676	6.58948	4.7023	16.035	30.207	8.55753	54.4106	37.8436	66.8061	36.7209	163.977	159.223	183.163	3.62947	5.59636	2.85285	6.35855	4.95297	6.39974	4.81333	7.17334	7.26289	7.4194	noncoding	ENST00000449954	AL078621.3	Ensembl	745	chr2	+	114270039	114273062	uc004afh.2,uc003zfy.2,NR_015361,ENST00000435421,ENST00000423390,ENST00000414223,	ATGGACAGAGAGACAGGAGATGGTCCTTTATAATGCAGTGTGATCTGTGCTGCAATAGAG	intergenic
ASHG19A3A016247	0.0441266	2.03804	up	28.2843	19.3241	4.99447	3.96728	19.1243	20.0412	17.2051	37.4005	27.3038	45.2201	22.8583	17.3229	10.1288	21.4365	3.88038	4.94839	3.76551	5.82336	4.45155	5.81285	4.06575	3.97415	3.67322	4.4136	noncoding	uc002tkz.1	CR601322	UCSC_knowngene	844	chr2	+	114737145	114764879		AAGTTTTCAACTGCAGATACAAACATCAGGACGTCAATGTATCTGCTAGGAGACACCCGG	intergenic
ASHG19A3A013129	0.0264092	1.80639	up	4295.79	3046.6	12.1595	11.3064	3481.74	5178.22	3676.33	3629.92	1927.38	3625.13	1862.71	4437.5	4284.85	4608.16	11.3682	12.7038	11.4764	12.2712	10.9218	12.1839	10.8661	11.7939	11.8995	11.8446	noncoding	NR_002166	TRAPPC2P1	RefSeq_NR	755	chr19	+	57874878	57876721	NM_014563,NM_001011658,	CCACAATGGTGTATACTCAGGAATGTGTACATTGTAAATTACTTGATTAAATAGCCTGGA	exon sense-overlapping	NM_173631	ZNF547	zinc finger protein 547	+	57874890	57890925
ASHG19A3A053630	0.00113216	1.78649	up	32.9327	26.5884	5.249	4.41187	24.9744	23.3444	22.3844	20.6537	29.2393	32.519	41.501	49.8109	14.8427	38.3352	4.2483	5.18658	4.13126	4.99059	4.55789	5.31138	4.9937	5.5083	4.1282	5.24814	noncoding	AK126407		RNAdb	2639	chr16	-	29226412	29231539		AGACGGACCAGGAACAGCAGCAGCCTCCGGTGTCGGCCCAGTGATCCGGGAGCTCAGAGT	intergenic
ASHG19A3A025750	0.0299342	2.17775	up	1700.65	1021.83	10.8712	9.74839	1015.48	1226.9	1004.32	2075.28	1125.3	2279.79	1090.62	1368.69	873.444	1552.57	9.4764	10.893	9.49899	11.5064	10.0832	11.55	10.0324	10.1028	9.65095	10.3039	noncoding	ENST00000494923	RP11-722P15.1	Ensembl	336	chr4	+	84423851	84424187		GGCTATCATTGACCCCATTCTGATATCATTAGTAGCATGCCAGAGCAGACTGGTGAAAAG	intergenic
ASHG19A3A035342	0.0101597	1.71461	up	24.4906	20.6213	4.85643	4.07855	22.4108	23.7146	22.5325	18.4921	24.9394	37.1117	17.9741	21.2731	15.2494	21.8617	4.1015	5.21159	4.13912	4.83856	4.31367	5.51474	3.67711	4.27683	4.16136	4.44043	noncoding	ENST00000466775	RP5-1070G24.2	Ensembl	216	chr7	+	150946410	150951476		AGATGTTGGCTGCCAGGGATCTGGGGGGCAGCCTTGTGGCTTCTGGTCGACTTGGGATCT	intronic antisense	NM_001003802	SMARCD3	SWI/SNF-related matrix-associated	-	150936058	150973820
ASHG19A3A035342	0.0101597	1.71461	up	24.4906	20.6213	4.85643	4.07855	22.4108	23.7146	22.5325	18.4921	24.9394	37.1117	17.9741	21.2731	15.2494	21.8617	4.1015	5.21159	4.13912	4.83856	4.31367	5.51474	3.67711	4.27683	4.16136	4.44043	noncoding	ENST00000466775	RP5-1070G24.2	Ensembl	216	chr7	+	150946410	150951476		AGATGTTGGCTGCCAGGGATCTGGGGGGCAGCCTTGTGGCTTCTGGTCGACTTGGGATCT	intronic antisense	NM_003078	SMARCD3	SWI/SNF-related matrix-associated	-	150936058	150974231
ASHG19A3A035342	0.0101597	1.71461	up	24.4906	20.6213	4.85643	4.07855	22.4108	23.7146	22.5325	18.4921	24.9394	37.1117	17.9741	21.2731	15.2494	21.8617	4.1015	5.21159	4.13912	4.83856	4.31367	5.51474	3.67711	4.27683	4.16136	4.44043	noncoding	ENST00000466775	RP5-1070G24.2	Ensembl	216	chr7	+	150946410	150951476		AGATGTTGGCTGCCAGGGATCTGGGGGGCAGCCTTGTGGCTTCTGGTCGACTTGGGATCT	bidirectional	NM_001003801	SMARCD3	SWI/SNF-related matrix-associated	-	150936058	150945749
ASHG19A3A024942	0.0416225	2.73078	up	113.198	54.3722	6.9054	5.45609	57.0043	47.1279	63.7655	176.268	47.6207	200.088	44.8267	68.7684	58.6438	73.7379	5.3789	6.29637	5.58414	8.05663	5.29531	8.04765	5.12324	5.96055	5.89886	6.16581	noncoding	ENST00000505354	GK3P	Ensembl	1662	chr4	-	166199135	166200797	NR_026575,NM_001128127,ENST00000505994,	TTTATAGTGAGTAGCATGGCAATGTTAATCGGAGCAAGGTACATCTCAGGTATTCCATAA	intronic antisense	NM_001161521	KLHL2	kelch-like protein 2 isoform 2	+	166131170	166244308
ASHG19A3A024942	0.0416225	2.73078	up	113.198	54.3722	6.9054	5.45609	57.0043	47.1279	63.7655	176.268	47.6207	200.088	44.8267	68.7684	58.6438	73.7379	5.3789	6.29637	5.58414	8.05663	5.29531	8.04765	5.12324	5.96055	5.89886	6.16581	noncoding	ENST00000505354	GK3P	Ensembl	1662	chr4	-	166199135	166200797	NR_026575,NM_001128127,ENST00000505994,	TTTATAGTGAGTAGCATGGCAATGTTAATCGGAGCAAGGTACATCTCAGGTATTCCATAA	intronic antisense	NM_001161522	KLHL2	kelch-like protein 2 isoform 3	+	166131170	166244308
ASHG19A3A024942	0.0416225	2.73078	up	113.198	54.3722	6.9054	5.45609	57.0043	47.1279	63.7655	176.268	47.6207	200.088	44.8267	68.7684	58.6438	73.7379	5.3789	6.29637	5.58414	8.05663	5.29531	8.04765	5.12324	5.96055	5.89886	6.16581	noncoding	ENST00000505354	GK3P	Ensembl	1662	chr4	-	166199135	166200797	NR_026575,NM_001128127,ENST00000505994,	TTTATAGTGAGTAGCATGGCAATGTTAATCGGAGCAAGGTACATCTCAGGTATTCCATAA	intronic antisense	NM_007246	KLHL2	kelch-like protein 2 isoform 1	+	166128769	166244308
ASHG19A3A022883	0.0472631	3.80156	up	151.026	62.0398	6.85279	4.92619	134.997	282.55	122.426	198.738	21.5499	228.835	23.4698	19.5882	7.75697	25.4215	6.56995	8.97846	6.48993	8.23058	4.08198	8.24825	4.10991	4.15215	3.37921	4.65451	noncoding	AK000957		misc_RNA	1501	chr3	+	97478873	97480374		GGCATTATCAGGGTCTTACAGATGGAGTAAGCCTGTTTATTAAAATATCTATTGGCAAAT	intergenic
ASHG19A3A031739	0.0105922	1.90706	up	162.598	126.27	7.61311	6.68176	106.196	100.565	122.276	156.079	132.947	194.142	135.519	182.478	134.41	179.727	6.24967	7.46756	6.48844	7.88244	6.83676	8.00313	6.80833	7.3197	7.02557	7.39272	noncoding	ENST00000407776	RP11-415D17.1	Ensembl	448	chr6	+	76174838	76175286		GTGGTGGACCCATTTCACTGACCCATATCAATGCTAGCAAAATGGCAGAATTCATATAGC	intronic antisense	NM_015687	FILIP1	filamin-A-interacting protein 1	-	76017799	76203496
ASHG19A3A028440	0.00379481	2.2817	up	538.447	321.343	9.16642	7.97631	276.774	202.263	269.635	406.808	258.294	441.892	283.977	794.269	518.035	847.001	7.57871	8.52759	7.59714	9.26752	7.8467	9.22655	7.9488	9.34899	8.91018	9.46144	noncoding	ENST00000515347	CTC-512J14.2	Ensembl	1207	chr5	+	79584267	79585474	ENST00000435622,ENST00000432816,	TCCAGTCCTTGGAGATCAACCTGAACTCAATGAGAAATCTGAAAGCCAGGTTGGAGAACA	intergenic
ASHG19A3A024961	0.0041083	1.58671	up	46.7996	46.224	5.83818	5.17214	57.7341	40.8932	63.5693	49.0812	40.2174	49.3917	28.2054	41.8268	41.3941	52.8052	5.39347	6.06789	5.57884	6.21513	5.04289	5.94469	4.40591	5.26026	5.43958	5.70291	noncoding	ENST00000438801	RP11-320E2.1	Ensembl	619	chr1	+	80749036	80749655		TTGCTGCAGATGACAAGCAGCCTTATGAAAAAAGAGGCTGCAAATCTGAAGGAAAAATAC	intergenic
ASHG19A3A043346	0.0332477	1.54832	up	20.6893	18.9963	4.555	3.92429	16.1276	17.6797	29.328	15.6373	16.4107	12.8051	19.6726	29.9713	13.4427	27.3532	3.63962	4.75039	4.49913	4.60659	3.64805	3.8798	3.82355	4.77811	4.0111	4.76011	noncoding	NR_002791	EMX2OS	RefSeq_NR	7282	chr10	-	119243804	119304579		TTTGGTTTGATTTTTTAAAATATGGGGAGGGGGGTGACATCTACCCGATTCTAGGCTCCG	intronic antisense	NM_001165924	EMX2	homeobox protein EMX2 isoform 2	+	119301955	119309057
ASHG19A3A043346	0.0332477	1.54832	up	20.6893	18.9963	4.555	3.92429	16.1276	17.6797	29.328	15.6373	16.4107	12.8051	19.6726	29.9713	13.4427	27.3532	3.63962	4.75039	4.49913	4.60659	3.64805	3.8798	3.82355	4.77811	4.0111	4.76011	noncoding	NR_002791	EMX2OS	RefSeq_NR	7282	chr10	-	119243804	119304579		TTTGGTTTGATTTTTTAAAATATGGGGAGGGGGGTGACATCTACCCGATTCTAGGCTCCG	intronic antisense	NM_004098	EMX2	homeobox protein EMX2 isoform 1	+	119301955	119309057
ASHG19A3A042372	0.0113576	1.88776	up	49.2847	40.0774	5.91779	5.00111	47.377	49.1817	46.8234	49.9766	40.5376	58.4525	44.8221	40.8176	20.8271	47.9949	5.12234	6.36194	5.15098	6.2427	5.05684	6.19499	5.12311	5.22687	4.55231	5.56242	noncoding	ENST00000427165	RP11-499O7.5	Ensembl	609	chr10	-	5164278	5177418		TTTGACTTTGAGTTGACTCCAGAGGACATGAAAGCCATTGACAGCCTCAACGGAAATCTC	intergenic
ASHG19A3A043669	0.0248026	1.5717	up	16604.1	11093.8	13.9605	13.3082	9936.6	17295.6	9635.62	9006.83	9464.9	10121.4	9129.67	22621.5	17302.1	23975.1	13.0015	14.2834	12.9697	13.5207	13.3457	13.6069	13.3227	14.1556	13.9012	14.236	noncoding	uc001iqe.2	CR625971	UCSC_knowngene	3519	chr10	+	18967048	18970567		GACAGGTTTTGGCTCATTTCCAATCATGGTGCAATATAGTGTAACATTCATTTGTTTTCA	intergenic
ASHG19A3A031687	0.048975	2.14119	up	487.777	331.368	9.18008	8.08167	303.622	450.419	360.931	616.738	334.831	593.335	345.763	369.901	311.695	408.493	7.71591	9.60574	8.00151	9.8526	8.23633	9.6653	8.25236	8.3	8.20224	8.47678	noncoding	ENST00000441288	RP11-759F5.1	Ensembl	268	chr1	+	153863070	153863338		GTAGAAAATACTACAGAGTTTGTACACTGGCTATCGTTAACCCAGGTGATTCTGCTATCA	intronic antisense	NM_020699	GATAD2B	transcriptional repressor p66-beta	-	153777202	153895451
ASHG19A3A019361	0.027177	1.58498	up	28.7332	26.0168	5.07574	4.41127	28.3199	19.9594	23.8715	24.7873	31.1326	32.7847	30.618	25.4276	16.142	40.7069	4.41869	4.94216	4.21996	5.23671	4.65251	5.32399	4.53015	4.54039	4.23505	5.33543	noncoding	uc002zgh.2	BC040064	UCSC_knowngene	2277	chr21	+	46340965	46349588		ATTTCTTTTCCCGTTCAATTCATGGTTTCTGCCCAAACGGAGCCACGTGAGGACTTCTTT	bidirectional	NM_000211	ITGB2	integrin beta-2 precursor	-	46305867	46340965
ASHG19A3A019361	0.027177	1.58498	up	28.7332	26.0168	5.07574	4.41127	28.3199	19.9594	23.8715	24.7873	31.1326	32.7847	30.618	25.4276	16.142	40.7069	4.41869	4.94216	4.21996	5.23671	4.65251	5.32399	4.53015	4.54039	4.23505	5.33543	noncoding	uc002zgh.2	BC040064	UCSC_knowngene	2277	chr21	+	46340965	46349588		ATTTCTTTTCCCGTTCAATTCATGGTTTCTGCCCAAACGGAGCCACGTGAGGACTTCTTT	natural antisense	NM_001127491	ITGB2	integrin beta-2 precursor	-	46305867	46348753
ASHG19A3A041273	0.0070527	1.88393	up	54.9902	42.3466	5.98007	5.06633	46.6853	43.5746	42.4314	37.9015	31.1329	36.8131	33.9802	79.3498	57.5032	77.3117	5.10395	6.17257	5.00871	5.84103	4.65276	5.50062	4.69219	6.15471	5.87402	6.23142	noncoding	ENST00000431854	RP11-471G13.2	Ensembl	645	chrX	+	94839301	94839946		TTGCTGACATCTCTTCTAAAACAGAAGGTTCTGTTTTTATGGAAACTTAAAATGCTGCCT	intergenic
ASHG19A3A050331	0.00803364	1.92639	up	83.4493	62.8913	6.61446	5.66856	54.5722	46.0329	59.1461	72.6972	60.4725	92.3558	61.7328	111.114	78.5328	95.0465	5.3151	6.25885	5.47583	6.77	5.65331	6.88732	5.60102	6.64169	6.29752	6.51441	noncoding	ENST00000452014	RP11-52L5.1	Ensembl	332	chr13	+	79062316	79062648		CAGCTCTACTGAGAATGCCAAATTCCCAATTGCACCTAAAATTACATTGAAATTGCTGAT	intergenic
ASHG19A3A012441	0.0118558	1.5216	up	26.943	26.4029	4.99381	4.38822	32.4266	19.5642	25.6416	23.1002	34.4657	28.3756	28.1753	35.8755	11.305	27.7992	4.61104	4.90938	4.31413	5.13774	4.80906	5.10256	4.40397	5.03398	3.80289	4.78536	noncoding	NR_003128	LOC284441	RefSeq_NR	2048	chr19	+	20368456	20370503		TGAAGGATGATGCGGAAAAACTTCCTAAATTTAAGATCTGCATTGAAGACCCATCCCGCA	intergenic
ASHG19A3A035219	0.0225954	2.52073	up	47.223	21.5965	5.47696	4.14312	17.7676	11.0554	16.9386	36.9496	23.3962	44.4357	30.2208	107.511	19.6592	36.1634	3.7739	4.03102	3.73853	5.80922	4.21044	5.78702	4.51168	6.58957	4.48106	5.16799	noncoding	BC107104		misc_RNA	1883	chr7	+	142643160	142659411		TAGAACAAAAGCACAGAAAAACAAAGGAGCAGGCCCAAAATCAGGATAGCTGTCAGCACC	natural antisense	NM_000420	KEL	kell blood group glycoprotein	-	142638200	142659503
ASHG19A3A016326	0.0282838	1.78503	up	5353.09	3604.29	12.4853	11.6493	3714.94	5395.53	3745.35	5231.57	3127.55	5673.21	3091.83	4966.42	4341.8	5498.69	11.4636	12.7642	11.5089	12.7921	11.6815	12.8126	11.6709	11.9571	11.9217	12.1003	noncoding	ENST00000418508	AC019050.1	Ensembl	492	chr2	+	130253869	130254361		ATGGCAAGCAAGTGGTCTTTGGCAAGATGAAAGAAGGCATGAATATTGTGGAGGCCACAT	intergenic
ASHG19A3A000404	0.0202197	2.54073	up	223.451	143.531	8.04273	6.69749	236.568	270.32	207.456	282.265	83.0691	289.568	81.4721	128.601	109.09	146.502	7.35748	8.92304	7.22559	8.74378	6.13011	8.5998	6.0273	6.83815	6.74699	7.1089	noncoding	ENST00000489452	NCRNA00173	Ensembl	543	chr12	+	116971272	116972164		TTGAGGCCCTTGGCTTTTGCATAATACACCCTTTAAAAAAATGTATTTAAAGAGGCTGGT	intergenic
ASHG19A3A016708	0.0108289	1.71019	up	167.39	140.329	7.57742	6.80326	113.005	91.6078	116.637	138.319	136.013	132.551	132.753	215.714	203.238	258.76	6.33735	7.32644	6.42469	7.69495	6.87251	7.43572	6.77758	7.5569	7.60417	7.87307	noncoding	ENST00000392363	AC104131.1	Ensembl	1194	chr2	+	189091915	189093109		CCAGCAGAAGTTATTGACCTTATCTCGGATGAGGATAGCAGGCATAAATACCTACTGTGA	intergenic
ASHG19A3A048793	0.00922033	1.85317	up	24.0831	19.9716	4.78539	3.8954	25.5233	18.9195	30.6923	18.9403	13.9713	19.4843	23.4318	41.5211	6.23923	21.5503	4.27959	4.8574	4.5652	4.87455	3.38427	4.52382	4.10697	5.24987	3.14094	4.42134	noncoding	ENST00000416343	RP11-84O12.4	Ensembl	374	chr1	-	101092604	101094500		CCCCTGGTGCAGGATGGGTTCTTCATAAACCTTTATTAAATAAGTGTTCAATAAATCAAT	intergenic
ASHG19A3A034646	0.0157845	2.00365	up	718.973	516.542	9.63987	8.63723	461.081	391.586	410.565	545.714	399.129	586.043	400.835	1021.28	911.101	1050.24	8.31028	9.42024	8.18556	9.68158	8.50305	9.64849	8.47464	9.69228	9.71265	9.75675	noncoding	ENST00000446000	AC003984.1	Ensembl	349	chr7	+	84178521	84213638		CTTTGCAGTAAGCATGCAAAAATATGTAAACTGCTCTTACCAAAGCAATCTGAAAGCATA	intergenic
ASHG19A3A028690	0.0158933	3.07337	up	71.183	36.3227	6.45836	4.83854	23.8866	66.4563	38.1425	73.6806	28.4818	75.9234	37.6376	68.4787	53.4648	71.3761	4.18719	6.83396	4.86094	6.79241	4.51725	6.58927	4.84974	5.95567	5.77759	6.12052	noncoding	ENST00000511422	CTD-2334D19.1	Ensembl	1114	chr5	+	120116912	120126473		GGGTAATGATGTGTGCTGTTATTTGCACAGATGGTCCCATGAGTTTTGAGACCACAGCAA	intergenic
ASHG19A3A051909	0.0120561	2.10985	up	53.0924	36.9604	5.97864	4.90149	33.7242	33.5951	34.878	59.9634	30.6724	47.819	37.6352	64.9372	47.8922	59.1474	4.66147	5.75883	4.73515	6.49441	4.62869	5.89594	4.84934	5.88043	5.63282	5.86357	noncoding	uc010ayf.1	KIAA0393	UCSC_knowngene	1156	chr15	-	23313125	23378259	uc010vfy.1,	GATCGAGGGCCCAGGGAGTCAGCGCTGGGGGCCGCACGCTTGTCGTGTCTGGGTGTGCAT	intergenic
ASHG19A3A032293	0.00489256	3.76001	up	587.059	240.889	9.27571	7.36497	141.532	293.37	131.626	372.05	184.104	383.693	176.663	854.342	570.522	1031.84	6.63552	9.03158	6.58927	9.1365	7.33352	9.02737	7.2168	9.45144	9.04975	9.73166	noncoding	ENST00000419196	RP1-276N6.2	Ensembl	467	chr6	+	160693648	160697162		ACAAAATCAAGCTGATGAATTAAAGAAATATGGCCTGGTCAGGATGCCTGGAGGCCTCAG	intergenic
ASHG19A3A050177	0.006416	1.50396	up	68.9762	65.2619	6.31719	5.72842	70.1531	40.3717	61.9306	52.4989	59.9746	63.0843	61.7952	97.5785	72.4561	91.3477	5.66852	6.05067	5.53942	6.31209	5.64123	6.31321	5.60339	6.45251	6.18956	6.45746	noncoding	ENST00000316159	RP11-432M24.4	Ensembl	333	chr13	+	50194449	50194784		TTTTCTCTCCACTAAGGCTGCTGGGTGGGGCCAAAATAGTCCAGGCAGCCAAGTGCAGAG	intergenic
ASHG19A3A018010	0.0194403	3.43558	up	49.273	20.3873	5.65854	3.87799	15.3299	51.3448	20.7625	20.5382	10.98	19.7857	15.4569	88.3828	39.4075	66.3136	3.56665	6.43405	4.02142	4.98201	3.00812	4.54756	3.41686	6.30842	5.37688	6.02065	noncoding	uc002wkq.2	BC069037	UCSC_knowngene	681	chr20	+	4173736	4176599		GATTCTCCGTGAGCTTTTCTGAATTAAAACAAACAACATAAAATCATGGGAGTGCCTTTA	intergenic
ASHG19A3A000206	0.0118609	1.90536	up	63.5335	42.1691	6.01735	5.08729	29.9953	18.4794	49.764	47.288	41.9244	53.5784	39.4746	105.62	49.6871	92.7021	4.49857	4.82046	5.23477	6.15717	5.10664	6.06621	4.91754	6.56413	5.67892	6.47878	noncoding	ENST00000431609	RP5-899B16.1	Ensembl	956	chr6	+	140176055	140181288		AAGACCTAGCCGTGCCTGGAGTAAATTAAGCCAGCAGCAAATAATCCCAAAGGAGGTAAA	intergenic
ASHG19A3A011111	0.0110106	1.81095	up	545.625	450.601	9.31653	8.45978	527.926	497.197	556.568	415.925	289.393	433.028	306.494	658.867	572.626	723.11	8.5144	9.73603	8.63458	9.29954	8.02698	9.20292	8.06895	9.09142	9.05401	9.25275	noncoding	AK123745		misc_RNA	1870	chr1	-	217600339	217602209		TGCCTCTCATAAAGCTGCTTGGACATTTTAAGTGTTTTGTAATATGCATTGAAGTGTTGA	intergenic
ASHG19A3A016795	0.0348478	1.59384	up	1766.84	1414.53	10.8436	10.1711	1717.82	2065.13	1640.19	879.107	1014.88	1021.47	971.205	2325.87	1728.53	2542.6	10.259	11.5608	10.228	10.3486	9.92302	10.4408	9.84997	10.8693	10.5956	10.9987	noncoding	AF086164		misc_RNA	561	chr2	+	201691497	201692048		ACTGTGAAACTTGCTTCTTGTCTGTACCCTTGAAATGGAATAAAATTTCATGAGACTCCT	intergenic
ASHG19A3A024574	0.0328549	1.84005	up	22.3129	16.7251	4.64557	3.76582	11.8783	12.3552	14.7383	22.2665	24.258	34.1102	19.029	27.4086	13.7219	15.4237	3.2137	4.19119	3.53925	5.08857	4.2728	5.38358	3.76857	4.64949	4.03477	3.91502	noncoding	ENST00000514879	AC004066.3	Ensembl	572	chr4	-	106461346	106473512		CCTCAAGTAGTGAAGATATAGTGGAATAATCTGTATTTCTGCTGACCTTGATGACATTTG	bidirectional	NM_017700	ARHGEF38	rho guanine nucleotide exchange factor 38	+	106473776	106552837
ASHG19A3L0002364	0.00884506	1.74464	up	82.509	62.0786	6.4517	5.64877	48.4327	47.1742	59.1737	42.9308	61.0599	52.2404	64.2646	133.377	77.4619	136.823	5.1524	6.29811	5.47698	6.02194	5.6688	6.02928	5.66394	6.89378	6.28173	7.01537	noncoding	BF724558	lincRNA-MCL1	lincRNA	428	chr1	+	150544341	150545215		CAAATTTCCACATACTTCACATAGATAACACTGTAACAACTTTGAAACTAAGAGGGAGAG	intergenic
ASHG19A3A037500	0.0471731	1.75328	up	1707.55	1277.56	10.8992	10.0891	1285.1	1291.57	1278.19	1896.19	1236.82	2041.08	1312.2	1694.15	1275.48	1614.76	9.84723	10.9647	9.87532	11.39	10.2238	11.3794	10.312	10.4068	10.1873	10.355	noncoding	ENST00000433508	RP11-452D2.1	Ensembl	581	chr9	-	68176987	68177568	uc010mnd.1,ENST00000436561,ENST00000429522,ENST00000423863,	GTTGTAAACTGGGGGTTCCTTACTGCATTATCTAATGGAAGGCAAGCTTGAGACATCTAG	intergenic
ASHG19A3A042944	0.0476157	1.54322	up	608.297	578.477	9.50452	8.87857	739.65	481.933	615.18	672.163	528.517	704.078	528.872	615.363	480.167	567.948	9.0051	9.69314	8.78126	9.97614	8.91426	9.91969	8.89143	9.00204	8.8008	8.93157	noncoding	AF143875		RNAdb	1126	chr10	-	74994300	74995396		CTGGGTACACAACAGAAGCTGGCCTTTTCTCTCCCACAGAACTGGAATAAAACATTTGTC	natural antisense	NM_173348	FAM149B1	hypothetical protein LOC317662	+	74927876	75001939
ASHG19A3A025772	0.00168706	1.89606	up	362.378	258.504	8.63672	7.71371	247.547	139.314	276.832	301.626	231.94	342.787	254.314	470.041	281.886	558.12	7.42199	7.9622	7.63508	8.8375	7.68165	8.86179	7.77322	8.61813	8.05663	8.90396	noncoding	ENST00000513846	RP11-476C8.1	Ensembl	995	chr4	+	88128243	88129238		TCAAGATCATTTCTTGGTATAGCGATGAATTTGGCTACAGCAACAAGGTCGTGGACCTCA	intronic antisense	NM_020803	KLHL8	kelch-like protein 8	-	88082213	88141674
ASHG19A3A013029	0.0315426	1.82307	up	2842.35	1901.94	11.5492	10.6828	1870.13	1209.74	1849.48	3329.94	1901.33	3517.19	1806.54	3176.84	2082.24	2978.03	10.4094	10.8789	10.426	12.1596	10.8993	12.1468	10.8192	11.3264	10.86	11.234	noncoding	NR_015407	LOC339535	RefSeq_NR	1540	chr1	-	238643685	238649317		CTTCTTCATATTTAGTACTTTTACAATTTTAACAGTAAAATTAGTTTCATGTTTTATAGC	intergenic
ASHG19A3A013008	0.0476632	1.62087	up	2050.05	1686.35	11.1641	10.4674	1734.07	1804.25	1727.42	1992.05	1453.1	2148.41	1377.57	2112.72	2139.6	2192.8	10.2709	11.3809	10.308	11.4537	10.473	11.4593	10.3917	10.7348	10.8933	10.792	noncoding	ENST00000416320	AC010492.5	Ensembl	649	chr19	+	54771858	54772899		ACTTTAGGTGCCAAAGAGATTCAAATTGTTCTTCAGGGGAAAAAGTTGGAAGTGAGATGA	intergenic
ASHG19A3A046334	0.00760689	1.65151	up	56.6301	51.5082	6.08967	5.36588	68.0479	51.7908	60.7224	47.0504	42.8297	58.7403	45.4334	44.7417	40.5076	80.8272	5.62194	6.4464	5.51369	6.1507	5.13825	6.20128	5.14441	5.35424	5.41111	6.29573	noncoding	AF086502		RNAdb	610	chr11	+	46698078	46698678		CATCCAGATGAGCAGTTTTGCATCAACATTTTTATTGAAATACAAAAAGTGCAAACGGTG	natural antisense	NM_004308	ARHGAP1	rho GTPase-activating protein 1	-	46698631	46722120
ASHG19A3A007269	0.0340657	3.79077	up	1469.68	624.944	10.7	8.77755	265.629	1002.84	279.554	1517.85	669	1573.29	675.803	1589.85	1234.74	1664.59	7.52389	10.6513	7.64951	11.0997	9.28431	11.0323	9.28783	10.3169	10.1422	10.4	noncoding	NR_024206	NCRNA00152	RefSeq_NR	518	chr2	+	87754973	87821028	NR_024373,	AGGTGGAGCCACCAGCCTCTCCTTGAATAACTGGGAGATGAAACAGGAAGCTCTATGACA	intergenic
ASHG19A3A036124	0.00506516	1.76804	up	23.1635	19.029	4.79319	3.97105	18.3699	19.5365	20.6196	23.7697	22.7724	26.7479	20.2517	20.4876	13.1313	25.2757	3.82227	4.90703	4.01253	5.17758	4.16886	5.01494	3.86988	4.22025	3.9817	4.64618	noncoding	ENST00000514977	RP11-440B23.1	Ensembl	504	chr8	-	127186429	127187258		GCTCCTGAAGATACAATTCATGATGATCAAGGGTACTTGAGTGTCTGTCCTGTGATTAAT	intergenic
ASHG19A3A025286	0.0260483	1.85512	up	20.7476	16.6682	4.6118	3.72029	20.9858	16.3722	18.7995	16.2918	8.7416	20.0101	18.1261	27.1562	16.688	23.9078	4.01132	4.628	3.88631	4.66368	2.73538	4.5651	3.69222	4.63751	4.27621	4.56471	noncoding	ENST00000506540	RP11-136I13.1	Ensembl	329	chr4	+	10412619	10413268		GGAGACTGCCTTTATTGTTGAAGTGAGCAACACTGTAAAAGAGGCTATAGAAAGTGTAAT	intergenic
ASHG19A3A024250	0.0322957	1.78092	up	74.8179	57.7463	6.34652	5.51389	60.031	48.5861	64.0435	33.9737	40.4009	58.7251	47.3236	122.424	76.9323	110.381	5.44746	6.34291	5.59261	5.68913	5.05094	6.2009	5.20534	6.77621	6.27311	6.72343	noncoding	AK123376		misc_RNA	2459	chr4	-	68473573	68476031		GAGCTCTTTAGTCTCATCTACCTATATTTTGACCAACTCAATTGTAAAACCCTTGAGAAT	intergenic
ASHG19A3A018674	0.0144947	1.64472	up	30117.6	19070.2	14.828	14.1102	13710.9	17457.2	13944.6	24676.6	19508.8	26039.1	19456.9	40436.1	28729.9	41978.8	13.4927	14.3036	13.5501	14.9012	14.4122	14.9054	14.433	14.9955	14.6629	15.0343	noncoding	ENST00000447938	KRT18P2	Ensembl	1258	chr21	-	21797260	21798518		ACTTCAATCTTGGTAATGCCCTGGACAGCAGCAACTCTATGCAAACCATCCAAAAGACTG	intergenic
ASHG19A3A047600	0.0030412	1.68517	up	98.3136	83.4263	6.83072	6.07783	77.4137	65.9173	82.6836	73.8876	80.0942	74.3592	76.2481	131.314	100.692	146.09	5.80639	6.82212	5.94573	6.79579	6.08105	6.55804	5.91865	6.87201	6.63733	7.10565	noncoding	ENST00000418010	RP11-484D4.3	Ensembl	247	chr1	-	85101840	85102789		TGTGGATATAACATGTCCTAGTTGCCACAAGATTACCATGTTTTTCAGCCATGCCCATGA	intergenic
ASHG19A3A016206	0.0149745	1.54471	up	87.4162	84.3601	6.69295	6.06561	100.346	77.6297	90.0718	80.2014	63.1375	54.2257	66.8311	108.176	101.414	116.848	6.17529	7.06479	6.06287	6.91238	5.71671	6.0851	5.72505	6.60023	6.64812	6.80222	noncoding	ENST00000436885	AC012442.6	Ensembl	529	chr2	+	113348372	113349516		TCTATGCCATGCAACTAAAAGAAGTGTGATTAAAACAGACAAAATGGAGATCCAGACTAC	intergenic
ASHG19A3A010255	0.0163882	1.80515	up	59.7166	47.4548	6.13314	5.28102	44.9446	61.7173	46.268	32.5584	50.2861	50.8284	45.1214	71.2486	50.654	82.2306	5.05094	6.72228	5.13465	5.63144	5.38099	5.98571	5.13287	6.00777	5.70563	6.31849	noncoding	uc002kzp.2	BC009735	UCSC_knowngene	588	chr18	-	33759966	33767398		GGAATGCCAAGTTCAAGTTTAGCTATGTCTCGCGGAGAGGCCGGTGGAAGAAGCAACGAG	bidirectional	NM_017947	MOCOS	molybdenum cofactor sulfurase	+	33767479	33848685
ASHG19A3A021021	0.0322628	2.09912	up	1233.63	821.079	10.4529	9.38309	854.988	1506.68	926.967	1088.24	630.785	1188.76	646.896	1218.14	1045.76	1166.33	9.22695	11.1528	9.3694	10.6396	9.19456	10.6438	9.21636	9.92768	9.9082	9.90041	noncoding	ENST00000426743	RP11-163G10.2	Ensembl	755	chr1	+	42957409	42958164		ATGCCCAAGTTTGATTTGGGAAAATTCATGAAGGTAATTGTTCTGGAAAAGCCACTGGGG	intergenic
ASHG19A3A020267	0.0202439	2.52416	up	41.6955	21.1588	5.4518	4.116	17.1457	17.807	22.1471	51.6033	28.7103	82.3321	21.6571	31.1894	16.1339	25.5459	3.72196	4.76116	4.11519	6.28698	4.52946	6.71354	3.97874	4.8349	4.23462	4.66243	noncoding	NR_003491	MIAT	RefSeq_NR	10193	chr22	+	27053445	27072438		ACATGATCCCATCTGCTCAGATCTTCATGTCAGAACACGCTTTATTACAGTCTCGGCAAG	intergenic
ASHG19A3A051516	0.0487721	2.02049	up	7566.66	4404.29	12.9417	11.9269	4196.16	6537.85	4707.19	9357.35	3524.83	9420.08	3571.8	6335.73	6021.49	6182.3	11.6565	13.0255	11.8619	13.5648	11.8519	13.5275	11.8837	12.3102	12.3807	12.2804	noncoding	ENST00000497246	CTD-2302E22.1	Ensembl	351	chr14	+	64034675	64035026		GGTTACCCATGTACGTGTTACCGTTTTCAAAAATCTACAGTCAATGTGGATGAGAACTAA	intergenic
ASHG19A3L0001047	0.0445721	1.65681	up	56.3548	51.9529	6.09893	5.37053	46.4157	41.9981	39.4384	55.1837	67.7413	64.0765	72.2718	61.299	33.8974	59.2165	5.09708	6.11253	4.90947	6.37783	5.82355	6.33751	5.84247	5.80083	5.18006	5.86596	noncoding	exon2236-	lincRNA-INHBB-4	lincRNA	466	chr2	-	121156152	121156617		TGAAGGTCAAGAAGGCCACAGACGTGGCTTCAAGGAGCCCCTGCATGCTGGAGGAGGGGA
ASHG19A3A021509	0.0411193	1.71411	up	3654.79	2656.05	11.9575	11.18	2899.83	3598.94	2785.51	3573.55	2151.21	4058.75	2417.89	3585.84	3025.81	3456.88	11.0813	12.251	11.05	12.2452	11.0973	12.3398	11.272	11.4913	11.3996	11.4602	noncoding	ENST00000486999	RP11-379B18.1	Ensembl	259	chr3	-	125506730	125506989	ENST00000463958,	TGAACTCAAACATAGACTTGCAAGACACGGCTGGCATGAGAAGAAGATGACCTCAAAAAA	intergenic
ASHG19A3A045519	0.0031476	2.07719	up	493.903	302.291	8.99819	7.94355	288.923	147.644	336.553	357.219	277.317	468.182	288.353	704.751	320.311	791.718	7.64185	8.04895	7.90618	9.08047	7.95673	9.31007	7.97441	9.17714	8.2386	9.37431	noncoding	ENST00000426454	RP4-657D16.4	Ensembl	1000	chr1	-	52172809	52173809		TGTCAGGCTCAATTCCTGGTATGACAATGAAAATGAATCTGGCTACACCAACAGGGTGGT	intronic antisense	NM_148908	OSBPL9	oxysterol-binding protein-related protein 9	+	52082545	52254891
ASHG19A3A045519	0.0031476	2.07719	up	493.903	302.291	8.99819	7.94355	288.923	147.644	336.553	357.219	277.317	468.182	288.353	704.751	320.311	791.718	7.64185	8.04895	7.90618	9.08047	7.95673	9.31007	7.97441	9.17714	8.2386	9.37431	noncoding	ENST00000426454	RP4-657D16.4	Ensembl	1000	chr1	-	52172809	52173809		TGTCAGGCTCAATTCCTGGTATGACAATGAAAATGAATCTGGCTACACCAACAGGGTGGT	intronic antisense	NM_148909	OSBPL9	oxysterol-binding protein-related protein 9	+	52082545	52254891
ASHG19A3A045519	0.0031476	2.07719	up	493.903	302.291	8.99819	7.94355	288.923	147.644	336.553	357.219	277.317	468.182	288.353	704.751	320.311	791.718	7.64185	8.04895	7.90618	9.08047	7.95673	9.31007	7.97441	9.17714	8.2386	9.37431	noncoding	ENST00000426454	RP4-657D16.4	Ensembl	1000	chr1	-	52172809	52173809		TGTCAGGCTCAATTCCTGGTATGACAATGAAAATGAATCTGGCTACACCAACAGGGTGGT	intronic antisense	NM_148906	OSBPL9	oxysterol-binding protein-related protein 9	+	52082545	52254891
ASHG19A3A045519	0.0031476	2.07719	up	493.903	302.291	8.99819	7.94355	288.923	147.644	336.553	357.219	277.317	468.182	288.353	704.751	320.311	791.718	7.64185	8.04895	7.90618	9.08047	7.95673	9.31007	7.97441	9.17714	8.2386	9.37431	noncoding	ENST00000426454	RP4-657D16.4	Ensembl	1000	chr1	-	52172809	52173809		TGTCAGGCTCAATTCCTGGTATGACAATGAAAATGAATCTGGCTACACCAACAGGGTGGT	intronic antisense	NM_024586	OSBPL9	oxysterol-binding protein-related protein 9	+	52082545	52254891
ASHG19A3A027296	0.00215026	2.28871	up	174.281	110.906	7.68541	6.49088	97.1275	93.4686	109.091	166.198	114.59	190.87	105.013	215.345	128.708	205.525	6.12665	7.35471	6.3317	7.96946	6.61172	7.97631	6.41755	7.554	6.96675	7.57257	noncoding	ENST00000503529	CTC-210G5.1	Ensembl	579	chr5	-	121772948	121814775		TGGTTTTTGGATATGAATTTGTCATTAAGACTACCTGGGCTGACTCTCTTTTCGGACTCA	intronic antisense	NM_005460	SNCAIP	synphilin-1 isoform 1	+	121647819	121799794
ASHG19A3A036204	0.039482	1.90628	up	328.981	239.055	8.52858	7.59782	241.778	128.884	286	384.903	220.43	509.563	224.295	327.076	222.773	294.479	7.38748	7.84472	7.68133	9.18271	7.60691	9.44708	7.5817	8.12488	7.7317	8.04353	noncoding	uc003yxl.3	LOC100133669	UCSC_knowngene	1760	chr8	-	144089183	144099807	ENST00000502167,	TTATTTTCCTTTCTGTCACCCCCGCTTGGTTTTGGATTCCGTGACAGCTGGACCCGGCTT	bidirectional	NM_001127213	LY6E	lymphocyte antigen 6E precursor	+	144099901	144103827
ASHG19A3A036204	0.039482	1.90628	up	328.981	239.055	8.52858	7.59782	241.778	128.884	286	384.903	220.43	509.563	224.295	327.076	222.773	294.479	7.38748	7.84472	7.68133	9.18271	7.60691	9.44708	7.5817	8.12488	7.7317	8.04353	noncoding	uc003yxl.3	LOC100133669	UCSC_knowngene	1760	chr8	-	144089183	144099807	ENST00000502167,	TTATTTTCCTTTCTGTCACCCCCGCTTGGTTTTGGATTCCGTGACAGCTGGACCCGGCTT	bidirectional	NM_002346	LY6E	lymphocyte antigen 6E precursor	+	144099901	144103827
ASHG19A3A030356	0.0238609	1.5002	up	774.662	719.231	9.77811	9.19296	804.301	418.839	785.334	677.033	548.706	743.088	596.697	1013.12	861.115	1021.23	9.1268	9.50942	9.14055	9.98418	8.97926	9.99537	9.08326	9.68206	9.63493	9.71954	noncoding	ENST00000407656	RP3-354J5.1	Ensembl	1365	chr6	-	109106891	109108256		GATGATTCAGCAGGAAACAGTTACTTGCAGAATGTGTATGCAACTGAAGATGATCCTGAG	intergenic
ASHG19A3A033760	0.0196711	2.91181	up	1730.04	840.557	10.9244	9.38244	728.453	1955.91	738.681	1656.04	1147.42	1684.8	1157.04	1644.35	431.203	1709.12	8.98182	11.4856	9.03908	11.2087	10.1149	11.1264	10.124	10.3646	8.65239	10.4366	noncoding	ENST00000445535	RP11-25K21.4	Ensembl	1927	chr1	+	161576080	161578007	NR_024151,NM_002155,	AGTGCAAGACAAGTGTCAGGAAGTCCTTGCCTGGCTGGAGCACAACCAGCTGGCAGAGAA	intergenic
ASHG19A3A027285	0.0457386	1.85509	up	10459.3	6627.66	13.4049	12.5134	4640.85	10103.7	4679.71	8042.99	7178.69	9630.78	7306.49	12104.7	9332.53	12414.5	11.8141	13.5536	11.8506	13.3819	12.9383	13.5514	12.9625	13.2572	13.0015	13.2802	noncoding	ENST00000505780	CTD-2158P22.4	Ensembl	478	chr5	-	118988217	118988695		TCACCTGGACCAAAACTTTGACCTGATGTATGCAAAGCATGCCTTTGTTCACTGGTACGT	intergenic
ASHG19A3A030436	0.009502	1.71909	up	41886.1	25274.8	15.3007	14.5191	22446.7	27395.7	20281.9	33614.8	20219.5	33500.7	20390.4	59522.1	43035.3	55397.2	14.2589	14.9505	14.1299	15.2927	14.4602	15.2333	14.4933	15.5617	15.2531	15.4654	noncoding	ENST00000402024	KRT18P22	Ensembl	1347	chr6	-	116778485	116779832	ENST00000415349,	CCAATAGTGGATGGCGAAGTGGTGTCTGAGACCAATGACACCAAAGTTCTGAGACATTAA	intergenic
ASHG19A3A045042	0.0419166	2.14905	up	67.7054	48.3846	6.35711	5.25341	39.1573	70.4087	71.1923	87.7673	38.2145	65.1227	60.9346	45.0986	32.4242	70.1298	4.86455	6.9201	5.73097	7.0415	4.96731	6.36165	5.58338	5.3651	5.12084	6.09718	noncoding	ENST00000449387	AC104978.1	Ensembl	391	chr11	-	28308781	28309172		CATGGACCACGAAGATGCAAGAAGAAAACACACAGAGGGAAAATGCTGCAATTCTTTTTC	intronic antisense	NM_001113528	METTL15	probable methyltransferase-like protein 15	+	28129797	28355054
ASHG19A3A045042	0.0419166	2.14905	up	67.7054	48.3846	6.35711	5.25341	39.1573	70.4087	71.1923	87.7673	38.2145	65.1227	60.9346	45.0986	32.4242	70.1298	4.86455	6.9201	5.73097	7.0415	4.96731	6.36165	5.58338	5.3651	5.12084	6.09718	noncoding	ENST00000449387	AC104978.1	Ensembl	391	chr11	-	28308781	28309172		CATGGACCACGAAGATGCAAGAAGAAAACACACAGAGGGAAAATGCTGCAATTCTTTTTC	intronic antisense	NM_152636	METTL15	probable methyltransferase-like protein 15	+	28129797	28355054
ASHG19A3A018229	0.0337099	1.50122	up	1651.37	1460.07	10.8233	10.2372	1619.96	1709.86	1597.73	1164.19	1063.69	1143.01	1136.63	2182.75	1882.31	2057.03	10.1753	11.315	10.1993	10.7286	10.0012	10.5905	10.0931	10.781	10.7169	10.7016	noncoding	ENST00000440710	RP1-125I3.7	Ensembl	251	chr1	+	26213850	26214101		CTGGACATCTGGGTGAAGTTTTAATATGGTATAAAAATGTCCTTTATAGTAGAGGTATGG	intronic antisense	NM_001145454	STMN1	stathmin isoform b	-	26210676	26232993
ASHG19A3A052298	0.0383677	2.09014	up	807.3	545.727	9.86277	8.79918	568.715	525.368	548.857	1006.15	469.991	1014.65	505.984	716.856	635.088	773.475	8.61826	9.81101	8.61313	10.5276	8.74107	10.4307	8.82886	9.20005	9.19456	9.34454	noncoding	ENST00000469688	RP11-13J17.1	Ensembl	324	chr15	-	66738791	66739115		GAGCAGGCAGTTCTTCCTAAAATTGAAAGTGTTTATGCCCGAGATGAAACAGAATTCTAT	intronic antisense	NM_002755	MAP2K1	dual specificity mitogen-activated protein	+	66679210	66783882
ASHG19A3A000501	0.041503	2.63209	up	76.0354	42.9366	6.51864	5.12244	40.3175	116.512	40.3043	67.6408	37.743	79.379	42.2584	58.9512	54.0597	57.6935	4.90652	7.69513	4.93912	6.66463	4.9487	6.65575	5.02455	5.74845	5.7933	5.82926	noncoding	ENST00000513164	NAIP	Ensembl	425	chr5	+	68908726	68919269	uc010iyn.2,uc010ixi.1,NM_022892,NM_004536,ENST00000512908,ENST00000511830,	GCTACAAGGGATTTGTTGACATAACGGGAGAACATTTTGTGAATTCCTGGGTCCAGAGAG	intergenic
ASHG19A3A030909	0.00726787	2.42217	up	88.583	55.3808	6.77276	5.49646	57.2654	87.9255	56.2403	86.8543	55.1294	83.8002	49.6036	104.111	58.6654	80.2242	5.384	7.26415	5.40212	7.02919	5.51675	6.73982	5.28028	6.54425	5.89918	6.2864	noncoding	ENST00000402155	RP11-420L9.2	Ensembl	433	chr6	+	3754332	3755068		GACTTCCAGATTGACTGGAAGAGAATTGAAAGAGACGTACATAAAGCAAAAAGACATACT	intergenic
ASHG19A3A045297	0.0146335	1.50504	up	19210.3	13334.9	14.1914	13.6016	12492.7	16544.7	11150.6	13016.2	11889.9	12841.6	11131.7	26983.1	20009.8	26665.7	13.3457	14.217	13.1933	14.0078	13.7023	13.9205	13.6366	14.4174	14.1299	14.3942	noncoding	ENST00000371865	RP11-543D5.3	Ensembl	1158	chr1	-	48231307	48267295		GGATCTTAATTTCCCATAGTGCTATGGGGCTCTTTTGTAAAATACGTGTCCATATTAAAA	exon sense-overlapping	NM_001194986	LOC388630	UPF0632 protein A precursor	-	48226199	48462562
ASHG19A3A026081	0.00567068	1.83896	up	29.7878	23.0111	5.10201	4.22312	18.3931	21.9992	20.0786	20.5947	31.6324	25.8221	29.8496	47.748	15.102	32.7748	3.82483	5.09173	3.97405	4.9865	4.67536	4.95905	4.49149	5.448	4.14989	5.02479	noncoding	ENST00000502948	RP11-538D9.2	Ensembl	309	chr4	+	143238390	143238699		ATCAATGAAACTGAGTATTCCAACGCGCATTATCCAGGGAGATGGTGTTGTCCTGGTTGT	intronic antisense	NM_001101669	INPP4B	"type II inositol-3,4-bisphosphate 4-phosphatase"	-	142949181	143767604
ASHG19A3A026081	0.00567068	1.83896	up	29.7878	23.0111	5.10201	4.22312	18.3931	21.9992	20.0786	20.5947	31.6324	25.8221	29.8496	47.748	15.102	32.7748	3.82483	5.09173	3.97405	4.9865	4.67536	4.95905	4.49149	5.448	4.14989	5.02479	noncoding	ENST00000502948	RP11-538D9.2	Ensembl	309	chr4	+	143238390	143238699		ATCAATGAAACTGAGTATTCCAACGCGCATTATCCAGGGAGATGGTGTTGTCCTGGTTGT	intronic antisense	NM_003866	INPP4B	"type II inositol-3,4-bisphosphate 4-phosphatase"	-	142949181	143767604
ASHG19A3A009850	0.0455981	1.60119	up	943.952	831.551	10.1087	9.42961	952.141	846.166	925.867	981.095	729.064	1001.76	774.639	908.408	776.043	982.334	9.37348	10.4503	9.36756	10.4857	9.41996	10.4129	9.49798	9.52752	9.48905	9.66735	noncoding	ENST00000435469	AC005332.1	Ensembl	707	chr17	+	66097707	66111659		CACTGTAGCTCTCTACTGAAATGTTTTAAGGATCATTGTAATTCTGCTTTCCCTAATCTT	intergenic
ASHG19A3L0001126	0.0011936	1.67878	up	110.674	91.3836	6.96385	6.21644	98.5561	70.922	96.9359	70.4777	86.2028	82.4238	97.3914	161.039	77.8319	168.507	6.14843	6.92914	6.1674	6.72671	6.18403	6.7142	6.29482	7.14942	6.28752	7.29979	noncoding	DB027866	lincRNA-SDPR-2	lincRNA	595	chr2	+	192557927	192573896		GTAGACTCAAGTTAATGTGAGTTATGTGATGCCTGTCTGTCATTGGATGAAGATCTACAC	intergenic
ASHG19A3A031425	0.00388342	1.72216	up	34.1453	28.2741	5.32774	4.54352	31.8965	22.1579	28.2892	30.8391	28.7297	32.6845	27.9735	47.3587	24.4816	37.6863	4.58694	5.10225	4.45155	5.55264	4.53068	5.31986	4.39021	5.43743	4.75823	5.22653	noncoding	AF005081		NRED	416	chr1	+	152692385	152692794	NM_001024679,	ACACAGGATCATCTGGCTGCTGTGAGAATTCGGGAAGCTCTGGATGCTGTGGTTCTGGGG	exon sense-overlapping	NM_001024679	C1orf68	skin-specific protein 32	+	152691997	152692905
ASHG19A3A007262	0.0257065	1.50926	up	464.65	443.161	9.09381	8.49997	430.188	373.723	447.911	370.107	428.116	387.816	425.383	569.92	484.204	621.684	8.20336	9.35994	8.31221	9.12639	8.60529	9.03973	8.5674	8.88418	8.81158	9.05883	noncoding	NR_024186	C7orf49	RefSeq_NR	1626	chr7	-	134850533	134855532	NM_024033,	GGCGAGACGGCAGGGCTTAAAGTTCCGGGAATCAAAGATCAACTCCCACTGAGGACAAAT	natural antisense	NM_018295	TMEM140	transmembrane protein 140	+	134832765	134850967
ASHG19A3A007262	0.0257065	1.50926	up	464.65	443.161	9.09381	8.49997	430.188	373.723	447.911	370.107	428.116	387.816	425.383	569.92	484.204	621.684	8.20336	9.35994	8.31221	9.12639	8.60529	9.03973	8.5674	8.88418	8.81158	9.05883	noncoding	NR_024186	C7orf49	RefSeq_NR	1626	chr7	-	134850533	134855532	NM_024033,	GGCGAGACGGCAGGGCTTAAAGTTCCGGGAATCAAAGATCAACTCCCACTGAGGACAAAT	exon sense-overlapping	NM_024033	C7orf49	modulator of retrovirus infection homolog	-	134850531	134855532
ASHG19A3A008732	0.0132661	1.87666	up	18536.8	10942.5	14.1364	13.2282	8061.56	10362.5	8050.25	15614.8	9421.67	15307.2	9243.89	25201.6	19935	26198	12.6671	13.5935	12.6775	14.2652	13.3366	14.1517	13.3411	14.3102	14.1189	14.3614	noncoding	ENST00000453838	KRT18P28	Ensembl	1387	chr1	-	182928153	182929540		ATTAAACTGGCAGAAGCAGGATACTCTTTGGGGAGCAGGAGGCTAATAAAAAGATCAGAG	intergenic
ASHG19A3A039614	0.0225111	1.70909	up	218.468	196.727	8.05681	7.28358	175.137	183.5	291.534	184.838	180.198	225.357	196.128	220.475	140.635	278.169	6.94292	8.37948	7.70504	8.12886	7.30251	8.22578	7.3765	7.58297	7.09095	7.96696	noncoding	ENST00000448018	RP13-928P6.3	Ensembl	505	chrX	-	14996080	14996585		GTAGCTCTATTGGACTACCATGAGAATAGTATGATCTATATATGGTCTTCTTTAAGGATG	intergenic
ASHG19A3A026781	0.00952216	1.50457	up	494.313	484.961	9.20856	8.6192	586.727	413.292	569.158	483.988	424.182	463.654	423.602	533.773	421.133	576.858	8.66133	9.49322	8.6679	9.50443	8.59256	9.29391	8.55891	8.79677	8.6153	8.95446	noncoding	ENST00000511281	CTD-2335O3.1	Ensembl	589	chr5	-	50705450	50706039		AAGAACATCCTGGCCTATGTGTAGGTGATGTTGCAAAGAAACTGGCAGAGGTGGAATAAC	intergenic
ASHG19A3A047077	0.0430321	1.63575	up	54.4861	49.7369	6.03631	5.32636	43.6479	55.3301	51.7385	33.1185	56.3835	60.1351	65.1975	61.3335	31.7171	62.5133	5.01407	6.55198	5.28842	5.65405	5.54725	6.23682	5.68808	5.80134	5.09398	5.93736	noncoding	ENST00000355343	OR10D1P	Ensembl	936	chr11	+	124029127	124030063		GAGGTGAAATTATCACTAAGGAAGGTCTTATATCAGCTGGGCTTCCTTCCTGAGCAGTTG	intergenic
ASHG19A3A049612	0.0477499	2.39498	up	511.037	309.929	9.23173	7.97171	272.327	396.573	248.478	651.76	369.135	681.606	374.345	415.175	285.359	410.072	7.55668	9.43858	7.47413	9.92736	8.38806	9.86926	8.36675	8.44191	8.07295	8.48153	noncoding	ENST00000457065	RP11-640E11.2	Ensembl	348	chr13	-	57965304	57965652		TTCCATGAAGAAGATGGAAATGCCAGATGTACTACTGACACCAGGCTCAACAAAGCTGTT	intergenic
ASHG19A3A024845	0.00348038	1.87118	up	31.2388	22.9047	5.11038	4.20643	26.4452	23.9783	18.3023	21.2851	25.6166	30.1619	31.7083	60.7661	12.4514	20.0026	4.32482	5.22825	3.85117	5.03097	4.35675	5.19509	4.58491	5.78732	3.91451	4.31027	noncoding	uc003ill.2	BC031092	UCSC_knowngene	2134	chr4	-	150351087	150736980		TTCCTGTCCATCTTTACTTACAACCTGGGACCTCTAACTTGGAACTTCTGAAAGAACCTG	intergenic
ASHG19A3A041187	0.0498945	1.63229	up	4246.01	3235.92	12.0471	11.3402	2850.44	4018.68	2731.27	2432.74	2052.15	2217.66	2213.2	6089.22	6332.55	6471.74	11.0607	12.3895	11.0155	11.7316	11.0191	11.5136	11.1409	12.2608	12.4647	12.3398	noncoding	AV714079		RNAdb	721	chrX	+	73164173	73167168	uc004ebo.2,ENST00000415215,	CCTAACCCTTGGGAGAAGGCAAAACACTTGATGAAATCTACATAAAGACTAAAACATTTT	intergenic
ASHG19A3A039525	0.00930286	1.67884	up	42283.7	26029.8	15.3293	14.5818	21975.5	30221.9	21026.9	35959.4	22472.1	34161.7	22103.2	56259.2	42571.2	54816.5	14.2336	15.0814	14.1817	15.3679	14.6186	15.2641	14.6387	15.4816	15.2364	15.4513	noncoding	ENST00000431919	RP13-465B17.3	Ensembl	117	chrX	-	505970	506087		CTCCGGATAGTGGATGGCAAAGTGGTGTCTGAGACCAACGACACCACAGTTCTGAGGCAT	intergenic
ASHG19A3A053701	0.046604	1.60856	up	71564.7	45477.1	16.0925	15.4068	44633.6	59144.4	42001.4	74129.9	32755.5	73968.5	33204.1	76318.1	74790.8	74262.3	15.3267	16.0468	15.2432	16.3021	15.1461	16.2538	15.1828	15.9536	16.135	15.9064	noncoding	NR_027011	CSDAP1	RefSeq_NR	1758	chr16	-	31579087	31580845	NM_003651,NM_001145426,	GGAGGATAACATTTTTGCTTTCTTATGTGACTCTCTTGGAAAATGTGCAGTAAGAAGTTC	intergenic
ASHG19A3L0001198	0.0239456	1.56584	up	133.897	129.652	7.35045	6.70351	150.033	102.738	151.192	121.67	110.542	166.22	128.116	153.397	108.379	125.462	6.71702	7.49881	6.78103	7.51147	6.55584	7.76542	6.72491	7.08157	6.73874	6.89497	noncoding	BE669623	lincRNA-CCDC85A-1	lincRNA	540	chr2	-	57541455	58113368		CCAGGTTTATTGTAAAACCACTGATCCCTTCATTTGAGCTCGACTTCCCTGCACTTTTTT	intergenic
ASHG19A3A020550	0.00805606	2.01325	up	4811.59	2747.35	12.1685	11.159	2201.74	1784.38	2097	3296.51	2377.26	3511.77	2317.98	8059.76	4742.78	7405.53	10.6689	11.3661	10.6238	12.1437	11.2433	12.1437	11.2104	12.6632	12.0485	12.5258	noncoding	ENST00000435622	KRT18P23	Ensembl	1283	chr22	+	44962844	44964127	ENST00000515347,	TCCAGTCCTTGGAGATCAACCTGAACTCCATGAGAAATCTGAAAGCCAGTTTGGAGAACA	intergenic
ASHG19A3A027260	0.00483028	1.50367	up	482.613	461.653	9.1459	8.55742	545.976	295.169	505.764	447.117	418.049	479.736	411.934	580.667	426.54	610.376	8.5629	9.04121	8.49909	9.39397	8.5706	9.34928	8.51917	8.91093	8.63532	9.03411	noncoding	AB002449		NRED	1151	chr5	-	115163908	115165052	NR_033363,NR_033362,NM_004707,	GATGCCTTGTGTTTTCTGTTATCTACTTCTGCTCGTGCAGTTTACTTACACCTTCACCCT	exon sense-overlapping	NM_004707	ATG12	ubiquitin-like protein ATG12	-	115163893	115177548
ASHG19A3A028346	0.0163355	3.02011	up	28.7241	14.087	4.95507	3.36047	5.68722	17.256	18.2494	39.8063	19.8615	50.7651	21.2799	17.6607	5.35682	18.1323	2.47537	4.71135	3.84777	5.91628	3.94927	5.98447	3.94962	4.00397	2.58033	4.1593	noncoding	ENST00000413231	RP11-389O22.1	Ensembl	377	chr1	+	113550875	113589677		ATGCTTCAGACAACTCTCGCAAACTTGTCATAGCTTTTGGTATTCCAGGCCACAGAAGAG	intergenic
CUST_100_PI426075208	0.023885	1.59744	up	37.5227	33.9285	5.47964	4.80387	35.5794	42.16	30.3196	25.5049	32.9158	29.2481	38.8891	47.6026	31.9389	43.0979	4.73348	6.11853	4.54704	5.27445	4.74013	5.14635	4.89716	5.44386	5.10155	5.41499	noncoding	nc-HOXC10-121+	nc-HOXC10-121	HOX cluster	248	chr12	-	54373384	54373632		ATCAGCAGTCTGAGTCAAGGTTATGGGTCTTTGCTTTGTGCAGTGGGTTGGAGGGGTGCG	intergenic
ASHG19A3A027790	0.029135	1.64528	up	92.4827	85.0867	6.82111	6.10278	97.2213	70.9888	95.0796	93.5929	68.3828	110.665	79.7864	91.6228	84.9635	95.5434	6.12798	6.93084	6.14108	7.13776	5.83888	7.15323	5.99707	6.36183	6.40887	6.52189	noncoding	BC037953		misc_RNA	1378	chr5	-	179345911	179347229		GCCCTGTTCTCACTGACTGTGGAATATACGTTTGAAGTGAACACTTGCCATTTTTCCACG	intergenic
ASHG19A3A013581	0.0314135	2.08265	up	253.231	185.265	8.27867	7.22025	185.384	222.333	218.706	320.895	158.759	284.778	159.344	216.824	204.132	221.324	7.02407	8.6569	7.29431	8.92596	7.11335	8.57601	7.05928	7.56165	7.61026	7.67284	noncoding	ENST00000416146	AC017078.1	Ensembl	368	chr2	-	46231080	46231448		ATCATCTACATTGGACGGGTACAGCAGGAAAAGGCTAATGTTCAACTATCCACGTGGGTA	intronic antisense	NM_005400	PRKCE	protein kinase C epsilon type	+	45879042	46415129
ASHG19A3A037339	0.0494676	1.55092	up	233.691	228.04	8.16549	7.53237	247.527	235.065	210.5	189.074	230.028	239.264	264.081	274.167	188.065	230.883	7.42188	8.73497	7.245	8.16215	7.67035	8.31189	7.83117	7.88781	7.49344	7.73064	noncoding	ENST00000404812	RP11-220I1.4	Ensembl	257	chr9	-	37205108	37205365		GTTAAGGGCAAGATTCTTGCCAAGAGAATTAACCTGCATACTGTGCAGGTGCTAAAGCAC	intronic antisense	NM_032226	ZCCHC7	zinc finger CCHC domain-containing protein 7	+	37120468	37358145
ASHG19A3A018423	0.0248989	1.52197	up	21661.8	15105.6	14.4234	13.8175	14772.4	19941.2	14363.4	19834.7	13185	21027.1	13098.1	23839.7	20109	23666.3	13.6059	14.5041	13.588	14.5817	13.8736	14.596	13.8848	14.2208	14.135	14.2144	noncoding	ENST00000437218	RP3-470L14.1	Ensembl	533	chr20	+	47751016	47751549	NM_005719,ENST00000431673,ENST00000397300,	GATAAACCCAGCACGTGGTGGACTTGCTTTGTGAAGAGACAGTTCATGAACAAGAGTCTT	intronic antisense	NM_001037328	STAU1	double-stranded RNA-binding protein Staufen	-	47729875	47804904
ASHG19A3A018423	0.0248989	1.52197	up	21661.8	15105.6	14.4234	13.8175	14772.4	19941.2	14363.4	19834.7	13185	21027.1	13098.1	23839.7	20109	23666.3	13.6059	14.5041	13.588	14.5817	13.8736	14.596	13.8848	14.2208	14.135	14.2144	noncoding	ENST00000437218	RP3-470L14.1	Ensembl	533	chr20	+	47751016	47751549	NM_005719,ENST00000431673,ENST00000397300,	GATAAACCCAGCACGTGGTGGACTTGCTTTGTGAAGAGACAGTTCATGAACAAGAGTCTT	intronic antisense	NM_017453	STAU1	double-stranded RNA-binding protein Staufen	-	47729875	47804904
ASHG19A3A018423	0.0248989	1.52197	up	21661.8	15105.6	14.4234	13.8175	14772.4	19941.2	14363.4	19834.7	13185	21027.1	13098.1	23839.7	20109	23666.3	13.6059	14.5041	13.588	14.5817	13.8736	14.596	13.8848	14.2208	14.135	14.2144	noncoding	ENST00000437218	RP3-470L14.1	Ensembl	533	chr20	+	47751016	47751549	NM_005719,ENST00000431673,ENST00000397300,	GATAAACCCAGCACGTGGTGGACTTGCTTTGTGAAGAGACAGTTCATGAACAAGAGTCTT	intronic antisense	NM_004602	STAU1	double-stranded RNA-binding protein Staufen	-	47729875	47804904
ASHG19A3A018423	0.0248989	1.52197	up	21661.8	15105.6	14.4234	13.8175	14772.4	19941.2	14363.4	19834.7	13185	21027.1	13098.1	23839.7	20109	23666.3	13.6059	14.5041	13.588	14.5817	13.8736	14.596	13.8848	14.2208	14.135	14.2144	noncoding	ENST00000437218	RP3-470L14.1	Ensembl	533	chr20	+	47751016	47751549	NM_005719,ENST00000431673,ENST00000397300,	GATAAACCCAGCACGTGGTGGACTTGCTTTGTGAAGAGACAGTTCATGAACAAGAGTCTT	intronic antisense	NM_017452	STAU1	double-stranded RNA-binding protein Staufen	-	47729875	47804904
ASHG19A3A018423	0.0248989	1.52197	up	21661.8	15105.6	14.4234	13.8175	14772.4	19941.2	14363.4	19834.7	13185	21027.1	13098.1	23839.7	20109	23666.3	13.6059	14.5041	13.588	14.5817	13.8736	14.596	13.8848	14.2208	14.135	14.2144	noncoding	ENST00000437218	RP3-470L14.1	Ensembl	533	chr20	+	47751016	47751549	NM_005719,ENST00000431673,ENST00000397300,	GATAAACCCAGCACGTGGTGGACTTGCTTTGTGAAGAGACAGTTCATGAACAAGAGTCTT	intronic antisense	NM_017454	STAU1	double-stranded RNA-binding protein Staufen	-	47729875	47804904
ASHG19A3A028858	0.00963222	1.53587	up	527.258	499.226	9.28966	8.6706	563.507	334.056	560.871	545.071	490.054	551.37	430.19	611.809	451.506	593.985	8.60405	9.2119	8.64571	9.68059	8.80056	9.56576	8.58701	8.99313	8.71567	8.99691	noncoding	ENST00000469948	RP11-461O14.1	Ensembl	618	chr5	+	137809432	137810050	ENST00000411964,	TTGTCAAACTTCAGTGGAAACTTTGTGAAGCTCAACAGGCTTCAGTTAACATGCTGAGGA	intergenic
ASHG19A3A035793	0.000287756	1.9665	up	28.4315	21.7937	5.10108	4.12545	26.5405	26.9929	24.2448	21.8628	27.0036	34.6485	20.7812	28.07	10.3986	30.5831	4.32964	5.41932	4.24163	5.06636	4.43733	5.41056	3.91185	4.6853	3.7068	4.92386	noncoding	BC010527		RNAdb	1447	chr8	-	57407489	57408894		GTTTCATACTTCCCACATAATCACTCCAGACTTAAAACAGAACCGGAAATACATGAAATA	intergenic
ASHG19A3A014982	0.0454161	2.23151	up	1927.95	1142.99	11.0522	9.89414	1112.01	1648.68	1156.4	2508.34	993	2306.26	975.825	1571.68	1477.71	1604.8	9.62117	11.2701	9.716	11.7768	9.89494	11.5657	9.85585	10.3027	10.3827	10.3454	noncoding	ENST00000433233	AC007563.4	Ensembl	371	chr2	-	217650496	217650867		TGTCCGAGCCAAAGGAATAAGGAATATCCATACTGTATCTGTGTGTGGTTGTCCAGAAAA	intergenic
ASHG19A3A013774	0.0414571	3.10245	up	104.48	52.6197	6.93444	5.30103	24.9178	59.6651	35.0453	139.939	58.9072	147.413	55.2856	90.1118	88.9427	85.27	4.24467	6.66779	4.7414	7.71303	5.61508	7.58826	5.43407	6.33656	6.46994	6.36657	noncoding	ENST00000447453	AC078941.1	Ensembl	750	chr2	-	67351801	67405124		GTATTAATGGGTAAAGACACCGTGGATATGAAGGAAATCACCTATGGGAGAATATTAAGA	intergenic
ASHG19A3A015522	0.0312509	1.5129	up	142.118	150.772	7.46019	6.86288	203.058	160.136	207.804	157.983	119.392	147.165	103.306	118.439	120.301	126.866	7.14595	8.17635	7.22785	7.89797	6.67362	7.58566	6.39081	6.72809	6.87617	6.91287	noncoding	BC043642		misc_RNA	3328	chr2	+	37502053	37505367		GTGCTTGATGGATTGTACAACCCTCATTAGCGGAATATTATTGCTTGTTGATGGACTAAA	natural antisense	NM_005813	PRKD3	serine/threonine-protein kinase D3	-	37477645	37544222
ASHG19A3A014075	0.0482641	3.55743	up	429.256	159.57	8.79431	6.96348	171.951	246.202	180.008	699.079	116.776	789.563	114.217	203.922	214.897	207.514	6.91643	8.79494	7.03301	10.0296	6.63866	10.082	6.54752	7.47981	7.68178	7.58522	noncoding	ENST00000492960	AC159540.1	Ensembl	2963	chr2	-	98081682	98091049		TTGTATTCTGATTACAGAACTGTATTTTGAGTGGGCTGAACATAGAGTAAATGCATCCTC	intergenic
ASHG19A3A032815	0.0488084	2.02024	up	55.2303	39.3513	6.01196	4.99743	40.976	43.7138	31.7079	63.6619	49.9312	90.452	47.4078	41.8148	26.7335	36.5089	4.92706	6.17719	4.60974	6.58386	5.36927	6.85702	5.20858	5.25957	4.87252	5.18215	noncoding	ENST00000457372	GS1-278J22.1	Ensembl	366	chr7	-	53582684	53584809		ACCTGAGATGACAAACCCTAATCACTGCTCTCTGTTATCTCAACAGTCAACTGAGTTTGG	intergenic
ASHG19A3A013725	0.0106905	1.95691	up	41.6271	28.3097	5.4919	4.52332	36.4029	20.1254	29.8695	30.9618	23.7138	34.6795	25.9023	40.8007	25.6599	81.5684	4.76375	4.95495	4.52642	5.55869	4.23312	5.41175	4.27081	5.22602	4.82248	6.30807	noncoding	AK094167		misc_RNA	2961	chr2	-	64066314	64069277		TTCCAGCACTGAAAAAGCAGTCTTTACCAATGAGCATTAGTACCAAAATAAAATACTACC	natural antisense	NM_001001521	UGP2	UTP--glucose-1-phosphate uridylyltransferase	+	64068097	64118696
ASHG19A3A013725	0.0106905	1.95691	up	41.6271	28.3097	5.4919	4.52332	36.4029	20.1254	29.8695	30.9618	23.7138	34.6795	25.9023	40.8007	25.6599	81.5684	4.76375	4.95495	4.52642	5.55869	4.23312	5.41175	4.27081	5.22602	4.82248	6.30807	noncoding	AK094167		misc_RNA	2961	chr2	-	64066314	64069277		TTCCAGCACTGAAAAAGCAGTCTTTACCAATGAGCATTAGTACCAAAATAAAATACTACC	natural antisense	NM_006759	UGP2	UTP--glucose-1-phosphate uridylyltransferase	+	64069013	64118696
ASHG19A3A055033	0.0383634	1.57143	up	208.972	201.88	8.00767	7.35559	196.764	175.593	225.144	188.32	178.796	222.994	197.078	225.246	211.618	232.705	7.10596	8.31473	7.33736	8.15566	7.28859	8.21354	7.38306	7.61393	7.663	7.74049	noncoding	uc002fxw.1	AX748345	UCSC_knowngene	1890	chr17	-	4384323	4389747	ENST00000500040,	TTTTCCTATCAGCTCCTCGTGGCTTTCTTGGCCGCCCAAAGCTGTTCACGTGAACGTGCC	natural antisense	NM_182538	SPNS3	protein spinster homolog 3	+	4337218	4391499
ASHG19A3A014944	0.0391535	1.75293	up	53.2756	40.593	5.86438	5.0546	40.2018	23.3777	38.178	68.8919	35.5509	33.1495	48.3991	67.8152	40.635	73.1438	4.90232	5.1892	4.86188	6.69362	4.85368	5.34191	5.23944	5.94159	5.4157	6.15557	noncoding	ENST00000451965	AC013409.1	Ensembl	1552	chr2	-	209937320	209938872		ATCAAGCTGTACCAGGGTGCAGGGACATACTAGGAGGAATTATCAAGCTATACTAGGGTA	intergenic
ASHG19A3A031328	0.0417002	1.50245	up	1670.9	1197.82	10.5183	9.93101	946.92	536.288	879.071	676.649	1214.31	808.101	1200.4	3111.64	1748.41	3221.84	9.36721	9.83473	9.29923	9.9835	10.1996	10.1149	10.1753	11.3005	10.6137	11.358	noncoding	ENST00000512515	STK19P	Ensembl	211	chr6	+	31981046	31981564	uc003nza.2,NR_026717,NM_004197,	TGTCCTTGGCATGGTCCGGAAGGCAAAGTACCGGGAGCTGCTCCTATCAGAGCTCCTGGG	exon sense-overlapping	NM_032454	STK19	serine/threonine-protein kinase 19 isoform 2	+	31981517	31981961
ASHG19A3A031328	0.0417002	1.50245	up	1670.9	1197.82	10.5183	9.93101	946.92	536.288	879.071	676.649	1214.31	808.101	1200.4	3111.64	1748.41	3221.84	9.36721	9.83473	9.29923	9.9835	10.1996	10.1149	10.1753	11.3005	10.6137	11.358	noncoding	ENST00000512515	STK19P	Ensembl	211	chr6	+	31981046	31981564	uc003nza.2,NR_026717,NM_004197,	TGTCCTTGGCATGGTCCGGAAGGCAAAGTACCGGGAGCTGCTCCTATCAGAGCTCCTGGG	exon sense-overlapping	NM_004197	STK19	serine/threonine-protein kinase 19 isoform 1	+	31981517	31981961
ASHG19A3A031328	0.0417002	1.50245	up	1670.9	1197.82	10.5183	9.93101	946.92	536.288	879.071	676.649	1214.31	808.101	1200.4	3111.64	1748.41	3221.84	9.36721	9.83473	9.29923	9.9835	10.1996	10.1149	10.1753	11.3005	10.6137	11.358	noncoding	ENST00000512515	STK19P	Ensembl	211	chr6	+	31981046	31981564	uc003nza.2,NR_026717,NM_004197,	TGTCCTTGGCATGGTCCGGAAGGCAAAGTACCGGGAGCTGCTCCTATCAGAGCTCCTGGG	natural antisense	NM_032470	TNXB	tenascin-X isoform 2	-	31976196	31981050
ASHG19A3A019011	0.0114782	1.72135	up	161.817	142.718	7.61982	6.83628	161.572	129.734	143.209	132.403	117.4	168.063	123.487	186.84	167.921	192.045	6.82473	7.85301	6.70344	7.62982	6.64603	7.78095	6.66816	7.35667	7.33905	7.47865	noncoding	ENST00000428242	AP001472.1	Ensembl	164	chr21	-	47491998	47492162		ATTCAGGATACTTACAGAAGCAGAGGCTGACGCTCACCTTGTCATTCTAGCAGAAACTAA	intergenic
ASHG19A3A049578	0.0297585	2.35449	up	305.219	213.51	8.49238	7.25697	183.869	209.212	210.46	253.952	128.687	270.543	119.055	404.473	425.48	387.915	7.01218	8.5706	7.2444	8.57822	6.78557	8.49507	6.61159	8.41235	8.63111	8.40568	noncoding	AF086440		misc_RNA	492	chr13	-	51928000	51928472		CAGGGACAAGGCATTTAAAAATTTACTGTTGAAGGATACTTTAAAAGGGCTGCTGATATT	intronic antisense	NM_001101320	SERPINE3	serpin E3 precursor	+	51915167	51936239
ASHG19A3A018283	0.0105869	1.74178	up	423.323	370.654	8.99603	8.19547	472.484	409.067	454.411	371.738	276.094	399.522	271.058	481.335	379.222	454.952	8.34927	9.48039	8.33645	9.13497	7.94866	9.08174	7.87456	8.65006	8.46841	8.63298	noncoding	ENST00000453803	RPS27AP3	Ensembl	446	chr20	+	35677656	35678102		ACTAATATTTGCTGGCAAGCAACTGGAAGATGTCTGACTACAACATTCAAAAGGAGTCTA	intronic antisense	NM_183404	RBL1	retinoblastoma-like protein 1 isoform b	-	35631976	35724410
ASHG19A3A018283	0.0105869	1.74178	up	423.323	370.654	8.99603	8.19547	472.484	409.067	454.411	371.738	276.094	399.522	271.058	481.335	379.222	454.952	8.34927	9.48039	8.33645	9.13497	7.94866	9.08174	7.87456	8.65006	8.46841	8.63298	noncoding	ENST00000453803	RPS27AP3	Ensembl	446	chr20	+	35677656	35678102		ACTAATATTTGCTGGCAAGCAACTGGAAGATGTCTGACTACAACATTCAAAAGGAGTCTA	intronic antisense	NM_002895	RBL1	retinoblastoma-like protein 1 isoform a	-	35626177	35724410
ASHG19A3L0003342	0.0188014	4.2606	up	504.08	174.948	9.05429	6.96324	299.724	572.628	250.966	736.422	92.5864	780.616	101.549	214.058	129.913	216.677	7.69796	9.91564	7.49003	10.1035	6.28788	10.0655	6.36309	7.54728	6.97722	7.63949	noncoding	C20652	lincRNA-RAB12-1	lincRNA	283	chr18	-	8695854	8696125		GTTTACATGGAAAGCAAAAATAGAACCATGGATTTACAGAAGGTTCCATAGCAGCAAATA	intergenic
ASHG19A3A034709	0.00628435	1.73635	up	24.9882	22.0077	4.91493	4.11886	25.629	28.8559	31.4818	25.4666	19.5549	26.0288	22.949	24.5551	10.4241	20.0345	4.286	5.52757	4.60084	5.27274	3.92398	4.97203	4.07284	4.48851	3.71066	4.31379	noncoding	NR_026902	MGC16142	RefSeq_NR	1291	chr7	+	92167788	92169077		CACACGTTTCCAGAAAGTTAAAATGCGGGGTAGAGGGAATAAACTACAGGGAGACAAATA	intergenic
ASHG19A3A014790	0.023537	1.66086	up	1303.23	1072.01	10.5323	9.80036	1126.19	1179.13	1112.16	1148.84	895.638	1114.89	902.681	1544.59	1323.37	1528.68	9.6431	10.8406	9.65576	10.7066	9.72623	10.5566	9.73346	10.2753	10.2432	10.2823	noncoding	ENST00000448883	AC074290.1	Ensembl	135	chr2	-	194595278	194595413		GCAACAGCAATAAGATTTGCTATAATGGGATTCATTGGATTTTCTGTGCAATTGGTTCAT	intergenic
ASHG19A3A033985	0.0428173	1.86276	up	2670.66	1853.68	11.5211	10.6236	1894.75	2685.59	2119.66	2817.47	1461.95	2972.27	1659.25	2205.52	2132.81	2672.46	10.4312	11.9031	10.6391	11.9317	10.4823	11.9031	10.6773	10.796	10.8881	11.0715	noncoding	ENST00000436455	AC005019.2	Ensembl	431	chr7	+	13911480	13912138		AATATGTCACCTACATTGAATGGGTACAGCGGGAAAAAGCTAATGGCTCAGCTGTCCATG	intergenic
ASHG19A3A023357	0.0454699	2.24047	up	57.8833	24.7456	5.43501	4.27121	35.807	24.1742	16.9891	17.0864	24.9679	36.5902	34.1034	191.385	11.8607	20.1806	4.74126	5.24147	3.74449	4.72911	4.31553	5.49172	4.69805	7.38866	3.85673	4.3241	noncoding	uc003ewf.1	AK098763	UCSC_knowngene	2568	chr3	+	147657791	147660801		GGGAGGATGGGAGAGGGCCATGATAGTTAAAACTAAAAATAAGATTTACTTGGAGAACTG	intergenic
ASHG19A3A033764	0.00556129	3.51382	up	19907	6004.32	14.2222	12.4092	7046.1	30302.1	6935.66	21692.4	6237.1	21760.5	5947.18	12719.4	3855.57	13060.6	12.4575	15.0884	12.46	14.6988	12.7186	14.6442	12.6639	13.3281	11.7458	13.3515	noncoding	NR_024151	HSPA7	RefSeq_NR	2493	chr1	+	161575848	161578341	NM_002155,	GGGGGAGGGCGGTTCATCCTCTTCTGCTTCAAATAAAAAGTCATTAATTTATTAAAACTT	intergenic
ASHG19A3A045680	0.0124296	1.82849	up	617.516	453.265	9.33643	8.46578	304.721	237.89	315.678	417.32	446.199	471.001	477.471	980.032	722.256	981.337	7.72156	8.75474	7.81397	9.3057	8.66601	9.3187	8.74082	9.63853	9.38651	9.66446	noncoding	ENST00000425960	AP000925.2	Ensembl	1449	chr11	-	111541679	111543128		TTGTGAAGAAGATCAAGATCCATGATGGGAAGCTGATGTCTAAGTCCTCTGATGTCCCGT	intronic antisense	NM_015191	SIK2	serine/threonine-protein kinase SIK2	+	111473169	111597632
ASHG19A3A008567	0.00061484	1.52704	up	23.589	22.298	4.81245	4.20171	24.0903	21.2817	20.9915	16.3813	26.6159	24.9342	23.3837	27.2229	16.4087	28.125	4.19731	5.04169	4.03876	4.6692	4.41437	4.90664	4.10384	4.64222	4.25427	4.80252	noncoding	ENST00000500066	AL390718.1	Ensembl	2343	chr1	-	180150089	180167167		TCTTGGAGACCAAAATAAAAAAGGACAAAAGACCAGGCTCAGAGGGAGCAGAGCTCAATG	natural antisense	NM_001004128	QSOX1	sulfhydryl oxidase 1 isoform b	+	180123967	180167169
ASHG19A3A008567	0.00061484	1.52704	up	23.589	22.298	4.81245	4.20171	24.0903	21.2817	20.9915	16.3813	26.6159	24.9342	23.3837	27.2229	16.4087	28.125	4.19731	5.04169	4.03876	4.6692	4.41437	4.90664	4.10384	4.64222	4.25427	4.80252	noncoding	ENST00000500066	AL390718.1	Ensembl	2343	chr1	-	180150089	180167167		TCTTGGAGACCAAAATAAAAAAGGACAAAAGACCAGGCTCAGAGGGAGCAGAGCTCAATG	natural antisense	NM_002826	QSOX1	sulfhydryl oxidase 1 isoform a	+	180123967	180167169
ASHG19A3A017462	0.0123431	1.63077	up	51702.4	32044.8	15.5893	14.8837	25449.2	34052.5	26347	44552.7	27890.2	41153.5	27307.1	71209.8	53230.4	67543.4	14.4513	15.2442	14.5242	15.6195	14.9186	15.4863	14.9218	15.8416	15.6027	15.7547	noncoding	ENST00000451602	KRT18P3	Ensembl	1288	chr20	-	22713439	22714727		CACCAAATAGTGGATGGCAAAGTGGTGTCTGAGACCAATGACACCAAAGTTCTGAGACAT	intergenic
ASHG19A3A026235	0.049886	1.67725	up	4611.4	3313.13	12.2733	11.5272	3159.93	3316.83	2991.75	4982.78	3391.56	5273.81	3363	4807.44	3659.4	4676.12	11.2182	12.1534	11.1584	12.7237	11.7966	12.7186	11.7922	11.9091	11.6709	11.8619	noncoding	ENST00000503348	RP11-815N9.2	Ensembl	717	chr4	+	159928270	159928987	NM_002818,ENST00000453033,	ATCCAGCACCTGATCCTCAAGATTGAAGATGGATGATTTTGGGGTAGCAATCCAGGAGAA	intronic antisense	NM_152543	C4orf45	hypothetical protein LOC152940	-	159814683	159956333
ASHG19A3A031583	0.0260228	1.9279	up	26.0378	17.9434	4.80424	3.85721	17.2995	9.40193	18.9422	22.9057	25.8094	26.289	18.4211	42.9214	9.24493	28.671	3.73464	3.7771	3.89738	5.12704	4.36754	4.98777	3.71848	5.29937	3.56802	4.82992	noncoding	AK057226		RNAdb	1705	chr6	+	44519313	44521018		GCAAATCTACCCCAGTGGGTTGAAGATGGAATTGTAATTTGGAGACAGAAGAAAAGAAAA	intergenic
ASHG19A3A037271	0.0092858	2.04958	up	29.2702	21.3023	5.12346	4.08813	16.8194	26.5028	29.982	35.4528	27.8398	36.1759	18.7368	28.1873	13.1338	20.0324	3.6974	5.38878	4.53298	5.75065	4.48324	5.47291	3.745	4.69152	3.98204	4.31345	noncoding	ENST00000435838	RP11-537H15.4	Ensembl	1534	chr9	-	34133160	34134694		ATCATGTCGGCCCAGATCGAGGGTGGCGTCCATGGTCTGCACTTTTATGAAAAGCGGCTG	intergenic
ASHG19A3A021839	0.00762783	2.29537	up	84.6401	46.6667	6.41568	5.21696	33.9786	22.7477	36.6436	66.2129	50.0413	69.0789	45.7165	121.907	66.9536	143.254	4.67234	5.14527	4.80429	6.6379	5.37238	6.44991	5.15308	6.76962	6.0827	7.0757	noncoding	ENST00000488218	KRT18P34	Ensembl	1270	chr3	-	156880451	156881721		CCCAATATGATGAGCTGGCATGAAGAACCAATAGGTGCTGGACAAGTACTGGTCTTAACA	intergenic
ASHG19A3A028976	0.0386959	1.78478	up	1590.28	1227.58	10.7977	9.96199	1538.74	1253.11	1582.52	1829.4	919.143	2012.98	791.256	1442.64	1306.24	1413.25	10.1044	10.9257	10.1815	11.349	9.76628	11.3641	9.53136	10.178	10.2264	10.1719	noncoding	ENST00000508349	CTC-463A16.1	Ensembl	2621	chr5	+	141545331	141547952		GTACGTGCATTTGACCTATATTGCTATGTCTTTAATAAAAGCATCTGAGGAATAGTTCCT	intergenic
ASHG19A3A010983	0.0313121	1.58765	up	338.126	313.479	8.66091	7.99402	332.638	215.082	300.122	336.19	315.668	352.353	268.272	422.673	350.697	364.332	7.85041	8.60845	7.7484	8.9939	8.15428	8.90599	7.8573	8.46785	8.35971	8.32836	noncoding	uc002mjt.3	BC014506	UCSC_knowngene	981	chr19	-	8439294	8455569		AGACCAAATAACTAATGAGAGGCTTGATTGAGAACCTACCCGACTATCAGAGGACCTGTC	natural antisense	NM_004218	RAB11B	ras-related protein Rab-11B	+	8455204	8469317
ASHG19A3A013727	0.0346463	1.96754	up	172.578	133.869	7.73431	6.75792	118.477	183.167	129.083	155.384	139.116	151.259	120.995	186.523	161.674	186.557	6.39868	8.37596	6.55999	7.87468	6.9079	7.62933	6.63771	7.35257	7.28533	7.43903	noncoding	ENST00000427566	RP11-438H8.8	Ensembl	1498	chr1	-	248099317	248100815		TAGTTTGGGATGAGAACAGCTCTGACAGCCCATATGTGAAGAACTGCAAACGTCTGAAGA	natural antisense	NM_175911	OR2L13	olfactory receptor 2L13	+	248100492	248264224
ASHG19A3A033697	0.0432919	1.50468	up	32.6444	32.0286	5.30004	4.71058	32.6926	33.6381	26.8741	25.9543	34.7676	34.9135	42.6408	40.7435	23.1681	27.9727	4.62026	5.76038	4.37904	5.30136	4.82347	5.4222	5.04109	5.22291	4.68905	4.79336	noncoding	ENST00000378112	RP4-798C17.5	Ensembl	5045	chr7	-	143970525	143991256	NM_005435,	AGAAAAAACCAAAGGAGGTGATGGGAGGCTTTTCAAGACGCTGCTCCAAACTCATCAACT	intergenic
ASHG19A3A040581	0.00531088	1.54138	up	108.664	100.989	6.98574	6.36153	95.9763	70.7493	109.338	83.7295	109.044	92.2357	95.9198	166.478	94.6697	130.126	6.10888	6.92612	6.33577	6.97575	6.53463	6.8852	6.27067	7.19441	6.55768	6.94725	noncoding	AY927624		RNAdb	294	chrX	-	153628223	153637504		ATGATAACTTGGCCAATGTGAACCCTGGCCACAGTGCCCTGGGGCTTTCCAAAGGCACCT	intron sense-overlapping	NM_001009934	DNASE1L1	deoxyribonuclease-1-like 1 precursor	-	153629578	153640427
ASHG19A3A040581	0.00531088	1.54138	up	108.664	100.989	6.98574	6.36153	95.9763	70.7493	109.338	83.7295	109.044	92.2357	95.9198	166.478	94.6697	130.126	6.10888	6.92612	6.33577	6.97575	6.53463	6.8852	6.27067	7.19441	6.55768	6.94725	noncoding	AY927624		RNAdb	294	chrX	-	153628223	153637504		ATGATAACTTGGCCAATGTGAACCCTGGCCACAGTGCCCTGGGGCTTTCCAAAGGCACCT	natural antisense	NM_006013	RPL10	60S ribosomal protein L10	+	153626570	153630680
ASHG19A3A040581	0.00531088	1.54138	up	108.664	100.989	6.98574	6.36153	95.9763	70.7493	109.338	83.7295	109.044	92.2357	95.9198	166.478	94.6697	130.126	6.10888	6.92612	6.33577	6.97575	6.53463	6.8852	6.27067	7.19441	6.55768	6.94725	noncoding	AY927624		RNAdb	294	chrX	-	153628223	153637504		ATGATAACTTGGCCAATGTGAACCCTGGCCACAGTGCCCTGGGGCTTTCCAAAGGCACCT	exon sense-overlapping	NM_001009933	DNASE1L1	deoxyribonuclease-1-like 1 precursor	-	153629578	153640427
ASHG19A3A040581	0.00531088	1.54138	up	108.664	100.989	6.98574	6.36153	95.9763	70.7493	109.338	83.7295	109.044	92.2357	95.9198	166.478	94.6697	130.126	6.10888	6.92612	6.33577	6.97575	6.53463	6.8852	6.27067	7.19441	6.55768	6.94725	noncoding	AY927624		RNAdb	294	chrX	-	153628223	153637504		ATGATAACTTGGCCAATGTGAACCCTGGCCACAGTGCCCTGGGGCTTTCCAAAGGCACCT	exon sense-overlapping	NM_006730	DNASE1L1	deoxyribonuclease-1-like 1 precursor	-	153629578	153637575
ASHG19A3A040581	0.00531088	1.54138	up	108.664	100.989	6.98574	6.36153	95.9763	70.7493	109.338	83.7295	109.044	92.2357	95.9198	166.478	94.6697	130.126	6.10888	6.92612	6.33577	6.97575	6.53463	6.8852	6.27067	7.19441	6.55768	6.94725	noncoding	AY927624		RNAdb	294	chrX	-	153628223	153637504		ATGATAACTTGGCCAATGTGAACCCTGGCCACAGTGCCCTGGGGCTTTCCAAAGGCACCT	exon sense-overlapping	NM_001009932	DNASE1L1	deoxyribonuclease-1-like 1 precursor	-	153629578	153640427
ASHG19A3A029156	0.013544	1.74234	up	181.398	153.725	7.73293	6.9319	163.809	89.8372	190.976	202.626	124.367	185.779	118.332	215.647	171.14	213.103	6.84377	7.29851	7.11051	8.25651	6.73726	7.93525	6.60111	7.55642	7.36684	7.61795	noncoding	AF088064		misc_RNA	459	chr5	+	172398011	172398461		ACTTTCTAGTAATGGTTTATCTGACACACTGGAATTTCTTAATAAATGTTAATTGAATCA	intergenic
ASHG19A3A020522	0.00709972	1.57709	up	330.313	278.641	8.4392	7.78194	273.234	133.611	267.159	228.957	215.075	232.023	230.724	476.827	407.011	580.145	7.56082	7.89637	7.58201	8.43292	7.57283	8.26689	7.62739	8.63751	8.56668	8.96234	noncoding	ENST00000420096	Z83851.4	Ensembl	544	chr22	+	42672360	42673057		CTGAGCGGCTTCACCATTCAAGTTTATTCCTATCAGCCTGGAATACAATGCTCTATCTGG	intergenic
ASHG19A3A023548	0.0479168	4.27707	up	6772.42	1590.92	12.4446	10.348	1405.64	3813.02	1502.54	11660.6	1368.35	13118.8	1208.09	2516.98	2469.97	2752.74	9.97087	12.3206	10.1001	13.8657	10.3814	13.9482	10.1863	10.9774	11.1014	11.1113	noncoding	AK129874		misc_RNA	2107	chr3	+	174002325	174004432		ATTGGGTTGTCATGATTCAGTTTGTGTTTGGACATCTATGGCTTTCATTAAAAACGTGTT	intergenic
ASHG19A3A011314	0.0138493	2.154	up	1205.11	788.444	10.4177	9.31065	795.634	728.339	904.004	1339.06	628.923	1367.59	574.349	1251.8	1039.31	1338.74	9.11239	10.2494	9.33258	10.9206	9.18947	10.8516	9.01779	9.97259	9.90101	10.0942	noncoding	NR_001587	AURKAPS1	RefSeq_NR	1537	chr1	-	220439520	220441057		TATTGGGTTGGCCAAGCCTGGTAAAGCTGTTGGACTGAGTACGTGATTCTTTTTAAGTAG	intron sense-overlapping	NM_012414	RAB3GAP2	rab3 GTPase-activating protein non-catalytic	-	220321609	220445843
ASHG19A3A042409	0.0386103	2.70024	up	40.2947	21.2938	5.50043	4.06734	27.3673	65.3471	12.7408	39.0299	29.4607	48.2669	25.3793	32.429	11.5207	16.4007	4.37256	6.80882	3.33008	5.88876	4.57078	5.90867	4.23885	4.89039	3.82445	4.00553	noncoding	ENST00000457632	RP11-799O21.2	Ensembl	299	chr10	-	6933418	6962434		AGCTGCCAGGGAACAGGAACTCCCATTGTGGAATTCACAGAAGTGAGAAATAAATATTTG	intergenic
ASHG19A3A052659	0.044357	1.52948	up	147.482	145.16	7.48919	6.87615	138.042	117.417	141.263	117.139	139.753	169.676	137.499	170.692	169.242	162.483	6.59952	7.70611	6.6858	7.46207	6.91419	7.79871	6.83125	7.22748	7.34998	7.25158	noncoding	uc001yxn.3	SNURF-SNRPN	UCSC_knowngene	7846	chr15	+	25304603	25367621		CAGCCTGTGGTGTCAAATGTCCTGCCTCTTCAAATGTGTTTGGATCGATGATGAGTCCCC	intergenic
ASHG19A3A048421	0.0030747	1.55993	up	50.9573	47.0931	5.89698	5.2555	56.3003	44.0507	53.3615	36.469	42.4211	39.85	43.4189	51.4317	39.9637	82.9853	5.35959	6.1893	5.32895	5.79055	5.12461	5.62063	5.07	5.55303	5.39434	6.33139	noncoding	AK058030		misc_RNA	2152	chr12	+	16535760	16591695		ACGCCCCACAGATGTATTTATCCACAAATTTTATCATAAGGTGACTTGTTGGTAGTCACA	intergenic
ASHG19A3A030285	0.0200056	1.95521	up	33.7581	25.1877	5.2658	4.29847	13.6209	18.3704	39.5111	26.3154	22.4108	43.4763	28.6741	49.8228	21.7214	30.8053	3.3999	4.81065	4.91252	5.32236	4.14555	5.75138	4.42939	5.50905	4.60502	4.93557	noncoding	ENST00000415778	RP1-23E21.1	Ensembl	785	chr6	-	93801693	93802478		ATCAGAAGACAAACTTGCCAAAGCCAACAGAGACAGGAGTAAAACTACAATAGAAGCTAT	intergenic
ASHG19A3A039581	0.00319214	2.05305	up	48.3486	32.9304	5.75993	4.72216	33.084	31.9427	28.0956	26.203	23.795	41.8954	36.2508	75.417	43.4269	66.2851	4.636	5.6811	4.44183	5.3163	4.23846	5.69833	4.79355	6.08402	5.50097	6.01991	noncoding	ENST00000400019	RP11-98L4.1	Ensembl	1231	chrX	-	9786278	9787509		CCTAAAGTTGAAACTGTAAAGTCCAACAACAAGGATGATGACATTGATATTGATGCCATT	intronic antisense	NM_001649	SHROOM2	protein Shroom2	+	9754495	9917481
ASHG19A3A021988	0.0175126	2.60456	up	56.2999	32.5825	6.10109	4.72005	23.4942	58.9558	38.2722	63.2253	34.2212	61.4171	28.9648	38.7425	37.9602	59.159	4.16646	6.65091	4.86568	6.57316	4.79756	6.27145	4.44418	5.14578	5.32638	5.86416	noncoding	ENST00000460917	RP11-259P15.2	Ensembl	1874	chr3	-	180545764	180547638		TGTTTTCCTGAAAGCCAGCCGATTTATGGGTAATTGTGTTAGTTATCTAACGGTGAGTCA	intergenic
ASHG19A3A008220	0.0250356	1.90125	up	49.6397	40.6906	5.84341	4.91647	44.0116	37.2695	51.8432	57.5515	20.3999	28.1242	27.2308	65.4098	59.9674	59.8434	5.02466	5.92143	5.29112	6.4356	3.99002	5.0891	4.34828	5.89087	5.92827	5.88007	noncoding	uc002hmk.1	AX747639	UCSC_knowngene	1605	chr17	-	34791544	34793149		TCATATCCACACAATGGTAATTATTGAAATGAGAGACTCAAAAGAAGATGGAACGTGAAC	intergenic
ASHG19A3A017382	0.0275245	1.64655	up	21.5668	19.3852	4.68097	3.96152	26.2902	25.8271	21.8314	15.0652	17.4846	23.0158	16.0451	25.7198	15.2749	18.2061	4.31791	5.3488	4.09505	4.55621	3.74802	4.77868	3.48275	4.55562	4.16387	4.16553	noncoding	ENST00000441428	RP5-974N19.1	Ensembl	371	chr20	-	14914488	14916009		CCTAGAACAAAATAAGTATGTTTTAAATAAATACAAATAAAAATTCCAATCCTCACTGTA	intronic antisense	NM_080676	MACROD2	MACRO domain-containing protein 2 isoform 1	+	13976145	16033841
ASHG19A3A008071	0.0265389	3.89853	up	71.9175	23.7213	6.23297	4.27004	23.4055	41.9696	21.8318	106.786	29.3944	122.881	30.7724	23.5437	13.2025	64.4075	4.16136	6.11115	4.0952	7.32915	4.56747	7.31993	4.5372	4.42387	3.98899	5.98077	noncoding	AL136790		NRED	967	chr17	-	20433355	20434194		AAGGGGGCTTTATAACAGAGGCAGAACTCATTATGTTCTAAAAAATACACGCATGTTTCC	intergenic
ASHG19A3A015817	0.042143	2.16959	up	90.8216	59.1596	6.61202	5.4946	88.215	209.244	82.2012	67.7184	47.6711	60.9708	37.9569	60.2751	39.754	55.8994	5.98932	8.57085	5.93912	6.66695	5.29636	6.26026	4.86105	5.77741	5.38716	5.78465	noncoding	AK092457		misc_RNA	2035	chr2	+	71916292	71918581		GAGAATAACTCTCATCTGTGAAAGAAAAGCGGTTCAATAAAGCTTGATAAGCCTTTTGTA	intergenic
ASHG19A3A038923	0.0262907	1.71491	up	133.872	108.868	7.22009	6.44196	118.042	50.1797	129.77	115.742	96.9511	150.465	82.6205	167.425	116.954	185.547	6.39412	6.39631	6.56801	7.44548	6.35727	7.62204	6.04962	7.20241	6.84075	7.43419	noncoding	ENST00000442072	RP11-440G5.2	Ensembl	474	chr9	+	94188519	94189426		ATCAATTGCTGTTTCCAGGAGCCCACAGCTCCAATTACTCAAAAGAACGTTGACTTTTTT	intergenic
ASHG19A3A050631	0.0486394	1.86444	up	52.0417	40.2491	5.92998	5.03124	33.8243	32.0163	34.6397	58.4497	46.5245	79.3118	54.8452	47.8584	31.4121	42.5723	4.66494	5.68529	4.72661	6.45978	5.2587	6.65409	5.42476	5.45126	5.0812	5.3995	noncoding	uc001wke.2	ZFHX2	UCSC_knowngene	650	chr14	-	23998604	24000891		AGAATAGCACAGTTAAGAAATTCCACCCAGATCCAGTTCCACATGTTCAGCACTTTCGGG	exon sense-overlapping	NM_033400	ZFHX2	zinc finger homeobox protein 2	-	23990063	24020858
ASHG19A3A009347	0.00998444	1.65751	up	21.9538	18.7038	4.62507	3.89605	22.9315	19.697	20.5145	10.9255	18.9309	21.4716	23.5605	37.819	7.58164	19.8561	4.13472	4.9213	4.00366	4.12077	3.87435	4.67357	4.11623	5.11103	3.35129	4.29867	noncoding	uc002hfo.2	SUZ12P	UCSC_knowngene	1547	chr17	+	29035713	29097067		TTTCCAGGGAGGAGGCGAGAGGAGGCGAAAGGAAGGAAACTCCAGCACGGGTTTTCGGGC	intergenic
ASHG19A3A012120	0.0364799	1.60158	up	77.3676	73.354	6.55903	5.87953	79.5188	78.3336	80.4975	60.8718	66.035	68.5852	56.0065	96.0342	84.7121	83.0133	5.84501	7.07791	5.90966	6.51528	5.7856	6.43957	5.4539	6.43079	6.4035	6.33157	noncoding	ENST00000427824	RP3-467K16.4	Ensembl	5178	chr1	-	15729474	15735929		TTATGCGGCAGGCAACAGCTGTGCAGATCCTAATAATCTACTCTGGGTGACAGTTTAACA	bidirectional	NM_024329	EFHD2	EF-hand domain-containing protein D2	+	15736390	15756839
ASHG19A3A052262	0.00908453	1.67185	up	1508.66	1239.51	10.7468	10.0054	1502.59	1329.18	1460.96	1483.28	1007.04	1322.44	900.369	1760.65	1326.59	1647.75	10.0732	11.0115	10.0644	11.0666	9.91355	10.8048	9.72845	10.4637	10.2474	10.3875	noncoding	ENST00000492168	RP11-330L19.2	Ensembl	485	chr15	-	64923307	64924113		TCACTCTCTAAAAGCCAAGATAGCTTCCTGAAACATGTGAAGGAAAAATGATCAGAAAAA	intronic antisense	NM_015042	ZNF609	zinc finger protein 609	+	64791618	64978266
ASHG19A3A009197	0.0305772	1.57987	up	744.251	670.877	9.74187	9.08207	691.441	582.419	680.04	562.186	474.81	663.398	622.257	914.409	885.836	998.844	8.91182	9.93926	8.92545	9.71954	8.75264	9.82448	9.14887	9.53875	9.67158	9.68733	noncoding	AF147387		misc_RNA	656	chr17	+	18171495	18172141		TAGTCCTTTGAAAATGTCACCCATAGATCCTCTACCACTAACTGTAATAAATTTGACCAA	intergenic
ASHG19A3A043856	0.0231661	1.58779	up	527.684	486.488	9.29456	8.62755	566.392	522.97	541.31	497.225	412.152	422.797	424.925	622.301	487.659	573.125	8.61251	9.80102	8.59331	9.54334	8.54823	9.16743	8.56475	9.01718	8.81892	8.94384	noncoding	ENST00000436649	RP11-402L1.12	Ensembl	436	chr10	+	44126394	44126830		AAGTTAAGGGCAAGTTCTTGCCAAGAGAATTCATGTGGGTATTGAGCACTTTAAGCGCTC	intergenic
ASHG19A3A031220	0.0257165	3.16959	up	10700.4	3850.48	13.377	11.7127	3253.29	10030.9	3191.06	13482.5	3562.76	14373.1	3515.79	7709.04	5729.51	7906.71	11.2631	13.547	11.2613	14.0499	11.8699	14.0684	11.8604	12.5946	12.3089	12.6251	noncoding	ENST00000429813	HLA-16	Ensembl	450	chr6	+	29864430	29865563		TTGTTACTGTCCTGGTTGTTCTAGGTGCTGTGGTCACTGCTGTGATGTGGAAGAATAAGA	intergenic
ASHG19A3A045609	0.0316321	1.6226	up	1022.1	913.873	10.1677	9.46936	1042.05	861.065	1104.99	734.01	554.241	767.542	552.28	1305.83	1315.81	1442.05	9.52166	10.468	9.64494	10.0996	8.99405	10.0389	8.95142	10.0335	10.2347	10.1982	noncoding	CR592158		RNAdb	1112	chr11	-	95554873	95555985		CTCAGATTTCAGATGTGTCATGTAAAAAGCCTGTAAAAACCAATGGTAGTATCTAACTGA	natural antisense	NM_014679	CEP57	centrosomal protein of 57 kDa	+	95523641	95565854
ASHG19A3A028965	0.0477705	1.53285	up	5843.6	4520.58	12.6114	11.9952	4859.4	6066.48	4446.46	5505.8	4093.75	5773.57	4171.47	5868.37	5031.85	6003.81	11.897	12.9214	11.7724	12.8634	12.0682	12.8388	12.114	12.201	12.1244	12.2325	noncoding	ENST00000496103	CTD-2024I7.1	Ensembl	208	chr5	+	140968501	140968709		TAGAAGGTAGATGTGCTTTGTCTGACTACAGCATTCAAAAGGAGTCCACTCTTCATCTTG	intronic antisense	NM_001079812	DIAPH1	protein diaphanous homolog 1 isoform 2	-	140894587	140998622
ASHG19A3A028965	0.0477705	1.53285	up	5843.6	4520.58	12.6114	11.9952	4859.4	6066.48	4446.46	5505.8	4093.75	5773.57	4171.47	5868.37	5031.85	6003.81	11.897	12.9214	11.7724	12.8634	12.0682	12.8388	12.114	12.201	12.1244	12.2325	noncoding	ENST00000496103	CTD-2024I7.1	Ensembl	208	chr5	+	140968501	140968709		TAGAAGGTAGATGTGCTTTGTCTGACTACAGCATTCAAAAGGAGTCCACTCTTCATCTTG	intronic antisense	NM_005219	DIAPH1	protein diaphanous homolog 1 isoform 1	-	140894587	140998622
ASHG19A3A018691	0.0442053	2.68226	up	150.668	90.0396	7.54511	6.12166	44.4888	156.753	88.7804	140.486	89.9221	150.665	99.6615	152.704	127.345	152.732	5.03785	8.14399	6.04163	7.71824	6.24785	7.62441	6.32906	7.0757	6.95191	7.1632	noncoding	ENST00000425085	TUBAP	Ensembl	1352	chr21	-	24779977	24781448		AAGTTTTACCTGATGTATGCCAAGTTCCTTTGTTCAGTATTCCGTGGGTGAACGGGTGGA	intergenic
ASHG19A3A051700	0.0243225	2.34727	up	56.5403	35.3177	6.07301	4.84203	31.1934	73.8146	28.3253	36.4945	51.2266	41.5423	37.1675	65.9946	28.6757	64.8558	4.55503	6.99199	4.45303	5.79141	5.40627	5.68578	4.83066	5.9054	4.96514	5.99047	noncoding	AF086093		misc_RNA	713	chr14	+	91724642	91725345		GTTAACAATGAAGATTGGTGTAAGAATCACATATAAAGGTGCTGTCAAGAAATCTGGTTG	intergenic
ASHG19A3A014420	0.00724102	1.72866	up	88.5274	72.6821	6.65253	5.86287	77.0509	59.5212	74.7961	56.8054	68.8912	66.3113	53.2212	120.752	89.4508	139.247	5.79871	6.66344	5.80492	6.41747	5.84962	6.38743	5.384	6.75454	6.47711	7.03976	noncoding	ENST00000427150	AC097721.1	Ensembl	1253	chr2	-	139169635	139170888		TGGGCTGTTTCATGCTGTGGATGTTAATGGAGATATTTGGGAAGATGGGATTGAAGACTA	intergenic

## Sheet: T vs N_down
# Fold-Change cut-off: 1.5 # P-value cut-off: 0.05 # Condition pairs: T vs N # Column A: ProbeName, it represents probe name. # Column B: P, P-value, P-value calculated from paired t-test. # Column C: FC (abs), Absolute Fold Change, the absolute ratio (no log scale) of normalized intensities between two conditions. # Column D: Regulation, it depicts which group has greater or lower intensity valu…
T vs N 1.5 fold down regulated LncRNAs
	P-value	Fold change and Regulation		Group--Raw Intensity		Group--Normalized Intensity		Raw Intensity										Normalized Intensity										Annotations
ProbeName	p	FC (abs)	Regulation	T(raw)	N(raw)	T(normalized)	N(normalized)	[1N, N](raw)	[1T, T](raw)	[2N, N](raw)	[2T, T](raw)	[3N, N](raw)	[3T, T](raw)	[4N, N](raw)	[4T, T](raw)	[5N, N](raw)	[5T, T](raw)	[1N, N](normalized)	[1T, T](normalized)	[2N, N](normalized)	[2T, T](normalized)	[3N, N](normalized)	[3T, T](normalized)	[4N, N](normalized)	[4T, T](normalized)	[5N, N](normalized)	[5T, T](normalized)	type	seqname	GeneSymbol	source	RNAlength	chrom	strand	txStart	txEnd	Xhyb	probeSeq	relationship	Associated_gene_acc	Associated_gene_name	Associated_protein_name	Associated_gene_strand	Associated_gene_start	Associated_gene_end
ASHG19A3A037731	0.00758585	2.39627	down	18.7675	54.4962	4.18188	5.44267	36.519	8.0199	45.7767	6.53516	71.0027	13.2662	74.5989	33.1488	44.5835	32.8674	4.76878	3.53943	5.12051	3.48773	5.89614	3.93294	5.88795	4.92043	5.53997	5.02888	noncoding	ENST00000426188	AL691447.1	Ensembl	330	chr9	-	97109515	97109845	NR_028350,	CTGAAATCATTGCCAAGGACTTAAAGGAGAAGAAGGAAGTTGTGAAAGACGCGGAAAATG	intergenic
ASHG19A3A016821	0.0392474	1.73753	down	124.083	319.128	7.15584	7.95288	430.505	56.6155	421.837	110.748	201.442	136.101	262.778	173.315	279.077	143.633	8.20439	6.58782	8.22598	7.37962	7.47166	7.47679	7.82365	7.25403	8.03871	7.08096	noncoding	ENST00000454456	AC007163.9	Ensembl	754	chr2	+	202417581	202418335		TAACAGGCTTCCAATGACTACATGTAATTATCAGCTCCAACTTCCTTATCCTTTTCTTCT	intronic antisense	NM_001168221	ALS2CR11	amyotrophic lateral sclerosis 2 chromosomal	-	202352143	202483905
ASHG19A3A016821	0.0392474	1.73753	down	124.083	319.128	7.15584	7.95288	430.505	56.6155	421.837	110.748	201.442	136.101	262.778	173.315	279.077	143.633	8.20439	6.58782	8.22598	7.37962	7.47166	7.47679	7.82365	7.25403	8.03871	7.08096	noncoding	ENST00000454456	AC007163.9	Ensembl	754	chr2	+	202417581	202418335		TAACAGGCTTCCAATGACTACATGTAATTATCAGCTCCAACTTCCTTATCCTTTTCTTCT	intronic antisense	NM_152525	ALS2CR11	amyotrophic lateral sclerosis 2 chromosomal	-	202352143	202483905
ASHG19A3A016821	0.0392474	1.73753	down	124.083	319.128	7.15584	7.95288	430.505	56.6155	421.837	110.748	201.442	136.101	262.778	173.315	279.077	143.633	8.20439	6.58782	8.22598	7.37962	7.47166	7.47679	7.82365	7.25403	8.03871	7.08096	noncoding	ENST00000454456	AC007163.9	Ensembl	754	chr2	+	202417581	202418335		TAACAGGCTTCCAATGACTACATGTAATTATCAGCTCCAACTTCCTTATCCTTTTCTTCT	intronic antisense	NM_001168217	ALS2CR11	amyotrophic lateral sclerosis 2 chromosomal	-	202399042	202483905
ASHG19A3A016821	0.0392474	1.73753	down	124.083	319.128	7.15584	7.95288	430.505	56.6155	421.837	110.748	201.442	136.101	262.778	173.315	279.077	143.633	8.20439	6.58782	8.22598	7.37962	7.47166	7.47679	7.82365	7.25403	8.03871	7.08096	noncoding	ENST00000454456	AC007163.9	Ensembl	754	chr2	+	202417581	202418335		TAACAGGCTTCCAATGACTACATGTAATTATCAGCTCCAACTTCCTTATCCTTTTCTTCT	intronic antisense	NM_001168216	ALS2CR11	amyotrophic lateral sclerosis 2 chromosomal	-	202352143	202483905
ASHG19A3A054041	0.0406177	1.56668	down	324.385	674.402	8.43873	9.08644	912.167	129.714	793.591	236.925	535.431	254.951	617.923	530.335	512.897	470	9.31046	7.85249	9.15503	8.47915	8.93731	8.40008	9.13729	8.78851	8.89213	8.67343	noncoding	CR621785		NRED	2373	chr16	-	87360621	87362994		ACTGGACTCCTCATCCCCGTAATTATTTAGAGAAGATGCAAGCAGCAGATAGTCTCCATG	exon sense-overlapping	NM_024735	FBXO31	F-box only protein 31	-	87362941	87417394
ASHG19A3A039054	0.0251576	1.59572	down	19.1318	41.071	4.38425	5.05845	51.3097	9.73945	41.7492	12.1786	36.667	17.8773	37.4056	24.0393	38.2237	31.8241	5.22924	3.82825	4.98717	4.26059	4.90024	4.39149	4.84	4.45927	5.3356	4.98164	noncoding	ENST00000429577	RP11-341A22.1	Ensembl	183	chr9	+	105827697	105827880		CCCCGCCTAAACCTAGTCATAAGCCAAAATCTAGTTTCACTTTTACTAGATTTAATTTGA	intergenic
ASHG19A3A052113	0.0264934	2.88244	down	41.1257	187.724	5.48715	7.01444	216.581	23.5924	194.232	30.8428	92.993	24.8133	368.678	56.5174	66.1336	69.8627	7.2327	5.20263	7.13828	5.55275	6.2939	4.89911	8.34145	5.68756	6.06585	6.09368	noncoding	AK021664		RNAdb	1800	chr15	-	48426829	48428628	uc001zwf.1,	ATAGCAGGTATTACGCCGTGCTGCAAGGTTATGGTTCTCCAGATGGACACCATTACATTT	natural antisense	NM_205850	SLC24A5	sodium/potassium/calcium exchanger 5 precursor	+	48413168	48434589
ASHG19A3L0000152	0.0179603	1.71236	down	469.792	1049.82	8.97848	9.75447	1385.43	210.654	1307.18	289.689	808.001	385.582	904.945	787.162	843.541	675.876	9.95357	8.57993	9.91381	8.77657	9.56428	9.03313	9.73694	9.33576	9.60374	9.16699	noncoding	exon99-	lincRNA-C1orf83	lincRNA	715	chr1	-	54587441	54588155		TTTGCATATGTGCCTGTGGATCTAATGTTACCCCCCACACCTCACGCGAGACTGTCTCCC
ASHG19A3A051762	0.0302515	1.90382	down	1835.97	3933	10.8349	11.7637	3854.52	597.868	3976.32	1307.34	4752.35	1420.91	4526.97	2954.21	2554.83	2899.55	11.5179	9.97614	11.5859	10.8863	12.3081	10.9018	12.2484	11.2168	11.1584	11.1932	noncoding	ENST00000448875	AL162151.3	Ensembl	158	chr14	+	99439650	99439808	NM_001033853,NM_000967,ENST00000417878,ENST00000413027,ENST00000396745,	TAAGGATGACCCGTCCAAGCCGGTCCACCTCACAGCCTTCCTGGGATACAAGGCTGGCAT	intergenic
ASHG19A3A035243	0.0109167	2.29846	down	58.8513	225.723	6.14776	7.34843	356.502	45.0553	297.039	45.6645	194.256	76.8058	208.9	68.8007	71.9161	57.9304	7.94467	6.22692	7.73547	6.10901	7.41438	6.60691	7.46868	5.96119	6.17893	5.83475	noncoding	ENST00000291129	AC099548.6	Ensembl	2421	chr7	+	143497824	143515066	NM_173678,NM_001130026,NM_001130025,	AACTTGGAAAAGAGCTGTCTGGCAAAGTTGAGAGTTGATGGTGCAGCCTTCCTACAGATT	intergenic
CUST_12_PI426265844	0.0396891	1.97392	down	33.2706	92.7378	5.17658	6.15765	85.6792	11.2254	89.8784	30.0475	149.499	41.5237	50.6375	43.2634	87.9952	40.293	5.94663	4.05524	6.05969	5.51154	7.01604	5.68544	5.30955	5.31182	6.45632	5.31888	noncoding	EF470865	LUST	lncRNAdb	1386	chr3	-	50137035	50138421		CTTTTGCCACACACTATTCCCCATGGAATAGGAATTACATCAACTGTTTAATTAGCCAAG	natural antisense	NM_005778	RBM5	RNA-binding protein 5	+	50126351	50156392
ASHG19A3A036232	0.0123634	1.77876	down	136.862	362.175	7.32034	8.15122	519.548	71.6618	462.519	127.212	281.842	142.445	286.381	193.055	260.584	149.938	8.49409	6.94551	8.36644	7.57715	7.98585	7.5392	7.96284	7.40003	7.94687	7.13984	noncoding	ENST00000435492	RP11-317P15.3	Ensembl	259	chr1	+	182681996	182683679		AAGCTCCCACTAACACCTTACCACTCTCTACCATGTCAACTTATTTTATTATAACAATTG	intergenic
ASHG19A3A031531	0.0238503	1.56042	down	665.934	1530.38	9.62727	10.2692	2165.79	573.994	2139.82	635.499	1258.41	773.519	1321.23	668.798	766.64	677.861	10.6429	9.91799	10.6513	9.88845	10.26	10.0515	10.3222	9.1077	9.46959	9.17073	noncoding	AK096036		misc_RNA	2642	chr6	+	42750664	42753300		ACATACAGGCTTCTAGGTCTAGCCAGGCCATCTAGTTTAGTCAAGACAGCTGTGTAACAA	intergenic
ASHG19A3A037409	0.024157	1.65617	down	33.6764	83.2434	5.28398	6.01183	114.698	31.0815	114.366	19.1601	60.3572	26.7534	65.6426	42.7027	61.1532	48.6844	6.35379	5.63997	6.39902	4.88933	5.65075	5.01544	5.69833	5.2905	5.95725	5.58466	noncoding	uc004acs.2	DQ587119	UCSC_knowngene	4111	chr9	-	43027663	43031774		ATCTGCATATAACGTGGTCCTGAATTTCTGGCTGGGAAGTGCTTCCAGGGTTTCATATGT	intergenic
ASHG19A3A040508	0.0293551	1.98269	down	470.517	1232.5	9.01201	9.99947	1612.55	160.159	1439.54	449.995	940.425	563.321	1089.24	670.994	1080.75	508.115	10.1679	8.17666	10.0407	9.40181	9.80556	9.59233	10.0313	9.11239	9.95196	8.77687	noncoding	uc010nta.2	LW-1	UCSC_knowngene	2329	chrX	-	148674182	148676975	NM_001164415,	TTGCCACAACTTCGATAAAGAGCTTCTTCCGCCAGCTAAACTTGTATGGCTTCCGAAAAC	exon sense-overlapping	NM_016153	HSFX1	"heat shock transcription factor, X-linked"	-	148674182	148676974
ASHG19A3A040508	0.0293551	1.98269	down	470.517	1232.5	9.01201	9.99947	1612.55	160.159	1439.54	449.995	940.425	563.321	1089.24	670.994	1080.75	508.115	10.1679	8.17666	10.0407	9.40181	9.80556	9.59233	10.0313	9.11239	9.95196	8.77687	noncoding	uc010nta.2	LW-1	UCSC_knowngene	2329	chrX	-	148674182	148676975	NM_001164415,	TTGCCACAACTTCGATAAAGAGCTTCTTCCGCCAGCTAAACTTGTATGGCTTCCGAAAAC	exon sense-overlapping	NM_001164415	HSFX2	"heat shock transcription factor, X-linked"	-	148674171	148676974
ASHG19A3A012451	0.021801	9.3197	down	13.6226	211.503	3.69625	6.91653	319.934	25.3772	358.939	5	195.217	6.86417	167.121	15.6062	16.3048	15.2655	7.79006	5.31902	7.9924	2.49059	7.42259	2.9544	7.13119	3.81905	4.24643	3.89819	noncoding	NR_027130	ZNF738	RefSeq_NR	11734	chr19	+	21541734	21571383		CTGTCCTGAAAAATTTTTGTTGAGAATCCACTGGCTATCTCATAAGAGTATTCTTGCAAA	intergenic
ASHG19A3A037778	0.0369644	2.18756	down	74.6808	239.98	6.35689	7.48621	348.217	49.5388	334.332	39.8272	192.773	50.6322	222.998	116.096	101.581	117.31	7.91036	6.37373	7.89437	5.91749	7.40355	5.98077	7.57124	6.70546	6.65152	6.80697	noncoding	AY726578		misc_RNA	2241	chr9	-	99876701	99878926		CCTGTAGCCAAGTTGCACTCCACAAGTGAATCACCAATAGTAAAAGAAAAAAGTATAATT	intergenic
ASHG19A3A014389	0.016381	3.75948	down	15.4064	103.302	3.94954	5.86007	190.277	35.5459	216.758	6.56409	37.4494	8.00411	44.5536	15.4594	27.472	11.4585	7.06401	5.85015	7.28325	3.49245	4.93512	3.15348	5.11134	3.80446	4.90664	3.44715	noncoding	DQ786256		misc_RNA	909	chr2	-	132781286	132782307		TGCAGAGAAGAAAGGTGGTACATAACTTTTTCTTGTTAGCATTTGGTAGGGGTGTTTTAT	intergenic
ASHG19A3A045512	0.0236954	2.37795	down	99.0361	383.549	6.85056	8.10027	647.703	52.2845	597.03	83.4151	248.025	111.376	228.451	111.185	196.536	136.919	8.81302	6.45887	8.73941	6.97032	7.78315	7.16399	7.60936	6.64251	7.55642	7.0171	noncoding	AK054718		misc_RNA	1804	chr11	-	76153921	76155724		CGAAAGACAAGGGGCTTATAAAACTGACTCTGACCTTAAGAAGTAGCATATGAGTGATGA	bidirectional	NM_020193	C11orf30	protein EMSY	+	76156068	76262589
ASHG19A3A020956	0.0465475	2.5584	down	65.9403	232.496	6.0748	7.43004	355.668	24.9842	331.015	38.4175	182.44	48.2923	188.097	101.311	105.262	116.697	7.94088	5.29486	7.87984	5.86304	7.3198	5.90978	7.31144	6.50602	6.69824	6.80027	noncoding	AK096537		misc_RNA	2967	chr3	-	44533263	44536227		ACTATATTAATAACATGCTCATTGCCAGCCTATGAAACAAGTTGACCACTCCATACATAA	intergenic
CUST_803_PI426073487	0.00973376	2.00643	down	28.6379	81.3711	4.97595	5.98058	113.463	25.9521	106.695	16.6482	56.4181	15.6572	60.5095	37.0226	69.7697	47.9096	6.3414	5.35629	6.30262	4.69199	5.54821	4.19023	5.57463	5.08148	6.13604	5.55976	noncoding	uc.324-	uc.324	UCR	225	chr11	-	30557520	30557745		GGACTGCCCTCAGAGGTTAAGAAGTTTAATGACTGGTTAGGTAAGGAATGATTGCGTTCT	exon sense-overlapping	NM_001145399	MPPED2	metallophosphoesterase MPPED2 isoform 2	-	30406039	30607930
CUST_803_PI426073487	0.00973376	2.00643	down	28.6379	81.3711	4.97595	5.98058	113.463	25.9521	106.695	16.6482	56.4181	15.6572	60.5095	37.0226	69.7697	47.9096	6.3414	5.35629	6.30262	4.69199	5.54821	4.19023	5.57463	5.08148	6.13604	5.55976	noncoding	uc.324-	uc.324	UCR	225	chr11	-	30557520	30557745		GGACTGCCCTCAGAGGTTAAGAAGTTTAATGACTGGTTAGGTAAGGAATGATTGCGTTCT	exon sense-overlapping	NM_001584	MPPED2	metallophosphoesterase MPPED2 isoform 1	-	30431617	30602040
ASHG19A3H0000203	0.0215478	1.54125	down	932.88	1967.42	10.0673	10.6914	2647.24	653.066	2342.33	788.912	1439.77	991.898	1490.44	1239.87	1917.34	990.657	10.9556	10.1012	10.7934	10.2021	10.4534	10.3975	10.5082	9.95879	10.7464	9.67688	noncoding	nc-HOXD9-17-	nc-HOXD9-17	HOX cluster	168	chr2	+	176986678	176986846		GTGTGTGAGTGTGGCAGGGGGAGGGGGCCCTCCGATCTGCTCCATCCGTCCGTTTTATTA	intergenic
ASHG19A3A051092	0.0138733	1.88487	down	265.06	709.439	8.23184	9.1463	923.771	124.491	935.024	194.253	514.387	295.6	616.187	355.929	557.824	355.028	9.3316	7.79433	9.38347	8.19738	8.87311	8.63427	9.13042	8.24373	9.01292	8.28947	noncoding	uc001eng.1	AX747132	UCSC_knowngene	1711	chr1	-	145372087	145373798	uc001els.1,	GAAAAATGTGTCTTCCTTAATTTTTCCCATAAGAACCACCCTACTTCATGCCCTGTCTCT	intergenic
ASHG19A3A026995	0.00101005	2.62033	down	266.636	1066.63	8.29644	9.68619	1421.81	209.494	1656	215.222	611.638	197.851	645.476	353.546	998.232	357.068	9.98696	8.5724	10.2403	8.34427	9.1497	8.03236	9.21344	8.23516	9.84061	8.29801	noncoding	BC021677		misc_RNA	2008	chr5	-	78516740	78518726		AGCTACAGGAAAAGCCCCATTGGAATAGACCTCCACCAATAATAATATTATCTATAATAG	intergenic
ASHG19A3A019024	0.0147985	1.86185	down	24.3792	70.8956	4.82091	5.71765	106.99	41.6296	108.179	17.8242	55.382	19.7149	48.7535	23.2029	35.1743	19.5243	6.26131	6.09767	6.32098	4.78833	5.5228	4.54202	5.25257	4.40256	5.23057	4.27399	noncoding	BC010113		misc_RNA	837	chr21	-	47865711	47866530		CTTACGAGTTTAACATAAACTCTCTGCTCAATTTTTTAGTCAGTGAGAAAGGCAAACTGA	intergenic
ASHG19A3A034460	0.0103633	1.95895	down	86.452	253.649	6.64689	7.61697	332.43	51.6286	358.353	64.6988	213.878	78.1425	216.757	110.536	146.827	127.254	7.84933	6.4424	7.99096	6.60791	7.56273	6.63279	7.52794	6.6344	7.15388	6.91696	noncoding	ENST00000441415	RP11-460N20.5	Ensembl	586	chr7	+	64544480	64560610	ENST00000414608,	GGAATCGCAAGGCTGGAAAACATCATTCAAGTGGGCAATCGAATTAAATTTCTTATTAAA	intergenic
ASHG19A3A030086	0.0017874	1.64324	down	28.7036	73.5581	5.12489	5.84143	106.577	31.3405	92.0137	26.9715	60.8063	27.5575	51.8505	30.2179	56.5436	27.4307	6.25566	5.65213	6.09165	5.35724	5.66293	5.05828	5.34602	4.79144	5.85088	4.76534	noncoding	AK125456		misc_RNA	2439	chr6	-	58189011	58191451		ATTTGTTGGTGCCAACTAAATGAGCCTAACAGCCAGTGACAACAGAACTGCACTAAAAAA	intergenic
ASHG19A3A042715	0.00294555	1.57643	down	188.276	464.467	7.84353	8.50019	563.957	147.947	691.287	182.913	419.464	171.315	384.982	220.554	262.643	218.653	8.60678	8.051	8.9467	8.11503	8.57601	7.81378	8.4135	7.5839	7.95795	7.65395	noncoding	ENST00000417888	CTGLF8P	Ensembl	363	chr10	-	46717126	46733073	NR_029396,NM_001144000,NM_001077685,NM_001077665,ENST00000436180,ENST00000399470,ENST00000339771,	TTTAACCCTTCTGCCAATCCAGAGGCAAACACAATATTCCAGAGGAACTCTCAAACAGAT	intergenic
ASHG19A3A037881	0.0263517	1.61856	down	953.298	1830.86	9.91466	10.6094	2121.57	628.04	2182.5	453.582	1523.81	519.868	1543.81	1539.91	1782.59	1625.09	10.6126	10.0462	10.6807	9.41327	10.5442	9.47723	10.5684	10.2713	10.6409	10.3653	noncoding	NR_026918	PTPN3	RefSeq_NR	5504	chr9	-	112137973	112180063		AAGTGGGATGAACAGCCAGAAAAGCAGCCCCCACCACCTCTGTTAGGTGGGAGACCTCTT	exon sense-overlapping	NM_001145370	PTPN3	tyrosine-protein phosphatase non-receptor type 3	-	112137973	112213664
ASHG19A3A037881	0.0263517	1.61856	down	953.298	1830.86	9.91466	10.6094	2121.57	628.04	2182.5	453.582	1523.81	519.868	1543.81	1539.91	1782.59	1625.09	10.6126	10.0462	10.6807	9.41327	10.5442	9.47723	10.5684	10.2713	10.6409	10.3653	noncoding	NR_026918	PTPN3	RefSeq_NR	5504	chr9	-	112137973	112180063		AAGTGGGATGAACAGCCAGAAAAGCAGCCCCCACCACCTCTGTTAGGTGGGAGACCTCTT	exon sense-overlapping	NM_001145372	PTPN3	tyrosine-protein phosphatase non-receptor type 3	-	112137973	112191323
ASHG19A3A037881	0.0263517	1.61856	down	953.298	1830.86	9.91466	10.6094	2121.57	628.04	2182.5	453.582	1523.81	519.868	1543.81	1539.91	1782.59	1625.09	10.6126	10.0462	10.6807	9.41327	10.5442	9.47723	10.5684	10.2713	10.6409	10.3653	noncoding	NR_026918	PTPN3	RefSeq_NR	5504	chr9	-	112137973	112180063		AAGTGGGATGAACAGCCAGAAAAGCAGCCCCCACCACCTCTGTTAGGTGGGAGACCTCTT	exon sense-overlapping	NM_001145369	PTPN3	tyrosine-protein phosphatase non-receptor type 3	-	112137973	112213664
ASHG19A3A037881	0.0263517	1.61856	down	953.298	1830.86	9.91466	10.6094	2121.57	628.04	2182.5	453.582	1523.81	519.868	1543.81	1539.91	1782.59	1625.09	10.6126	10.0462	10.6807	9.41327	10.5442	9.47723	10.5684	10.2713	10.6409	10.3653	noncoding	NR_026918	PTPN3	RefSeq_NR	5504	chr9	-	112137973	112180063		AAGTGGGATGAACAGCCAGAAAAGCAGCCCCCACCACCTCTGTTAGGTGGGAGACCTCTT	exon sense-overlapping	NM_002829	PTPN3	tyrosine-protein phosphatase non-receptor type 3	-	112137973	112260593
ASHG19A3A037881	0.0263517	1.61856	down	953.298	1830.86	9.91466	10.6094	2121.57	628.04	2182.5	453.582	1523.81	519.868	1543.81	1539.91	1782.59	1625.09	10.6126	10.0462	10.6807	9.41327	10.5442	9.47723	10.5684	10.2713	10.6409	10.3653	noncoding	NR_026918	PTPN3	RefSeq_NR	5504	chr9	-	112137973	112180063		AAGTGGGATGAACAGCCAGAAAAGCAGCCCCCACCACCTCTGTTAGGTGGGAGACCTCTT	exon sense-overlapping	NM_001145371	PTPN3	tyrosine-protein phosphatase non-receptor type 3	-	112137973	112191323
ASHG19A3A037881	0.0263517	1.61856	down	953.298	1830.86	9.91466	10.6094	2121.57	628.04	2182.5	453.582	1523.81	519.868	1543.81	1539.91	1782.59	1625.09	10.6126	10.0462	10.6807	9.41327	10.5442	9.47723	10.5684	10.2713	10.6409	10.3653	noncoding	NR_026918	PTPN3	RefSeq_NR	5504	chr9	-	112137973	112180063		AAGTGGGATGAACAGCCAGAAAAGCAGCCCCCACCACCTCTGTTAGGTGGGAGACCTCTT	exon sense-overlapping	NM_001145368	PTPN3	tyrosine-protein phosphatase non-receptor type 3	-	112137973	112260593
ASHG19A3A048479	0.0229112	3.7161	down	14.6071	67.1384	3.68056	5.57434	87.5863	28.7709	74.1846	5	29.9187	5	35.8181	15.9498	108.184	18.3149	5.9764	5.52291	5.79091	2.49059	4.59384	2.36146	4.77475	3.8531	6.73583	4.17471	noncoding	ENST00000500076	AC010198.2	Ensembl	1551	chr12	+	30908007	30933672		TACCTGTTAGAAAGCAATGTGCTTGATACTAGATACTGCCTGTTAAATGTGTTACATGAA	bidirectional	NM_032156	CAPRIN2	caprin-2 isoform 3	-	30862485	30907448
ASHG19A3A048479	0.0229112	3.7161	down	14.6071	67.1384	3.68056	5.57434	87.5863	28.7709	74.1846	5	29.9187	5	35.8181	15.9498	108.184	18.3149	5.9764	5.52291	5.79091	2.49059	4.59384	2.36146	4.77475	3.8531	6.73583	4.17471	noncoding	ENST00000500076	AC010198.2	Ensembl	1551	chr12	+	30908007	30933672		TACCTGTTAGAAAGCAATGTGCTTGATACTAGATACTGCCTGTTAAATGTGTTACATGAA	bidirectional	NM_001002259	CAPRIN2	caprin-2 isoform 1	-	30862485	30907448
ASHG19A3A048479	0.0229112	3.7161	down	14.6071	67.1384	3.68056	5.57434	87.5863	28.7709	74.1846	5	29.9187	5	35.8181	15.9498	108.184	18.3149	5.9764	5.52291	5.79091	2.49059	4.59384	2.36146	4.77475	3.8531	6.73583	4.17471	noncoding	ENST00000500076	AC010198.2	Ensembl	1551	chr12	+	30908007	30933672		TACCTGTTAGAAAGCAATGTGCTTGATACTAGATACTGCCTGTTAAATGTGTTACATGAA	bidirectional	NM_001206856	CAPRIN2	caprin-2 isoform 4	-	30862485	30907448
ASHG19A3A048479	0.0229112	3.7161	down	14.6071	67.1384	3.68056	5.57434	87.5863	28.7709	74.1846	5	29.9187	5	35.8181	15.9498	108.184	18.3149	5.9764	5.52291	5.79091	2.49059	4.59384	2.36146	4.77475	3.8531	6.73583	4.17471	noncoding	ENST00000500076	AC010198.2	Ensembl	1551	chr12	+	30908007	30933672		TACCTGTTAGAAAGCAATGTGCTTGATACTAGATACTGCCTGTTAAATGTGTTACATGAA	bidirectional	NM_023925	CAPRIN2	caprin-2 isoform 2	-	30862485	30907448
ASHG19A3A041980	0.0418529	3.33916	down	20.9449	78.8727	4.04455	5.78403	92.2386	23.6281	74.8346	5	34.9055	5	43.0816	36.3802	149.303	34.7163	6.05128	5.20551	5.80559	2.49059	4.82833	2.36146	5.05641	5.05538	7.17856	5.1098	noncoding	ENST00000451173	AC016728.1	Ensembl	805	chrY	-	27164645	27165450		CACATCAGAGATTTAATACTGAATGAATGCAATATAAGGGTAACGACTGATGAAGACCAT	intergenic
ASHG19A3A011811	0.0234878	1.59058	down	92.9189	232.416	6.79854	7.46809	336.854	85.416	309.965	66.4114	203.005	74.9935	197.64	122.678	114.618	115.095	7.86645	7.21847	7.79224	6.64119	7.48224	6.56995	7.38601	6.77839	6.8135	6.78468	noncoding	ENST00000413308	AC008753.2	Ensembl	775	chr19	-	54275759	54276534		GTTAAAAAGATAAAGGACCGTTTACCTCTTGCTGTGGTGGGTAGTGATATTATCACTGAA	intergenic
ASHG19A3A052363	0.0102363	2.62332	down	25.9276	89.5151	4.72735	6.11874	99.4968	10.322	90.2639	18.7892	68.4934	15.6951	140.558	45.9928	48.7637	38.8391	6.16358	3.91739	6.06604	4.8628	5.84196	4.19405	6.8675	5.39297	5.65464	5.26953	noncoding	AL360257		misc_RNA	1863	chr15	-	74027772	74029618		TTTGAGTTTCTTTACCCAGGATGTTCCATCAGATCTCTCTGCTTCCGGGAAGTCCTATTC	intergenic
ASHG19A3H0000090	0.0338116	1.97774	down	39.46	117.704	5.47472	6.45857	179.698	32.0112	171.776	20.1276	78.0979	30.7076	80.8131	60.9909	78.135	53.4628	6.97871	5.68471	6.96485	4.9547	6.04163	5.22142	6.01559	5.79248	6.29209	5.72031	noncoding	nc-HOXB4-168-	nc-HOXB4-168	HOX cluster	1808	chr17	-	46657690	46659498	AK000839,	GTCTGAGATTACCTATTGGACCCTCTCTTGGCAAAGACAACCATAGTGTGATAGTTTGCT	intergenic
ASHG19A3A028025	0.0130839	1.53454	down	593.429	1314.3	9.43849	10.0563	1870.49	482.333	1725.89	469.708	1128.58	528.878	1093.01	697.795	753.513	788.43	10.4097	9.69517	10.306	9.46365	10.0864	9.50145	10.0359	9.16311	9.44345	9.3691	noncoding	NR_027028	GUSBP1	RefSeq_NR	703	chr5	+	21459588	21497305	uc011cnn.1,uc010iyn.2,uc003jxm.2,uc003jxm.2,NR_029426,NR_027386,NR_024054,NR_003660,NR_003504,ENST00000513408,ENST00000512685,ENST00000423899,ENST00000380734,ENST00000355132,	ACATCACAATCCCATTATTCAGAGCGTGTATGGAGTGGAAACGCTTGTAGGGTTTCACCA	intergenic
ASHG19A3L0003191	0.0426297	1.65974	down	13.7687	29.7417	3.88551	4.61646	31.8561	8.65203	32.0644	11.4736	29.909	6.96582	29.9853	20.2215	24.894	21.5308	4.58346	3.65085	4.62538	4.18637	4.59335	2.97184	4.49888	4.19853	4.78124	4.41995	noncoding	chr2:225083206-225088806-	lincRNA-SERPINE2-3	lincRNA	5601	chr2	-	225083206	225088806		GAGTTCCAATGAGATTCCTTGGCCTTCATAAGTAACCAATATGGAAAAAGATAAAATGAG	intergenic
ASHG19A3A016342	0.00676894	3.73396	down	821.03	3218.12	9.5592	11.4599	3780.5	218.72	4208.4	391.84	2764.15	527.422	3021.59	1506.42	2315.97	1460.75	11.4871	8.63042	11.6877	9.21034	11.4772	9.49798	11.6365	10.2418	11.0111	10.2154	noncoding	ENST00000419523	AC068137.5	Ensembl	1542	chr2	+	131031480	131033022		GTGTACACTGCATGAAATATTATTTCATCCTAGGCTCATTTATTTCCCTAACAGCAGTAA	intergenic
ASHG19A3A010056	0.00629226	1.57877	down	165.693	373.06	7.56556	8.22437	458.791	91.1418	463.44	123.605	279.331	148.915	340.66	268.129	323.078	196.672	8.30403	7.3179	8.36976	7.53645	7.96762	7.6052	8.22969	7.85834	8.25073	7.5099	noncoding	BC025731		misc_RNA	1948	chr17	+	79507579	79519366		AATCTGCTTTGTGCTCCACGGCCTCCAAGCACTTTCATGAGCGTTCTGCTCCTACGTGGC	natural antisense	NM_025161	C17orf70	Fanconi anemia-associated protein of 100 kDa	-	79506910	79519429
ASHG19A3A052482	0.0393402	3.14717	down	190.391	582.794	7.23915	8.8932	654.681	81.706	611.174	47.8615	627.387	56.7683	635.559	353.164	385.169	412.458	8.82952	7.14559	8.77314	6.17529	9.18628	6.15309	9.1884	8.23309	8.48869	8.48869	noncoding	uc002bjf.1	AK130329	UCSC_knowngene	4134	chr15	-	83509837	83513971		TATGTCAGTACACATCAATCTACCTCATTCTTACCTCTGCATAAGAGAGTAGTGTGTAGT	intergenic
ASHG19A3A011895	0.0342989	3.63241	down	13.0686	55.4043	3.50897	5.3699	79.8476	5.17173	83.504	5	45.3285	10.6975	45.4643	30.8816	22.8768	13.5921	5.85034	2.92176	5.95918	2.49059	5.21987	3.59804	5.14527	4.82046	4.67483	3.71401	noncoding	AX721147		misc_RNA	581	chr19	-	56888072	56888653		CTTTTCAATCCCACTTTAGGCACCTACTCAAGAAACTAAGATACCAGTTTTTAAGGTTAT	intergenic
ASHG19A3A054775	0.042008	1.55479	down	324.851	753.981	8.56941	9.20613	1093.03	163.985	1047.69	344.004	551.782	367.946	605.61	423.752	471.791	324.566	9.59091	8.2145	9.5672	9.02527	8.98883	8.96482	9.10506	8.47344	8.77867	8.16903	noncoding	BC106958		RNAdb	461	chr16	+	71892744	71894267		GGCCAAACTGAGCTCGCAACATCATGTCCATTTTCTCCAGCCTCCTCTTGAGCCGCTTGG	natural antisense	NM_001201554	ZNF821	zinc finger protein 821 isoform 2	-	71893582	71918093
ASHG19A3A054775	0.042008	1.55479	down	324.851	753.981	8.56941	9.20613	1093.03	163.985	1047.69	344.004	551.782	367.946	605.61	423.752	471.791	324.566	9.59091	8.2145	9.5672	9.02527	8.98883	8.96482	9.10506	8.47344	8.77867	8.16903	noncoding	BC106958		RNAdb	461	chr16	+	71892744	71894267		GGCCAAACTGAGCTCGCAACATCATGTCCATTTTCTCCAGCCTCCTCTTGAGCCGCTTGG	natural antisense	NM_001201552	ZNF821	zinc finger protein 821 isoform 1	-	71893582	71918093
ASHG19A3A054775	0.042008	1.55479	down	324.851	753.981	8.56941	9.20613	1093.03	163.985	1047.69	344.004	551.782	367.946	605.61	423.752	471.791	324.566	9.59091	8.2145	9.5672	9.02527	8.98883	8.96482	9.10506	8.47344	8.77867	8.16903	noncoding	BC106958		RNAdb	461	chr16	+	71892744	71894267		GGCCAAACTGAGCTCGCAACATCATGTCCATTTTCTCCAGCCTCCTCTTGAGCCGCTTGG	natural antisense	NM_017530	ZNF821	zinc finger protein 821 isoform 2	-	71893582	71917444
ASHG19A3A054775	0.042008	1.55479	down	324.851	753.981	8.56941	9.20613	1093.03	163.985	1047.69	344.004	551.782	367.946	605.61	423.752	471.791	324.566	9.59091	8.2145	9.5672	9.02527	8.98883	8.96482	9.10506	8.47344	8.77867	8.16903	noncoding	BC106958		RNAdb	461	chr16	+	71892744	71894267		GGCCAAACTGAGCTCGCAACATCATGTCCATTTTCTCCAGCCTCCTCTTGAGCCGCTTGG	natural antisense	NM_001201556	ZNF821	zinc finger protein 821 isoform 3	-	71893582	71918093
ASHG19A3A054775	0.042008	1.55479	down	324.851	753.981	8.56941	9.20613	1093.03	163.985	1047.69	344.004	551.782	367.946	605.61	423.752	471.791	324.566	9.59091	8.2145	9.5672	9.02527	8.98883	8.96482	9.10506	8.47344	8.77867	8.16903	noncoding	BC106958		RNAdb	461	chr16	+	71892744	71894267		GGCCAAACTGAGCTCGCAACATCATGTCCATTTTCTCCAGCCTCCTCTTGAGCCGCTTGG	natural antisense	NM_001201553	ZNF821	zinc finger protein 821 isoform 1	-	71893582	71917444
CUST_6_PI426075208	0.0285823	1.97219	down	17.9583	48.5091	4.28495	5.26475	60.5876	6.95231	65.1844	19.6441	37.6407	15.93	47.4785	25.8816	31.6544	21.3833	5.46166	3.31293	5.61675	4.92232	4.94312	4.21561	5.21098	4.56471	5.09125	4.4092	noncoding	nc-HOXA11-88+	nc-HOXA11-88	HOX cluster	278	chr7	+	27230247	27230525		TGACTGGCAGTTTCAGTCATCCTTCAAAGCCCCTAAATATCTGAAAAGGCCCATACCCTT	intergenic
ASHG19A3A030822	0.0376381	1.50548	down	55.4962	117.611	5.94758	6.5378	153.359	35.3102	142.718	32.5812	96.0128	41.3387	115.435	86.6541	80.5326	81.5967	6.74856	5.83908	6.69813	5.63222	6.34131	5.67795	6.56555	6.28005	6.33547	6.30862	noncoding	ENST00000404577	RP11-568A7.1	Ensembl	267	chr6	-	167622118	167622385	NM_018974,NM_001143947,	CCCCACGCTCCAGGACAGGCGAACCAGGCAGAGGATGAAGAAATACAAACAAAAATGTGA	intergenic
ASHG19A3A011063	0.0475456	1.69219	down	3846.69	7671.18	12.0064	12.7653	7949.7	3974.6	8073.11	3074.53	9253.27	3094.53	8637.57	4515.89	4442.25	4573.89	12.6444	12.3734	12.6819	12.0447	13.3147	11.9579	13.2302	11.8205	11.9553	11.8355	noncoding	ENST00000444945	CTC-499B15.3	Ensembl	962	chr19	-	11776883	11777845	NR_002944,NM_031157,NM_002136,NM_001011725,NM_001011724,ENST00000437295,ENST00000429216,ENST00000427917,ENST00000411735,ENST00000406883,ENST00000406078,ENST00000222956,	AGACTGTCATTCAGAAATACCATACTGTGAATGGCCACAACTGTGAAGTTAGAAAAGCCC	intergenic
ASHG19A3A019065	0.0315446	1.73555	down	33.7391	81.4808	5.21773	6.01312	101.735	23.6129	104.968	15.6988	63.1125	28.9012	76.361	53.1618	61.2269	47.3207	6.19236	5.20437	6.27534	4.61187	5.71615	5.12772	5.92249	5.59997	5.95929	5.54471	noncoding	AF130090		misc_RNA	2191	chr21	+	16422509	16424692		CATTTTCACCCCGAAGTATTATCCTTCGCCATCCTCTAGAATATGCTATGCAAAGAGGCC	intronic antisense	NM_003489	NRIP1	nuclear receptor-interacting protein 1	-	16333555	16437126
CUST_610_PI426073487	0.0265344	1.64787	down	30.1895	71.3889	5.06629	5.78689	58.8838	14.3281	77.1561	24.0983	51.7499	26.6806	55.418	41.8496	113.737	43.9911	5.42124	4.41677	5.85053	5.19642	5.42252	5.01017	5.4363	5.26127	6.80384	5.44681	noncoding	uc.131-	uc.131	UCR	207	chr3	-	157990039	157990246		GAGTTAACAAGATAATCACTTTCAATCCTGCCTTCAATGGTACATTACACTGTTATTCCA	intronic antisense	NM_016625	RSRC1	serine/Arginine-related protein 53	+	157827891	158262576
ASHG19A3A037775	0.0319794	5.30717	down	573.284	3319.48	8.89141	11.2994	5677.9	321.797	5324.65	161.375	2404.89	161.672	2092.4	1093.12	1097.58	1128.46	12.14	9.16246	12.0638	7.92824	11.2593	7.72683	11.0624	9.77885	9.97119	9.86067	noncoding	NR_002942	LOC340508	RefSeq_NR	2311	chr9	-	99837954	99844227		ACTGATGTCTCTTTTCCCCAACTGAGATAGTTTCTAAATAAAATTTGCCTTTGCTGCTTT	intergenic
ASHG19A3A022320	0.010405	1.9829	down	27.7299	89.9745	5.02273	6.01034	140.863	40.9363	130.04	32.7322	77.6007	23.7333	72.4236	19.5048	28.9455	21.743	6.62737	6.07057	6.57165	5.63805	6.02937	4.82734	5.84679	4.14494	4.97654	4.43276	noncoding	BC081533		misc_RNA	573	chr3	+	15772810	15773355		GCACATATCTTTGGTGTAAACCACCATACACCAAGCTTTCAGCTTTAAAAATAGGGACAT	intronic antisense	NM_001195098	ANKRD28	serine/threonine-protein phosphatase 6	-	15708743	15839691
ASHG19A3A022320	0.010405	1.9829	down	27.7299	89.9745	5.02273	6.01034	140.863	40.9363	130.04	32.7322	77.6007	23.7333	72.4236	19.5048	28.9455	21.743	6.62737	6.07057	6.57165	5.63805	6.02937	4.82734	5.84679	4.14494	4.97654	4.43276	noncoding	BC081533		misc_RNA	573	chr3	+	15772810	15773355		GCACATATCTTTGGTGTAAACCACCATACACCAAGCTTTCAGCTTTAAAAATAGGGACAT	intronic antisense	NM_001195099	ANKRD28	serine/threonine-protein phosphatase 6	-	15708743	15798058
ASHG19A3A022320	0.010405	1.9829	down	27.7299	89.9745	5.02273	6.01034	140.863	40.9363	130.04	32.7322	77.6007	23.7333	72.4236	19.5048	28.9455	21.743	6.62737	6.07057	6.57165	5.63805	6.02937	4.82734	5.84679	4.14494	4.97654	4.43276	noncoding	BC081533		misc_RNA	573	chr3	+	15772810	15773355		GCACATATCTTTGGTGTAAACCACCATACACCAAGCTTTCAGCTTTAAAAATAGGGACAT	intronic antisense	NM_015199	ANKRD28	serine/threonine-protein phosphatase 6	-	15708743	15901053
ASHG19A3A000314	0.03573	1.98513	down	29.082	85.2862	5.04711	6.03635	118.147	19.8932	103.073	25.1829	89.3673	20.2584	77.0078	33.2495	38.8365	46.8262	6.39527	4.93766	6.25231	5.2584	6.23932	4.58359	5.93783	4.92453	5.357	5.53139	noncoding	ENST00000449689	GTF2IRD2P	Ensembl	1119	chr7	-	72662610	72694143		AACTGAACCCATGGAAGATTCTGGTGGCATTTCACTGAAAGCAGAAGCTGTCTCAGTCAA	intergenic
ASHG19A3A037961	0.0109742	1.61123	down	217.466	497.492	7.95949	8.64765	658.109	114.632	513.951	157.626	368.987	217.852	532.809	333.08	413.604	264.137	8.83886	7.66913	8.52164	7.89532	8.3865	8.18016	8.90068	8.15227	8.59059	7.90059	noncoding	ENST00000436470	RP11-58C3.2	Ensembl	669	chr9	-	118969285	118970488		AAACTCACTTTTTCTTGCCTCTTTGGTGTCTTTTAAGCCAACCCATGACTGGCTGTGCCA	intronic antisense	NM_002581	PAPPA	pappalysin-1 preproprotein	+	118916070	119164600
ASHG19A3A030739	0.023421	3.24855	down	14.3324	72.7409	3.92491	5.62471	125.041	13.681	123.125	7.25359	45.9696	6.53244	43.5884	24.7264	25.9805	19.4687	6.47022	4.34723	6.49836	3.61249	5.24088	2.897	5.07588	4.49857	4.83819	4.26927	noncoding	ENST00000392189	RP5-933K21.2	Ensembl	930	chr6	-	157787016	157787955	NM_016142,	GACCAGGTTTCCAGGGAAATAAAAGAAAACTTCAAAGTGGAGACAAGAACCATTGCTGTT	intergenic
ASHG19A3A028159	0.0258073	1.55449	down	91.5587	200.522	6.6851	7.32155	261.982	46.0966	228.709	58.9455	171.787	92.7006	188.566	140.477	151.564	119.574	7.50517	6.26068	7.35793	6.47282	7.23093	6.8929	7.31544	6.96471	7.19828	6.83441	noncoding	ENST00000503606	CTD-2201E18.1	Ensembl	469	chr5	+	42972725	42973194		TCATCGGGACCCCCCAAAAAACTATTTTGACTCAAGAAGCCATAATCACTGAAGAGAGGT	intergenic
ASHG19A3A000077	0.00756914	2.0141	down	301.202	933.657	8.49259	9.50273	1240.63	184.432	1320.91	281.402	838.04	347.759	892.483	382.909	376.221	309.508	9.79136	8.38917	9.92768	8.73786	9.62186	8.88258	9.71532	8.34743	8.45742	8.10592	noncoding	ENST00000398804	RP11-184I16.2	Ensembl	592	chr1	-	44165435	44173809		AAACTGACCCCAGTTCTGGCCCCCGCTAGAGCAAGACTTCAGCGTTCCATGTCTGCTGTG	intronic antisense	NM_174963	ST3GAL3	"CMP-N-acetylneuraminate-beta-1,4-galactoside"	+	44173217	44396831
ASHG19A3A000077	0.00756914	2.0141	down	301.202	933.657	8.49259	9.50273	1240.63	184.432	1320.91	281.402	838.04	347.759	892.483	382.909	376.221	309.508	9.79136	8.38917	9.92768	8.73786	9.62186	8.88258	9.71532	8.34743	8.45742	8.10592	noncoding	ENST00000398804	RP11-184I16.2	Ensembl	592	chr1	-	44165435	44173809		AAACTGACCCCAGTTCTGGCCCCCGCTAGAGCAAGACTTCAGCGTTCCATGTCTGCTGTG	intronic antisense	NM_174968	ST3GAL3	"CMP-N-acetylneuraminate-beta-1,4-galactoside"	+	44173217	44396831
ASHG19A3A000077	0.00756914	2.0141	down	301.202	933.657	8.49259	9.50273	1240.63	184.432	1320.91	281.402	838.04	347.759	892.483	382.909	376.221	309.508	9.79136	8.38917	9.92768	8.73786	9.62186	8.88258	9.71532	8.34743	8.45742	8.10592	noncoding	ENST00000398804	RP11-184I16.2	Ensembl	592	chr1	-	44165435	44173809		AAACTGACCCCAGTTCTGGCCCCCGCTAGAGCAAGACTTCAGCGTTCCATGTCTGCTGTG	intronic antisense	NM_174967	ST3GAL3	"CMP-N-acetylneuraminate-beta-1,4-galactoside"	+	44173217	44396831
ASHG19A3A000077	0.00756914	2.0141	down	301.202	933.657	8.49259	9.50273	1240.63	184.432	1320.91	281.402	838.04	347.759	892.483	382.909	376.221	309.508	9.79136	8.38917	9.92768	8.73786	9.62186	8.88258	9.71532	8.34743	8.45742	8.10592	noncoding	ENST00000398804	RP11-184I16.2	Ensembl	592	chr1	-	44165435	44173809		AAACTGACCCCAGTTCTGGCCCCCGCTAGAGCAAGACTTCAGCGTTCCATGTCTGCTGTG	intronic antisense	NM_174970	ST3GAL3	"CMP-N-acetylneuraminate-beta-1,4-galactoside"	+	44173217	44396831
ASHG19A3A000077	0.00756914	2.0141	down	301.202	933.657	8.49259	9.50273	1240.63	184.432	1320.91	281.402	838.04	347.759	892.483	382.909	376.221	309.508	9.79136	8.38917	9.92768	8.73786	9.62186	8.88258	9.71532	8.34743	8.45742	8.10592	noncoding	ENST00000398804	RP11-184I16.2	Ensembl	592	chr1	-	44165435	44173809		AAACTGACCCCAGTTCTGGCCCCCGCTAGAGCAAGACTTCAGCGTTCCATGTCTGCTGTG	intronic antisense	NM_174969	ST3GAL3	"CMP-N-acetylneuraminate-beta-1,4-galactoside"	+	44173217	44396831
ASHG19A3A000077	0.00756914	2.0141	down	301.202	933.657	8.49259	9.50273	1240.63	184.432	1320.91	281.402	838.04	347.759	892.483	382.909	376.221	309.508	9.79136	8.38917	9.92768	8.73786	9.62186	8.88258	9.71532	8.34743	8.45742	8.10592	noncoding	ENST00000398804	RP11-184I16.2	Ensembl	592	chr1	-	44165435	44173809		AAACTGACCCCAGTTCTGGCCCCCGCTAGAGCAAGACTTCAGCGTTCCATGTCTGCTGTG	intronic antisense	NM_174964	ST3GAL3	"CMP-N-acetylneuraminate-beta-1,4-galactoside"	+	44173217	44396831
ASHG19A3A000077	0.00756914	2.0141	down	301.202	933.657	8.49259	9.50273	1240.63	184.432	1320.91	281.402	838.04	347.759	892.483	382.909	376.221	309.508	9.79136	8.38917	9.92768	8.73786	9.62186	8.88258	9.71532	8.34743	8.45742	8.10592	noncoding	ENST00000398804	RP11-184I16.2	Ensembl	592	chr1	-	44165435	44173809		AAACTGACCCCAGTTCTGGCCCCCGCTAGAGCAAGACTTCAGCGTTCCATGTCTGCTGTG	natural antisense	NM_014663	KDM4A	lysine-specific demethylase 4A	+	44115796	44171189
ASHG19A3A000077	0.00756914	2.0141	down	301.202	933.657	8.49259	9.50273	1240.63	184.432	1320.91	281.402	838.04	347.759	892.483	382.909	376.221	309.508	9.79136	8.38917	9.92768	8.73786	9.62186	8.88258	9.71532	8.34743	8.45742	8.10592	noncoding	ENST00000398804	RP11-184I16.2	Ensembl	592	chr1	-	44165435	44173809		AAACTGACCCCAGTTCTGGCCCCCGCTAGAGCAAGACTTCAGCGTTCCATGTCTGCTGTG	intronic antisense	NM_174965	ST3GAL3	"CMP-N-acetylneuraminate-beta-1,4-galactoside"	+	44173217	44396831
ASHG19A3A000077	0.00756914	2.0141	down	301.202	933.657	8.49259	9.50273	1240.63	184.432	1320.91	281.402	838.04	347.759	892.483	382.909	376.221	309.508	9.79136	8.38917	9.92768	8.73786	9.62186	8.88258	9.71532	8.34743	8.45742	8.10592	noncoding	ENST00000398804	RP11-184I16.2	Ensembl	592	chr1	-	44165435	44173809		AAACTGACCCCAGTTCTGGCCCCCGCTAGAGCAAGACTTCAGCGTTCCATGTCTGCTGTG	intronic antisense	NM_006279	ST3GAL3	"CMP-N-acetylneuraminate-beta-1,4-galactoside"	+	44173217	44396831
ASHG19A3A000077	0.00756914	2.0141	down	301.202	933.657	8.49259	9.50273	1240.63	184.432	1320.91	281.402	838.04	347.759	892.483	382.909	376.221	309.508	9.79136	8.38917	9.92768	8.73786	9.62186	8.88258	9.71532	8.34743	8.45742	8.10592	noncoding	ENST00000398804	RP11-184I16.2	Ensembl	592	chr1	-	44165435	44173809		AAACTGACCCCAGTTCTGGCCCCCGCTAGAGCAAGACTTCAGCGTTCCATGTCTGCTGTG	intronic antisense	NM_174966	ST3GAL3	"CMP-N-acetylneuraminate-beta-1,4-galactoside"	+	44173217	44396831
ASHG19A3A000077	0.00756914	2.0141	down	301.202	933.657	8.49259	9.50273	1240.63	184.432	1320.91	281.402	838.04	347.759	892.483	382.909	376.221	309.508	9.79136	8.38917	9.92768	8.73786	9.62186	8.88258	9.71532	8.34743	8.45742	8.10592	noncoding	ENST00000398804	RP11-184I16.2	Ensembl	592	chr1	-	44165435	44173809		AAACTGACCCCAGTTCTGGCCCCCGCTAGAGCAAGACTTCAGCGTTCCATGTCTGCTGTG	intronic antisense	NM_174971	ST3GAL3	"CMP-N-acetylneuraminate-beta-1,4-galactoside"	+	44173217	44396831
ASHG19A3A049744	0.00456806	1.69201	down	38.1081	99.9873	5.48448	6.24322	139.513	26.5528	144.263	42.6444	70.3769	28.1774	91.2422	50.7526	54.5417	42.4131	6.61462	5.392	6.71492	6.01276	5.88179	5.09173	6.20237	5.53244	5.8024	5.39347	noncoding	ENST00000429011	RP11-789G22.2	Ensembl	1016	chr13	-	95954704	95956401		CCTCCATGACAATCATTTGGCTTCAAAAATTATCAGTATTTGAACTTGGAGCCTTTGATT	intergenic
ASHG19A3A024291	0.00305813	1.70323	down	12.6339	30.5907	3.86842	4.63669	38.4159	9.20364	29.9733	8.84906	31.0243	14.2719	33.7612	14.195	19.7788	16.6498	4.83586	3.74701	4.53206	3.8537	4.64618	4.04325	4.6805	3.67311	4.48885	4.02502	noncoding	ENST00000510485	m	Ensembl	706	chr4	-	70383414	70384120		CAATGCTGTCCATCTTTTTTAACTTGTGGCTCCACGATTTTAACTTTTGGATTTTGGAAC	intergenic
ASHG19A3A055058	0.0408901	18.2027	down	134.179	645.5	4.71546	8.90154	810.171	5	780.016	5	349.568	5	320.793	325.308	966.953	330.585	9.14084	2.41344	9.12938	2.49059	8.30119	2.36146	8.13853	8.11672	9.79776	8.19507	noncoding	uc001aka.2	DKFZp761G0122	UCSC_knowngene	2222	chr1	-	2976182	2980350		AGGCTCTGAGCTGGAGCCCTAGAAGGAGGCGCTGCAAGGCTCCGTGCTCCTGGAGCTTCG	intergenic
ASHG19A3A030941	0.0216632	2.22787	down	538.511	1483.42	9.09057	10.2462	1896.13	540.441	2001.9	238.041	1046.97	225.085	997.957	811.824	1474.13	877.166	10.4337	9.84519	10.548	8.48598	9.9769	8.22425	9.89352	9.38056	10.379	9.51688	noncoding	ENST00000432823	RP1-80N2.2	Ensembl	898	chr6	+	6692976	6714208		TTTTCATTACGATTCAGCAGAAGCGATGTGCCAGGTCAGCAAATACAACTGCAAAACCGG	intergenic
ASHG19A3A031148	0.0454871	2.12272	down	923.954	2676.94	10.0207	11.1066	3026.99	783.493	3340.55	636.008	3122.11	694.041	2941.34	1211.17	953.69	1295.06	11.1519	10.3491	11.3288	9.88942	11.6771	9.90151	11.5967	9.9176	9.77843	10.0458	noncoding	ENST00000401954	XXbac-BPG34I8.2	Ensembl	943	chr6	+	27490854	27492118		GACCAGGTGCCCACTTAACTGTGATAAAGATGTTAAAGAAGAACTGAAGAACATAAACTA	intergenic
ASHG19A3A023553	0.0211729	1.53441	down	1284.4	2470.75	10.4228	11.0405	2718.7	998.596	2925.36	741.375	2043.92	831.448	1681.64	1907.48	2984.12	1943.1	10.9921	10.6429	11.1238	10.1123	11.0127	10.1518	10.6965	10.5861	11.3775	10.621	noncoding	AK021754		misc_RNA	1724	chr3	+	175525574	175527298		CTTGGAGAATATGGATATTCTGAAAAGAAAAACCCTTTCTAGAACACTGTGCAGGACTAA	intergenic
ASHG19A3A029911	0.00201119	1.69446	down	18.4801	47.8659	4.46216	5.22299	58.1193	20.067	62.4497	14.4396	52.7255	20.3397	44.3133	21.1131	21.722	16.4412	5.40302	4.95106	5.5513	4.49581	5.45271	4.59015	5.10267	4.26465	4.60523	4.00912	noncoding	AK024851		NRED	1851	chr6	-	42201041	42202875		ACGTCAGAAAACCTAATCACTGTCTTTCAAACTGGATTCCTTAGGGTGCTAGGGCTTCCT	intron sense-overlapping	NM_033502	TRERF1	transcriptional-regulating factor 1	-	42192668	42419783
ASHG19A3A026077	0.0123478	3.13072	down	34.8199	199.767	5.34732	6.99381	323.161	44.5125	331.208	24.0191	139.153	25.6127	170.791	50.5524	34.5227	29.4027	7.80665	6.2076	7.88109	5.19133	6.90874	4.94686	7.16693	5.52726	5.20564	4.86353	noncoding	BC029602		misc_RNA	1630	chr4	+	142128796	142130410		TTCCCGACACCCACCAAGAAAGGGAGGACTGGAGTTATAATTAAAAGTTATAATTAAAAG	intergenic
ASHG19A3L0002754	0.00783291	1.76025	down	1238.99	2714.5	10.3822	11.198	3546.77	603.853	3174.07	907.264	2077.86	1134.63	2235.64	1940.11	2538.16	1609.1	11.3909	9.98753	11.2518	10.3832	11.0394	10.5792	11.1602	10.6112	11.1478	10.35	noncoding	AW075897	lincRNA-SIN3A	lincRNA	521	chr15	-	75750735	75751256		TAGTCCTTATCTCCTGGCCTTTCCCTCTCCATACTTTTCACCCAGTGATTCAATTGACTG	intergenic
ASHG19A3A013666	0.0445782	1.98984	down	102.15	278.975	6.7667	7.75935	368.317	34.2128	340.71	82.2643	173.278	94.0942	213.602	164.803	298.97	135.378	7.98694	5.78769	7.92004	6.94945	7.24242	6.91238	7.50683	7.18039	8.14052	7.00359	noncoding	uc010ype.1	DM004471	UCSC_knowngene	110	chr2	-	56216084	56216194		ATACAATCCCTCACAGTGGTCTCTGGGATTATGCTAAACAGAGCAATTTCCTAGCCCTCA	intergenic
ASHG19A3A026805	0.0346927	3.31143	down	13.8894	80.2786	4.01502	5.74248	94.5751	17.3738	106.545	8.09907	100.843	12.7378	88.6168	14.5137	10.8132	16.7225	6.08489	4.72182	6.29953	3.74344	6.41855	3.86988	6.15549	3.70781	3.75393	4.03218	noncoding	ENST00000515565	RP11-175M2.2	Ensembl	1225	chr5	-	55134628	55135853		AAAGCAAATATGCAACACAGCTATGTAGAACCCTTCTTGAATTGTGCAGCAGGAGCCAGC	intergenic
ASHG19A3A044755	0.00474882	1.75704	down	28.8018	72.9904	5.0555	5.86865	82.4197	24.2156	85.1469	16.5265	50.9147	25.1285	72.4633	38.97	74.0076	39.1685	5.89374	5.24391	5.98494	4.68016	5.39779	4.91898	5.8476	5.15399	6.21917	5.28046	noncoding	NR_002196	H19	RefSeq_NR	2322	chr11	-	2016405	2019065		TTCATTTAGTAGCAGGCACAGGGGCAGCTCCGGCACGGCTTTCTCAGGCCTATGCCGGAG	intergenic
ASHG19A3A053398	0.00137446	1.87009	down	53.8766	163.105	6.02114	6.92425	257.366	58.5394	226.879	42.8254	109.898	39.9354	104.386	57.9478	116.998	70.1353	7.47767	6.63989	7.34724	6.01813	6.54656	5.62479	6.40784	5.72534	6.84192	6.09752	noncoding	AL834536		misc_RNA	3284	chr16	-	2514950	2518214		AAAGAAACAACAAGGGCTCACCAAGTCCTACCTTGGCATGATTTAAATACATATGCTTTC	natural antisense	NM_025108	C16orf59	hypothetical protein LOC80178	+	2510114	2514964
ASHG19A3A038581	0.0341601	1.55423	down	152.805	338.658	7.43596	8.07215	435.823	68.3467	419.498	126.724	258.277	155.41	287.366	228.933	292.327	184.612	8.2196	6.87319	8.21799	7.57145	7.84647	7.66964	7.96762	7.63615	8.1091	7.42934	noncoding	HIT000287134		H-invDB	516	chr9	+	38406578	38407093		TCACTAAGGGTCTGACCAACTCATCTCCCAACCATTCAAGACACAGGAGAATTAACTGCA	intergenic
ASHG19A3A050838	0.0452672	2.84042	down	9.50023	32.0437	3.06446	4.57057	54.75	5	42.4576	5	18.8771	5.7031	26.4245	20.261	17.7092	11.537	5.3195	2.41344	5.00937	2.49059	3.86923	2.75792	4.30325	4.20221	4.35147	3.45813	noncoding	AF118071		NRED	1450	chr14	-	59959534	59960929		GGTCTGAGCTATGTCACAGTACTTGTACTGTACATGGAATATAGGAAATAGTTTCATATA	intronic antisense	NM_016475	JKAMP	JNK1/MAPK8-associated membrane protein isoform	+	59951160	59972081
ASHG19A3A050838	0.0452672	2.84042	down	9.50023	32.0437	3.06446	4.57057	54.75	5	42.4576	5	18.8771	5.7031	26.4245	20.261	17.7092	11.537	5.3195	2.41344	5.00937	2.49059	3.86923	2.75792	4.30325	4.20221	4.35147	3.45813	noncoding	AF118071		NRED	1450	chr14	-	59959534	59960929		GGTCTGAGCTATGTCACAGTACTTGTACTGTACATGGAATATAGGAAATAGTTTCATATA	intronic antisense	NM_001098625	JKAMP	JNK1/MAPK8-associated membrane protein isoform	+	59951160	59972081
ASHG19A3A012607	0.0109736	2.79962	down	101.803	406.183	6.81804	8.30327	558.64	152.505	573.316	55.3677	286.317	47.1164	286.236	121.465	326.407	132.562	8.59256	8.10021	8.68055	6.38189	8.01411	5.87277	7.96202	6.76379	8.26712	6.97153	noncoding	BC026294		misc_RNA	1697	chr19	+	37323123	37324791		CCCTCACGACACAAAAATCAATTCCAGGTTTATATACCTACATGTGACAGATAAATATAG	intronic antisense	NM_206894	ZNF790	zinc finger protein 790	-	37308330	37329284
ASHG19A3A032573	0.0266051	3.5546	down	466.3	1691.26	8.63381	10.4635	1760.8	560.662	1840.11	114.074	1350.18	116.378	1298.09	725.362	2207.15	815.025	10.299	9.88845	10.4179	7.42188	10.3584	7.23228	10.2968	9.21344	10.9454	9.41299	noncoding	ENST00000451264	AC004540.4	Ensembl	508	chr7	-	26411951	26416321		TCACAAAGAGAGACAGGAAATTTGGACTTTTAATTAGCCATTTGGAGTGCAGTTGGGTAT	natural antisense	NM_013322	SNX10	sorting nexin-10 isoform 1	+	26331514	26413949
ASHG19A3A032573	0.0266051	3.5546	down	466.3	1691.26	8.63381	10.4635	1760.8	560.662	1840.11	114.074	1350.18	116.378	1298.09	725.362	2207.15	815.025	10.299	9.88845	10.4179	7.42188	10.3584	7.23228	10.2968	9.21344	10.9454	9.41299	noncoding	ENST00000451264	AC004540.4	Ensembl	508	chr7	-	26411951	26416321		TCACAAAGAGAGACAGGAAATTTGGACTTTTAATTAGCCATTTGGAGTGCAGTTGGGTAT	natural antisense	NM_001199838	SNX10	sorting nexin-10 isoform 3	+	26403944	26413949
ASHG19A3A032573	0.0266051	3.5546	down	466.3	1691.26	8.63381	10.4635	1760.8	560.662	1840.11	114.074	1350.18	116.378	1298.09	725.362	2207.15	815.025	10.299	9.88845	10.4179	7.42188	10.3584	7.23228	10.2968	9.21344	10.9454	9.41299	noncoding	ENST00000451264	AC004540.4	Ensembl	508	chr7	-	26411951	26416321		TCACAAAGAGAGACAGGAAATTTGGACTTTTAATTAGCCATTTGGAGTGCAGTTGGGTAT	natural antisense	NM_001199835	SNX10	sorting nexin-10 isoform 1	+	26331514	26413949
ASHG19A3A032573	0.0266051	3.5546	down	466.3	1691.26	8.63381	10.4635	1760.8	560.662	1840.11	114.074	1350.18	116.378	1298.09	725.362	2207.15	815.025	10.299	9.88845	10.4179	7.42188	10.3584	7.23228	10.2968	9.21344	10.9454	9.41299	noncoding	ENST00000451264	AC004540.4	Ensembl	508	chr7	-	26411951	26416321		TCACAAAGAGAGACAGGAAATTTGGACTTTTAATTAGCCATTTGGAGTGCAGTTGGGTAT	natural antisense	NM_001199837	SNX10	sorting nexin-10 isoform 2	+	26400503	26413949
CUST_956_PI426073487	0.0243402	1.54862	down	31.8084	76.7233	5.27141	5.9024	94.941	30.42	97.4339	26.3414	66.6068	33.7263	86.8268	33.1912	37.808	35.363	6.09043	5.60611	6.1754	5.32344	5.79863	5.36709	6.12691	4.92204	5.32062	5.13839	noncoding	uc.477-	uc.477	UCR	209	chrX	-	103041490	103041699		ATGTCCTAGCCATTTTCCCAAACAATGACACACCCGCTCCAAAGAATGAGCTTGATGTTG	natural antisense	NM_001128834	PLP1	myelin proteolipid protein isoform 1	+	103031438	103047547
CUST_956_PI426073487	0.0243402	1.54862	down	31.8084	76.7233	5.27141	5.9024	94.941	30.42	97.4339	26.3414	66.6068	33.7263	86.8268	33.1912	37.808	35.363	6.09043	5.60611	6.1754	5.32344	5.79863	5.36709	6.12691	4.92204	5.32062	5.13839	noncoding	uc.477-	uc.477	UCR	209	chrX	-	103041490	103041699		ATGTCCTAGCCATTTTCCCAAACAATGACACACCCGCTCCAAAGAATGAGCTTGATGTTG	natural antisense	NM_199478	PLP1	myelin proteolipid protein isoform 2	+	103031753	103047547
CUST_956_PI426073487	0.0243402	1.54862	down	31.8084	76.7233	5.27141	5.9024	94.941	30.42	97.4339	26.3414	66.6068	33.7263	86.8268	33.1912	37.808	35.363	6.09043	5.60611	6.1754	5.32344	5.79863	5.36709	6.12691	4.92204	5.32062	5.13839	noncoding	uc.477-	uc.477	UCR	209	chrX	-	103041490	103041699		ATGTCCTAGCCATTTTCCCAAACAATGACACACCCGCTCCAAAGAATGAGCTTGATGTTG	natural antisense	NM_000533	PLP1	myelin proteolipid protein isoform 1	+	103031753	103047547
ASHG19A3A010414	0.0381553	1.73859	down	200.019	525.673	7.89909	8.69701	639.132	123.017	591.481	260.68	569.613	257.891	573.303	185.011	254.836	173.497	8.79187	7.77599	8.72586	8.61677	9.03411	8.41966	9.01418	7.34039	7.91901	7.34265	noncoding	AK002023		misc_RNA	2072	chr18	-	77437286	77439358		TAAAAACAGAGCAACCAGGTAACAAAACTAAAGCATGGGCAACATTTACAGACCACTGGA	bidirectional	NM_048368	CTDP1	RNA polymerase II subunit A C-terminal domain	+	77439800	77514510
ASHG19A3A010414	0.0381553	1.73859	down	200.019	525.673	7.89909	8.69701	639.132	123.017	591.481	260.68	569.613	257.891	573.303	185.011	254.836	173.497	8.79187	7.77599	8.72586	8.61677	9.03411	8.41966	9.01418	7.34039	7.91901	7.34265	noncoding	AK002023		misc_RNA	2072	chr18	-	77437286	77439358		TAAAAACAGAGCAACCAGGTAACAAAACTAAAGCATGGGCAACATTTACAGACCACTGGA	bidirectional	NM_004715	CTDP1	RNA polymerase II subunit A C-terminal domain	+	77439800	77514510
ASHG19A3A049001	0.0426406	3.29884	down	39.637	167.641	5.26564	6.9876	259.465	9.01036	222.715	22.7112	110.18	52.3339	131.834	67.1671	114.013	46.9623	7.49059	3.71447	7.32182	5.11576	6.54991	6.03249	6.76872	5.93092	6.80697	5.53458	noncoding	ENST00000441695	RP11-233E12.2	Ensembl	949	chr1	-	107347539	107348488		GGTATAGTAGTAGTCATAATATCAATTGGCTTCTTGGGATTTATAATATGAGCCCACCAT	intergenic
ASHG19A3A045544	0.0472301	1.9351	down	101.054	224.566	6.53354	7.48595	316.286	39.2613	205.143	40.8406	180.952	47.8493	221.427	211.583	199.021	165.734	7.77427	6.00287	7.2108	5.95481	7.30895	5.89712	7.5593	7.53207	7.5764	7.28082	noncoding	CR595419		misc_RNA	2041	chr11	-	82962568	82964609		CCCCAAGGTCATGAAGATATCCTACGTTATATTTTATCATCTCAACTTCCAATTTAAGAC	intergenic
ASHG19A3A029450	0.035116	1.87757	down	93.4303	218.885	6.55358	7.46245	209.968	47.3036	192.814	44.6552	245.469	50.7175	287.826	156.946	158.349	167.529	7.19282	6.30165	7.1267	6.07787	7.76737	5.98319	7.97037	7.11282	7.25499	7.29239	noncoding	AK024925		misc_RNA	2071	chr1	+	144989308	144991365		GTCAAGGACGACAACATTTTATTTCTCCTGACCCTTTTGCTATCAGATCTGGCCTTGTCA	intronic antisense	NM_001195261	PDE4DIP	myomegalin isoform 7	-	144951760	144995082
ASHG19A3A029450	0.035116	1.87757	down	93.4303	218.885	6.55358	7.46245	209.968	47.3036	192.814	44.6552	245.469	50.7175	287.826	156.946	158.349	167.529	7.19282	6.30165	7.1267	6.07787	7.76737	5.98319	7.97037	7.11282	7.25499	7.29239	noncoding	AK024925		misc_RNA	2071	chr1	+	144989308	144991365		GTCAAGGACGACAACATTTTATTTCTCCTGACCCTTTTGCTATCAGATCTGGCCTTGTCA	intronic antisense	NM_001002812	PDE4DIP	myomegalin isoform 2	-	144890590	144995022
ASHG19A3A029450	0.035116	1.87757	down	93.4303	218.885	6.55358	7.46245	209.968	47.3036	192.814	44.6552	245.469	50.7175	287.826	156.946	158.349	167.529	7.19282	6.30165	7.1267	6.07787	7.76737	5.98319	7.97037	7.11282	7.25499	7.29239	noncoding	AK024925		misc_RNA	2071	chr1	+	144989308	144991365		GTCAAGGACGACAACATTTTATTTCTCCTGACCCTTTTGCTATCAGATCTGGCCTTGTCA	intronic antisense	NM_001195260	PDE4DIP	myomegalin isoform 6	-	144951760	144997111
ASHG19A3A029450	0.035116	1.87757	down	93.4303	218.885	6.55358	7.46245	209.968	47.3036	192.814	44.6552	245.469	50.7175	287.826	156.946	158.349	167.529	7.19282	6.30165	7.1267	6.07787	7.76737	5.98319	7.97037	7.11282	7.25499	7.29239	noncoding	AK024925		misc_RNA	2071	chr1	+	144989308	144991365		GTCAAGGACGACAACATTTTATTTCTCCTGACCCTTTTGCTATCAGATCTGGCCTTGTCA	intronic antisense	NM_001198834	PDE4DIP	myomegalin isoform 9	-	144851423	144995033
ASHG19A3A029450	0.035116	1.87757	down	93.4303	218.885	6.55358	7.46245	209.968	47.3036	192.814	44.6552	245.469	50.7175	287.826	156.946	158.349	167.529	7.19282	6.30165	7.1267	6.07787	7.76737	5.98319	7.97037	7.11282	7.25499	7.29239	noncoding	AK024925		misc_RNA	2071	chr1	+	144989308	144991365		GTCAAGGACGACAACATTTTATTTCTCCTGACCCTTTTGCTATCAGATCTGGCCTTGTCA	intronic antisense	NM_014644	PDE4DIP	myomegalin isoform 1	-	144851426	144995022
ASHG19A3A029450	0.035116	1.87757	down	93.4303	218.885	6.55358	7.46245	209.968	47.3036	192.814	44.6552	245.469	50.7175	287.826	156.946	158.349	167.529	7.19282	6.30165	7.1267	6.07787	7.76737	5.98319	7.97037	7.11282	7.25499	7.29239	noncoding	AK024925		misc_RNA	2071	chr1	+	144989308	144991365		GTCAAGGACGACAACATTTTATTTCTCCTGACCCTTTTGCTATCAGATCTGGCCTTGTCA	intronic antisense	NM_001002810	PDE4DIP	myomegalin isoform 4	-	144951760	144995033
ASHG19A3A029450	0.035116	1.87757	down	93.4303	218.885	6.55358	7.46245	209.968	47.3036	192.814	44.6552	245.469	50.7175	287.826	156.946	158.349	167.529	7.19282	6.30165	7.1267	6.07787	7.76737	5.98319	7.97037	7.11282	7.25499	7.29239	noncoding	AK024925		misc_RNA	2071	chr1	+	144989308	144991365		GTCAAGGACGACAACATTTTATTTCTCCTGACCCTTTTGCTATCAGATCTGGCCTTGTCA	intronic antisense	NM_022359	PDE4DIP	myomegalin isoform 3	-	144951760	145076186
ASHG19A3A029450	0.035116	1.87757	down	93.4303	218.885	6.55358	7.46245	209.968	47.3036	192.814	44.6552	245.469	50.7175	287.826	156.946	158.349	167.529	7.19282	6.30165	7.1267	6.07787	7.76737	5.98319	7.97037	7.11282	7.25499	7.29239	noncoding	AK024925		misc_RNA	2071	chr1	+	144989308	144991365		GTCAAGGACGACAACATTTTATTTCTCCTGACCCTTTTGCTATCAGATCTGGCCTTGTCA	intronic antisense	NM_001198832	PDE4DIP	myomegalin isoform 8	-	144851423	145039992
ASHG19A3A038078	0.00523716	1.97702	down	2623.01	6293.16	11.4246	12.408	9550.09	3191.23	8464.03	1562.43	4224.83	1546.7	4056.36	3409.65	5170.48	3405.05	12.9324	12.1115	12.7593	11.1358	12.1129	11.0085	12.0747	11.4308	12.1606	11.4365	noncoding	AF085951		RNAdb	380	chr9	-	130870856	130871227		GGCGGGCTTGGGAAGGTACAATCAACCATGAACATAAATATGAATAAAAAATGAACTTGA	natural antisense	NM_052901	SLC25A25	calcium-binding mitochondrial carrier protein	+	130860816	130871524
ASHG19A3A038078	0.00523716	1.97702	down	2623.01	6293.16	11.4246	12.408	9550.09	3191.23	8464.03	1562.43	4224.83	1546.7	4056.36	3409.65	5170.48	3405.05	12.9324	12.1115	12.7593	11.1358	12.1129	11.0085	12.0747	11.4308	12.1606	11.4365	noncoding	AF085951		RNAdb	380	chr9	-	130870856	130871227		GGCGGGCTTGGGAAGGTACAATCAACCATGAACATAAATATGAATAAAAAATGAACTTGA	natural antisense	NM_001006642	SLC25A25	calcium-binding mitochondrial carrier protein	+	130854127	130871524
ASHG19A3A038078	0.00523716	1.97702	down	2623.01	6293.16	11.4246	12.408	9550.09	3191.23	8464.03	1562.43	4224.83	1546.7	4056.36	3409.65	5170.48	3405.05	12.9324	12.1115	12.7593	11.1358	12.1129	11.0085	12.0747	11.4308	12.1606	11.4365	noncoding	AF085951		RNAdb	380	chr9	-	130870856	130871227		GGCGGGCTTGGGAAGGTACAATCAACCATGAACATAAATATGAATAAAAAATGAACTTGA	natural antisense	NM_001006641	SLC25A25	calcium-binding mitochondrial carrier protein	+	130830478	130871524
ASHG19A3A038078	0.00523716	1.97702	down	2623.01	6293.16	11.4246	12.408	9550.09	3191.23	8464.03	1562.43	4224.83	1546.7	4056.36	3409.65	5170.48	3405.05	12.9324	12.1115	12.7593	11.1358	12.1129	11.0085	12.0747	11.4308	12.1606	11.4365	noncoding	AF085951		RNAdb	380	chr9	-	130870856	130871227		GGCGGGCTTGGGAAGGTACAATCAACCATGAACATAAATATGAATAAAAAATGAACTTGA	natural antisense	NM_001006643	SLC25A25	calcium-binding mitochondrial carrier protein	+	130860835	130871524
ASHG19A3L0000284	0.0436513	2.1387	down	14.0833	32.8853	3.65405	4.75079	34.7143	5	34.6144	7.68748	27.5711	7.20294	34.4255	27.6188	33.1014	22.9074	4.69992	2.41344	4.72502	3.68184	4.46635	3.01107	4.71309	4.66004	5.14956	4.50389	noncoding	chr10:8145469-8159519-	lincRNA-GATA3-2	lincRNA	14051	chr10	-	8145469	8159519		GTGCATTCTTCCAGATTCTGAATCTTCTAAATTAGGAGCAATCCCAATGGCCTAGAAAAT	intergenic
ASHG19A3A000493	0.0452861	2.21329	down	31.1089	95.5187	5.04882	6.19501	148.47	11.5362	117.314	21.3337	66.8008	30.6529	82.4875	48.9648	62.521	43.057	6.70239	4.09439	6.43348	5.03442	5.80329	5.21802	6.04812	5.48405	5.98775	5.41319	noncoding	ENST00000512322	RP11-792D21.2	Ensembl	2095	chr4	+	79567370	79603853		GTTGTATGTTTACCCTACCACAAAGATACAGAATTCTGGAGGAAAGTGGCTCTGGGAATT	intergenic
ASHG19A3A033974	0.0221926	1.63921	down	106.419	273.956	6.99274	7.70574	410.443	83.5338	361.726	69.3307	225.142	122.943	222.373	127.695	150.097	128.595	8.13568	7.18221	8.00429	6.70203	7.63757	7.32041	7.56692	6.82954	7.18426	6.92952	noncoding	AK126686		misc_RNA	3649	chr7	+	12279309	12282992		TGAATGTGCTCCTCCTAGCCAGTTTCTCAAGGGAGAAGAATCATTAATAAGTTTGTGAGG	intergenic
ASHG19A3A023072	0.017066	2.02193	down	16.1376	45.6555	4.16683	5.18256	65.6414	8.95378	47.3259	13.9551	35.1431	13.1484	39.8586	26.3779	40.3082	18.253	5.57395	3.70581	5.1656	4.44707	4.83788	3.91763	4.93091	4.59478	5.40446	4.16886	noncoding	ENST00000422374	RP11-466L17.1	Ensembl	4063	chr1	+	56046709	56200675		AGTTAAGATCATCACCCACTTTCCTAACAAAACTTCTCTTCAAAGAAGGACTCGCTCATC	intergenic
ASHG19A3A044664	0.0420938	2.14691	down	943.718	2415.61	9.8651	10.9674	3633.02	346.774	3182.01	499.937	1792.94	664.979	1938.8	1616.97	1531.3	1589.93	11.4308	9.26732	11.2558	9.55412	10.7977	9.82838	10.9297	10.3381	10.4229	10.3376	noncoding	ENST00000436942	RP11-462G8.3	Ensembl	472	chr10	+	132893480	132894040		CCCCACCGGGCGTCAACCCCACCGGGCGGCCAACCCCACCTGGCTAGGACCCAGTCCCCG	intronic antisense	NM_174937	TCERG1L	transcription elongation regulator 1-like	-	132890654	133109984
ASHG19A3A030427	0.0326511	3.18351	down	48.8429	228.964	5.65018	7.3208	383.891	19.162	374.14	30.0299	138.637	35.71	128.67	70.1029	119.481	89.2098	8.04575	4.87503	8.05518	5.51065	6.90323	5.4548	6.73193	5.9865	6.8679	6.4239	noncoding	AK097758		misc_RNA	2689	chr6	-	116419291	116422409		CTTACTGATAAAATGCCACAGCTCTTGTATTATCAACTACAAGTTCAGTCTTCTACTTAG	natural antisense	NM_152729	NT5DC1	5'-nucleotidase domain-containing protein 1	+	116421998	116566853
ASHG19A3A035079	0.0118769	2.82572	down	334.16	1310.69	8.47481	9.97343	2085.55	551.283	2007.85	161.111	855.889	163.319	777.721	393.723	826.422	401.367	10.5865	9.87078	10.5519	7.92446	9.6495	7.74049	9.50443	8.38568	9.57484	8.45265	noncoding	AK123638		misc_RNA	2113	chr7	+	130149780	130151893		GGGAATGGCTAATTAAAGGACTTGCTTGATAGGAAAGTTATAAACTGATGAATGCTGATA	intronic antisense	NM_012133	COPG2	coatomer subunit gamma-2	-	130146079	130353598
ASHG19A3A019784	0.00869836	1.91081	down	266.18	728.488	8.25426	9.18845	974.595	178.447	875.495	174.968	712.291	216.419	665.705	371.597	414.356	389.466	9.4116	8.34205	9.29218	8.04483	9.38288	8.16821	9.26252	8.30602	8.59307	8.41021	noncoding	BC023989		misc_RNA	783	chr22	-	38244582	38245325		CGAGTAAATTATTCAAACGTTCGGACTTCACAAGACTAAACTTACTGGGGATAAAAATTG	bidirectional	NM_016091	EIF3L	eukaryotic translation initiation factor 3	+	38245369	38284638
ASHG19A3A014776	0.0296214	3.75374	down	168.505	509.237	6.60506	8.51339	368.416	45.9479	369.842	21.7212	344.76	27.3682	347.436	357.193	1115.73	390.295	7.9874	6.25688	8.03652	5.05813	8.2833	5.04829	8.25851	8.24849	10.0012	8.4135	noncoding	ENST00000411949	AC006460.2	Ensembl	717	chr2	-	191541760	191573442		GGAATGTGGTGTTTATTGAGGAACAGGCAACCCTTACATTTGAATAAAAGATGCCATATA	intronic antisense	NM_005966	NAB1	NGFI-A-binding protein 1	+	191513847	191557492
ASHG19A3A037062	0.0120759	1.98487	down	71.3967	203.996	6.32425	7.31329	295.799	37.8271	249.947	48.4783	153.257	62.792	176.877	115.005	144.102	92.8815	7.6779	5.94573	7.48377	6.19536	7.05869	6.30538	7.21959	6.69303	7.12649	6.48174	noncoding	ENST00000424605	RP11-125B21.2	Ensembl	746	chr9	-	2535651	2570754		ATATGAGAAATGTCACCTCCTGGCTACCACAATAATGCAACTAGGAGTTCTGGTTCTCCG	intergenic
ASHG19A3A008513	0.0105856	4.09254	down	17.2086	93.9075	4.13441	6.16741	116.659	17.7503	106.558	26.2913	60.1493	5	61.0155	20.3549	125.155	16.6466	6.37861	4.75604	6.29995	5.32041	5.64615	2.36146	5.58612	4.20943	6.92622	4.02474	noncoding	AK025239		NRED	2248	chr17	-	46694457	46699890		TGATAGTTTCATTTTTACAAATGTTGGGGTGTATGGGGTCCCCAAAAGGTGCCCGTCAAA	exon sense-overlapping	NM_024017	HOXB9	homeobox protein Hox-B9	-	46698518	46703835
ASHG19A3A032323	0.00432965	2.10914	down	33.55	109.628	5.29236	6.36901	160.983	25.0308	156.268	29.5789	76.2004	24.2573	70.728	45.12	83.9633	43.7629	6.8185	5.29777	6.82594	5.49333	5.99969	4.86556	5.80844	5.36611	6.3925	5.43903	noncoding	AK054948		misc_RNA	1785	chr6	+	166801623	166803408		CTTACACAATCGTTTGGTTCTGTGTGTGGTGAAAACTGAATTGGGGGAAAATCAGATCGG	intergenic
ASHG19A3A032231	0.0233436	1.54246	down	12.4783	26.9684	3.82363	4.44886	26.9543	9.21103	29.2971	7.07567	31.7301	11.9276	32.3254	16.3033	14.5352	17.8738	4.35161	3.74823	4.49729	3.58282	4.68006	3.76593	4.61275	3.88448	4.1026	4.13669	noncoding	HIT000068218		H-invDB	2588	chr6	+	153291679	153295122		TTGCAGGTGAATTACAGCGAATACAGGCTTTGAGGCTTTCGTTCTTTTTCAATGTCTTGG	natural antisense	NM_012177	FBXO5	F-box only protein 5 isoform a	-	153291657	153304203
ASHG19A3A032231	0.0233436	1.54246	down	12.4783	26.9684	3.82363	4.44886	26.9543	9.21103	29.2971	7.07567	31.7301	11.9276	32.3254	16.3033	14.5352	17.8738	4.35161	3.74823	4.49729	3.58282	4.68006	3.76593	4.61275	3.88448	4.1026	4.13669	noncoding	HIT000068218		H-invDB	2588	chr6	+	153291679	153295122		TTGCAGGTGAATTACAGCGAATACAGGCTTTGAGGCTTTCGTTCTTTTTCAATGTCTTGG	natural antisense	NM_001142522	FBXO5	F-box only protein 5 isoform b	-	153291657	153304740
ASHG19A3A030809	0.0444635	14.1572	down	125.924	760.68	5.45137	9.27484	640.993	53.0162	621.407	5	1071.61	5	904.505	275.578	564.888	291.024	8.79523	6.48189	8.79719	2.49059	10.0115	2.36146	9.73644	7.89708	9.03385	8.02585	noncoding	NR_026860	C6orf176	RefSeq_NR	1832	chr6	-	166352949	166401527		GTGCAGACACTGTTTATTTTACAGGAATAAAAATGCCAGAAGAACCCAAGTCATATTCAT	intergenic
ASHG19A3A026483	0.0182906	48.8826	down	10.8932	1121.71	3.13323	8.74447	2370.21	5	2369.28	5	438.738	5	400.29	16.2341	30.0202	23.2318	10.7761	2.41344	10.8103	2.49059	8.63724	2.36146	8.47292	3.87871	5.02581	4.52193	noncoding	ENST00000507950	CTD-2247C11.5	Ensembl	432	chr5	-	5069304	5078424		CTTGATCGAAGATATCTGTGATCAAACAAGTTCCAGAAATGCAGGATTGGACCGAGCAAG	intergenic
ASHG19A3L0001511	0.0412953	1.97477	down	123.023	350.709	7.08715	8.06884	495.554	51.9753	485.118	95.9358	277.294	108.769	324.266	173.712	171.312	184.722	8.4276	6.45145	8.43803	7.16916	7.95652	7.12807	8.15379	7.2573	7.36826	7.4298	noncoding	chr4:5995874-6009524-	lincRNA-CRMP1-2	lincRNA	13651	chr4	-	5995874	6009524		AGCACCCACTGAATGGCTAGCTCACTTCCTCCTTATCATGTCCCGATGACGCAGGGAGAG	intergenic
ASHG19A3A033600	0.0386261	1.63666	down	12777.7	21034.5	13.6015	14.3123	21774.1	9673.35	22354.1	8411.14	23359.7	8177.6	21635.3	18294	16049.5	19332.5	14.2176	13.5018	14.2652	13.4366	14.679	13.3221	14.5992	13.8427	13.8003	13.9045	noncoding	ENST00000421078	AC008155.1	Ensembl	329	chr7	-	138088939	138089268	NM_001099285,ENST00000354355,	GCTGAAGATGATGCGGATGACGATGTCGATACCAAGAAGCAGAAGACCCACGAGGATGAC	intergenic
ASHG19A3A054726	0.00399507	1.54828	down	641.287	1436.67	9.56352	10.1942	2020.55	524.933	1992.2	556.574	1154.86	622.902	1104.6	726.686	911.147	775.339	10.5407	9.80898	10.5415	9.70698	10.123	9.73644	10.0528	9.21665	9.71297	9.34854	noncoding	AK126271		NRED	1826	chr16	+	67972912	67974738		TTCAATGATGCTCAGTGTCAGCTTACTCAATGAGAAGCCCTGATAAGACCTCTGTTGGGT	natural antisense	NM_000229	LCAT	phosphatidylcholine-sterol acyltransferase	-	67973786	67978015
ASHG19A3A034703	0.0470814	5.15238	down	15.0937	60.9792	3.21685	5.58209	71.9257	55.4686	64.1359	5	48.1415	5	41.2276	5	79.465	5	5.70442	6.55622	5.59477	2.49059	5.31138	2.36146	4.98416	2.33794	6.31573	2.33805	noncoding	ENST00000453068	CTB-161K23.1	Ensembl	2957	chr7	+	91763917	91810039		ATGACTAACTGAAAACACATACAATTTGCTGGTATTCCAGAAGTCTATGGATTTCGTTGT	natural antisense	NM_001161528	LOC401387	leucine-rich repeat and death domain-containing	-	91774197	91794590
ASHG19A3A034703	0.0470814	5.15238	down	15.0937	60.9792	3.21685	5.58209	71.9257	55.4686	64.1359	5	48.1415	5	41.2276	5	79.465	5	5.70442	6.55622	5.59477	2.49059	5.31138	2.36146	4.98416	2.33794	6.31573	2.33805	noncoding	ENST00000453068	CTB-161K23.1	Ensembl	2957	chr7	+	91763917	91810039		ATGACTAACTGAAAACACATACAATTTGCTGGTATTCCAGAAGTCTATGGATTTCGTTGT	bidirectional	NM_000786	CYP51A1	lanosterol 14-alpha demethylase isoform 1	-	91741462	91763840
ASHG19A3A034703	0.0470814	5.15238	down	15.0937	60.9792	3.21685	5.58209	71.9257	55.4686	64.1359	5	48.1415	5	41.2276	5	79.465	5	5.70442	6.55622	5.59477	2.49059	5.31138	2.36146	4.98416	2.33794	6.31573	2.33805	noncoding	ENST00000453068	CTB-161K23.1	Ensembl	2957	chr7	+	91763917	91810039		ATGACTAACTGAAAACACATACAATTTGCTGGTATTCCAGAAGTCTATGGATTTCGTTGT	natural antisense	NM_001146152	CYP51A1	lanosterol 14-alpha demethylase isoform 2	-	91741462	91764059
ASHG19A3A043713	0.0134481	1.9236	down	6097.42	12392.9	12.5549	13.4987	16228.9	10170.9	15874.3	3533.19	9921.56	4039.85	9736.65	6096.16	10203.3	6647.01	13.7689	13.5694	13.7591	12.2295	13.4269	12.3351	13.4118	12.2626	13.1266	12.3777	noncoding	NR_023388	PRINS	RefSeq_NR	2199	chr10	+	24536053	24544975		GATTTAGAAATGCCTCAAAGGTTAGAAAGCCGAGTGCTGCCGATTAACTCAAGCTCAGAT	intron sense-overlapping	NM_001098500	KIAA1217	sickle tail protein homolog isoform 2	+	23983674	24836772
ASHG19A3A043713	0.0134481	1.9236	down	6097.42	12392.9	12.5549	13.4987	16228.9	10170.9	15874.3	3533.19	9921.56	4039.85	9736.65	6096.16	10203.3	6647.01	13.7689	13.5694	13.7591	12.2295	13.4269	12.3351	13.4118	12.2626	13.1266	12.3777	noncoding	NR_023388	PRINS	RefSeq_NR	2199	chr10	+	24536053	24544975		GATTTAGAAATGCCTCAAAGGTTAGAAAGCCGAGTGCTGCCGATTAACTCAAGCTCAGAT	intron sense-overlapping	NM_019590	KIAA1217	sickle tail protein homolog isoform 1	+	24497719	24836772
ASHG19A3A043713	0.0134481	1.9236	down	6097.42	12392.9	12.5549	13.4987	16228.9	10170.9	15874.3	3533.19	9921.56	4039.85	9736.65	6096.16	10203.3	6647.01	13.7689	13.5694	13.7591	12.2295	13.4269	12.3351	13.4118	12.2626	13.1266	12.3777	noncoding	NR_023388	PRINS	RefSeq_NR	2199	chr10	+	24536053	24544975		GATTTAGAAATGCCTCAAAGGTTAGAAAGCCGAGTGCTGCCGATTAACTCAAGCTCAGAT	intron sense-overlapping	NM_001098501	KIAA1217	sickle tail protein homolog isoform 3	+	24497719	24836772
ASHG19A3A019420	0.0483435	1.60153	down	57.2586	135.862	6.03794	6.7174	190.139	42.9391	180.318	31.34	97.7979	52.8602	102.298	88.3339	108.756	70.8199	7.06269	6.14873	7.03611	5.57495	6.37035	6.04674	6.37485	6.30758	6.74299	6.11171	noncoding	ENST00000456726	KB-7G2.5	Ensembl	1181	chr22	-	17134955	17156430		AAACTGGGTTTCCTTCATTGAACTTCATGCCTCTCTGGTTATTGAAGATGGCAAGCGAGG	intergenic
CUST_687_PI426073487	0.0332662	3.06722	down	9.81417	44.7091	3.3682	4.98513	71.6825	5	55.5352	10.4469	18.6431	9.42387	25.5969	11.851	52.0877	12.3491	5.70027	2.41344	5.3852	4.06183	3.84732	3.3999	4.25204	3.40172	5.74081	3.5641	noncoding	uc.208-	uc.208	UCR	218	chr7	-	23561669	23561887		CCTAGGTTAAGTAAATGTATGGTTTATGTTCCAGTGTCTGTATGATCAAGTTGTAGATGA	intron sense-overlapping	NM_013293	TRA2A	transformer-2 protein homolog alpha	-	23544400	23571656
ASHG19A3A031271	0.0238779	2.14126	down	1863.45	4527.88	10.8603	11.9588	6244.24	697.658	5891.58	1175.11	3460.22	1378.73	3690.42	3320.29	3352.92	2745.45	12.2854	10.1913	12.2176	10.7419	11.8199	10.8613	11.9332	11.3992	11.5378	11.1079	noncoding	uc011dng.1	POU5F1	UCSC_knowngene	284	chr6	+	31137992	31138276		GAATCCCCCACACCTCAGAGCCTGGCCCAACCCCCGGCCCGATTCCTGGCCCTCCAGGAG	natural antisense	NM_002701	POU5F1	"POU domain, class 5, transcription factor 1"	-	31132113	31138451
ASHG19A3A016808	0.0293388	2.51218	down	28.2148	106.542	4.91435	6.24329	175.082	22.2065	162.784	13.4845	60.1947	16.7742	53.4423	39.8583	81.2088	48.7507	6.94243	5.10626	6.88878	4.39816	5.64743	4.29134	5.39103	5.18931	6.34678	5.58669	noncoding	AK125394		misc_RNA	2341	chr2	+	202034061	202036402		TTGCCACTATGGATGAATCTTATTTACTCAATATTAATTACTTACAAATAACCTCACCTA	exon sense-overlapping	NM_001202519	CFLAR	CASP8 and FADD-like apoptosis regulator isoform	+	201980876	202037411
ASHG19A3A016808	0.0293388	2.51218	down	28.2148	106.542	4.91435	6.24329	175.082	22.2065	162.784	13.4845	60.1947	16.7742	53.4423	39.8583	81.2088	48.7507	6.94243	5.10626	6.88878	4.39816	5.64743	4.29134	5.39103	5.18931	6.34678	5.58669	noncoding	AK125394		misc_RNA	2341	chr2	+	202034061	202036402		TTGCCACTATGGATGAATCTTATTTACTCAATATTAATTACTTACAAATAACCTCACCTA	exon sense-overlapping	NM_001202516	CFLAR	CASP8 and FADD-like apoptosis regulator isoform	+	201980876	202037411
ASHG19A3A016808	0.0293388	2.51218	down	28.2148	106.542	4.91435	6.24329	175.082	22.2065	162.784	13.4845	60.1947	16.7742	53.4423	39.8583	81.2088	48.7507	6.94243	5.10626	6.88878	4.39816	5.64743	4.29134	5.39103	5.18931	6.34678	5.58669	noncoding	AK125394		misc_RNA	2341	chr2	+	202034061	202036402		TTGCCACTATGGATGAATCTTATTTACTCAATATTAATTACTTACAAATAACCTCACCTA	exon sense-overlapping	NM_001202517	CFLAR	CASP8 and FADD-like apoptosis regulator isoform	+	201980876	202037411
ASHG19A3A016808	0.0293388	2.51218	down	28.2148	106.542	4.91435	6.24329	175.082	22.2065	162.784	13.4845	60.1947	16.7742	53.4423	39.8583	81.2088	48.7507	6.94243	5.10626	6.88878	4.39816	5.64743	4.29134	5.39103	5.18931	6.34678	5.58669	noncoding	AK125394		misc_RNA	2341	chr2	+	202034061	202036402		TTGCCACTATGGATGAATCTTATTTACTCAATATTAATTACTTACAAATAACCTCACCTA	exon sense-overlapping	NM_001202515	CFLAR	CASP8 and FADD-like apoptosis regulator isoform	+	202004997	202037411
ASHG19A3A016808	0.0293388	2.51218	down	28.2148	106.542	4.91435	6.24329	175.082	22.2065	162.784	13.4845	60.1947	16.7742	53.4423	39.8583	81.2088	48.7507	6.94243	5.10626	6.88878	4.39816	5.64743	4.29134	5.39103	5.18931	6.34678	5.58669	noncoding	AK125394		misc_RNA	2341	chr2	+	202034061	202036402		TTGCCACTATGGATGAATCTTATTTACTCAATATTAATTACTTACAAATAACCTCACCTA	exon sense-overlapping	NM_001202518	CFLAR	CASP8 and FADD-like apoptosis regulator isoform	+	201997687	202037411
ASHG19A3A016808	0.0293388	2.51218	down	28.2148	106.542	4.91435	6.24329	175.082	22.2065	162.784	13.4845	60.1947	16.7742	53.4423	39.8583	81.2088	48.7507	6.94243	5.10626	6.88878	4.39816	5.64743	4.29134	5.39103	5.18931	6.34678	5.58669	noncoding	AK125394		misc_RNA	2341	chr2	+	202034061	202036402		TTGCCACTATGGATGAATCTTATTTACTCAATATTAATTACTTACAAATAACCTCACCTA	exon sense-overlapping	NM_001127183	CFLAR	CASP8 and FADD-like apoptosis regulator isoform	+	201983268	202037411
ASHG19A3A016808	0.0293388	2.51218	down	28.2148	106.542	4.91435	6.24329	175.082	22.2065	162.784	13.4845	60.1947	16.7742	53.4423	39.8583	81.2088	48.7507	6.94243	5.10626	6.88878	4.39816	5.64743	4.29134	5.39103	5.18931	6.34678	5.58669	noncoding	AK125394		misc_RNA	2341	chr2	+	202034061	202036402		TTGCCACTATGGATGAATCTTATTTACTCAATATTAATTACTTACAAATAACCTCACCTA	exon sense-overlapping	NM_003879	CFLAR	CASP8 and FADD-like apoptosis regulator isoform	+	201980876	202037411
ASHG19A3A000500	0.0416955	2.57637	down	134.702	505.884	7.16073	8.52607	758.402	81.9752	737.615	73.5877	415.601	77.1621	450.033	224.579	167.771	216.206	9.04232	7.15058	9.03718	6.7912	8.55994	6.61425	8.65283	7.61007	7.33809	7.63757	noncoding	ENST00000513057	AC093927.1	Ensembl	1263	chr3	+	24132679	24323468	ENST00000510374,ENST00000505985,	cggtctatcaattttgttgatcctttcaaaagcaagtcctgagtgacctacaaagagagt	intronic antisense	NM_001128177	THRB	thyroid hormone receptor beta	-	24158644	24536313
ASHG19A3A000500	0.0416955	2.57637	down	134.702	505.884	7.16073	8.52607	758.402	81.9752	737.615	73.5877	415.601	77.1621	450.033	224.579	167.771	216.206	9.04232	7.15058	9.03718	6.7912	8.55994	6.61425	8.65283	7.61007	7.33809	7.63757	noncoding	ENST00000513057	AC093927.1	Ensembl	1263	chr3	+	24132679	24323468	ENST00000510374,ENST00000505985,	cggtctatcaattttgttgatcctttcaaaagcaagtcctgagtgacctacaaagagagt	intronic antisense	NM_000461	THRB	thyroid hormone receptor beta	-	24158644	24536313
ASHG19A3A000500	0.0416955	2.57637	down	134.702	505.884	7.16073	8.52607	758.402	81.9752	737.615	73.5877	415.601	77.1621	450.033	224.579	167.771	216.206	9.04232	7.15058	9.03718	6.7912	8.55994	6.61425	8.65283	7.61007	7.33809	7.63757	noncoding	ENST00000513057	AC093927.1	Ensembl	1263	chr3	+	24132679	24323468	ENST00000510374,ENST00000505985,	cggtctatcaattttgttgatcctttcaaaagcaagtcctgagtgacctacaaagagagt	intronic antisense	NM_001128176	THRB	thyroid hormone receptor beta	-	24158644	24536266
ASHG19A3A027875	0.00551165	8.14357	down	20.0926	168.035	3.95847	6.98413	139.201	16.924	111.513	5	145.627	5	130.758	36.0621	313.077	37.4771	6.61172	4.68077	6.36392	2.49059	6.97871	2.36146	6.7564	5.04075	8.20989	5.21876	noncoding	AK022063		NRED	2196	chr5	+	3609858	3612053		CAGCCTAATTTACATGGACTGATGTTCATTTTATCTTGGGCAATACTTCTAAGAAGGAAG	intergenic
ASHG19A3A052889	0.0361339	2.9528	down	16.4106	63.9044	4.04041	5.6025	87.1438	8.47457	89.4824	5.69498	63.5148	12.3277	51.2238	24.5424	28.1573	31.0135	5.96925	3.61957	6.05308	3.33041	5.72469	3.81905	5.3274	4.48764	4.93806	4.94539	noncoding	ENST00000500703	AC012170.2	Ensembl	3624	chr15	+	50655997	50660476		ACTATCTGGAAAACTGTGCTAATAGTGCCTGATCTACACAAATTTAAGTGACTATACCCC	intergenic
ASHG19A3A032359	0.022213	1.61579	down	169.774	416.035	7.64153	8.33377	566.746	131.384	588.727	124.727	344.737	132.44	345.287	216.786	234.679	243.534	8.61407	7.86986	8.71906	7.54685	8.28308	7.43358	8.25049	7.56146	7.80213	7.79589	noncoding	AJ420589		misc_RNA	1540	chr6	+	170714645	170716159		TGCCACAAGTGAATGGCACGTTTGTTCCTCTTTATCTCTGAGCATTGAAGGACTTTTGGT	intergenic
ASHG19A3A041208	0.0078664	1.51209	down	80.3727	189.054	6.57322	7.16976	295.636	64.3767	190.146	54.1051	169.133	97.8716	204.627	118.614	85.7271	66.8962	7.67704	6.78628	7.10534	6.35075	7.20768	6.96675	7.43619	6.72983	6.42257	6.03249	noncoding	ENST00000431331	RP11-212D3.3	Ensembl	754	chrX	+	75107993	75109321	NM_005197,NM_001085471,	TGTTGACAGTTAAGTCCTTAGTGTCGTAGGTCCCAGCCCACCAATACTATATCAAACACT	intergenic
ASHG19A3A038782	0.0262104	1.84766	down	20.0536	47.8319	4.39755	5.28325	46.7793	8.89737	59.4479	15.636	44.1381	21.6526	46.9257	14.4649	41.8685	39.6171	5.10599	3.69663	5.48209	4.60647	5.18215	4.6868	5.19212	3.70137	5.4539	5.29647	noncoding	ENST00000423681	RP11-171A24.2	Ensembl	648	chr9	+	76986446	76998446		AGTGATCCTGAAGGGCCACCAAATAAACCTTTGGATGCTTACCTCTATACTTCCTATTGA	intergenic
ASHG19A3A020757	0.0259833	1.67356	down	1701.51	3362.68	10.7757	11.5186	4322.82	2007.55	4078.79	817.037	2600.61	927.455	2648.76	2284.21	3162.42	2471.31	11.7016	11.525	11.6323	10.2491	11.382	10.3058	11.4095	10.8478	11.4677	10.951	noncoding	CR613504		RNAdb	2640	chr3	-	15083951	15086591	uc003bzk.1,	TATAAAAGGGAGTGTCATTAGAAAAGGAGACTGTTTGATGCCCTTCAACCACAGCTCAGC	natural antisense	NM_003298	NR2C2	nuclear receptor subfamily 2 group C member 2	+	14989235	15090780
ASHG19A3A028512	0.00483077	3.08657	down	20.3914	101.863	4.59949	6.22549	145.638	22.5048	138.202	18.4805	93.4425	16.2809	97.831	19.4954	34.2	25.1952	6.67384	5.12561	6.65662	4.83788	6.30118	4.24933	6.30139	4.14421	5.19442	4.6404	noncoding	CR624187		RNAdb	2237	chr5	+	90664552	90666786		AGTAGACAATTCTGAGCATGTGCATACGCAGGTAAAGTCCAGGCTATATTAAATAAAAAA	natural antisense	NM_020801	ARRDC3	arrestin domain-containing protein 3	-	90664540	90679149
ASHG19A3A044180	0.0116631	2.80082	down	8.36212	31.555	3.12469	4.61054	37.614	5	51.0151	5.335	24.092	8.3913	26.191	7.52552	18.8627	15.5588	4.80572	2.41344	5.26794	3.25519	4.26137	3.22814	4.28806	2.7963	4.42961	3.93038	noncoding	ENST00000453174	MBL1P1	Ensembl	818	chr10	+	81664653	81691557	uc001kbf.2,	CTTTGATATAATGCCTCATTCAGAACTTCATTGGCAGAAGTTGACTGAGATCAGAGGCCC	intergenic
ASHG19A3A016920	0.0483537	1.54218	down	94.108	202.905	6.70166	7.32663	264.881	62.3158	253.352	57.9926	181.228	59.9085	163.077	155.628	151.984	134.695	7.52069	6.73596	7.5032	6.44665	7.31144	6.23037	7.09583	7.0982	7.20197	6.9971	noncoding	G43306		misc_RNA	150	chr2	+	212811363	212811513		CAAAAAGCCTCCCACAGAACTTTCATGCACCCTGAGCTATGTGAACTGAAAAGTAACAGT	intronic antisense	NM_001042599	ERBB4	receptor tyrosine-protein kinase erbB-4 isoform	-	212240441	213403352
ASHG19A3A016920	0.0483537	1.54218	down	94.108	202.905	6.70166	7.32663	264.881	62.3158	253.352	57.9926	181.228	59.9085	163.077	155.628	151.984	134.695	7.52069	6.73596	7.5032	6.44665	7.31144	6.23037	7.09583	7.0982	7.20197	6.9971	noncoding	G43306		misc_RNA	150	chr2	+	212811363	212811513		CAAAAAGCCTCCCACAGAACTTTCATGCACCCTGAGCTATGTGAACTGAAAAGTAACAGT	intronic antisense	NM_005235	ERBB4	receptor tyrosine-protein kinase erbB-4 isoform	-	212240441	213403352
ASHG19A3A010141	0.0481964	1.55607	down	58.4444	121.388	5.97574	6.61365	125.7	33.5376	150.276	30.1467	120.067	45.0215	117.024	79.6521	93.8713	103.864	6.47978	5.7549	6.77269	5.51649	6.68229	5.80559	6.58637	6.15935	6.54711	6.64238	noncoding	ENST00000432698	RP11-430C7.2	Ensembl	848	chr1	-	204497972	204498820		ATGTTTGACAAGACCTAATCAGGCCACATAAATGTCTACGGCTTCTCAGCCCTGTGGAAA	intronic antisense	NM_001204172	MDM4	protein Mdm4 isoform 3	+	204485506	204527248
ASHG19A3A010141	0.0481964	1.55607	down	58.4444	121.388	5.97574	6.61365	125.7	33.5376	150.276	30.1467	120.067	45.0215	117.024	79.6521	93.8713	103.864	6.47978	5.7549	6.77269	5.51649	6.68229	5.80559	6.58637	6.15935	6.54711	6.64238	noncoding	ENST00000432698	RP11-430C7.2	Ensembl	848	chr1	-	204497972	204498820		ATGTTTGACAAGACCTAATCAGGCCACATAAATGTCTACGGCTTCTCAGCCCTGTGGAAA	intronic antisense	NM_001204171	MDM4	protein Mdm4 isoform 2	+	204485506	204527248
ASHG19A3A010141	0.0481964	1.55607	down	58.4444	121.388	5.97574	6.61365	125.7	33.5376	150.276	30.1467	120.067	45.0215	117.024	79.6521	93.8713	103.864	6.47978	5.7549	6.77269	5.51649	6.68229	5.80559	6.58637	6.15935	6.54711	6.64238	noncoding	ENST00000432698	RP11-430C7.2	Ensembl	848	chr1	-	204497972	204498820		ATGTTTGACAAGACCTAATCAGGCCACATAAATGTCTACGGCTTCTCAGCCCTGTGGAAA	intronic antisense	NM_002393	MDM4	protein Mdm4 isoform 1	+	204485506	204527248
ASHG19A3A022533	0.0485534	3.13476	down	490.227	1707.3	8.73458	10.3829	2762	106.291	2540.74	245.958	1119.5	271.821	1161.8	1029.72	952.458	797.344	11.0135	7.54858	10.916	8.53428	10.0753	8.50252	10.1332	9.70036	9.7766	9.38717	noncoding	ENST00000425802	RP11-91A18.4	Ensembl	762	chr1	+	52499062	52509951		GACAGAACCCTCCATAAACACAAAGCAAGCTAAAACCTATGAGCAACAAGCAAGTGAGGC	intronic antisense	NM_015913	TXNDC12	thioredoxin domain-containing protein 12	-	52485803	52521047
ASHG19A3A022533	0.0485534	3.13476	down	490.227	1707.3	8.73458	10.3829	2762	106.291	2540.74	245.958	1119.5	271.821	1161.8	1029.72	952.458	797.344	11.0135	7.54858	10.916	8.53428	10.0753	8.50252	10.1332	9.70036	9.7766	9.38717	noncoding	ENST00000425802	RP11-91A18.4	Ensembl	762	chr1	+	52499062	52509951		GACAGAACCCTCCATAAACACAAAGCAAGCTAAAACCTATGAGCAACAAGCAAGTGAGGC	natural antisense	NM_138417	KTI12	protein KTI12 homolog	-	52497776	52499472
ASHG19A3A055279	0.0365385	2.74606	down	182.604	556.241	7.33706	8.79442	701.857	67.7311	676.984	62.9222	540.538	85.9746	538.153	344.11	323.675	352.28	8.93237	6.8601	8.92043	6.56627	8.95005	6.77758	8.91509	8.20173	8.25418	8.27961	noncoding	uc010fjq.2	LIMS3	UCSC_knowngene	2071	chr2	+	110656008	110726122		TTTGAAACTCACCTCAGGCCATCAGCTGCATACTTTGGCAGACTGGTACATTTTGCAAAA	exon sense-overlapping	NM_001205288	LIMS3L	LIM and senescent cell antigen-like-containing	+	110656008	110664033
ASHG19A3A055279	0.0365385	2.74606	down	182.604	556.241	7.33706	8.79442	701.857	67.7311	676.984	62.9222	540.538	85.9746	538.153	344.11	323.675	352.28	8.93237	6.8601	8.92043	6.56627	8.95005	6.77758	8.91509	8.20173	8.25418	8.27961	noncoding	uc010fjq.2	LIMS3	UCSC_knowngene	2071	chr2	+	110656008	110726122		TTTGAAACTCACCTCAGGCCATCAGCTGCATACTTTGGCAGACTGGTACATTTTGCAAAA	exon sense-overlapping	NM_033514	LIMS3	LIM and senescent cell antigen-like-containing	+	110656008	110664033
ASHG19A3A035966	0.0171253	6.48863	down	20.4536	144.517	4.00909	6.70701	228.218	9.22483	215.103	5	78.2048	9.19209	82.8758	35.075	118.185	43.776	7.30732	3.75042	7.27371	2.49059	6.04421	3.36428	6.05449	5.00034	6.85532	5.43983	noncoding	AK057998		misc_RNA	2175	chr8	-	95649512	95651695		AGGACCACACCTAAAATTCTCAAAACGTTGAGATTCTGTTGTTTTGTTTTTAAGCGCCAG	intergenic
ASHG19A3A036013	0.0387174	8.59899	down	63.6513	413.272	5.07267	8.17684	489.161	76.6594	478.229	5	193.375	5	181.511	105.695	724.082	125.902	8.40549	7.04679	8.41991	2.49059	7.4068	2.36146	7.26151	6.56472	9.39048	6.89978	noncoding	CR613822		misc_RNA	650	chr8	-	102503397	102504045		GAGGACGTGGAAAGCTTGCCATATTTTATTTCAAGTTAATACTAAAGCTGCCAGACTTAA	bidirectional	NM_024915	GRHL2	grainyhead-like protein 2 homolog	+	102504667	102681952
ASHG19A3A009118	0.0307116	3.1588	down	73.1067	339.224	6.27631	7.93569	529.062	68.803	502.147	34.6011	283.971	32.5797	263.49	112.611	117.45	116.939	8.51808	6.88485	8.48685	5.71573	7.99942	5.31527	7.82747	6.66286	6.84663	6.80285	noncoding	AK091139		misc_RNA	2800	chr17	+	10636354	10639154		GAGTACAAGTAGACATAGATGAGGCTAGCACAATGCAGGTAAAGAGTTTGGTTTTATCCT	intergenic
ASHG19A3A024368	0.0312575	1.96064	down	801.869	1872.04	9.63508	10.6064	2706.97	372.918	2389.03	398.296	1390.44	475.87	1458.33	1486.81	1415.44	1275.45	10.9866	9.35703	10.8273	9.23632	10.4097	9.33576	10.4784	10.2241	10.33	10.0221	noncoding	uc003hkh.2	DQ576800	UCSC_knowngene	1019	chr4	-	77806699	77807718		CTAGCCTTCCCCATCACCTGAAAGAAACTCTTATGCTTTAACATACAAAACTTGTTAAAA	intergenic
ASHG19A3A027756	0.00887685	1.98749	down	441.553	1183.16	8.93685	9.92779	1662.71	196.468	1370.29	313.488	896.755	449.376	1017.14	692.9	968.884	555.532	10.2134	8.48598	9.96977	8.89683	9.73	9.24863	9.92482	9.15463	9.80102	8.89817	noncoding	ENST00000510464	OR1X5P	Ensembl	894	chr5	-	177263434	177264647		AACATCTGCTTCATCACCAACCTGATCCCCAAGCTCCTGGTCAACCATGTGGCAGGAACA	intergenic
ASHG19A3A009267	0.0155616	1.67417	down	38.2657	96.2459	5.46714	6.21058	138.29	29.8383	123.555	23.8948	69.4975	32.3636	92.9129	58.4683	56.9746	46.7636	6.60169	5.57846	6.50238	5.18532	5.86213	5.30646	6.22508	5.73679	5.86164	5.52868	noncoding	uc002gyk.1	BC043529	UCSC_knowngene	1670	chr17	+	20841850	20885670		AATCACACCCAAAATTCCAGCTGCAGGAGAGCTCTGAGATTTCATCTTTCCAACCTCTGT	intergenic
ASHG19A3A051209	0.00896233	1.60462	down	13.0474	29.0743	3.89577	4.578	29.1123	7.87562	28.3545	9.43232	25.9159	15.5638	37.3344	17.4327	24.6545	14.9327	4.45726	3.51159	4.45404	3.93483	4.37398	4.18117	4.83713	3.98471	4.76757	3.86654	noncoding	uc001ysx.1	BC011773	UCSC_knowngene	1098	chr14	-	106829592	106833706		TTACACCTTCACCATCTATGGTATGAATTGGGTATGATAGACCCCTGGACAGGGCTTTGA	intergenic
ASHG19A3A032906	0.047919	2.238	down	763.251	2108.4	9.57546	10.7377	3158.97	323.774	2903.16	431.943	1740.8	459.946	1732.37	1239.36	1006.69	1361.23	11.2173	9.16902	11.113	9.35027	10.7493	9.2839	10.7549	9.95755	9.85375	10.1165	noncoding	ENST00000435919	RP11-367J7.4	Ensembl	1312	chr1	+	157678875	157680187	NM_138927,	CTTTAGGGTATTGAGAAATGGAAGCCCTTACCAGCCCAGTTGTATGTTTTTCTTGAATAG	intergenic
ASHG19A3A044709	0.0171797	1.7335	down	359.286	825.252	8.60969	9.40337	1026.76	148.079	957.942	257.945	753.15	322.408	808.757	511.09	579.654	556.907	9.49117	8.05231	9.42344	8.60138	9.4648	8.76324	9.56828	8.73111	9.06919	8.90041	noncoding	AJ012504		misc_RNA	1238	chr11	-	237040	252981		TTTAGAGCAAGAACAGTCTGTACTTCAGACAGGATCCCAACCCCCACCCAAATTCAATGT	natural antisense	NM_002817	PSMD13	26S proteasome non-ATPase regulatory subunit 13	+	236807	252984
ASHG19A3A044709	0.0171797	1.7335	down	359.286	825.252	8.60969	9.40337	1026.76	148.079	957.942	257.945	753.15	322.408	808.757	511.09	579.654	556.907	9.49117	8.05231	9.42344	8.60138	9.4648	8.76324	9.56828	8.73111	9.06919	8.90041	noncoding	AJ012504		misc_RNA	1238	chr11	-	237040	252981		TTTAGAGCAAGAACAGTCTGTACTTCAGACAGGATCCCAACCCCCACCCAAATTCAATGT	natural antisense	NM_175932	PSMD13	26S proteasome non-ATPase regulatory subunit 13	+	236807	252984
ASHG19A3A040721	0.00160872	1.89549	down	18.3687	49.224	4.39479	5.31736	57.9274	11.3921	51.76	14.3526	52.0933	17.4668	52.3144	26.983	32.025	21.6489	5.39872	4.07559	5.2891	4.48725	5.4338	4.35653	5.35935	4.62758	5.10581	4.42697	noncoding	ENST00000398105	RP11-674N8.1	Ensembl	516	chrX	+	17300682	17301203		TCCTTCTATGAGGAAAGGCTGATGTGGGCATTCCTACCTCAGGAGGGCAATGGCAAAAAA	intergenic
ASHG19A3L0003517	0.0299474	4.87247	down	2987.06	12782.4	11.0912	13.3759	21792	4478.87	20244.3	520.188	6661.19	561.836	6543.61	4466.42	8670.82	4908.01	14.2208	12.5206	14.1254	9.60918	12.8183	9.58536	12.8094	11.8065	12.9057	11.9346	noncoding	BC150253	lincRNA-SEMA6D-3	lincRNA	5955	chr15	+	47476402	48066417	NM_153618,NM_020858,	CGGCATAAAAAGTAACCCTCAAGTGAAGTGTCTCTATACTGTTTTATAGAGTACTTTAAC	exon sense-overlapping	NM_001198999	SEMA6D	semaphorin-6D isoform 1 precursor	+	47476402	48066420
ASHG19A3L0003517	0.0299474	4.87247	down	2987.06	12782.4	11.0912	13.3759	21792	4478.87	20244.3	520.188	6661.19	561.836	6543.61	4466.42	8670.82	4908.01	14.2208	12.5206	14.1254	9.60918	12.8183	9.58536	12.8094	11.8065	12.9057	11.9346	noncoding	BC150253	lincRNA-SEMA6D-3	lincRNA	5955	chr15	+	47476402	48066417	NM_153618,NM_020858,	CGGCATAAAAAGTAACCCTCAAGTGAAGTGTCTCTATACTGTTTTATAGAGTACTTTAAC	exon sense-overlapping	NM_024966	SEMA6D	semaphorin-6D isoform 6 precursor	+	48010685	48057677
ASHG19A3L0003517	0.0299474	4.87247	down	2987.06	12782.4	11.0912	13.3759	21792	4478.87	20244.3	520.188	6661.19	561.836	6543.61	4466.42	8670.82	4908.01	14.2208	12.5206	14.1254	9.60918	12.8183	9.58536	12.8094	11.8065	12.9057	11.9346	noncoding	BC150253	lincRNA-SEMA6D-3	lincRNA	5955	chr15	+	47476402	48066417	NM_153618,NM_020858,	CGGCATAAAAAGTAACCCTCAAGTGAAGTGTCTCTATACTGTTTTATAGAGTACTTTAAC	exon sense-overlapping	NM_020858	SEMA6D	semaphorin-6D isoform 1 precursor	+	48010685	48066420
ASHG19A3L0003517	0.0299474	4.87247	down	2987.06	12782.4	11.0912	13.3759	21792	4478.87	20244.3	520.188	6661.19	561.836	6543.61	4466.42	8670.82	4908.01	14.2208	12.5206	14.1254	9.60918	12.8183	9.58536	12.8094	11.8065	12.9057	11.9346	noncoding	BC150253	lincRNA-SEMA6D-3	lincRNA	5955	chr15	+	47476402	48066417	NM_153618,NM_020858,	CGGCATAAAAAGTAACCCTCAAGTGAAGTGTCTCTATACTGTTTTATAGAGTACTTTAAC	exon sense-overlapping	NM_153618	SEMA6D	semaphorin-6D isoform 4 precursor	+	48010685	48066420
ASHG19A3L0003517	0.0299474	4.87247	down	2987.06	12782.4	11.0912	13.3759	21792	4478.87	20244.3	520.188	6661.19	561.836	6543.61	4466.42	8670.82	4908.01	14.2208	12.5206	14.1254	9.60918	12.8183	9.58536	12.8094	11.8065	12.9057	11.9346	noncoding	BC150253	lincRNA-SEMA6D-3	lincRNA	5955	chr15	+	47476402	48066417	NM_153618,NM_020858,	CGGCATAAAAAGTAACCCTCAAGTGAAGTGTCTCTATACTGTTTTATAGAGTACTTTAAC	exon sense-overlapping	NM_153617	SEMA6D	semaphorin-6D isoform 3 precursor	+	48010685	48066420
ASHG19A3L0003517	0.0299474	4.87247	down	2987.06	12782.4	11.0912	13.3759	21792	4478.87	20244.3	520.188	6661.19	561.836	6543.61	4466.42	8670.82	4908.01	14.2208	12.5206	14.1254	9.60918	12.8183	9.58536	12.8094	11.8065	12.9057	11.9346	noncoding	BC150253	lincRNA-SEMA6D-3	lincRNA	5955	chr15	+	47476402	48066417	NM_153618,NM_020858,	CGGCATAAAAAGTAACCCTCAAGTGAAGTGTCTCTATACTGTTTTATAGAGTACTTTAAC	exon sense-overlapping	NM_153616	SEMA6D	semaphorin-6D isoform 2 precursor	+	48010685	48066420
ASHG19A3L0003517	0.0299474	4.87247	down	2987.06	12782.4	11.0912	13.3759	21792	4478.87	20244.3	520.188	6661.19	561.836	6543.61	4466.42	8670.82	4908.01	14.2208	12.5206	14.1254	9.60918	12.8183	9.58536	12.8094	11.8065	12.9057	11.9346	noncoding	BC150253	lincRNA-SEMA6D-3	lincRNA	5955	chr15	+	47476402	48066417	NM_153618,NM_020858,	CGGCATAAAAAGTAACCCTCAAGTGAAGTGTCTCTATACTGTTTTATAGAGTACTTTAAC	exon sense-overlapping	NM_153619	SEMA6D	semaphorin-6D isoform 5 precursor	+	48010685	48066420
ASHG19A3A042421	0.0230825	3.68385	down	39.5356	198.734	5.28047	7.16168	308.834	24.4255	318.834	16.137	138.335	18.4539	131.977	67.9912	95.6912	70.6704	7.7381	5.25893	7.82844	4.64857	6.90064	4.44028	6.76986	5.94529	6.57136	6.10927	noncoding	AB073357		misc_RNA	1840	chr10	-	8107688	8109159		TATGAGTTATCTCCAGTGCTCAGATATCCGGCAGCTTTTTCCTAGGAAGTCAGCTTTGCA	intronic antisense	NM_002051	GATA3	trans-acting T-cell-specific transcription	+	8096666	8117164
ASHG19A3A042421	0.0230825	3.68385	down	39.5356	198.734	5.28047	7.16168	308.834	24.4255	318.834	16.137	138.335	18.4539	131.977	67.9912	95.6912	70.6704	7.7381	5.25893	7.82844	4.64857	6.90064	4.44028	6.76986	5.94529	6.57136	6.10927	noncoding	AB073357		misc_RNA	1840	chr10	-	8107688	8109159		TATGAGTTATCTCCAGTGCTCAGATATCCGGCAGCTTTTTCCTAGGAAGTCAGCTTTGCA	intronic antisense	NM_001002295	GATA3	trans-acting T-cell-specific transcription	+	8096666	8117164
ASHG19A3A010512	0.0494484	1.84236	down	18.8394	51.3025	4.43537	5.31693	69.7387	24.5629	61.8169	19.4612	50.188	24.2313	52.2652	10.6604	22.5037	15.2811	5.65959	5.26979	5.53659	4.90918	5.37735	4.86401	5.35791	3.23447	4.65319	3.89942	noncoding	ENST00000431648	ANKRD20A5	Ensembl	2346	chr18	+	14179393	14226111	uc001eix.1,ENST00000451663,ENST00000416817,	GTAATTAATATCCAAAGAGGCTTTATTGAGAGTAGAAAGAAAGACCTCATGCTAGAAGAG	intergenic
ASHG19A3A010633	0.0476383	3.70142	down	27.1334	119.192	4.50112	6.38919	175.399	10.8937	174.067	5.60712	56.4652	12.7491	55.6171	54.3448	134.412	52.072	6.94473	4.00744	6.98503	3.31293	5.54939	3.87122	5.44116	5.63028	7.02566	5.68371	noncoding	AK127246		misc_RNA	4685	chr18	+	44339686	44344371		TATATGGGTTGCTTGGTGAGATTTCACCTCCACTTATGAAGACAATAAATTCTTGTGTCC	intergenic
ASHG19A3A015165	0.00987879	1.54503	down	22.4367	50.5664	4.69377	5.3214	68.1852	16.0311	55.9979	16.6347	50.5045	21.0991	51.7064	34.2397	26.4382	24.1787	5.62497	4.59129	5.39596	4.69026	5.38689	4.64311	5.34055	4.966	4.85862	4.57819	noncoding	NR_026925	LOC151174	RefSeq_NR	1977	chr2	-	239133753	239140318		TGAGTGACTTATTTGTGTTTTCCTCAAAGCTAGAGGGGACCCCCAATCTGTTTGTTTCCA	intergenic
ASHG19A3A040853	0.0372632	2.49771	down	1130.98	2876.62	9.94485	11.2655	3983.11	404.828	3702.74	417.223	2282.13	504.711	2222.8	2406.1	2192.33	1922.06	11.5665	9.46588	11.4907	9.30525	11.1836	9.43284	11.1519	10.9166	10.9346	10.6036	noncoding	G36913		misc_RNA	477	chrX	+	39910500	39910977		AGGTACTCTGTAAACAAAACAAAGTTATATCACCAAGTGCCTTCCCCGAATTCGCTCCCT	natural antisense	NM_017745	BCOR	BCL-6 corepressor isoform a	-	39910498	39956719
ASHG19A3A040853	0.0372632	2.49771	down	1130.98	2876.62	9.94485	11.2655	3983.11	404.828	3702.74	417.223	2282.13	504.711	2222.8	2406.1	2192.33	1922.06	11.5665	9.46588	11.4907	9.30525	11.1836	9.43284	11.1519	10.9166	10.9346	10.6036	noncoding	G36913		misc_RNA	477	chrX	+	39910500	39910977		AGGTACTCTGTAAACAAAACAAAGTTATATCACCAAGTGCCTTCCCCGAATTCGCTCCCT	natural antisense	NM_001123384	BCOR	BCL-6 corepressor isoform b	-	39910498	40036582
ASHG19A3A040853	0.0372632	2.49771	down	1130.98	2876.62	9.94485	11.2655	3983.11	404.828	3702.74	417.223	2282.13	504.711	2222.8	2406.1	2192.33	1922.06	11.5665	9.46588	11.4907	9.30525	11.1836	9.43284	11.1519	10.9166	10.9346	10.6036	noncoding	G36913		misc_RNA	477	chrX	+	39910500	39910977		AGGTACTCTGTAAACAAAACAAAGTTATATCACCAAGTGCCTTCCCCGAATTCGCTCCCT	natural antisense	NM_001123385	BCOR	BCL-6 corepressor isoform c	-	39910498	39956719
ASHG19A3A040853	0.0372632	2.49771	down	1130.98	2876.62	9.94485	11.2655	3983.11	404.828	3702.74	417.223	2282.13	504.711	2222.8	2406.1	2192.33	1922.06	11.5665	9.46588	11.4907	9.30525	11.1836	9.43284	11.1519	10.9166	10.9346	10.6036	noncoding	G36913		misc_RNA	477	chrX	+	39910500	39910977		AGGTACTCTGTAAACAAAACAAAGTTATATCACCAAGTGCCTTCCCCGAATTCGCTCCCT	natural antisense	NM_001123383	BCOR	BCL-6 corepressor isoform a	-	39910498	40036582
ASHG19A3A019132	0.0441785	2.29752	down	13.4386	40.3501	3.78422	4.9843	56.487	13.7812	50.7355	5	27.8925	15.449	32.1765	15.0081	34.4589	17.9549	5.3647	4.35822	5.26077	2.49059	4.48626	4.17055	4.60618	3.75777	5.2036	4.14397	noncoding	ENST00000436529	AP000240.6	Ensembl	388	chr21	+	30744820	30745886		ATTCTTCTACCAGTGGTGTAAAACCCTAAAGAGGCTCTGCATAAGACCTACCACTGCTCT	intergenic
ASHG19A3L0001622	0.0486022	1.62751	down	363.533	813.822	8.64924	9.3519	1132.32	145.856	1023.8	279.479	708.278	369.305	710.98	559.607	493.728	463.419	9.65323	8.032	9.52974	8.72701	9.37513	8.96979	9.36677	8.8613	8.83465	8.65608	noncoding	chr5:172618919-172633619+	lincRNA-NKX2-5-1	lincRNA	14701	chr5	+	172618919	172633619		ATCAGGGACACCAAATTCTTAACCCTGTGACTGCCCCTCTAGAGAACATCCTTTCATTTG	intergenic
ASHG19A3A052022	0.0159035	1.68893	down	332.564	839.969	8.64623	9.40234	1031.05	255.425	980.687	295.475	857.247	327.567	886.375	375.498	444.488	408.853	9.49962	8.83915	9.45869	8.80531	9.6528	8.78851	9.70182	8.32049	8.69877	8.4777	noncoding	uc001zmh.1	AK125393	UCSC_knowngene	860	chr15	-	40986227	40987303	ENST00000499988,	ACCGTATCGTGGTTTACCAGAAAGTTTTGACCCGTGATTCCGGTTTTAAAGGCTGAGTAG	bidirectional	NM_133487	RAD51	DNA repair protein RAD51 homolog 1 isoform 2	+	40987326	41024356
ASHG19A3A052022	0.0159035	1.68893	down	332.564	839.969	8.64623	9.40234	1031.05	255.425	980.687	295.475	857.247	327.567	886.375	375.498	444.488	408.853	9.49962	8.83915	9.45869	8.80531	9.6528	8.78851	9.70182	8.32049	8.69877	8.4777	noncoding	uc001zmh.1	AK125393	UCSC_knowngene	860	chr15	-	40986227	40987303	ENST00000499988,	ACCGTATCGTGGTTTACCAGAAAGTTTTGACCCGTGATTCCGGTTTTAAAGGCTGAGTAG	bidirectional	NM_001164269	RAD51	DNA repair protein RAD51 homolog 1 isoform 2	+	40987377	41024356
ASHG19A3A052022	0.0159035	1.68893	down	332.564	839.969	8.64623	9.40234	1031.05	255.425	980.687	295.475	857.247	327.567	886.375	375.498	444.488	408.853	9.49962	8.83915	9.45869	8.80531	9.6528	8.78851	9.70182	8.32049	8.69877	8.4777	noncoding	uc001zmh.1	AK125393	UCSC_knowngene	860	chr15	-	40986227	40987303	ENST00000499988,	ACCGTATCGTGGTTTACCAGAAAGTTTTGACCCGTGATTCCGGTTTTAAAGGCTGAGTAG	bidirectional	NM_001164270	RAD51	DNA repair protein RAD51 homolog 1 isoform 3	+	40987326	41024356
ASHG19A3A052022	0.0159035	1.68893	down	332.564	839.969	8.64623	9.40234	1031.05	255.425	980.687	295.475	857.247	327.567	886.375	375.498	444.488	408.853	9.49962	8.83915	9.45869	8.80531	9.6528	8.78851	9.70182	8.32049	8.69877	8.4777	noncoding	uc001zmh.1	AK125393	UCSC_knowngene	860	chr15	-	40986227	40987303	ENST00000499988,	ACCGTATCGTGGTTTACCAGAAAGTTTTGACCCGTGATTCCGGTTTTAAAGGCTGAGTAG	bidirectional	NM_002875	RAD51	DNA repair protein RAD51 homolog 1 isoform 1	+	40987326	41024356
ASHG19A3A008224	0.00976463	1.62642	down	17.4236	41.9629	4.34896	5.05066	52.8795	14.3688	54.8921	12.4964	27.7329	16.974	38.4192	20.7687	35.8907	22.5104	5.26979	4.42082	5.3685	4.29194	4.47757	4.31073	4.87877	4.24092	5.2587	4.48039	noncoding	ENST00000499603	AC126327.1	Ensembl	1365	chr17	-	34897581	34900678		ATAGCTTGTGGTTGTCGTTACACTGGAAGGAAATAGAAAACCGGACAGTGGTGTGTGTGT	bidirectional	NM_024835	GGNBP2	gametogenetin-binding protein 2	+	34900736	34946276
ASHG19A3A051528	0.0362731	2.74939	down	15.2725	54.7961	3.90457	5.36368	81.5277	8.75138	75.8196	5.12782	35.6905	8.72036	31.9171	27.1667	49.0255	26.5962	5.87991	3.66786	5.82413	3.21099	4.85888	3.28727	4.59511	4.63796	5.66038	4.71877	noncoding	AK022167		NRED	1761	chr14	+	65476388	65478149		GCCATTGATATACTTACCTCATTTCTGAATTGGAAGAGTTTTTGAGGTAAAGACTACATG	intron sense-overlapping	NM_001202558	CHURC1-FNTB	CHURC1-FNTB protein isoform 2	+	65381078	65529373
ASHG19A3A051528	0.0362731	2.74939	down	15.2725	54.7961	3.90457	5.36368	81.5277	8.75138	75.8196	5.12782	35.6905	8.72036	31.9171	27.1667	49.0255	26.5962	5.87991	3.66786	5.82413	3.21099	4.85888	3.28727	4.59511	4.63796	5.66038	4.71877	noncoding	AK022167		NRED	1761	chr14	+	65476388	65478149		GCCATTGATATACTTACCTCATTTCTGAATTGGAAGAGTTTTTGAGGTAAAGACTACATG	intron sense-overlapping	NM_002028	FNTB	protein farnesyltransferase subunit beta	+	65453506	65529370
ASHG19A3A051528	0.0362731	2.74939	down	15.2725	54.7961	3.90457	5.36368	81.5277	8.75138	75.8196	5.12782	35.6905	8.72036	31.9171	27.1667	49.0255	26.5962	5.87991	3.66786	5.82413	3.21099	4.85888	3.28727	4.59511	4.63796	5.66038	4.71877	noncoding	AK022167		NRED	1761	chr14	+	65476388	65478149		GCCATTGATATACTTACCTCATTTCTGAATTGGAAGAGTTTTTGAGGTAAAGACTACATG	intron sense-overlapping	NM_001202559	CHURC1-FNTB	CHURC1-FNTB protein isoform 1	+	65381078	65529373
ASHG19A3A051528	0.0362731	2.74939	down	15.2725	54.7961	3.90457	5.36368	81.5277	8.75138	75.8196	5.12782	35.6905	8.72036	31.9171	27.1667	49.0255	26.5962	5.87991	3.66786	5.82413	3.21099	4.85888	3.28727	4.59511	4.63796	5.66038	4.71877	noncoding	AK022167		NRED	1761	chr14	+	65476388	65478149		GCCATTGATATACTTACCTCATTTCTGAATTGGAAGAGTTTTTGAGGTAAAGACTACATG	intronic antisense	NM_197957	MAX	protein max isoform f	-	65472891	65569227
ASHG19A3A026119	0.0397386	1.83263	down	41.4734	98.0038	5.43417	6.30808	108.155	13.7863	106.524	28.6154	83.3553	39.56	88.4858	69.4513	103.499	55.9542	6.27494	4.35874	6.29897	5.44409	6.13539	5.60809	6.15268	5.97454	6.67843	5.78539	noncoding	ENST00000332534	GAPDHP29	Ensembl	978	chr1	+	94767593	94768581		GAATTTGGCTACAGCAACAAAGTGATAACCTTTATGATCCACATGGCTTCCAAGAAGTAA	intergenic
ASHG19A3A024792	0.0255614	2.96946	down	8.9328	36.8641	3.21373	4.78394	46.4188	5	39.8446	9.48512	19.215	6.30444	24.9242	14.3809	53.9178	9.49357	5.09725	2.41344	4.92366	3.941	3.89808	2.86096	4.21088	3.69156	5.7898	3.1617	noncoding	ENST00000508388	RP11-208N20.1	Ensembl	138	chr4	-	142491083	142497230		TAGAGGCAGTGTTATGCTAGAGCTGTCCCTTAGCGAGCTGATTTTAAAGCTTGAAATCGG	intergenic
ASHG19A3A028678	0.0451982	2.16522	down	2144.8	5514.2	11.1232	12.2377	5376.99	1407.22	5150.9	1350.66	7154.89	1327.19	7166.44	3208.13	2721.78	3430.81	12.0566	11.0784	12.0178	10.9315	12.9356	10.8116	12.9347	11.346	11.244	11.4487	noncoding	ENST00000354355	CTB-161M19.3	Ensembl	330	chr5	+	118309490	118309820	NM_001099285,ENST00000421078,	TCCGAAATCACCACCAAGGACTTACAGGAGAAGAAGGAAGTTGTGGAAGAGGCAGAAAAT	intronic antisense	NM_173666	DTWD2	DTW domain-containing protein 2	-	118172568	118324240
ASHG19A3A010908	0.0465648	2.18354	down	529.578	1534.41	9.12815	10.2548	2363.46	161.577	2182.1	435.26	975.865	519.165	1088.26	862.588	1062.38	669.299	10.7721	8.19115	10.6801	9.35887	9.86415	9.47475	10.03	9.46291	9.92768	9.15308	noncoding	uc002mbg.1	AK126532	UCSC_knowngene	2949	chr19	-	4791756	4794948		ATCTCGTTTCTTATCCACATACGTAGCTCCCAGCAATTCCAAGGCTTCCACGGCAGCTTC	natural antisense	NM_018708	FEM1A	protein fem-1 homolog A	+	4791727	4795571
ASHG19A3A024357	0.00704515	2.03769	down	12.7733	36.5033	3.83339	4.86033	36.6956	6.86984	51.6458	8.24401	40.4561	18.1034	33.258	14.934	20.4608	15.7153	4.7767	3.29154	5.28609	3.76551	5.05366	4.41216	4.65676	3.75127	4.52842	3.94649	noncoding	AK022106		NRED	2902	chr4	-	77061456	77064351		TAAATTAGCGAGCAGCATTGTTAGGACCACTGCTTGTCCTATCTCAGTATAGAGATGCCC	intron sense-overlapping	NM_017426	NUP54	nucleoporin p54	-	77035816	77069655
ASHG19A3A026909	0.0113961	1.56485	down	679.302	1599.93	9.6517	10.2977	2432.31	818.687	2423.18	615.514	1185.25	638.298	1143.45	660.219	815.469	663.793	10.8205	10.4034	10.846	9.85118	10.1612	9.77055	10.1035	9.09283	9.55741	9.14055	noncoding	NR_024054	LOC100170939	RefSeq_NR	1010	chr5	-	69423288	69521622		TTAAAGGAATAATTCTCCTCCGACTCTGCCGTTCCATCCAGTGAAACTCTTCATTCTGGG	intergenic
ASHG19A3A007197	0.00222081	1.57272	down	55.083	122.024	5.98336	6.63661	118.962	35.3189	119.876	38.5261	134.573	46.6085	119.12	80.2508	117.589	74.711	6.40381	5.83993	6.46328	5.86734	6.85435	5.8559	6.61276	6.17113	6.84887	6.18247	noncoding	NR_023312	CIRBP	RefSeq_NR	3312	chr19	+	1269266	1274809		CGTCAGGGACCTGCCCGACTCAGTGGAAGCGGGGAGAGGTGGTGAGAGATGACCCCTGTT	exon sense-overlapping	NM_001280	CIRBP	cold-inducible RNA-binding protein	+	1269266	1273171
ASHG19A3A019133	0.0151583	1.64573	down	140.691	328.356	7.29292	8.01165	451.723	77.3054	403.024	95.263	263.672	112.21	318.522	245.705	204.84	172.973	8.27558	7.06005	8.15843	7.15937	7.8789	7.17623	8.12867	7.73194	7.61665	7.33699	noncoding	ENST00000429843	AP000240.7	Ensembl	406	chr21	+	30868366	30872706		TTGTTATCACAATAATTTATAGCCAGGATGCCTCTTCCACCTGAGAGTGAGCTGCCTGAG	intergenic
ASHG19A3A034520	0.0136554	1.60842	down	102.857	261.566	6.95288	7.63853	371.921	72.1645	376.858	87.2764	196.371	107.113	201.021	113.7	161.658	134.033	8.00111	6.95754	8.06502	7.03432	7.43197	7.10709	7.40949	6.67563	7.28506	6.98983	noncoding	uc003txi.3	PMS2L15	UCSC_knowngene	991	chr7	+	72476665	72555749		ACATCCTAATTTGCGTAGCTGCTCAGTTTTAAAAAATGCAATGCATTTTTACCTCTTAGG	bidirectional	NM_001013739	STAG3L3	STAG3-like protein 3	-	72469026	72476455
ASHG19A3A025401	0.0347887	1.56369	down	288.331	620.019	8.33581	8.98077	819.331	122.733	612.891	231.232	545.761	321.717	618.192	440.927	503.921	325.046	9.15601	7.77075	8.77657	8.44587	8.96682	8.7604	9.13913	8.53055	8.86532	8.17149	noncoding	ENST00000502245	RP11-431M7.3	Ensembl	1043	chr4	+	36258139	36275562		AATGGAGAAGGCTAAACTTTTTCTTCCCACATGCTCACTTCCTTGCTTGTTCGCTAGCTG	intergenic
ASHG19A3A016283	0.00292534	1.81391	down	38.753	113.879	5.5619	6.42101	167.445	44.3354	158.164	34.0126	79.5445	32.4729	107.248	42.0154	56.9955	40.9288	6.87466	6.2003	6.84514	5.69132	6.06993	5.31008	6.45251	5.26651	5.8628	5.34129	noncoding	AK026284		misc_RNA	1912	chr1	+	14726837	14728734		ATAGCTTGAACCCAGAAGATGTTAAGGTTGACTTTCAGCAAAGCTTGAAAAATAGCATAT	intergenic
ASHG19A3A047671	0.0324182	3.87072	down	263.696	1453.94	8.06018	10.0128	2450.14	132.902	2249.23	124.633	1053.19	156.989	1158.21	467.654	358.914	436.3	10.832	7.88816	10.7305	7.54565	9.98696	7.6842	10.1261	8.61205	8.38829	8.57085	noncoding	ENST00000443034	RP5-1092A11.5	Ensembl	754	chr1	-	3575501	3585336		ACACACCCACCCAGTTTCTGTACCGTGGAGCTTCTTGGGGAAGTTTCAGACTAGGAAACA	intronic antisense	NM_001204187	TP73	tumor protein p73 isoform k	+	3569128	3652765
ASHG19A3A047671	0.0324182	3.87072	down	263.696	1453.94	8.06018	10.0128	2450.14	132.902	2249.23	124.633	1053.19	156.989	1158.21	467.654	358.914	436.3	10.832	7.88816	10.7305	7.54565	9.98696	7.6842	10.1261	8.61205	8.38829	8.57085	noncoding	ENST00000443034	RP5-1092A11.5	Ensembl	754	chr1	-	3575501	3585336		ACACACCCACCCAGTTTCTGTACCGTGGAGCTTCTTGGGGAAGTTTCAGACTAGGAAACA	intronic antisense	NM_001204188	TP73	tumor protein p73 isoform l	+	3569128	3652765
ASHG19A3A047671	0.0324182	3.87072	down	263.696	1453.94	8.06018	10.0128	2450.14	132.902	2249.23	124.633	1053.19	156.989	1158.21	467.654	358.914	436.3	10.832	7.88816	10.7305	7.54565	9.98696	7.6842	10.1261	8.61205	8.38829	8.57085	noncoding	ENST00000443034	RP5-1092A11.5	Ensembl	754	chr1	-	3575501	3585336		ACACACCCACCCAGTTTCTGTACCGTGGAGCTTCTTGGGGAAGTTTCAGACTAGGAAACA	intronic antisense	NM_001204184	TP73	tumor protein p73 isoform h	+	3569128	3652765
ASHG19A3A047671	0.0324182	3.87072	down	263.696	1453.94	8.06018	10.0128	2450.14	132.902	2249.23	124.633	1053.19	156.989	1158.21	467.654	358.914	436.3	10.832	7.88816	10.7305	7.54565	9.98696	7.6842	10.1261	8.61205	8.38829	8.57085	noncoding	ENST00000443034	RP5-1092A11.5	Ensembl	754	chr1	-	3575501	3585336		ACACACCCACCCAGTTTCTGTACCGTGGAGCTTCTTGGGGAAGTTTCAGACTAGGAAACA	intronic antisense	NM_001204185	TP73	tumor protein p73 isoform i	+	3569128	3652765
ASHG19A3A047671	0.0324182	3.87072	down	263.696	1453.94	8.06018	10.0128	2450.14	132.902	2249.23	124.633	1053.19	156.989	1158.21	467.654	358.914	436.3	10.832	7.88816	10.7305	7.54565	9.98696	7.6842	10.1261	8.61205	8.38829	8.57085	noncoding	ENST00000443034	RP5-1092A11.5	Ensembl	754	chr1	-	3575501	3585336		ACACACCCACCCAGTTTCTGTACCGTGGAGCTTCTTGGGGAAGTTTCAGACTAGGAAACA	intronic antisense	NM_001204186	TP73	tumor protein p73 isoform j	+	3569128	3652765
ASHG19A3A047671	0.0324182	3.87072	down	263.696	1453.94	8.06018	10.0128	2450.14	132.902	2249.23	124.633	1053.19	156.989	1158.21	467.654	358.914	436.3	10.832	7.88816	10.7305	7.54565	9.98696	7.6842	10.1261	8.61205	8.38829	8.57085	noncoding	ENST00000443034	RP5-1092A11.5	Ensembl	754	chr1	-	3575501	3585336		ACACACCCACCCAGTTTCTGTACCGTGGAGCTTCTTGGGGAAGTTTCAGACTAGGAAACA	intronic antisense	NM_005427	TP73	tumor protein p73 isoform a	+	3569128	3652765
ASHG19A3A021601	0.0154857	1.61434	down	58.5274	145.396	6.15324	6.84418	177.191	43.0093	172.825	63.7676	140.175	63.9537	155.895	58.1501	80.8935	63.7563	6.95835	6.15133	6.97602	6.58617	6.91875	6.33491	7.02649	5.72903	6.34131	5.96478	noncoding	uc003eoc.1	BC043572	UCSC_knowngene	1768	chr3	-	131044145	131100319	ENST00000502521,	GGTCTGGTCTTACTTTTTAAGCAGGAAGAAGACTACAAACCACCATCTACCATCTGCCAG	bidirectional	NM_152395	NUDT16	U8 snoRNA-decapping enzyme isoform 2	+	131100608	131107674
ASHG19A3A021601	0.0154857	1.61434	down	58.5274	145.396	6.15324	6.84418	177.191	43.0093	172.825	63.7676	140.175	63.9537	155.895	58.1501	80.8935	63.7563	6.95835	6.15133	6.97602	6.58617	6.91875	6.33491	7.02649	5.72903	6.34131	5.96478	noncoding	uc003eoc.1	BC043572	UCSC_knowngene	1768	chr3	-	131044145	131100319	ENST00000502521,	GGTCTGGTCTTACTTTTTAAGCAGGAAGAAGACTACAAACCACCATCTACCATCTGCCAG	bidirectional	NM_001171905	NUDT16	U8 snoRNA-decapping enzyme isoform 3	+	131100514	131107674
ASHG19A3A021601	0.0154857	1.61434	down	58.5274	145.396	6.15324	6.84418	177.191	43.0093	172.825	63.7676	140.175	63.9537	155.895	58.1501	80.8935	63.7563	6.95835	6.15133	6.97602	6.58617	6.91875	6.33491	7.02649	5.72903	6.34131	5.96478	noncoding	uc003eoc.1	BC043572	UCSC_knowngene	1768	chr3	-	131044145	131100319	ENST00000502521,	GGTCTGGTCTTACTTTTTAAGCAGGAAGAAGACTACAAACCACCATCTACCATCTGCCAG	intronic antisense	NM_001146003	NEK11	serine/threonine-protein kinase Nek11 isoform 3	+	130745693	131069309
ASHG19A3A021601	0.0154857	1.61434	down	58.5274	145.396	6.15324	6.84418	177.191	43.0093	172.825	63.7676	140.175	63.9537	155.895	58.1501	80.8935	63.7563	6.95835	6.15133	6.97602	6.58617	6.91875	6.33491	7.02649	5.72903	6.34131	5.96478	noncoding	uc003eoc.1	BC043572	UCSC_knowngene	1768	chr3	-	131044145	131100319	ENST00000502521,	GGTCTGGTCTTACTTTTTAAGCAGGAAGAAGACTACAAACCACCATCTACCATCTGCCAG	intronic antisense	NM_024800	NEK11	serine/threonine-protein kinase Nek11 isoform 1	+	130745693	131069309
ASHG19A3A021601	0.0154857	1.61434	down	58.5274	145.396	6.15324	6.84418	177.191	43.0093	172.825	63.7676	140.175	63.9537	155.895	58.1501	80.8935	63.7563	6.95835	6.15133	6.97602	6.58617	6.91875	6.33491	7.02649	5.72903	6.34131	5.96478	noncoding	uc003eoc.1	BC043572	UCSC_knowngene	1768	chr3	-	131044145	131100319	ENST00000502521,	GGTCTGGTCTTACTTTTTAAGCAGGAAGAAGACTACAAACCACCATCTACCATCTGCCAG	bidirectional	NM_001171906	NUDT16	U8 snoRNA-decapping enzyme isoform 1	+	131100608	131101641
ASHG19A3A019070	0.0258238	2.95234	down	21.1365	97.9356	4.5772	6.13906	130.061	20.1388	131.384	10.4066	107.482	16.4896	95.2835	28.8091	25.4679	29.8387	6.52234	4.95611	6.58617	4.05675	6.51226	4.26536	6.26068	4.72182	4.81385	4.88598	noncoding	uc010glc.2	C21orf34	UCSC_knowngene	3405	chr21	+	17443433	17982094	NR_027791,NR_027790,	GGCAAAAATATTGACAACAGTTTGGGTAACTGGATTCCAAAATGGGCATCCATCTAAGAG	intergenic
[truncated: 391 more rows]
