# Supplementary material for: Expression Pattern of Long Non-Coding RNAs in Renal Cell Carcinoma Revealed by Microarray
Source: PLoS One. 2014 Jun 6;9(6):e99372. doi: 10.1371/journal.pone.0099372 (PMC4048223; doi:10.1371/journal.pone.0099372)
Supplement: Table S3 — HOX cluster profiling. (XLS) [file pone.0099372.s003.xls]

## Sheet: HOX cluster profiling
HOX cluster profiling (Entities where at least 5 out of 10 samples have flags in Present or Marginal). This table contains profiling data of all probes in the four HOX loci, targeting 407 discrete transcribed regions (Rinn, Kertesz et al. 2007), LncRNAs and coding transcripts. # Column A: ProbeName, it represents the probe name. # Column B ~ K: Raw Intensity of each sample. # Column L ~ U: Normal…
	Raw Intensity										Normalized Intensity										Annotations
ProbeName	[1N, N](raw)	[1T, T](raw)	[2N, N](raw)	[2T, T](raw)	[3N, N](raw)	[3T, T](raw)	[4N, N](raw)	[4T, T](raw)	[5N, N](raw)	[5T, T](raw)	[1N, N](normalized)	[1T, T](normalized)	[2N, N](normalized)	[2T, T](normalized)	[3N, N](normalized)	[3T, T](normalized)	[4N, N](normalized)	[4T, T](normalized)	[5N, N](normalized)	[5T, T](normalized)	type	seqname	GeneSymbol	source	RNAlength	chrom	strand	txStart	txEnd	Xhyb	probeSeq	EntrezID	unigene	GO	ProteinAccession	product
ASHG19A3H0000507	125.091	49.5891	115.01	100.727	96.9794	294.357	103.769	127.344	149.266	115.617	6.47118	6.37581	6.40687	7.24242	6.35792	8.62579	6.398	6.82502	7.17814	6.78967	coding	NM_153693_intron1-	NM_153693	HOX cluster	11160	chr12	-	54411198	54422359		AGGATAAGGAAGGGTTAGTGAAGTAGGAATTCATCCCTTTGCCTTTACCTGGTCGGTCTA
ASHG19A3H0000573	376.199	367.369	389.594	245.464	337.809	265.99	371.567	271.294	358.65	313.4	8.0158	9.33744	8.10835	8.53055	8.25073	8.46955	8.35622	7.87401	8.3865	8.12354	coding	NM_014620_Exon4-	NM_014620	HOX cluster	1180	chr12	-	54448633	54449813		ACTAATTCACATCCACTGGTTTATTATTGATCACGGGGCATTTCACATCGACACTAAAAT
ASHG19A3H0000610	69.9747	60.102	95.5576	38.2876	115.574	42.8563	89.0314	55.5559	77.2863	62.5242	5.66406	6.6798	6.14829	5.85822	6.62379	5.7318	6.16102	5.66242	6.27846	5.93788	coding	NM_019558_Exon2-	NM_019558	HOX cluster	682	chr2	-	176996044	176996726		CAATTATTAAGTGCTAATCATTAGGAAGTTTACGTTGTTGAGGCAAATCACTAGCTCAGA
CUST_38_PI426249100	111.172	35.9815	112.269	37.0253	97.6285	48.1591	110.784	82.1174	79.0408	98.6307	6.31437	5.86702	6.3731	5.81137	6.36819	5.9054	6.50465	6.20433	6.30677	6.56902	coding	NM_004502_Exon1-	NM_004502	HOX cluster	503	chr17	-	46687880	46688383	NM_004502,	TTTCTAAATATCCAGCCTCAAGTTCGGTTTTCGCTACCGGAGCCTTCCCAGAACAAACTT
ASHG19A3A016629	3381.1	10290.3	3730.59	747.839	3254.54	924.318	3426.34	2448.39	5301.29	2592.17	11.3195	13.5851	11.5044	10.1252	11.7429	10.3033	11.8205	10.936	12.2064	11.0267	coding	NM_021192	HOXD11	RefSeq_coding	1463	chr2	+	176972083	176974314		CTTCCTCTTCGGTGAATGCAGGTTATTTAAACTTTGGGAAATGTACTTTTAGTCTGTCAT	3237	Hs.421136	GO:0043565|GO:0003700|GO:0030528|GO:0009952|GO:0001658|GO:0060351|GO:0048589|GO:0009953|GO:0042733|GO:0001656|GO:0001759|GO:0007389|GO:0010720|GO:0032332|GO:0009954|GO:0006355|GO:0001501|GO:0006351|GO:0005634	NP_067015	Homeobox D11
ASHG19A3A048663	143.951	33.2759	123.521	54.8462	93.3817	77.2216	126.777	98.2725	115.199	87.9305	6.65641	5.74417	6.50199	6.36819	6.30028	6.61599	6.70777	6.46328	6.82029	6.40703	coding	NM_004503	HOXC6	RefSeq_coding	1681	chr12	+	54422193	54424606		TAGACCGACCAGGTAAAGGCAAAGGGATGAATTCCTACTTCACTAACCCTTCCTTATCCT	3221	Hs.549040	GO:0043565|GO:0003700|GO:0030528|GO:0009952|GO:0051216|GO:0048562|GO:0007275|GO:0006355|GO:0006351|GO:0005634	NP_705897	Homeobox C4
CUST_1_PI426247286	17.9436	8.84046	32.8946	11.1989	22.5476	20.2441	34.7178	25.1997	23.2701	24.2624	3.78941	3.68487	4.65887	4.1543	4.15502	4.58235	4.72686	4.52856	4.69609	4.58477	coding	NM_017410_intron1+	NM_017410	HOX cluster	5356	chr12	+	54333426	54338783		ATAACAGAAATGAAAAGCATTAGGGAGCTTCACTATGCAGTGCAATCCTCTGGCCCCGTT
CUST_15_PI426249100	132.871	61.172	122.833	79.1093	119.908	96.0731	135.386	111.403	83.4009	109.728	6.54991	6.70832	6.49461	6.8943	6.67994	6.94268	6.80729	6.64587	6.38241	6.71477	coding	NM_018953_Exon1+	NM_018953	HOX cluster	529	chr12	+	54426831	54427360	uc.344+,NM_018953,	TATAAGCAGAGCCCCAATATCCCTGCCTATAACATGCAAACTTGTGGGAACTATGGATCG
ASHG19A3A008512	5515.93	485.908	4964.74	1883.73	1805.5	1861.35	1801.91	2746.06	6692.52	2931.3	12.0996	9.70572	11.9497	11.3852	10.8103	11.2714	10.8146	11.1075	12.5416	11.2097	coding	NM_024016	HOXB8	RefSeq_coding	1834	chr17	-	46689708	46692301		TTGTTCTGTTGTCTGCGCCTGAAAAGGGCGGAAGAGTTACAATAAAGTTTACAAGCGAGA	3218	Hs.514292	GO:0043565|GO:0003700|GO:0030528|GO:0008344|GO:0009952|GO:0021516|GO:0048704|GO:0007625|GO:0007275|GO:0006355|GO:0019233|GO:0006351|GO:0005634	NP_076921	Homeobox B8
ASHG19A3H0000593	38.3644	14.5761	33.3108	11.704	18.9747	18.7697	23.1553	9.77368	17.914	18.6885	4.83372	4.44402	4.67654	4.21141	3.8777	4.46766	4.08656	3.11126	4.367	4.20536	coding	NM_024016_Exon1+	NM_024016	HOX cluster	659	chr17	+	46691642	46692301		GCAGGGACTCCCCGGTTTTGTATTTGGAGAACAGTGAGTTGACGAAATAAGAGCTCATTT
CUST_50_PI426249100	212.247	94.8444	197.06	136.574	191.295	168.701	236.674	179.005	226.512	162.129	7.20688	7.37692	7.16006	7.67523	7.39142	7.78778	7.66533	7.29851	7.75994	7.24808	coding	NM_021192_Exon1+	NM_021192	HOX cluster	781	chr2	+	176972083	176972864	NM_021192,	GTCTGACTTCGCTAGCAAGCCTTCGTTCCTTTCCCAACCGTCGTCCTGCCAGATGACTTT
CUST_17_PI426249100	18933.1	2546.41	17638	3851.77	9847.8	7427.07	10314.1	11468.5	13907.7	10724.3	14.0065	11.8377	13.9164	12.3637	13.4143	13.183	13.5001	13.1789	13.588	13.0816	coding	NM_014620_Exon2+	NM_014620	HOX cluster	117	chr12	+	54446943	54447060	NM_014620,	AGAAATGACGTCAGAATCATTTGCATCCCGCTGCCTCTACCTGCCTGGTCCAGCTGGGAC
ASHG19A3H0000526	80.7721	51.457	65.7801	28.6888	84.6541	39.8164	72.1507	42.4896	46.8252	46.1865	5.86654	6.43743	5.62789	5.44828	6.15858	5.61938	5.83934	5.28177	5.60275	5.51154	coding	NM_006361_intron2+	NM_006361	HOX cluster	948	chr17	+	46804405	46805354		CCACCATCACATACGTCCAGTCTTCATGCATTTCCAGACTCTTGGCCACTCTTTTAGATT
ASHG19A3A048665	19004.1	1723.01	20050.3	4189.72	9891.09	8016.21	10416.4	10284.6	16159.6	10364.4	14.0122	11.3232	14.111	12.4832	13.4196	13.2955	13.5192	13.0199	13.8136	13.0318	coding	NM_014620	HOXC4	RefSeq_coding	2300	chr12	+	54410641	54449813		AGAAATGACGTCAGAATCATTTGCATCCCGCTGCCTCTACCTGCCTGGTCCAGCTGGGAC	3221	Hs.549040	GO:0043565|GO:0003700|GO:0030528|GO:0009952|GO:0051216|GO:0048562|GO:0007275|GO:0006355|GO:0006351|GO:0005634	NP_705897	Homeobox C4
ASHG19A3H0000512	161.675	103.681	146.498	152.126	158.785	163.538	166.692	188.152	128.295	173.386	6.82558	7.51207	6.73696	7.83867	7.11358	7.74246	7.12747	7.36517	6.96247	7.34056	coding	NM_002144_intron2+	NM_002144	HOX cluster	451	chr17	+	46607237	46607689		CTCCCGGGGCTGGCTCTGGACCTCCATTTGCCATTCTGCCCAAGTACAGTTGTCAAAGTT
CUST_11_PI426247286	14585	3609.69	17059.8	5732.96	8412.7	8927.83	9751.07	12837.7	12361.9	11129.5	13.5921	12.2572	13.8646	12.9171	13.1659	13.4458	13.4143	13.3445	13.4175	13.138	coding	NM_014620_intron3+	NM_014620	HOX cluster	487	chr12	+	54448145	54448633		TTTAAGCTTGATGACTTTATTTCCACCACTCCCTCCTCCTGTTTCTCAGAGCTGAGGATG
ASHG19A3A008504	35.0027	24.5271	36.9624	24.4227	23.5741	16.2092	28.7364	22.4294	50.821	28.53	4.71105	5.26651	4.81693	5.21683	4.22478	4.24105	4.4323	4.35416	5.70997	4.82231	coding	NM_002146	HOXB3	RefSeq_coding	3627	chr17	-	46626232	46651810		AAACAGATATTCCCCTGGATGAAAGAGTCGAGGCAAACGTCCAAGCTGAAAAACAACTCC	3213	Hs.654560	GO:0043565|GO:0003700|GO:0030528|GO:0001525|GO:0009952|GO:0051216|GO:0060216|GO:0048704|GO:0021615|GO:0007275|GO:0006355|GO:0030878|GO:0005634	NP_002137	Homeobox B3
CUST_57_PI426249100	39757.1	5143.45	41263.5	3635.09	11268.6	3588.85	10475.2	11872.2	11515.6	13631	15.1469	12.6965	15.2172	12.2738	13.629	12.1711	13.5306	13.232	13.3017	13.4045	coding	NM_019558_Exon2+	NM_019558	HOX cluster	682	chr2	+	176996044	176996726	NM_019558,	TCTGAGCTAGTGATTTGCCTCAACAACGTAAACTTCCTAATGATTAGCACTTAATAATTG
CUST_28_PI426247286	57.1014	69.5052	67.7121	48.6862	67.1257	65.3741	87.6231	67.9762	62.1105	62.4684	5.38082	6.89737	5.66349	6.20227	5.80972	6.36678	6.13925	5.94516	5.97932	5.93611	coding	NM_021193_intron1+	NM_021193	HOX cluster	145	chr2	+	176965103	176965249		TGGGGGCGGGCAATAGACAGAGTACGGGCTGGGTTGACGTGGGTTGGGGCTGTGTTGCAG
CUST_52_PI426249100	90.6139	7.08692	91.9479	5	62.4837	24.7851	61.6698	25.2962	27.5637	31.4252	6.02526	3.34439	6.09043	2.49059	5.70088	4.89716	5.59941	4.53455	4.911	4.96458	coding	NM_002148_Exon1+	NM_002148	HOX cluster	815	chr2	+	176981491	176982306	NM_002148,	TGGATATTTTAGACTGAGTCAGACCTACGCCACCGGGAAAACCCAAGAGTACAATAATAG
ASHG19A3H0000591	123.245	39.5264	136.917	35.5349	74.9904	46.2899	71.2308	58.6864	93.8633	62.7897	6.44946	6.01671	6.64158	5.75379	5.97817	5.84531	5.81925	5.74221	6.54695	5.94356	coding	NM_004502_Exon1+	NM_004502	HOX cluster	503	chr17	+	46687880	46688383		AAGTTTGTTCTGGGAAGGCTCCGGTAGCGAAAACCGAACTTGAGGCTGGATATTTAGAAA
ASHG19A3H0000638	96.8021	48.5216	106.06	36.0498	86.6155	55.9319	98.5065	63.2579	65.151	72.2608	6.12226	6.34062	6.29189	5.77529	6.19065	6.13276	6.31168	5.84379	6.04175	6.13871	coding	NM_152739_Exon2+	NM_152739	HOX cluster	1403	chr7	+	27202057	27203460		TTATTTGGCAAAAAGTTAAATATCATCTCAACACAACAATTTGGTCAGTAGGCCTTGAGG
ASHG19A3H0000608	48.1646	30.1344	55.907	24.3488	46.4927	22.4854	51.0174	23.3948	29.7314	50.8224	5.14457	5.59216	5.39402	5.21206	5.25766	4.74452	5.32135	4.41482	5.01028	5.64641	coding	NM_014213_Exon2-	NM_014213	HOX cluster	983	chr2	-	176988661	176989644	nc-HOXD8-19+,	TTTGATCAGGTCAGCATTTATTAGTAGGAAGCAGTAACATTTACAACTGGTCCTCGGGCA
CUST_64_PI426249100	111.044	34.4889	86.7149	34.1403	74.6653	65.8886	81.1229	80.2242	57.0909	80.1584	6.31241	5.80052	6.01105	5.69574	5.97134	6.37669	6.02135	6.17075	5.86485	6.28517	coding	NM_153620_Exon3-	NM_153620	HOX cluster	1799	chr7	-	27132615	27134414	NM_153620,NM_005522,	AACCTTTTCACCTCCAACTGGATGTTGACGTATATATAAACAGAACTCCCTTCAAAAGCC
ASHG19A3H0000506	12.9959	21.0366	11.5287	29.1692	25.1259	32.063	29.2784	17.8151	15.8424	17.01	3.33818	5.02445	3.18841	5.47183	4.32638	5.29146	4.46277	4.01513	4.21141	4.05864	coding	NM_014620_intron1-	NM_014620	HOX cluster	35744	chr12	-	54411198	54446943		TAGAGCCTGCTTGCTTCTGGCTAGGAGCTGTATCCATGTAACACGTGTGTTTACATGTAA
CUST_31_PI426249100	10064.5	4659.71	10446.4	1708.82	5273.27	1633.14	4961.01	4595.55	13523.3	4865.78	13.0173	12.5756	13.0903	11.2501	12.4699	11.0787	12.3838	11.85	13.5428	11.9234	coding	NM_002147_Exon2-	NM_002147	HOX cluster	1199	chr17	-	46668619	46669818	NM_002147,	TGATTCGCTTTTGGTATTTGTTTGTAGCTTTCCTGGAAGTCAAATAAATGTTTCCCCCAC
CUST_49_PI426247286	158.81	68.4223	169.487	40.3384	99.7873	56.729	102.17	64.8086	76.2758	101.854	6.79904	6.87432	6.9419	5.93631	6.39902	6.15207	6.37262	5.87725	6.25782	6.61329	coding	NM_152739_intron2-	NM_152739	HOX cluster	1035	chr7	-	27203460	27204496		AAGTTTTACTGCGTGCAATTTTAAGTGACTGTCTGTGCGTCTGTCTGCCAGGGTTCCATT
CUST_55_PI426249100	25851.9	13638.6	25049.1	6210.42	7917.78	6070.88	7691.74	6461.81	14718.1	6779.52	14.4817	13.937	14.4364	13.0214	13.074	12.9062	13.0443	12.3385	13.6792	12.403	coding	NM_014213_Exon2+	NM_014213	HOX cluster	983	chr2	+	176988661	176989644	nc-HOXD8-19-,NM_014213,	TGCCCGAGGACCAGTTGTAAATGTTACTGCTTCCTACTAATAAATGCTGACCTGATCAAA
ASHG19A3H0000643	92.7088	50.5208	93.6107	49.4903	99.6217	67.2873	112.624	78.8175	182.024	60.0573	6.0576	6.40611	6.11918	6.2274	6.39674	6.40962	6.52737	6.14579	7.45069	5.8854	coding	NM_005523_Exon2+	NM_005523	HOX cluster	1871	chr7	+	27220776	27222647	nc-HOXA10-82+,	ATTTCCACCGTCTTTATTTTCCTTGTGCCCAGTTGCCTGTATAAGTGCTGCAACACACAC
CUST_2_PI426247286	65.4243	17.9216	61.3498	29.4852	56.7342	39.6186	63.2719	63.5333	45.378	58.9477	5.56758	4.77065	5.52677	5.48828	5.5565	5.61103	5.63859	5.84993	5.56369	5.85879	coding	NM_173860_intron1+	NM_173860	HOX cluster	787	chr12	+	54349323	54350111		AAAGAAATGCCAGTGGATGCGTTTACTCTGCCATTCGCCCATATCTGTTGTAACTGATCC
ASHG19A3H0000592	94.9233	25.7529	93.5604	47.8768	64.8106	62.2464	77.6263	71.7991	71.4462	72.1982	6.09004	5.34413	6.11827	6.17629	5.75624	6.29024	5.95295	6.01731	6.16817	6.13703	coding	NM_024016_Exon2+	NM_024016	HOX cluster	1163	chr17	+	46689708	46690871		TCTCGCTTGTAAACTTTATTGTAACTCTTCCGCCCTTTTCAGGCGCAGACAACAGAACAA
CUST_70_PI426249100	148.654	242.324	148.038	184.156	110.943	198.04	123.981	103.336	142.493	92.7264	6.70446	8.77726	6.75233	8.12273	6.56223	8.03453	6.67352	6.53386	7.11174	6.47944	coding	NM_153631_Exon4-	NM_153631	HOX cluster	2530	chr7	-	27145809	27148339	NM_153632,NM_153631,NM_030661,	GGGAGGGGGAGAGAGCAAGGAGATCGGTATCTTTGTAATAAAACTGCAATTTTATAAATT
CUST_16_PI426249100	3062.51	4066.83	2951	1566.65	1805.28	1857.12	1752.41	1635.66	2851	1666.36	11.1725	12.4071	11.1391	11.1405	10.8098	11.2662	10.7687	10.359	11.3059	10.4023	coding	NM_018953_Exon2+	NM_018953	HOX cluster	1081	chr12	+	54428061	54429142	NR_003084,NM_018953,	TGACTCTGGGTCCTTCCTGAAACTATATTTTGTCATATCAAATAAAGAGAGAACAGGACT
CUST_84_PI426249100	60.5457	18.3375	62.0535	80.3662	34.0066	72.0236	34.405	30.1149	30.0605	27.9808	5.46078	4.80764	5.54205	6.91643	4.78743	6.50907	4.71212	4.78645	5.02656	4.79403	coding	NM_006896_Exon1-	NM_006896	HOX cluster	511	chr7	-	27195785	27196296	NM_006896,	TATTATGTGAACGCGCTTTTTAGCAAATATACGGCGGGGGCTTCTCTGTTCCAAAATGCC
ASHG19A3A032593	30.6117	5	38.8695	5	25.2475	6.39035	23.1971	17.4266	14.6433	26.2632	4.52842	2.41344	4.8895	2.49059	4.33241	2.87474	4.09	3.98374	4.11124	4.70308	coding	NM_153715	HOXA10	RefSeq_coding	2272	chr7	-	27210210	27219876		AAGGGGACTCACCCTCAAGAAGTGATTGGTATGGTAATTTAAAGCAACGCGCATTCGCTA	3206	Hs.110637	GO:0005515|GO:0043565|GO:0003700|GO:0030528|GO:0009952|GO:0030326|GO:0007275|GO:0009954|GO:0006355|GO:0001501|GO:0007283|GO:0005634|GO:0005667	NP_061824	Homeobox A10
ASHG19A3H0000549	18.3956	17.1874	19.405	10.9023	23.0299	44.8992	53.3076	20.5726	10.9447	16.2764	3.82493	4.70486	3.92855	4.1166	4.18724	5.80208	5.38716	4.22578	3.76739	3.99348	coding	NM_152739_intron2+	NM_152739	HOX cluster	1035	chr7	+	27203460	27204496		AATGGAACCCTGGCAGACAGACGCACAGACAGTCACTTAAAATTGCACGCAGTAAAACTT
ASHG19A3H0000623	7563.04	639.079	7518.93	1756.87	2960.74	1850.27	3442.83	5341.71	3463.24	5018.55	12.5729	10.0683	12.5795	11.2895	11.595	11.2585	11.8274	12.0638	11.591	11.963	coding	NM_153631_Exon4+	NM_153631	HOX cluster	2530	chr7	+	27145809	27148339		AATTTATAAAATTGCAGTTTTATTACAAAGATACCGATCTCCTTGCTCTCTCCCCCTCCC
CUST_51_PI426247286	435.197	83.7637	411.992	161.429	302.724	260.848	366.016	374.991	308.162	221.229	8.21745	7.18597	8.19075	7.92885	8.09203	8.43838	8.33335	8.31982	8.18225	7.67233	coding	NM_153715_intron2-	NM_153715	HOX cluster	7471	chr7	-	27211792	27219264	NM_018951,	AAATGTCAGCCAGAAAGGGCTATCTGCTCCCTTCGCCAAATTATCCCACAACAATGTCAT
ASHG19A3H0000624	40.1623	34.9416	43.2083	26.6777	48.5029	32.4021	52.6338	49.2438	42.2494	43.3301	4.90047	5.82347	5.03467	5.34143	5.32481	5.30769	5.36812	5.49096	5.46587	5.42263	coding	NM_153631_Exon3+	NM_153631	HOX cluster	646	chr7	+	27149733	27150379		TGGAGCTGCTGGTTTTCTGCTTTGTGTTTTGTCGAGACTCTTTCATCCAGGGGAAGATTT
CUST_51_PI426249100	3981.18	9917.25	3437.76	946.896	3623.51	896.689	3335	2459.78	5673.06	2347.26	11.5647	13.5327	11.3781	10.4422	11.897	10.2583	11.781	10.9445	12.2943	10.8797	coding	NM_021192_Exon2+	NM_021192	HOX cluster	680	chr2	+	176973634	176974314	NM_021192,	CTTCCTCTTCGGTGAATGCAGGTTATTTAAACTTTGGGAAATGTACTTTTAGTCTGTCAT
CUST_65_PI426249100	641.099	96.4821	676.589	205.71	300.518	243.004	315.792	426.855	284.085	510.496	8.79567	7.40391	8.91938	8.28031	8.08003	8.33309	8.11741	8.48424	8.06595	8.78378	coding	NM_153620_Exon2-	NM_153620	HOX cluster	95	chr7	-	27134879	27134974	NM_153620,NM_005522,	CATCTTCTCCAGCGCAGACTTTTGACTGGATGAAAGTCAAAAGAAACCCTCCCAAAACAG
ASHG19A3H0000633	29.9454	17.8426	23.4563	11.6982	24.1656	26.7589	30.8898	18.8836	29.2227	18.3134	4.49682	4.76375	4.19497	4.20956	4.26626	5.01558	4.54444	4.09748	4.9905	4.17436	coding	NM_019102_Exon1+	NM_019102	HOX cluster	623	chr7	+	27182664	27183287		AATTGCTCGCTCACGGAACTATGATCTCCATAATTATGCAACTGGTAGTCCGGGCCATTT
ASHG19A3A032589	55.514	22.4905	60.4422	57.7423	39.5868	67.2886	47.7786	28.9557	37.2534	32.2088	5.34047	5.12446	5.50555	6.44063	5.01967	6.40975	5.22105	4.72929	5.30334	5.001	coding	NM_006896	HOXA7	RefSeq_coding	2018	chr7	-	27193339	27196296		TATTATGTGAACGCGCTTTTTAGCAAATATACGGCGGGGGCTTCTCTGTTCCAAAATGCC	3204	Hs.610216	GO:0043565|GO:0003700|GO:0008134|GO:0016564|GO:0001525|GO:0009952|GO:0048704|GO:0007275|GO:0001953|GO:0045617|GO:0002686|GO:0045656|GO:0000122|GO:0045944|GO:0006355|GO:0005634	NP_008827	Homeobox A7
CUST_12_PI426249100	30.3225	16.9043	31.7415	17.425	31.9811	17.0883	29.2431	12.0224	21.5435	19.8742	4.51607	4.67858	4.61104	4.75499	4.69243	4.32361	4.46108	3.42605	4.59398	4.30021	coding	NM_004503_Exon1+	NM_004503	HOX cluster	512	chr12	+	54422193	54422705	uc.343+,NM_153693,NM_004503,	AAACACCTTAGGACATAACACACAGACCTCAATCGCTCAGGATTTTAGTTCTGAGCAGGG
ASHG19A3H0000578	85.598	55.1238	79.6314	70.9852	100.357	89.1612	71.3988	67.1492	84.9583	69.3646	5.94537	6.54541	5.89441	6.73529	6.40995	6.83593	5.82292	5.93021	6.40864	6.08379	coding	NM_002146_Exon4+	NM_002146	HOX cluster	2311	chr17	+	46626232	46628543	nc-HOXB2-164+,	TTGACAGACAACCCTTTTAGGTAAGGAAAAAAGTAACTACTGAAGAACAAAGAAAGTTCC
ASHG19A3H0000509	51322.1	24636.2	50763.5	37534.9	42310.4	39376.7	40392.5	48033.5	47078.5	45221.7	15.5501	14.7947	15.5354	15.4222	15.5196	15.4353	15.4848	15.2598	15.3893	15.1671	coding	NM_018953_intron1-	NM_018953	HOX cluster	700	chr12	-	54427360	54428061		AACTCCCTCCCTCTCCCCCAAAAATTGAATATTGCCTTTTATACACGTTTTGTTCCTATG
CUST_34_PI426249100	185.301	18.6247	199.142	38.5233	130.146	36.4991	119.63	95.8509	134.703	91.4303	7.02355	4.83268	7.17313	5.86717	6.80329	5.48711	6.62081	6.4279	7.02874	6.45903	coding	NM_018952_Exon3-	NM_018952	HOX cluster	493	chr17	-	46675097	46675590	NM_018952,	AAGAGCAGAAGTGCTCCACTCCGGTCTACCCGTGGATGCAGCGGATGAATTCGTGCAACA
CUST_62_PI426249100	112.924	5	110.464	21.4924	60.9164	27.1481	74.7291	109.452	43.5187	112.71	6.33615	2.41344	6.351	5.04575	5.66527	5.03558	5.89062	6.61846	5.50502	6.75344	coding	NM_024501_Exon1+	NM_024501	HOX cluster	879	chr2	+	177053306	177054185	NM_024501,	TGCCGCCTTCAGCACGTTCGAGTGGATGAAAGTGAAGAGGAATGCCTCTAAGAAAGGTAA
CUST_75_PI426249100	83.8878	31.2801	85.7248	19.8418	56.2784	28.2684	57.3456	47.4014	41.5699	53.3925	5.91804	5.64912	5.99494	4.9386	5.54545	5.09662	5.49132	5.43903	5.4448	5.71857	coding	NM_153631_Exon2-	NM_153631	HOX cluster	84	chr7	-	27162177	27162261	NM_153631,	ATTCCCTGAGCGCCTGGAGTTGGAGACAATTCCTGGTTCAGAATTTAAACATCTTTCTAG
ASHG19A3H0000585	51.6637	16.7729	42.6184	8.69884	29.3387	18.7135	34.3409	26.8948	43.7921	22.4459	5.23819	4.66717	5.01431	3.83291	4.56433	4.46277	4.70991	4.62199	5.51233	4.47646	coding	NM_002147_Exon1+	NM_002147	HOX cluster	621	chr17	+	46670482	46671103	uc.416+,	CATAATTTAGCAACTGATAGTCCGGGCCATTTGGATAACGCCCCGAGAAGGAGTTTACAA
ASHG19A3H0000544	3163.96	5446.59	3482.36	1114.74	2467.22	1099.2	2318.82	2409.91	4188.64	2897.1	11.2229	12.7793	11.3986	10.6736	11.301	10.5385	11.2122	10.9183	11.8623	11.1916	coding	NM_153631_intron2+	NM_153631	HOX cluster	4242	chr7	+	27162261	27166504	ENST00000297027,	TGTGGCGCACTCATTGCTCGAAATGTTCCAGTCTACAAATGGTCCGAAGATGGTGATTTA
ASHG19A3A032585	92.8306	42.9316	91.0842	17.1012	51.8913	34.8253	63.9844	52.246	44.4807	58.4514	6.05975	6.14813	6.07796	4.73079	5.42635	5.41678	5.65665	5.57529	5.5359	5.84575	coding	NM_153631	HOXA3	RefSeq_coding	3396	chr7	-	27145809	27166639		ATTCCCTGAGCGCCTGGAGTTGGAGACAATTCCTGGTTCAGAATTTAAACATCTTTCTAG	3200	Hs.659337	GO:0043565|GO:0003700|GO:0030528|GO:0001525|GO:0009952|GO:0001974|GO:0051216|GO:0048704|GO:0021615|GO:0007275|GO:0048645|GO:0060017|GO:0008284|GO:0006355|GO:0010159|GO:0048538|GO:0030878|GO:0005730|GO:0005634	NP_705895	Homeobox A3
CUST_91_PI426249100	1378.51	205.547	1150.9	467.801	714.929	571.312	768.891	961.399	902.415	717.064	9.94461	8.54914	9.70543	9.45903	9.38911	9.60961	9.48783	9.61299	9.70009	9.24034	coding	NM_005523_Exon1-	NM_005523	HOX cluster	781	chr7	-	27224054	27224835	NM_005523,	TATTTGCCAAGTTGTACTTACTACGTCTCGGGTCCAGATTTCTCCAGCCTCCCTTCTTTT
ASHG19A3H0000589	4173.53	1425.2	3999.9	1595.31	3462.52	1646.16	3060.2	7455.11	6867.72	6255.77	11.6505	11.09	11.5962	11.1683	11.821	11.0883	11.6531	12.5364	12.5703	12.2943	coding	NM_018952_Exon1+	NM_018952	HOX cluster	111	chr17	+	46682223	46682334		CCCCCTCTCTCGTCCTCTCTCTCTTTTGCTCTATCGAGCTGATACTGAAGTACAAAAATA
CUST_37_PI426247286	140.92	32.5138	131.681	53.5584	132.488	60.1531	101.598	93.4493	65.257	52.9298	6.62796	5.70676	6.58957	6.33771	6.83248	6.23727	6.36326	6.38962	6.04368	5.70542	coding	NM_153620_intron3-	NM_153620	HOX cluster	464	chr7	-	27134414	27134879		GGAATCTCAAGTCGATTTAAAAATTTTTACATTTCCGTCTCATGGCTTCCCACTTTGCCC
CUST_52_PI426247286	291.611	80.0687	273.374	92.0777	219.482	137.538	215.841	206.154	152.297	171.979	7.65527	7.11226	7.61652	7.11483	7.60016	7.49172	7.52252	7.49656	7.20459	7.32702	coding	NM_005523_intron2-	NM_005523	HOX cluster	1406	chr7	-	27222647	27224054		CCTCCTTCTGCCCAACTGCATGTTATTCACAATTGTTATTCAATCTGTCAAAAGCGATTT
ASHG19A3H0000538	24.1299	18.7315	15.5696	19.6929	24.4718	25.0143	26.5032	24.0745	21.31	19.3688	4.20017	4.84138	3.61872	4.9262	4.286	4.91031	4.30735	4.46053	4.58091	4.2617	coding	NM_153620_intron2+	NM_153620	HOX cluster	202	chr7	+	27134974	27135177		GAGAGGGGACAAGGAGTTATTATACGTAGCCAGGGCCAGGCTCTGGTGCTCCTGTCCATA
ASHG19A3H0000558	52.838	45.8147	65.3339	24.5391	70.3642	40.5729	85.6599	27.6136	15.6377	22.205	5.26838	6.25239	5.6196	5.22198	5.88164	5.64806	6.10578	4.65948	4.19481	4.46125	coding	NM_014212_Exon1-	NM_014212	HOX cluster	798	chr12	-	54366909	54367707		ACCGCAGTAGGCGTTGTCGAAGAAACGGTCGAAGGCTTGAGGCAGGACGCTGTTCTTGTT
CUST_11_PI426249100	4121.24	2035.32	4813.23	582.956	1203.27	585.179	1239.07	6558.69	5721.75	6133.6	11.6252	11.5445	11.8943	9.77431	10.186	9.64538	10.2324	12.3597	12.3068	12.2674	coding	NM_153693_Exon1+	NM_153693	HOX cluster	557	chr12	+	54410641	54411198	NR_003084,NM_153693,NM_014620,	TTGAATTTATATAAAGTATATGTGTGTGTGTGTGGAGCTGAGACAGGCTCGGCAGCGGCA
CUST_30_PI426247286	59.0688	5	58.9106	5	39.2192	11.1106	44.3336	31.0318	21.8762	28.3892	5.42508	2.41344	5.47061	2.49059	5.00609	3.6574	5.10326	4.82811	4.61538	4.81586	coding	NM_002148_intron1+	NM_002148	HOX cluster	1374	chr2	+	176982306	176983681		CCTTCCAAGGCCCACTTCATGTGAGTAATGTTTAATACTAGCATTTTCCAAAGCGGCCTG
ASHG19A3H0000559	33.3149	94.8113	41.6808	95.7743	53.8004	111.551	57.3001	25.2929	28.9012	30.5942	4.64574	7.37633	4.98517	7.16757	5.48176	7.16564	5.49064	4.53427	4.97461	4.92487	coding	NM_014212_Exon2-	NM_014212	HOX cluster	1237	chr12	-	54368964	54370201		TTCCCTCCAGGTGGAAAGAAACGCTTGGGAAATTTATTTACAAAAATCCAGGCCCCAGCA
CUST_89_PI426249100	45.4399	17.1848	38.3675	10.6615	26.0552	6.54317	27.7557	32.2087	10.4361	23.5755	5.0654	4.70475	4.86919	4.08681	4.38205	2.89853	4.37662	4.88265	3.71175	4.54379	coding	NM_153715_Exon1-	NM_153715	HOX cluster	612	chr7	-	27219264	27219876	NM_153715,	AAGGGGACTCACCCTCAAGAAGTGATTGGTATGGTAATTTAAAGCAACGCGCATTCGCTA
CUST_59_PI426249100	6716.45	3047.62	6693.68	3071.4	3160.91	3468.75	3126.87	3352.88	3791	3366.23	12.3953	12.0526	12.4071	12.0428	11.6977	12.1237	11.6886	11.411	11.7201	11.4215	coding	NM_014621_Exon2+	NM_014621	HOX cluster	612	chr2	+	177017335	177017947	NM_014621,	GTATATTATATGGCAGGAGCTACTGAGAACATAAAATCTTGGCGAGTCATTAAACTTATG
CUST_71_PI426249100	689.271	165.629	652.119	216.949	403.412	288.029	427.23	615.143	369.961	545.542	8.90721	8.22938	8.8681	8.35683	8.51831	8.59378	8.57308	9.00122	8.43477	8.87515	coding	NM_153631_Exon3-	NM_153631	HOX cluster	646	chr7	-	27149733	27150379	NM_153632,NM_153631,NM_030661,	AAATCTTCCCCTGGATGAAAGAGTCTCGACAAAACACAAAGCAGAAAACCAGCAGCTCCA
ASHG19A3H0000620	23.7419	48.3657	17.6691	22.404	29.659	32.1065	27.2066	26.9388	40.7506	22.738	4.17903	6.33632	3.80402	5.0976	4.58154	5.29358	4.34723	4.62478	5.41916	4.49413	coding	NM_153620_Exon1+	NM_153620	HOX cluster	448	chr7	+	27135177	27135625		GTCTGCTTCCTGATTTAACGCGTAGGGGCTGTAAGGCGCACTGAAGTTCTGTGAGCCATA
ASHG19A3A016635	36.4395	37.857	30.2178	108.676	37.9056	127.082	44.7704	32.6345	20.304	35.9031	4.76465	5.94699	4.54202	7.35369	4.95655	7.37205	5.11994	4.89911	4.51953	5.15868	coding	NM_014621	HOXD4	RefSeq_coding	1298	chr2	+	177016112	177017947		ATTAATGGTCATGAGTTCGTATATGGTGAACTCCAAGTATGTGGACCCCAAGTTCCCTCC	3233	Hs.591609	GO:0043565|GO:0003700|GO:0030528|GO:0007275|GO:0006355|GO:0006351|GO:0005634	NP_055436	Homeobox D4
ASHG19A3H0000534	97.3809	62.3229	76.5081	47.8923	102.793	66.5317	108.212	54.088	52.6426	40.9749	6.13141	6.73627	5.83888	6.17655	6.4457	6.39302	6.46737	5.62381	5.75624	5.34298	coding	NM_006898_intron1-	NM_006898	HOX cluster	4861	chr2	-	177028896	177033758		AGCTATTTCAGAGTATTTCAAAGTCCCAGCTATTCTGCAGTATTAATAGCTATTTCAGAG
ASHG19A3H0000628	411.632	555.996	413.659	136.028	392.182	165.501	386.265	332.049	542.208	340.905	8.13935	9.88065	8.19493	7.6683	8.47761	7.75942	8.41868	8.14838	8.97427	8.23757	coding	NM_153631_Exon2+	NM_153631	HOX cluster	84	chr7	+	27162177	27162261	uc003syl.2,ENST00000297027,	CTAGAAAGATGTTTAAATTCTGAACCAGGAATTGTCTCCAACTCCAGGCGCTCAGGGAAT
CUST_39_PI426249100	5106.82	505.22	4900.97	1773.09	1771.1	1790.3	1764.02	2809.12	6484.14	2748.62	11.9722	9.75675	11.9277	11.303	10.7741	11.2116	10.777	11.1395	12.5007	11.1094	coding	NM_024016_Exon2-	NM_024016	HOX cluster	1163	chr17	-	46689708	46690871	NM_024016,	TTGTTCTGTTGTCTGCGCCTGAAAAGGGCGGAAGAGTTACAATAAAGTTTACAAGCGAGA
CUST_5_PI426249100	72.8155	32.0273	58.911	39.0799	61.7959	45.3091	64.5404	31.4785	37.8106	42.9708	5.72264	5.68619	5.47075	5.89144	5.68544	5.81615	5.671	4.84934	5.32094	5.41123	coding	NM_014212_Exon1+	NM_014212	HOX cluster	798	chr12	+	54366909	54367707	NM_014212,	AACAAGAACAGCGTCCTGCCTCAAGCCTTCGACCGTTTCTTCGACAACGCCTACTGCGGT
CUST_16_PI426247286	11793.3	2517.23	10985.7	4366.59	6396.82	4710.11	6371.48	9800.22	7926.08	7892.09	13.243	11.8225	13.1698	12.5411	12.7576	12.561	12.7698	12.9473	12.7754	12.6233	coding	NM_002146_intron2-	NM_002146	HOX cluster	18217	chr17	-	46632980	46651198		CTCTTCCTCCCTGTCCCTCCAATCTAGATTTAAATTTTTACCTGTTCTTTAAGGAAAAAA
CUST_21_PI426247286	740.246	119.668	630.523	227.301	374.803	304.256	458.252	611.973	444.375	509.906	9.00677	7.73204	8.82319	8.42235	8.4091	8.67847	8.68055	8.99429	8.69805	8.78256	coding	NM_018952_intron2-	NM_018952	HOX cluster	245	chr17	-	46681977	46682223		CCAGAACTTACTCCATTTTCTATGCAAATGTCAGAAAAATGAAACACCCTCTCTCCCAAG
ASHG19A3H0000612	148.976	81.85	160.121	132.222	128.231	146.294	126.021	110.577	105.855	109.979	6.70866	7.14843	6.86333	7.6282	6.78092	7.57748	6.69849	6.63529	6.70815	6.71795	coding	NM_014621_Exon2-	NM_014621	HOX cluster	612	chr2	-	177017335	177017947		CATAAGTTTAATGACTCGCCAAGATTTTATGTTCTCAGTAGCTCCTGCCATATAATATAC
CUST_29_PI426249100	8885.93	6366.34	8893.32	4092.46	4081	4105.77	4026.69	4199.97	9521.97	5716.8	12.8213	12.9848	12.8358	12.4575	12.0644	12.3537	12.0694	11.7104	13.0309	12.1596	coding	NM_024015_Exon2-	NM_024015	HOX cluster	1513	chr17	-	46652869	46654382	NM_024015,	AATATCTGTGTGCTGTACAGAGTGACAATAGAAATAAATGTTTGGTTTCTTGTGACCAGC
CUST_63_PI426249100	6365.62	1261.14	6274.85	3512.11	3805.37	3867.79	3622.3	8506.03	5547.05	8936.19	12.3135	10.936	12.3135	12.222	11.9677	12.2769	11.9051	12.7409	12.2644	12.8119	coding	NM_024501_Exon2+	NM_024501	HOX cluster	1096	chr2	+	177054539	177055635	NM_024501,	TCGCTGTTTAGTTACTAGATGAACAAATCCACAGAATGGGTAAAGAGTAGAATCTGAACT
ASHG19A3H0000600	55.5596	12.1653	46.2819	19.2508	32.6749	35.1078	44.0859	29.1983	23.1485	31.2147	5.34143	4.16974	5.13562	4.89638	4.72832	5.43135	5.0945	4.74249	4.68842	4.95459	coding	NM_000523_Exon2-	NM_000523	HOX cluster	1459	chr2	-	176959207	176960666	nc-HOXD12-3+,	AAGAGTTCTGTTTATTGGCATCTCCCTAGGAGTAAAAAGTGATTTTTAAATGTCTGAAGC
CUST_32_PI426247286	179.22	5	160.894	6.13673	40.3227	5.26711	40.4012	20.5862	7.93791	18.2443	6.97394	2.41344	6.87127	3.41571	5.04769	2.68236	4.95164	4.22675	3.4055	4.16781	coding	NM_019558_intron1+	NM_019558	HOX cluster	372	chr2	+	176995671	176996044		TTCCACAAACCTCCAGCAACATGCAGAGGTACCATAACATTTTTAAAACTTTTATTCCCC
CUST_33_PI426247286	56.7918	35.0376	31.3108	27.6205	30.419	23.3625	40.1696	26.6021	19.1066	28.7565	5.37282	5.82817	4.59384	5.39323	4.61742	4.80173	4.94205	4.60573	4.44502	4.83327	coding	NM_014621_intron1+	NM_014621	HOX cluster	540	chr2	+	177016794	177017335		CAGAAGAAGGAGCACATTTGGGGATCCCGCAAGCCTGGGGTATGTGGGTGTGTTTGAGGA
ASHG19A3H0000562	56.9946	49.5879	64.7012	53.0204	73.3432	61.3435	80.4597	59.6343	55.8398	62.5153	5.37853	6.37567	5.60735	6.3243	5.94537	6.26953	6.00906	5.76387	5.83351	5.93768	coding	NM_022658_Exon1-	NM_022658	HOX cluster	615	chr12	-	54402889	54403504		AAACATGAGGCTGGGAGACGAGTTTTGATTTAAGTGGCCTTGTCCTTCGCTACTGTTAGT
CUST_33_PI426249100	25097.1	7285.54	23605	4918.56	9192.43	4818.64	8568.7	12017.7	24102	12687	14.4194	13.1587	14.3475	12.7066	13.3024	12.5972	13.2201	13.2479	14.4011	13.3106	coding	NM_018952_Exon4-	NM_018952	HOX cluster	936	chr17	-	46673098	46674034	NM_018952,	ATTAATTTTCTATGTGTTGTGTTTGTAGTCTTGTCTTAGCTCTGGACGTGAAATACTTCG
CUST_15_PI426247286	71.7211	32.034	65.1882	41.0459	52.0478	37.9648	56.4094	48.1088	42.9763	29.6699	5.7012	5.68644	5.617	5.96145	5.43254	5.54602	5.46354	5.45953	5.48775	4.8778	coding	NM_002146_intron3-	NM_002146	HOX cluster	2897	chr17	-	46629994	46632892		GAAAAAACCCTATTGATGTCAGTTCCCTTTTCAGTTCCTAAGATGGATTCGAGCCCCAGT
CUST_3_PI426249100	32.442	16.6707	29.9615	15.8074	21.8808	17.9773	22.8301	27.2078	18.8561	27.0277	4.61168	4.65826	4.5312	4.62221	4.10807	4.40081	4.06405	4.64125	4.42929	4.74337	coding	NM_173860_Exon1+	NM_173860	HOX cluster	610	chr12	+	54348713	54349323	NM_173860,	TAATCTCCTGAATCCCGGGTTTGTGGGGCCGCTGGTAAACATCCACACGGGAGACACCTT
CUST_47_PI426247286	261.804	89.4673	296.246	111.717	170.06	112.596	147.95	203.587	125.711	233.876	7.50398	7.29353	7.73124	7.39036	7.21729	7.18163	6.94737	7.4753	6.93376	7.74634	coding	NM_024014_intron2-	NM_024014	HOX cluster	1389	chr7	-	27185536	27186926		GAAAACATCTCGCTTGGTATGAAATAATCTCCCATTCAGTATGCTTTGGGCCCCAGACAT
ASHG19A3H0000616	177.118	56.6437	160.202	124.263	130.689	150.72	157.374	166.928	155.044	159.108	6.95815	6.58877	6.86423	7.5422	6.80935	7.62475	7.03849	7.19801	7.2298	7.22282	coding	NM_024501_Exon2-	NM_024501	HOX cluster	1096	chr2	-	177054539	177055635	Z49995,	AGTTCAGATTCTACTCTTTACCCATTCTGTGGATTTGTTCATCTAGTAACTAAACAGCGA
CUST_9_PI426249100	197.879	66.8452	200.551	81.4433	150.625	93.8636	129.748	194.69	107.705	158.994	7.11358	6.84262	7.18368	6.93559	7.02774	6.90826	6.74522	7.41065	6.72954	7.22135	coding	NM_022658_Exon1+	NM_022658	HOX cluster	615	chr12	+	54402889	54403504	NM_022658,	ACTAACAGTAGCGAAGGACAAGGCCACTTAAATCAAAACTCGTCTCCCAGCCTCATGTTT
CUST_13_PI426247286	78.6555	20.2865	42.2634	53.8578	40.2471	78.8801	43.372	34.3109	32.6251	38.4862	5.8294	4.96633	5.00412	6.34499	5.04447	6.6455	5.06825	4.96992	5.12985	5.25482	coding	NM_002145_intron2-	NM_002145	HOX cluster	772	chr17	-	46621109	46621882		AGAAGCAGAAAAGATTCGGTCCTTTCTGCCCCAACTCTAGGAGAAGAGGAAGAATTCAGA
CUST_35_PI426247286	67.2272	41.0314	59.28	45.1664	92.9809	52.153	83.3821	73.1409	71.5683	88.5468	5.60626	6.07486	5.47879	6.09589	6.29362	6.02681	6.06248	6.04204	6.17158	6.41576	coding	NM_006898_intron2+	NM_006898	HOX cluster	1860	chr2	+	177034383	177036244		TAGTAAAAGCCAGTGTTGAGGCTGCTGCTCCTAGCACTGTGAATACTCAAAATGCTTCCA
ASHG19A3A048657	25.1234	16.1597	25.106	15.8545	29.9786	19.9871	28.4964	23.2302	36.6943	19.8948	4.25628	4.60647	4.28748	4.62487	4.59625	4.56293	4.42054	4.4044	5.28378	4.3007	coding	NM_173860	HOXC12	RefSeq_coding	849	chr12	+	54348713	54350348		AGAACCGGAGAATGAAAAAGAAAAGACTTCTGTTGAGGGAGCAAGCTCTCTCCTTCTTTT	3228	Hs.381267	GO:0043565|GO:0003700|GO:0030528|GO:0007275|GO:0006355|GO:0005634	NP_776272	Homeobox C12
ASHG19A3H0000632	47.0857	18.7676	40.411	5	49.496	5	59.7922	23.9333	28.0763	23.6339	5.11464	4.84485	4.94273	2.49059	5.35619	2.36146	5.55813	4.45292	4.93404	4.54741	coding	NM_019102_Exon2+	NM_019102	HOX cluster	709	chr7	+	27180995	27181704		GTAGTTTGAATAAAAATATCTTTAACAGCTTGGAGCTATTGAGACAGGAACACTTCCACG
ASHG19A3A008506	348.668	1610.76	361.36	9641.51	817.182	10565.2	845.241	1127.18	733.019	1123.03	7.91231	11.2416	8.00313	13.5984	9.58613	13.6489	9.63241	9.81224	9.40777	9.85136	coding	NM_024015	HOXB4	RefSeq_coding	2042	chr17	-	46652869	46655743		TTTGATCAACTCAAACTATGTCGACCCCAAGTTCCCTCCATGCGAGGAATATTCACAGAG	3214	Hs.664706	GO:0043565|GO:0003700|GO:0016564|GO:0009952|GO:0048539|GO:0008283|GO:0060216|GO:0048704|GO:0002011|GO:0007275|GO:0000122|GO:0006355|GO:0048103|GO:0048536|GO:0006351|GO:0005634	NP_076920	Homeobox B4
ASHG19A3H0000513	97.2478	23.633	67.2731	31.1424	65.2894	37.5533	66.9206	60.4663	58.533	46.4181	6.12873	5.20586	5.65753	5.56534	5.76731	5.53215	5.72735	5.78035	5.89627	5.51795	coding	NM_002145_intron2+	NM_002145	HOX cluster	772	chr17	+	46621109	46621882		TCTGAATTCTTCCTCTTCTCCTAGAGTTGGGGCAGAAAGGACCGAATCTTTTCTGCTTCT
ASHG19A3H0000501	43.0067	15.3517	40.6265	7.24315	29.4146	19.5613	37.0241	43.1776	17.9949	27.8161	4.99319	4.52368	4.95098	3.61083	4.56804	4.53044	4.82606	5.30941	4.37279	4.78593	coding	NM_017410_intron1-	NM_017410	HOX cluster	5356	chr12	-	54333426	54338783		AACGGGGCCAGAGGATTGCACTGCATAGTGAAGCTCCCTAATGCTTTTCATTTCTGTTAT
CUST_53_PI426247286	575.717	143.725	558.313	246.156	467.048	302.415	509.422	454.857	362.862	396.739	8.63584	8.0096	8.63994	8.536	8.72911	8.66818	8.8375	8.57338	8.40058	8.43513	coding	NM_000522_intron2-	NM_000522	HOX cluster	712	chr7	-	27238061	27238774		TTTCATTTCAGTTCAGAACTAACTACCTTCCCCACTGACCCTCTAGGCTTTAGCAGAAGA
ASHG19A3H0000598	386.474	155.444	343.068	180.633	286.536	259.824	381.046	325.428	263.23	301.038	8.05556	8.12927	7.92977	8.09638	8.0151	8.43258	8.39705	8.11757	7.96049	8.07377	coding	NM_006361_Exon1+	NM_006361	HOX cluster	757	chr17	+	46805354	46806111		CTGCAAATGCTGCCTTCCAAAAGGGACCTGGTGGGTTCTGTTCTCCCTGGCAACACATCT
ASHG19A3H0000557	52.492	21.346	39.7438	32.7159	43.5455	29.0396	40.782	47.6012	27.5937	38.8644	5.25921	5.04521	4.91986	5.63721	5.16437	5.13459	4.96569	5.44373	4.91216	5.27022	coding	NM_173860_Exon2-	NM_173860	HOX cluster	237	chr12	-	54350111	54350348		AAAAGAAGGAGAGAGCTTGCTCCCTCAACAGAAGTCTTTTCTTTTTCATTCTCCGGTTCT
ASHG19A3H0000586	559.117	455.167	503.376	355.694	569.034	341.967	615.913	294.422	548.499	374.215	8.59357	9.62153	8.49058	9.07443	9.03201	8.85809	9.12967	7.9832	8.99125	8.36494	coding	NM_018952_Exon4+	NM_018952	HOX cluster	936	chr17	+	46673098	46674034		CGAAGTATTTCACGTCCAGAGCTAAGACAAGACTACAAACACAACACATAGAAAATTAAT
CUST_68_PI426249100	884.796	506.704	844.627	654.13	426.089	627.023	501.705	262.753	708.675	266.143	9.26863	9.75963	9.24255	9.93085	8.59847	9.74598	8.81625	7.82766	9.35553	7.90936	coding	NM_006735_Exon2-	NM_006735	HOX cluster	1111	chr7	-	27139973	27141084	NM_006735,	CCTGAGAGCAGTATGAGGCCTGCAAGAAAGTGATCATATAATTGTATCTTCACTTTCTTT
CUST_23_PI426247286	158.909	38.5949	143.85	57.9434	92.2562	81.1282	105.573	94.0107	97.2584	63.5521	6.79983	5.9747	6.70965	6.4447	6.2828	6.6912	6.4252	6.39956	6.59205	5.95929	coding	NM_024016_intron2-	NM_024016	HOX cluster	770	chr17	-	46690871	46691642		AGTTTATGGCACTTCTAATAGATCTGAACCACCTCCTACACAACTCTGGTGCTGGTTACC
ASHG19A3H0000614	457.356	232.049	433.954	665.479	304.502	660.63	275.277	523.496	389.047	536.585	8.29558	8.71507	8.26887	9.95919	8.10068	9.81923	7.89618	8.76751	8.50486	8.85472	coding	NM_006898_Exon3-	NM_006898	HOX cluster	1582	chr2	-	177036244	177037826		ATTTGTTCCAATAGTACCAGACAATTTGAAATCAATAAACTGTGGTGAGGACTGTGGTTT
ASHG19A3H0000594	2334.2	329.69	1796.86	541.113	953.324	598.025	809.259	1477.93	1119.98	1200.65	10.7521	9.19239	10.38	9.66788	9.82799	9.67586	9.56877	10.2123	10.0066	9.94093	coding	NM_024017_Exon2+	NM_024017	HOX cluster	1972	chr17	+	46698525	46700497		CCAGAACCCTCCCATATAATCGACAACTGAAAACAAGCGAGACAATCACCCCCAAAGAAA
CUST_17_PI426247286	58.3375	23.4571	49.2748	20.6027	38.6988	26.9449	49.2622	39.5308	35.4368	31.1106	5.40854	5.19421	5.22336	4.98703	4.98508	5.02455	5.2693	5.17807	5.23978	4.95047	coding	NM_024015_intron2-	NM_024015	HOX cluster	841	chr17	-	46654382	46655224		AACGCTGTGTTCCCTGGAAGAAAGGACTCTCTCTTTCGGGGGCAATAAAACTTTCTCTTT
ASHG19A3H0000567	105.641	89.3623	108.813	81.1934	85.7651	87.7913	77.1297	62.3458	79.7622	70.5697	6.24159	7.29022	6.32809	6.9316	6.17731	6.81302	5.94142	5.825	6.32286	6.10666	coding	NM_004503_Exon2-	NM_004503	HOX cluster	1168	chr12	-	54423438	54424606		ATATCAGTTTTATTAAATATTCGAGAACGGACCCAGAGGTTGGATTTATACAGGAGGGTA
ASHG19A3H0000510	76.2775	16.4666	83.8326	35.5325	52.5894	33.1149	62.6697	72.3979	58.9266	51.6016	5.78571	4.636	5.96333	5.75369	5.44774	5.33984	5.62259	6.02797	5.9054	5.6709	coding	NM_014620_intron2-	NM_014620	HOX cluster	639	chr12	-	54447060	54447700	uc.345-,	CTGGAGTGGAAAATAATTTTTCTCGCTTTGTCGTTTTTCTGCTCCATAAAGCCCTCCTAC
CUST_36_PI426247286	47.412	16.7332	35.0812	17.8949	33.4017	18.561	38.873	39.9815	16.376	33.5904	5.1234	4.66368	4.74312	4.79355	4.76443	4.44976	4.8966	5.19402	4.2511	5.05983	coding	NM_024501_intron1+	NM_024501	HOX cluster	353	chr2	+	177054185	177054539		AGAAAATTTCAGGAAGGAGCTCTCCGTGGAACTTCTCCTGGTACAAATTCTGTTCCTAGG
CUST_72_PI426249100	599.739	121.679	554.458	168.006	250.471	222.977	304.62	437.298	377.462	372.026	8.69287	7.75829	8.62824	7.98585	7.79813	8.21312	8.05704	8.51536	8.46404	8.35603	coding	NM_153632_Exon2-	NM_153632	HOX cluster	162	chr7	-	27149733	27149895	NM_153632,NM_153631,NM_030661,	AAATCTTCCCCTGGATGAAAGAGTCTCGACAAAACACAAAGCAGAAAACCAGCAGCTCCA
ASHG19A3H0000590	63.7384	65.6226	61.8372	54.0396	67.6504	53.0474	73.3464	39.877	60.0097	45.5444	5.53076	6.81625	5.53715	6.34914	5.82124	6.0524	5.86357	5.19003	5.92999	5.493	coding	NM_004502_Exon2+	NM_004502	HOX cluster	855	chr17	+	46684602	46685457		AATTGCGTTTTATTTTTCCATCCTTTAGATACACACAGAATGTAAAAGGGAGCATGGGGC
ASHG19A3A048664	95.0635	41.5537	88.8297	66.4649	85.2319	67.906	89.6678	79.4062	63.6727	61.9306	6.0929	6.09566	6.04251	6.64285	6.16952	6.42291	6.17202	6.1553	6.01449	5.92649	coding	NM_018953	HOXC5	RefSeq_coding	1613	chr12	+	54426831	54429142	uc.344+,	TATAAGCAGAGCCCCAATATCCCTGCCTATAACATGCAAACTTGTGGGAACTATGGATCG	3221	Hs.549040	GO:0043565|GO:0003700|GO:0030528|GO:0009952|GO:0051216|GO:0048562|GO:0007275|GO:0006355|GO:0006351|GO:0005634	NP_705897	Homeobox C4
ASHG19A3H0000605	22.3595	17.9709	24.254	6.57353	24.4149	16.3366	29.8176	24.962	11.2633	17.0403	4.09966	4.77386	4.24252	3.49461	4.28144	4.25318	4.48929	4.51371	3.79921	4.06049	coding	NM_002148_Exon1-	NM_002148	HOX cluster	815	chr2	-	176981491	176982306		CTATTATTGTACTCTTGGGTTTTCCCGGTGGCGTAGGTCTGACTCAGTCTAAAATATCCA
CUST_79_PI426249100	3419.65	912.456	3246.6	421.492	2023.84	471.096	2025.73	1584.21	1268.29	1665.49	11.3381	10.5355	11.2813	9.3193	10.9987	9.31906	11.0048	10.3092	10.1789	10.4008	coding	NM_019102_Exon2-	NM_019102	HOX cluster	709	chr7	-	27180995	27181704	NM_019102,	CGTGGAAGTGTTCCTGTCTCAATAGCTCCAAGCTGTTAAAGATATTTTTATTCAAACTAC
ASHG19A3H0000545	25.3134	7.86008	29.6957	5.75819	23.8052	8.39493	34.8138	33.8634	16.0231	31.99	4.26796	3.50806	4.51807	3.34439	4.23939	3.2286	4.73079	4.95089	4.22487	4.99033	coding	NM_002141_intron2+	NM_002141	HOX cluster	545	chr7	+	27169190	27169736		ATTGGACATCATCATTATATAATAACCTGACACCAAGTTCACGCAAGATACATAAAACGG
ASHG19A3A032596	47.4603	7.84013	35.1463	59.9409	39.3552	62.2648	25.0924	20.4733	7.30255	14.6738	5.12487	3.50346	4.74585	6.49403	5.01145	6.29079	4.22025	4.21824	3.30955	3.83667	coding	NM_000522	HOXA13	RefSeq_coding	2514	chr7	-	27236498	27239725		GAATGATATCTTGTAAATAAAGACATTCAGCACACTGTGAAAATGTATTTGTGCACCTGC	3209	Hs.592172	GO:0003677|GO:0010843|GO:0003700|GO:0030528|GO:0048844|GO:0060442|GO:0035115|GO:0060847|GO:0001886|GO:0048839|GO:0030539|GO:0007275|GO:0009887|GO:0043065|GO:0010552|GO:0045840|GO:0030510|GO:0006355|GO:0001501|GO:0001894|GO:0001570|GO:0003281|GO:0005634	NP_000513	Homeobox A13
ASHG19A3H0000613	79.5148	34.6201	74.8674	40.9872	81.6517	54.5421	90.8442	61.7934	68.409	56.2823	5.8449	5.80913	5.80588	5.95989	6.10709	6.0934	6.19601	5.81048	6.10728	5.7933	coding	NM_006898_Exon2-	NM_006898	HOX cluster	625	chr2	-	177033758	177034383		GTAAGTGTCCGTAGTTTTGCTGTAGCCATAGCCTCCAAACAGTCCTGGGTTTTCATAGTA
CUST_58_PI426249100	20.5225	14.4644	26.9915	96.8037	24.8391	107.806	43.1133	19.34	16.2038	18.363	3.98077	4.43043	4.38594	7.1839	4.30747	7.11609	5.05749	4.13216	4.24056	4.17761	coding	NM_014621_Exon1+	NM_014621	HOX cluster	682	chr2	+	177016112	177016794	NM_014621,	ATTAATGGTCATGAGTTCGTATATGGTGAACTCCAAGTATGTGGACCCCAAGTTCCCTCC
ASHG19A3A032581	110.947	21.7714	136.379	40.5674	95.22	53.6501	85.9444	118.989	93.4193	102.184	6.31155	5.07616	6.63636	5.94424	6.3268	6.06765	6.11067	6.73428	6.54043	6.61909	coding	NM_006735	HOXA2	RefSeq_coding	1791	chr7	-	27139973	27142394	uc.212-,	GATACATTTCAAAGTTCATCAATCAAGACCTCGACGCTTTCACACTCGACACTGATTCCT	3199	Hs.592177	GO:0043565|GO:0003700|GO:0030528|GO:0009952|GO:0035284|GO:0001709|GO:0009953|GO:0048704|GO:0048703|GO:0042474|GO:0008045|GO:0045665|GO:0000122|GO:0002076|GO:0045944|GO:0006355|GO:0021568|GO:0021658|GO:0007379|GO:0005730|GO:0005634	NP_006726	Homeobox A2
ASHG19A3A016632	3011.01	124.13	3108.23	161.584	1005.46	183.687	1007.45	755.479	485.486	786.058	11.1451	7.78955	11.2173	7.93052	9.90975	7.91832	9.91096	9.27244	8.8143	9.36402	coding	NM_019558	HOXD8	RefSeq_coding	1879	chr2	+	176994476	176996726		TAATATTGGCGAGGACCCAGACCACTTAAATCAGAGCTCGTCTCCTTCTCAAATGTTTCC	3234	Hs.301963	GO:0043565|GO:0003700|GO:0030528|GO:0008595|GO:0009952|GO:0007275|GO:0000122|GO:0006355|GO:0048705|GO:0006351|GO:0005634	NP_062458	Homeobox D8
CUST_45_PI426249100	105.245	26.4968	106.245	41.0683	72.139	41.5096	91.3781	78.8945	131.034	65.9822	6.23639	5.38812	6.29495	5.96293	5.91837	5.68464	6.20388	6.14753	6.99084	6.01373	coding	NM_006361_Exon1-	NM_006361	HOX cluster	757	chr17	-	46805354	46806111	NM_006361,	AGATGTGTTGCCAGGGAGAACAGAACCCACCAGGTCCCTTTTGGAAGGCAGCATTTGCAG
CUST_24_PI426249100	962.453	166.953	882.995	289.156	433.112	309.686	454.255	722.873	503.06	657.879	9.39308	8.24077	9.30273	8.77314	8.62031	8.70126	8.66767	9.21034	8.8613	9.13003	coding	NM_002145_Exon1-	NM_002145	HOX cluster	511	chr17	-	46621882	46622393	NM_002145,	GGAGACATTTCAAACTTCATCAATCAAGGAGTCGACATTAATTCCTCCTCCTCCTCCTTT
ASHG19A3H0000574	1259.49	116.001	949.937	265.087	624.693	437.914	838.579	481.502	529.513	389.608	9.81287	7.68778	9.41002	8.6438	9.17743	9.21736	9.61775	8.65085	8.94356	8.41046	coding	NM_002144_Exon2+	NM_002144	HOX cluster	431	chr17	+	46606806	46607237		GCTTCTTCTGCTTCATTCGTCGGTTCTGGAACCAAATCTTGACCTGTGTTTCATTGAGCT
ASHG19A3H0000577	194.391	157.038	193.079	141.858	332.95	154.21	328.474	203.127	118.713	177.096	7.09065	8.14587	7.12864	7.73232	8.22796	7.65686	8.16981	7.47088	6.86092	7.37088	coding	NM_002145_Exon1+	NM_002145	HOX cluster	511	chr17	+	46621882	46622393		AAAGGAGGAGGAGGAGGAATTAATGTCGACTCCTTGATTGATGAAGTTTGAAATGTCTCC
ASHG19A3H0000540	956.67	175.806	877.334	260.315	810.003	296.743	793.404	1138.55	722.649	1008.85	9.38133	8.31832	9.29643	8.61407	9.5672	8.63994	9.53729	9.82486	9.38717	9.70427	coding	NM_153632_intron3+	NM_153632	HOX cluster	1393	chr7	+	27148339	27149733		AAGTAGGAACTAGGTGCTATCCTCTCTCCTGGTGGGTAAAACAGTGATACTCCCTCATTT
ASHG19A3A008519	42.4157	28.0477	46.92	22.1402	47.0023	31.0542	42.3039	36.4367	49.8507	40.8161	4.97446	5.47737	5.15369	5.08066	5.27489	5.24147	5.0265	5.05749	5.6836	5.33761	coding	NM_032391	PRAC	RefSeq_coding	403	chr17	-	46799091	46799882		TTCTCAGATCAAGGACCGGCCCATCTTACTACCTCCAAGAGTGCTTTTCTCTCTAATAAG	84366	Hs.116467	GO:0005634	NP_115767	Prostate cancer susceptibility candidate
CUST_54_PI426249100	92.4131	39.2296	112.565	48.8823	82.4623	63.6796	77.2669	69.7644	77.2622	72.7599	6.05342	6.00037	6.37768	6.20815	6.1203	6.32746	5.94424	5.97967	6.27804	6.14873	coding	NM_014213_Exon1+	NM_014213	HOX cluster	901	chr2	+	176987412	176988313	NM_014213,	ATGTCTTCCAGTGGCACCCTCAGCAACTACTACGTGGACTCGCTTATAGGCCATGAGGGC
ASHG19A3H0000637	372.161	157.67	387.09	218.989	281.442	217.594	261.53	293.954	287.295	237.92	8.00236	8.15171	8.10004	8.37134	7.98337	8.17894	7.81528	7.98104	8.08199	7.77045	coding	NM_006896_Exon1+	NM_006896	HOX cluster	511	chr7	+	27195785	27196296		GGCATTTTGGAACAGAGAAGCCCCCGCCGTATATTTGCTAAAAAGCGCGTTCACATAATA
ASHG19A3H0000621	117.249	87.8278	122.065	57.4184	119.968	66.7452	123.43	97.8665	96.0254	99.4235	6.38471	7.26206	6.48571	6.43282	6.68116	6.39868	6.66752	6.45598	6.57583	6.58161	coding	NM_006735_Exon2+	NM_006735	HOX cluster	1111	chr7	+	27139973	27141084		AAAGAAAGTGAAGATACAATTATATGATCACTTTCTTGCAGGCCTCATACTGCTCTCAGG
ASHG19A3A008511	142.576	30.0861	136.727	37.5236	112.293	44.7023	106.481	117.88	69.6406	92.8965	6.64471	5.58931	6.63975	5.82712	6.57929	5.79733	6.44076	6.72313	6.13295	6.4821	coding	NM_004502	HOXB7	RefSeq_coding	1377	chr17	-	46684602	46688383		TTTCTAAATATCCAGCCTCAAGTTCGGTTTTCGCTACCGGAGCCTTCCCAGAACAAACTT	3217	Hs.436181	GO:0005515|GO:0043565|GO:0003700|GO:0030528|GO:0009952|GO:0048704|GO:0007275|GO:0030099|GO:0006355|GO:0006351|GO:0005634	NP_004493	Homeobox B7
CUST_8_PI426249100	15265.1	15403.9	15902.8	13599.6	9238.2	13880.3	8969.19	12720.9	17667.9	13676.6	13.6578	14.1189	13.7614	14.0609	13.311	14.0228	13.2979	13.3294	13.9397	13.4091	coding	NM_017409_Exon2+	NM_017409	HOX cluster	1108	chr12	+	54382952	54384060	NM_017409,	TCCCTGTCTGGGAGTTGTGTTATTTAAAGATATTCTGTATGTTGTATCTTTTGCATGTAG
ASHG19A3H0000599	157.275	116.331	159.72	183.196	119.725	202.084	128.579	139.664	111.634	117.864	6.7841	7.69308	6.86058	8.11741	6.67691	8.0602	6.731	6.95754	6.7775	6.81281	coding	NM_000523_Exon1-	NM_000523	HOX cluster	868	chr2	-	176957531	176958399		CTGGAAAGGAAGATTTCCAAAAGTGGGACCCCTGTGGCTGGTCCTTGGTGCAGTACACCT
CUST_90_PI426249100	325.983	326.741	315.486	103.359	289.411	117.334	296.144	150.322	292.045	158.355	7.81857	9.1824	7.81343	7.28062	8.02727	7.24786	8.01531	7.05327	8.10763	7.21522	coding	NM_005523_Exon2-	NM_005523	HOX cluster	1871	chr7	-	27220776	27222647	nc-HOXA10-82-,NM_005523,	GTGTGTGTTGCAGCACTTATACAGGCAACTGGGCACAAGGAAAATAAAGACGGTGGAAAT
CUST_20_PI426249100	24702.6	20265.1	23493.8	7733.2	14143.8	8110.71	14623.3	14297.8	19191.5	15020.3	14.4072	14.5229	14.3398	13.3161	13.9648	13.3097	14.0318	13.4857	14.0658	13.5355	coding	NM_014620_Exon4+	NM_014620	HOX cluster	1180	chr12	+	54448633	54449813	NM_153633,NM_014620,	ATTTTAGTGTCGATGTGAAATGCCCCGTGATCAATAATAAACCAGTGGATGTGAATTAGT
CUST_88_PI426249100	607.335	100.636	541.998	230.224	385.36	294.497	411.967	427.252	327.94	366.537	8.716	7.46797	8.59512	8.43994	8.45143	8.62695	8.51938	8.48529	8.27346	8.33645	coding	NM_018951_Exon1-	NM_018951	HOX cluster	988	chr7	-	27212967	27213955	NM_018951,	AAATGTCAGCCAGAAAGGGCTATCTGCTCCCTTCGCCAAATTATCCCACAACAATGTCAT
CUST_92_PI426249100	36.1156	6.14764	36.4049	50.4014	22.236	63.9234	15.7622	13.8779	10.0812	12.9448	4.75391	3.12909	4.79501	6.25453	4.1331	6.3339	3.44959	3.63976	3.66877	3.63831	coding	NM_000522_Exon2-	NM_000522	HOX cluster	1563	chr7	-	27236498	27238061	NM_000522,	GAATGATATCTTGTAAATAAAGACATTCAGCACACTGTGAAAATGTATTTGTGCACCTGC
ASHG19A3A016638	5871.65	1041.59	5524.05	3211.59	3357.49	3328.99	3156.39	7373.18	4666.09	7689.05	12.1986	10.6999	12.1218	12.1072	11.7849	12.0602	11.7025	12.5206	12.0275	12.5862	coding	NM_024501	HOXD1	RefSeq_coding	1991	chr2	+	177053306	177055635		TCGCTGTTTAGTTACTAGATGAACAAATCCACAGAATGGGTAAAGAGTAGAATCTGAACT	3231	Hs.83465	GO:0043565|GO:0003700|GO:0030528|GO:0048706|GO:0007275|GO:0006355|GO:0005634	NP_078777	Homeobox D1
CUST_86_PI426249100	265.929	10.9866	240.719	17.8261	124.752	22.5854	129.02	91.5989	47.4318	89.1314	7.52622	4.02177	7.43263	4.78856	6.74313	4.75169	6.73568	6.36084	5.6196	6.42271	coding	NM_152739_Exon1-	NM_152739	HOX cluster	653	chr7	-	27204496	27205149	NM_152739,	TGATAGAGAAAAACAACCCAGCGAAGGCGCCTTCTCTGAAAACAATGCTGAGAATGAGAG
ASHG19A3H0000524	173.608	100.507	174.679	225.321	156.542	250.86	193.444	173.971	160.01	144.817	6.93216	7.46611	6.99029	8.41235	7.09248	8.37563	7.35541	7.25878	7.27161	7.09296	coding	NM_024017_intron2+	NM_024017	HOX cluster	2616	chr17	+	46700497	46703114		AGGCTTCCTCAGCACTTCCAAAGCTCTGCCTACATCAAGTTCCCTCTCAATTTTTCTCTA
ASHG19A3H0000576	230.28	129.461	215.165	178.456	219.693	183.568	239.32	194.916	185.762	176.756	7.3209	7.84933	7.27385	8.07377	7.60148	7.91664	7.67961	7.41244	7.4751	7.36846	coding	NM_002145_Exon2+	NM_002145	HOX cluster	1089	chr17	+	46620020	46621109		AGAGGAAAATAGGTCCCTCTAGTTATTTTTAAGAAAGTCCCCCTAGAGTTTAATTATTCC
ASHG19A3A032594	277.249	338.619	297.592	107.377	286.831	114.64	274.026	146.495	275.091	164.709	7.58201	9.22995	7.73785	7.33504	8.01753	7.21166	7.88816	7.0204	8.01873	7.27066	coding	NM_005523	HOXA11	RefSeq_coding	2653	chr7	-	27220776	27224835	nc-HOXA10-82-,	GTGTGTGTTGCAGCACTTATACAGGCAACTGGGCACAAGGAAAATAAAGACGGTGGAAAT	3207	Hs.249171	GO:0043565|GO:0003700|GO:0030528|GO:0009653|GO:0009952|GO:0001658|GO:0060351|GO:0048589|GO:0009953|GO:0042733|GO:0001656|GO:0007275|GO:0001759|GO:0010720|GO:0032332|GO:0009954|GO:0006355|GO:0001501|GO:0005634|GO:0005667	NP_005514	Homeobox A11
ASHG19A3H0000517	42.9675	20.7266	54.7019	21.3122	31.432	42.4688	42.2469	40.2842	21.4255	33.8374	4.9923	5.00148	5.36449	5.03357	4.66532	5.71917	5.02403	5.20524	4.58865	5.06951	coding	NM_024015_intron2+	NM_024015	HOX cluster	841	chr17	+	46654382	46655224		AAAGAGAAAGTTTTATTGCCCCCGAAAGAGAGAGTCCTTTCTTCCAGGGAACACAGCGTT
ASHG19A3H0000634	165.45	53.1812	153.303	75.1434	124.665	90.4873	116.553	186.417	113.084	145.14	6.85912	6.48586	6.79904	6.82353	6.74235	6.85822	6.58035	7.35107	6.79645	7.097	coding	NM_024014_Exon2+	NM_024014	HOX cluster	421	chr7	+	27185115	27185536		GTAAGAAATAAATGCACAGACGCTTGCAAAGCTCCGGGCTCCCCTGAAGCTGCGGAAGCC
ASHG19A3H0000627	39.899	19.3657	47.9003	15.6242	20.8965	15.6179	27.356	23.3467	12.2769	15.096	4.89007	4.89098	5.18215	4.60481	4.02817	4.18713	4.35416	4.41233	3.89745	3.88434	coding	NM_030661_Exon1+	NM_030661	HOX cluster	80	chr7	+	27159134	27159214		CGTTTCATGAGCTGTCTAAAAATCTTCTCTTTTCTGGTCTTAGTTTCTGAACTTCTGAGA
ASHG19A3A048662	221.435	57.2736	202.395	82.7862	139.834	139.894	185.384	193.709	90.6753	162.886	7.26206	6.60339	7.19686	6.95797	6.91515	7.51453	7.28954	7.40391	6.49778	7.25532	coding	NM_022658	HOXC8	RefSeq_coding	2290	chr12	+	54402889	54406543		ACTAACAGTAGCGAAGGACAAGGCCACTTAAATCAAAACTCGTCTCCCAGCCTCATGTTT	3224	Hs.664500	GO:0005515|GO:0043565|GO:0003700|GO:0016564|GO:0009952|GO:0007275|GO:0000122|GO:0030182|GO:0006355|GO:0048705|GO:0006351|GO:0005634	NP_073149	Homeobox C8
CUST_27_PI426247286	83.3465	40.9056	74.4704	40.829	67.4974	56.4043	82.6803	87.0372	54.8139	59.4201	5.90843	6.06861	5.79733	5.95381	5.81776	6.14439	6.05112	6.28738	5.81017	5.87	coding	NM_000523_intron1+	NM_000523	HOX cluster	807	chr2	+	176958399	176959207		CCTCAGCTAGGTGCTCCGAATATCCCAGCCTAATTTTTCTTGTGCTTTTGTTTGTATCAG
ASHG19A3H0000564	180.369	251.204	197.484	109.597	326.938	134.493	330.545	166.36	155.843	174.351	6.9855	8.81982	7.16303	7.36425	8.20173	7.45985	8.17874	7.19374	7.23765	7.34897	coding	NM_153693_Exon1-	NM_153693	HOX cluster	557	chr12	-	54410641	54411198		TGCCGCTGCCGAGCCTGTCTCAGCTCCACACACACACACATATACTTTATATAAATTCAA
ASHG19A3H0000582	141.502	162.419	161.695	115.664	150.079	152.926	164.991	115.771	184.739	125.319	6.63464	8.19971	6.87969	7.44457	7.02286	7.64514	7.11112	6.70256	7.46868	6.89312	coding	NM_024015_Exon2+	NM_024015	HOX cluster	1513	chr17	+	46652869	46654382		GCTGGTCACAAGAAACCAAACATTTATTTCTATTGTCACTCTGTACAGCACACAGATATT
ASHG19A3H0000529	206.112	39.5555	193.367	73.0494	120.813	107.048	145.221	166.244	150.068	137.953	7.16757	6.01752	7.13103	6.7781	6.6914	7.10586	6.91875	7.19282	7.18405	7.02731	coding	NM_021192_intron1-	NM_021192	HOX cluster	769	chr2	-	176972864	176973634		GAAAAGGCTCTCGACAGCTATTAATGTCCTCCTCGAAGTCTACCTTAAGCCCACCTAAAT
ASHG19A3H0000615	52.7452	9.67743	66.7795	32.194	51.896	33.2053	42.5143	38.8458	47.9804	32.3666	5.26587	3.82099	5.64615	5.6161	5.42677	5.34491	5.03527	5.14987	5.63494	5.00949	coding	NM_024501_Exon1-	NM_024501	HOX cluster	879	chr2	-	177053306	177054185		TTACCTTTCTTAGAGGCATTCCTCTTCACTTTCATCCACTCGAACGTGCTGAAGGCGGCA
ASHG19A3H0000636	113.902	76.9709	109.95	96.3208	103.879	105.399	113.434	59.3826	112.995	70.584	6.34587	7.05403	6.34523	7.17504	6.46256	7.08464	6.53748	5.75768	6.79484	6.10681	coding	NM_006896_Exon2+	NM_006896	HOX cluster	1502	chr7	+	27193339	27194841	nc-HOXA6-72+,ENST00000480355,	CTTTGTCACCACGCATCTTTATTTTCGGTTACATAAAACACAGCTGGGCTGGGAAGTGTG
ASHG19A3H0000505	7968.19	4206.6	7588.31	7543.48	7379.06	8195.37	7231.84	11508.5	9789.19	9496.93	12.652	12.4447	12.5908	13.2838	12.9686	13.3281	12.9505	13.1868	13.0682	12.8889	coding	NM_022658_intron1-	NM_022658	HOX cluster	1367	chr12	-	54403504	54404872		CTCTGCCCACTGCCCTCTCCTTGTCTCTCTCTGCCTAATGCTTTTCCAATAAGAAAAATA
ASHG19A3H0000525	103.27	55.9017	81.0071	41.6549	86.4318	57.4919	95.3533	71.592	56.9737	54.638	6.21249	6.56928	5.91965	5.98232	6.18777	6.17089	6.26201	6.01338	5.8615	5.75205	coding	NM_032391_intron2+	NM_032391	HOX cluster	417	chr17	+	46799261	46799679		CGTTATCAATATTAATTTTGCTTATGCCAGGACTCCATCCCATTGGAGACAAACATTAAG
ASHG19A3H0000625	38.0466	25.0336	48.6064	29.2144	37.0644	25.5173	39.5742	29.3307	24.5727	15.9015	4.82174	5.29822	5.20351	5.47436	4.91857	4.94248	4.92043	4.74849	4.76296	3.96269	coding	NM_153632_Exon2+	NM_153632	HOX cluster	162	chr7	+	27149733	27149895		TGGAGCTGCTGGTTTTCTGCTTTGTGTTTTGTCGAGACTCTTTCATCCAGGGGAAGATTT
CUST_23_PI426249100	20224.8	18280.9	19685.1	10739.8	18033.7	11074.7	18250.7	17039.6	26378.1	19271.3	14.1054	14.3731	14.0865	13.7492	14.3102	13.7209	14.3398	13.7542	14.5442	13.8923	coding	NM_002145_Exon2-	NM_002145	HOX cluster	1089	chr17	-	46620020	46621109	NM_002145,	GGAATAATTAAACTCTAGGGGGACTTTCTTAAAAATAACTAGAGGGACCTATTTTCCTCT
ASHG19A3A008503	778.338	160.671	833.107	310.09	449.584	294.799	454.408	701.363	480.302	631.947	9.08047	8.18207	9.22112	8.87924	8.67625	8.62939	8.6679	9.17029	8.80153	9.07981	coding	NM_002145	HOXB2	RefSeq_coding	1614	chr17	-	46620020	46622393		GGAGACATTTCAAACTTCATCAATCAAGGAGTCGACATTAATTCCTCCTCCTCCTCCTTT	3212	Hs.514289	GO:0043565|GO:0003700|GO:0030528|GO:0009952|GO:0008015|GO:0009953|GO:0048704|GO:0021612|GO:0002011|GO:0007275|GO:0048857|GO:0006355|GO:0021569|GO:0021570|GO:0005634	NP_002136	Homeobox B2
ASHG19A3H0000630	990.777	583.986	1106.85	854.409	889.558	860.714	893.17	841.495	1041.79	985.728	9.4348	9.94299	9.64752	10.3099	9.71327	10.2004	9.71574	9.42913	9.90514	9.67047	coding	NM_002141_Exon2+	NM_002141	HOX cluster	1064	chr7	+	27168126	27169190	uc003syl.2,	AATGGAGTTTATTCTTAGCACATGGCTTTCTATGTAGCCACATCACAATTTGTACAGTTC
ASHG19A3A032591	236.243	6.17618	222.013	18.3475	114.343	12.768	118.534	80.4529	36.1656	76.5025	7.35541	3.13481	7.31641	4.827	6.60815	3.87471	6.60492	6.17557	5.26651	6.21661	coding	NM_152739	HOXA9	RefSeq_coding	2076	chr7	-	27202057	27205149		TGATAGAGAAAAACAACCCAGCGAAGGCGCCTTCTCTGAAAACAATGCTGAGAATGAGAG	3206	Hs.659350	GO:0005515|GO:0043565|GO:0003700|GO:0030528|GO:0009952|GO:0030326|GO:0007275|GO:0009954|GO:0006355|GO:0001501|GO:0007283|GO:0005634|GO:0005667	NP_061824	Homeobox A10
CUST_66_PI426249100	789.44	98.1308	804.604	236.683	362.064	284.352	435.981	744.442	345.98	616.47	9.10003	7.42952	9.17007	8.47761	8.35669	8.57399	8.6075	9.25094	8.34227	9.04664	coding	NM_005522_Exon1-	NM_005522	HOX cluster	746	chr7	-	27134879	27135625	NM_153620,NM_005522,	CATCTTCTCCAGCGCAGACTTTTGACTGGATGAAAGTCAAAAGAAACCCTCCCAAAACAG
CUST_53_PI426249100	18183.7	9931.87	18372.7	1442.18	6226.67	1486.12	6403.42	5921.09	8217.32	6261.76	13.9434	13.534	13.9779	11.0227	12.7141	10.9608	12.7781	12.2176	12.8172	12.2959	coding	NM_002148_Exon2+	NM_002148	HOX cluster	988	chr2	+	176983681	176984669	nc-HOXD9-16-,NM_002148,	TGTCCTTTCTGTGCATGTTCTGGTCGCATGTATAATGCAATAAACTCTGGAAATGAGTTC
ASHG19A3H0000556	343.131	65.4195	290.54	168.873	314.673	220.67	335.155	163.875	164.153	162.459	7.89096	6.81032	7.70018	7.99506	8.14955	8.19947	8.19981	7.17284	7.30953	7.25147	coding	NM_173860_Exon1-	NM_173860	HOX cluster	610	chr12	-	54348713	54349323		AAGGTGTCTCCCGTGTGGATGTTTACCAGCGGCCCCACAAACCCGGGATTCAGGAGATTA
CUST_14_PI426249100	21987.8	25119.1	21439.3	14836.1	18906.5	15524.8	19449	15718.2	20592.4	17108.8	14.2345	14.8214	14.2068	14.1817	14.3713	14.1704	14.4295	13.6416	14.1744	13.7355	coding	NM_004503_Exon2+	NM_004503	HOX cluster	1168	chr12	+	54423438	54424606	NM_153693,NM_004503,	TACCCTCCTGTATAAATCCAACCTCTGGGTCCGTTCTCGAATATTTAATAAAACTGATAT
ASHG19A3A032592	573.124	90.879	531.833	193.17	335.515	271.299	375.131	446.724	311.524	378.09	8.63241	7.31344	8.5706	8.19132	8.23891	8.49934	8.36941	8.54596	8.2002	8.37522	coding	NM_018951	HOXA10	RefSeq_coding	2648	chr7	-	27210210	27213955		AAATGTCAGCCAGAAAGGGCTATCTGCTCCCTTCGCCAAATTATCCCACAACAATGTCAT	3206	Hs.110637	GO:0005515|GO:0043565|GO:0003700|GO:0030528|GO:0009952|GO:0030326|GO:0007275|GO:0009954|GO:0006355|GO:0001501|GO:0007283|GO:0005634|GO:0005667	NP_061824	Homeobox A10
CUST_37_PI426249100	16477.6	12920.7	16044.6	7221	9654.25	7958.93	10331.3	10742.7	13703.3	11043.1	13.7881	13.8597	13.7772	13.2187	13.3844	13.2884	13.5062	13.0881	13.5598	13.1257	coding	NM_004502_Exon2-	NM_004502	HOX cluster	855	chr17	-	46684602	46685457	NM_004502,	GCCCCATGCTCCCTTTTACATTCTGTGTGTATCTAAAGGATGGAAAAATAAAACGCAATT
ASHG19A3H0000640	227.362	179.006	207.552	190.935	194.17	191.277	208.219	164.587	179.125	156.593	7.30003	8.34706	7.22607	8.17564	7.4135	7.97994	7.46245	7.17856	7.42794	7.19881	coding	NM_018951_Exon2+	NM_018951	HOX cluster	1582	chr7	+	27210210	27211792		GCTTCATTCCACAGCTTTTATTCTATAAGAACATAAACATCGTCTTTTTCCACGCACAGC
ASHG19A3A048658	131.291	441.299	138.078	296.368	159.802	288.575	161.699	50.7277	120.378	61.1588	6.53299	9.57793	6.65477	8.80861	7.12489	8.59478	7.08298	5.53183	6.87678	5.91025	coding	NM_014212	HOXC11	RefSeq_coding	2100	chr12	+	54366909	54370201		TGCTGGGGCCTGGATTTTTGTAAATAAATTTCCCAAGCGTTTCTTTCCACCTGGAGGGAA	3227	Hs.127562	GO:0003702|GO:0043565|GO:0003700|GO:0009952|GO:0042733|GO:0007492|GO:0001656|GO:0007275|GO:0001759|GO:0009954|GO:0006355|GO:0001501|GO:0005634	NP_055027	Homeobox C11
CUST_43_PI426249100	43.8494	11.3763	43.7547	19.029	48.6109	30.777	45.8085	42.9448	31.8946	42.3536	5.02007	4.07391	5.05269	4.88088	5.32831	5.2261	5.15551	5.30072	5.099	5.3916	coding	NM_032391_Exon1-	NM_032391	HOX cluster	203	chr17	-	46799679	46799882	NM_032391,	TTCTCAGATCAAGGACCGGCCCATCTTACTACCTCCAAGAGTGCTTTTCTCTCTAATAAG
ASHG19A3A006237	904.219	171.416	758.945	281.337	447.864	318.046	504.496	738.23	472.634	625.156	9.29643	8.27961	9.07776	8.73696	8.67026	8.7428	8.82377	9.23993	8.78235	9.06636	coding	NM_153620	HOXA1	RefSeq_coding	2358	chr7	-	27132615	27135625		CTACGCGTTAAATCAGGAAGCAGACCCACCAAGAAGCCTGTCGCTCCCCCGCATCGGAGA	3198	Hs.67397	GO:0003702|GO:0005515|GO:0043565|GO:0003700|GO:0048646|GO:0009952|GO:0021953|GO:0021612|GO:0021754|GO:0030902|GO:0042472|GO:0008045|GO:0007275|GO:0007399|GO:0045944|GO:0021569|GO:0021570|GO:0021571|GO:0005634	NP_705873	Homeobox A1
CUST_35_PI426249100	5492.47	905.06	5694.33	2352.64	2746.53	2230.71	3007.16	4589.56	3322.03	3729.26	12.0927	10.5255	12.1681	11.687	11.4651	11.5233	11.6282	11.8461	11.525	11.5548	coding	NM_018952_Exon2-	NM_018952	HOX cluster	136	chr17	-	46681841	46681977	NM_018952,	ACAATATTATCTGGAAGCTGAAGAAGAAACTGAATACTCCTTCCTTCCTCCCCACCCATT
CUST_39_PI426247286	39.8569	5	42.5449	15.1862	29.2056	19.9515	36.3598	69.2064	29.375	24.5907	4.88877	2.41344	5.01219	4.5671	4.55671	4.56079	4.7983	5.96897	4.99664	4.60397	coding	NM_006735_intron2-	NM_006735	HOX cluster	643	chr7	-	27141084	27141728		TTTGTTGCAGTTGATCTTTTCTGCTATATTTATTCTCCAGTGGAATAACCCCGCTCGGAC
ASHG19A3H0000584	65.7689	50.5357	70.5484	16.0025	57.784	21.4486	56.1841	34.0654	59.8277	37.1633	5.57683	6.40655	5.71615	4.63796	5.58658	4.67196	5.45811	4.95893	5.9261	5.20756	coding	NM_002147_Exon2+	NM_002147	HOX cluster	1199	chr17	+	46668619	46669818		GTGGGGGAAACATTTATTTGACTTCCAGGAAAGCTACAAACAAATACCAAAAGCGAATCA
ASHG19A3A016631	26281.3	14325.4	25889.5	5877	9140.33	6636.65	8954.06	7683	14362.3	7661.25	14.507	14.0234	14.4979	12.9473	13.2949	13.0219	13.2943	12.5847	13.6357	12.5798	coding	NM_014213	HOXD9	RefSeq_coding	1902	chr2	+	176987412	176989644	nc-HOXD8-19-,	TGCCCGAGGACCAGTTGTAAATGTTACTGCTTCCTACTAATAAATGCTGACCTGATCAAA	3235	Hs.236646	GO:0003702|GO:0043565|GO:0003700|GO:0016563|GO:0008344|GO:0009952|GO:0035115|GO:0048704|GO:0035137|GO:0030879|GO:0007275|GO:0048935|GO:0045944|GO:0009954|GO:0006355|GO:0007519|GO:0005634	NP_055028	Homeobox D9
ASHG19A3A048659	518.14	140.153	419.933	195.292	353.547	254.782	457.897	565.647	444.098	440.017	8.49015	7.97131	8.2196	8.20469	8.31784	8.39927	8.67798	8.8755	8.69712	8.58452	coding	NM_017409	HOXC10	RefSeq_coding	2017	chr12	+	54378945	54384060		GTAGTATTGCTCCTTAAAAACCCCTCTCTCTGAAAATGACATGCCCTCGCAATGTAACTC	3226	Hs.44276	GO:0003702|GO:0043565|GO:0003700|GO:0009952|GO:0030326|GO:0007275|GO:0050905|GO:0008284|GO:0009954|GO:0006355|GO:0001501|GO:0021520|GO:0019907|GO:0005634	NP_059105	Homeobox C10
CUST_69_PI426249100	53.6284	10.2674	67.7488	25.9974	35.7309	32.2272	42.3431	98.6915	39.785	21.095	5.2905	3.90984	5.66373	5.3035	4.86173	5.29904	5.02803	6.46881	5.38846	4.39033	coding	NM_006735_Exon1-	NM_006735	HOX cluster	666	chr7	-	27141728	27142394	uc.212-,NM_006735,	GATACATTTCAAAGTTCATCAATCAAGACCTCGACGCTTTCACACTCGACACTGATTCCT
CUST_41_PI426249100	2466.22	213.288	2191.07	58.8641	857.581	56.2557	874.144	1113.61	2562.83	1109.81	10.8396	8.59478	10.6866	6.47109	9.65379	6.14131	9.68059	9.80033	11.161	9.83338	coding	NM_024017_Exon2-	NM_024017	HOX cluster	1972	chr17	-	46698525	46700497	NM_024017,	TTTCTTTGGGGGTGATTGTCTCGCTTGTTTTCAGTTGTCGATTATATGGGAGGGTTCTGG
CUST_13_PI426249100	34.1803	12.8913	21.6495	18.8012	29.4675	21.5548	38.7299	22.5871	13.5101	18.6444	4.67822	4.25057	4.08286	4.8637	4.57112	4.68101	4.89071	4.36437	4.01642	4.20163	coding	NM_153693_Exon2+	NM_153693	HOX cluster	346	chr12	+	54422359	54422705	uc.343+,NM_153693,NM_004503,	AAACACCTTAGGACATAACACACAGACCTCAATCGCTCAGGATTTTAGTTCTGAGCAGGG
CUST_83_PI426249100	14146.4	9323.23	13854.7	6255.95	6077.96	7140.02	6097.91	8303.72	12639.2	8480.14	13.5377	13.4496	13.5407	13.0318	12.6812	13.1294	12.71	12.7038	13.4517	12.7382	coding	NM_006896_Exon2-	NM_006896	HOX cluster	1502	chr7	-	27193339	27194841	nc-HOXA6-72-,NM_006896,	CACACTTCCCAGCCCAGCTGTGTTTTATGTAACCGAAAATAAAGATGCGTGGTGACAAAG
CUST_7_PI426247286	182.663	18.844	143.412	47.359	99.4341	78.5644	127.941	114.246	97.9888	108.859	7.0037	4.8516	6.70546	6.16052	6.39406	6.64104	6.72198	6.68279	6.6015	6.70225	coding	NM_153693_intron1+	NM_153693	HOX cluster	11160	chr12	+	54411198	54422359	NM_004503,	TAGACCGACCAGGTAAAGGCAAAGGGATGAATTCCTACTTCACTAACCCTTCCTTATCCT
ASHG19A3A008514	2203.29	227.062	2098.04	66.6193	858.943	64.8994	816.023	998.793	2182.32	1084.6	10.6697	8.6861	10.6241	6.64603	9.65823	6.357	9.583	9.66566	10.9261	9.80556	coding	NM_024017	HOXB9	RefSeq_coding	2711	chr17	-	46698525	46703835		TTTCTTTGGGGGTGATTGTCTCGCTTGTTTTCAGTTGTCGATTATATGGGAGGGTTCTGG	3219	Hs.463350	GO:0005515|GO:0043565|GO:0003700|GO:0016563|GO:0009952|GO:0060070|GO:0060326|GO:0048706|GO:0030879|GO:0007275|GO:0045944|GO:0006355|GO:0006351|GO:0005739|GO:0005730|GO:0005634|GO:0005634	NP_076922	Homeobox B9
CUST_27_PI426249100	2941.44	383.809	2616.48	1027.39	1299.88	1027.53	1544.24	1459.6	1928.87	1336.08	11.1004	9.39308	10.9568	10.5535	10.3044	10.4469	10.569	10.1928	10.7535	10.0914	coding	NM_002146_Exon2-	NM_002146	HOX cluster	88	chr17	-	46632892	46632980	NM_002146,	TCTGGGGCTCGATGTGAATATATATTATGTCTGCCTGTTCTCCCCTCGTCGGTGGCTAAG
ASHG19A3H0000607	68.6213	10.8933	51.6726	12.5524	43.4214	18.7665	47.8351	38.4455	37.8493	32.8264	5.63589	4.00732	5.28685	4.29873	5.15933	4.46744	5.22306	5.13722	5.32236	5.02702	coding	NM_014213_Exon1-	NM_014213	HOX cluster	901	chr2	-	176987412	176988313		GCCCTCATGGCCTATAAGCGAGTCCACGTAGTAGTTGCTGAGGGTGCCACTGGAAGACAT
CUST_56_PI426249100	2835.13	120.605	2772.68	166.182	952.29	166.558	928.65	723.606	442.787	787.094	11.0532	7.74522	11.0422	7.96928	9.8275	7.76792	9.77953	9.21119	8.69221	9.36642	coding	NM_019558_Exon1+	NM_019558	HOX cluster	1195	chr2	+	176994476	176995671	NM_019558,	TAATATTGGCGAGGACCCAGACCACTTAAATCAGAGCTCGTCTCCTTCTCAAATGTTTCC
ASHG19A3A032580	83.0532	33.831	81.7938	40.234	79.5445	53.2346	79.4817	83.1828	62.5982	76.4753	5.90434	5.76894	5.93282	5.93173	6.0701	6.057	5.99165	6.22313	5.98962	6.21624	coding	NM_005522	HOXA1	RefSeq_coding	2561	chr7	-	27132615	27135625		TATGGACAGGAGCACCAGAGCCTGGCCCTGGCTACGTATAATAACTCCTTGTCCCCTCTC	3198	Hs.67397	GO:0003702|GO:0005515|GO:0043565|GO:0003700|GO:0048646|GO:0009952|GO:0021953|GO:0021612|GO:0021754|GO:0030902|GO:0042472|GO:0008045|GO:0007275|GO:0007399|GO:0045944|GO:0021569|GO:0021570|GO:0021571|GO:0005634	NP_705873	Homeobox A1
CUST_77_PI426249100	5258.34	7668.73	4986.84	9803.32	3117.74	9601.66	2884.66	3342.93	5860.01	3887.81	12.0252	13.2276	11.9599	13.6219	11.6732	13.5475	11.5618	11.4073	12.3475	11.6029	coding	NM_002141_Exon2-	NM_002141	HOX cluster	1064	chr7	-	27168126	27169190	NM_002141,	GAACTGTACAAATTGTGATGTGGCTACATAGAAAGCCATGTGCTAAGAATAAACTCCATT
ASHG19A3H0000561	130.529	61.8715	86.7722	63.856	93.6985	80.2996	89.752	80.0058	70.3498	80.99	6.52667	6.72578	6.01308	6.5884	6.30474	6.67645	6.17372	6.16609	6.14625	6.29953	coding	NM_017409_Exon2-	NM_017409	HOX cluster	1108	chr12	-	54382952	54384060		CTACATGCAAAAGATACAACATACAGAATATCTTTAAATAACACAACTCCCAGACAGGGA
CUST_20_PI426247286	122.987	85.719	123.747	131.865	120.014	142.846	136.596	122.073	124.463	112.663	6.44665	7.22386	6.50484	7.62475	6.68178	7.54485	6.82267	6.77179	6.9201	6.75219	coding	NM_018952_intron3-	NM_018952	HOX cluster	6250	chr17	-	46675590	46681841		TTGACAATTCCTGCCTCTGCCATTGGTCAGTGTTGGATCAGATGGTTGTATTTCCTTCTG
ASHG19A3H0000569	51.9681	56.6106	34.3233	31.1755	42.3191	36.5338	52.5213	27.6532	47.8784	27.3648	5.2463	6.58765	4.71351	5.56737	5.12059	5.48862	5.36552	4.66157	5.63234	4.76116	coding	NM_018953_Exon2-	NM_018953	HOX cluster	1081	chr12	-	54428061	54429142		AGTCCTGTTCTCTCTTTATTTGATATGACAAAATATAGTTTCAGGAAGGACCCAGAGTCA
CUST_6_PI426249100	142.743	437.561	122.448	288.256	178.817	301.417	167.798	73.6895	109.706	65.2301	6.64587	9.56675	6.49026	8.76975	7.28892	8.66395	7.13776	6.05092	6.75477	5.99798	coding	NM_014212_Exon2+	NM_014212	HOX cluster	1237	chr12	+	54368964	54370201	NM_014212,	TGCTGGGGCCTGGATTTTTGTAAATAAATTTCCCAAGCGTTTCTTTCCACCTGGAGGGAA
ASHG19A3H0000518	212.37	76.8801	178.257	84.6639	157.062	119.555	197.734	193.573	151.529	136.492	7.2081	7.05208	7.02026	6.98914	7.09717	7.28025	7.38663	7.40311	7.19801	7.01311	coding	NM_002147_intron2+	NM_002147	HOX cluster	663	chr17	+	46669818	46670482		GAAAGCTCCTTTTACTGTTCACCCCTTCTTTGCTAGCGACAGTCTCAAAATTTCAGGGGT
ASHG19A3H0000528	330.027	172.652	314.127	225.386	306.503	245.465	392.159	245.719	219.585	244.631	7.83995	8.29037	7.80775	8.4135	8.11154	8.34735	8.44321	7.73232	7.71195	7.8019	coding	NM_021193_intron1-	NM_021193	HOX cluster	145	chr2	-	176965103	176965249		CTGCAACACAGCCCCAACCCACGTCAACCCAGCCCGTACTCTGTCTATTGCCCGCCCCCA
CUST_25_PI426249100	21720.9	12206	21300.7	4975.27	13867.9	5139.05	13699.6	8625.25	17699.3	9695.76	14.2116	13.7942	14.1994	12.7208	13.937	12.6819	13.9511	12.7587	13.9438	12.9148	coding	NM_002146_Exon4-	NM_002146	HOX cluster	2311	chr17	-	46626232	46628543	nc-HOXB2-164-,NM_002146,	GGAACTTTCTTTGTTCTTCAGTAGTTACTTTTTTCCTTACCTAAAAGGGTTGTCTGTCAA
ASHG19A3A016630	125.561	11.1836	104.951	20.4051	77.6929	35.3167	74.0791	78.1205	56.9723	40.9763	6.47844	4.04924	6.27494	4.97332	6.03142	5.44043	5.87651	6.13295	5.86117	5.34308	coding	NM_002148	HOXD10	RefSeq_coding	1814	chr2	+	176981491	176984669		TGGATATTTTAGACTGAGTCAGACCTACGCCACCGGGAAAACCCAAGAGTACAATAATAG	3236	Hs.123070	GO:0003702|GO:0003682|GO:0043565|GO:0003700|GO:0008344|GO:0009952|GO:0030326|GO:0048704|GO:0035136|GO:0035137|GO:0007275|GO:0050905|GO:0048935|GO:0045944|GO:0009954|GO:0006355|GO:0007519|GO:0001501|GO:0021520|GO:0005634	NP_002139	Homeobox D10
CUST_67_PI426249100	133.447	10.8755	111.364	25.7189	80.574	39.5498	79.8567	88.1598	67.1003	69.7971	6.55504	4.00452	6.36213	5.28703	6.08913	5.6075	5.99811	6.30487	6.0851	6.09275	coding	NM_153620_Exon1-	NM_153620	HOX cluster	448	chr7	-	27135177	27135625	NM_153620,NM_005522,	TATGGCTCACAGAACTTCAGTGCGCCTTACAGCCCCTACGCGTTAAATCAGGAAGCAGAC
CUST_85_PI426249100	22386.2	10178	22269.5	7948.6	11933.7	9003.42	12072.6	12643.4	12082.1	14183.6	14.2549	13.5699	14.262	13.3644	13.7094	13.4597	13.7506	13.3147	13.3844	13.4585	coding	NM_152739_Exon2-	NM_152739	HOX cluster	1403	chr7	-	27202057	27203460	NM_152739,	CCTCAAGGCCTACTGACCAAATTGTTGTGTTGAGATGATATTTAACTTTTTGCCAAATAA
CUST_38_PI426247286	98.1225	38.6102	100.283	75.5907	96.8573	60.6943	80.135	94.3301	66.4698	70.6495	6.14338	5.97574	6.21264	6.83228	6.35574	6.25036	6.0023	6.40443	6.07224	6.10852	coding	NM_153620_intron2-	NM_153620	HOX cluster	202	chr7	-	27134974	27135177	NM_005522,	TATGGACAGGAGCACCAGAGCCTGGCCCTGGCTACGTATAATAACTCCTTGTCCCCTCTC
CUST_7_PI426249100	363.358	112.778	317.836	184.856	260.192	176.773	278.304	382.415	265.547	319.809	7.9697	7.64197	7.82402	8.12927	7.86096	7.86168	7.91206	8.34584	7.97297	8.14818	coding	NM_017409_Exon1+	NM_017409	HOX cluster	849	chr12	+	54378945	54379794	NM_017409,	GTAGTATTGCTCCTTAAAAACCCCTCTCTCTGAAAATGACATGCCCTCGCAATGTAACTC
CUST_61_PI426249100	11848.4	3031.33	10699.2	2005.69	3937.82	2175.51	3966.41	4178.68	4607.44	4407.01	13.2459	12.0485	13.1238	11.4648	12.0138	11.4799	12.0418	11.7011	12.0102	11.7838	coding	NM_006898_Exon3+	NM_006898	HOX cluster	1582	chr2	+	177036244	177037826	NM_006898,	AAACCACAGTCCTCACCACAGTTTATTGATTTCAAATTGTCTGGTACTATTGGAACAAAT
ASHG19A3A006241	422.602	45.6333	439.987	167.907	285.182	159.074	301.714	340.851	311.088	306.254	8.17459	6.24697	8.28745	7.98453	8.00745	7.70327	8.04408	8.18837	8.19822	8.09298	coding	NM_153693	HOXC6	RefSeq_coding	2072	chr12	+	54410641	54424606		AGAGGGAGAGTGACAGCAGCGCTCGGACGTCCTCCCCAACGTCGCCCTCAATTCCACCGC	3221	Hs.549040	GO:0043565|GO:0003700|GO:0030528|GO:0009952|GO:0051216|GO:0048562|GO:0007275|GO:0006355|GO:0006351|GO:0005634	NP_705897	Homeobox C4
ASHG19A3H0000609	61.8848	28.5888	70.0337	37.9608	45.4305	29.0961	52.8121	39.1943	37.4935	41.7034	5.49164	5.51288	5.70703	5.84379	5.22336	5.1373	5.37358	5.16535	5.31168	5.36658	coding	NM_019558_Exon1-	NM_019558	HOX cluster	1195	chr2	-	176994476	176995671		GGAAACATTTGAGAAGGAGACGAGCTCTGATTTAAGTGGTCTGGGTCCTCGCCAATATTA
ASHG19A3H0000546	4414.56	722.35	4162.81	1758.76	2333.55	1502.16	2229.07	3817.29	2768.28	2595.64	11.7311	10.2372	11.6732	11.2931	11.2149	10.9724	11.1564	11.5778	11.2618	11.0295	coding	NM_019102_intron2+	NM_019102	HOX cluster	959	chr7	+	27181704	27182664		CCGCACACCCCTCCCGAATTTCCTTCTCTCTTCCTTTCTAGAAAGAAAACAATACGATTT
ASHG19A3H0000548	242.8	93.2638	195.286	140.711	196.951	147.93	225.753	159.895	174.974	140.498	7.39533	7.35257	7.14636	7.72021	7.4375	7.59403	7.59184	7.13967	7.39584	7.04996	coding	NM_006896_intron2+	NM_006896	HOX cluster	943	chr7	+	27194841	27195785		TTTCCAGCCGGCTAAGCTTCCACAATGTCCTGCTTCCTCTGACAAAGGAAAACTGTAAAT
CUST_87_PI426249100	16042.5	15749.2	16289.5	10306.7	7552.67	10653.5	7754.48	10274.3	11251.5	11053.9	13.7506	14.1477	13.8003	13.6926	13.0015	13.6621	13.0549	13.0178	13.2697	13.1266	coding	NM_018951_Exon2-	NM_018951	HOX cluster	1582	chr7	-	27210210	27211792	NM_153715,NM_018951,	GCTGTGCGTGGAAAAAGACGATGTTTATGTTCTTATAGAATAAAAGCTGTGGAATGAAGC
ASHG19A3H0000504	32.6013	5.51131	19.7779	12.0348	17.5566	19.8046	19.4688	50.5899	6.90167	16.9528	4.61734	2.99359	3.95327	4.24685	3.75393	4.54963	3.80596	5.52797	3.24556	4.05373	coding	NM_017409_intron1-	NM_017409	HOX cluster	3157	chr12	-	54379794	54382952		CTGTTAAAAATAACATTATTTACATAAGTATCCCTCGAAGTCGAAAACCCTCTCAGCGCT
CUST_22_PI426249100	202.701	80.6421	294.893	96.4863	156.553	107.459	157.733	241.264	157.845	178.828	7.14359	7.12557	7.72294	7.17788	7.09276	7.11189	7.04228	7.70583	7.25196	7.38508	coding	NM_002144_Exon1-	NM_002144	HOX cluster	583	chr17	-	46607689	46608272	NM_002144,	TCAGAACCTAACACCCCCACGGCCCGGACCTTCGACTGGATGAAGGTTAAGAGAAACCCA
CUST_12_PI426247286	30.0423	15.1384	34.0296	14.0054	38.5898	27.4141	30.5146	28.1085	18.8296	31.9337	4.50184	4.50259	4.69982	4.45205	4.9815	5.05181	4.52524	4.68699	4.42663	4.98703	coding	NM_002144_intron2-	NM_002144	HOX cluster	451	chr17	-	46607237	46607689		AACTTTGACAACTGTACTTGGGCAGAATGGCAAATGGAGGTCCAGAGCCAGCCCCGGGAG
ASHG19A3H0000602	20.782	15.8855	27.5982	29.778	24.3032	25.3923	34.412	9.70327	11.4224	5	3.9989	4.57708	4.41735	5.50246	4.27546	4.93404	4.71238	3.10044	3.81479	2.33805	coding	NM_021193_Exon2-	NM_021193	HOX cluster	239	chr2	-	176965249	176965488		TGAGGTTCAGCCTATTGGACAATTCCTTGCGTTTCTGCCTGTTGATGAATTCGTTGACGA
CUST_30_PI426249100	349.946	1492.28	356.959	9930.06	729.605	10439.3	762.925	1074.47	688.741	1083.08	7.91832	11.1455	7.98483	13.644	9.42138	13.6348	9.47582	9.75712	9.31499	9.80368	coding	NM_024015_Exon1-	NM_024015	HOX cluster	519	chr17	-	46655224	46655743	NM_024015,	TTTGATCAACTCAAACTATGTCGACCCCAAGTTCCCTCCATGCGAGGAATATTCACAGAG
ASHG19A3H0000606	131.253	123.878	158.307	17.7865	87.0856	28.4508	88.3809	52.8019	79.5252	58.8743	6.53263	7.78588	6.84663	4.78416	6.198	5.1061	6.15038	5.59002	6.31755	5.85694	coding	NM_002148_Exon2-	NM_002148	HOX cluster	988	chr2	-	176983681	176984669	nc-HOXD9-16+,	GAACTCATTTCCAGAGTTTATTGCATTATACATGCGACCAGAACATGCACAGAAAGGACA
CUST_22_PI426247286	150.741	12.5309	140.014	85.0885	107.899	114.471	109.196	62.172	86.2126	27.1871	6.72521	4.20951	6.67352	6.99674	6.51909	7.20905	6.4833	5.82024	6.42924	4.7518	coding	NM_004502_intron2-	NM_004502	HOX cluster	2422	chr17	-	46685457	46687880		GGGAAAATGGGCTTCTTTGCCCATCGCCCATTGACTTCAAATCACATACACGGTATAAGA
CUST_46_PI426249100	57.4711	18.0801	45.5178	27.7378	44.138	34.8451	39.0178	36.5971	14.9135	37.6921	5.38764	4.78294	5.11221	5.39839	5.18208	5.41747	4.90095	5.06376	4.13398	5.22668	coding	NM_000523_Exon1+	NM_000523	HOX cluster	868	chr2	+	176957531	176958399	NM_000523,	AGGTGTACTGCACCAAGGACCAGCCACAGGGGTCCCACTTTTGGAAATCTTCCTTTCCAG
ASHG19A3H0000533	436.149	98.3528	379.911	201.657	312.038	278.277	479.284	197.423	217.054	186.214	8.22087	7.43278	8.07486	8.24922	8.13803	8.53965	8.74686	7.43067	7.69552	7.43673	coding	NM_014621_intron1-	NM_014621	HOX cluster	540	chr2	-	177016794	177017335		TCCTCAAACACACCCACATACCCCAGGCTTGCGGGATCCCCAAATGTGCTCCTTCTTCTG
CUST_10_PI426249100	2011.52	3985.94	2301.28	2708.05	2039.28	3107.79	1930.56	2185.49	3072.85	2255.16	10.5346	12.379	10.7694	11.8735	11.0072	11.963	10.9231	10.7832	11.4215	10.8315	coding	NM_022658_Exon2+	NM_022658	HOX cluster	1671	chr12	+	54404872	54406543	NM_022658,	CAGCCCTGTTCCTGGTCCAAGTACTTTGTATTGTATACGTGAGTCATAATAATAAAAAGA
ASHG19A3H0000081	1708.44	918.389	1890.46	1343.56	1714.9	1651.56	1883.17	2079.37	1738.15	1913.46	10.2526	10.5442	10.4651	10.9248	10.7318	11.0949	10.8871	10.7074	10.6048	10.5956	noncoding	nc-HOXA1-53-	nc-HOXA1-53	HOX cluster	138	chr7	-	27135887	27136025		GCCCTCTTCCCTTCTCACCTCTCGCCAGTTCATCTTTCATTGAACGGTGGGGAGGGGGCG
CUST_43_PI426075208	59.1503	9.26381	55.9577	31.9412	41.5218	76.9412	42.0023	39.5474	49.7312	40.4752	5.4273	3.75645	5.3951	5.60102	5.09294	6.61024	5.01382	5.1787	5.68027	5.32713	noncoding	nc-HOXB2-160+	nc-HOXB2-160	HOX cluster	310	chr17	+	46622394	46622704		TTATTTGGTTTAATTGATTCAAAAACACCAGAGGACCACGACCAGGACACCATGAGCCCC
ASHG19A3A007737	1607.92	344.091	1415.62	589.485	842.802	653.528	806.618	1318.78	968.046	1117.43	10.1629	9.25577	10.0147	9.78661	9.62909	9.80368	9.56323	10.0469	9.7997	9.84379	noncoding	NR_033204	LOC404266	RefSeq_NR	486	chr17	+	46669681	46683772		TCTCGATGCGCCGTCGCCGGGTCAGCCGTTTCCTCTCCCTCGCCGGCCTCGGCGGAGATT
ASHG19A3H0000202	2816.05	1612.48	3367.97	263.924	1937.21	244.492	1759.71	1161.62	1571.36	1212.44	11.0414	11.2436	11.3432	8.63724	10.9315	8.34145	10.7738	9.85136	10.4641	9.95435	noncoding	nc-HOXD9-16-	nc-HOXD9-16	HOX cluster	558	chr2	+	176984428	176984986	NM_002148,	ATTAAGAAAACCCACAAGTTGGAGGGAGGGGGACTTAAAAAGCACATTACAATGTATCTT
ASHG19A3H0000205	27830.1	2805.44	29231	12459.7	25774.1	14525	24904.6	55336.9	49069.9	48992.4	14.602	11.9605	14.6741	13.9498	14.8168	14.0829	14.7797	15.4565	15.4654	15.2812	noncoding	nc-HOXC10-129-	nc-HOXC10-129	HOX cluster	260	chr12	+	54378513	54378773		CTCCACCCCTCTACCTCCCCTGCCGCCCGGGGGGCGCTTCCTTTGTTCGCGGGGAAGGGC
ASHG19A3H0000094	15471.6	8275.63	16144.3	13559.8	13143.9	13133.9	12933.2	14082.6	11107	14373.7	13.6838	13.3193	13.7862	14.0543	13.8692	13.9493	13.8668	13.4636	13.2519	13.4786	noncoding	nc-HOXB9-193-	nc-HOXB9-193	HOX cluster	858	chr17	-	46768301	46769159	ENST00000461606,	CAGAAAATGTTGACATTACTCTGAAGGGATGCACAGTTATTGTGAAGGGCCCCAGAGGAA
ASHG19A3H0000181	129.984	17.834	121.039	142.865	41.9492	15.6819	34.4266	37.6094	26.8674	40.3867	6.52169	4.76328	6.47528	7.74312	5.10748	4.19312	4.71322	5.10167	4.8793	5.32291	noncoding	nc-HOXD3-39-	nc-HOXD3-39	HOX cluster	2228	chr2	+	177018599	177020827		TGGGGAAAGAAAACAAAACCTCTATGCACTGGGTCATTAGATAATGACTGAATTTTCTGT
ASHG19A3H0000088	315.901	236.469	290.013	134.55	301.052	164.536	331.549	120.4	231.789	123.217	7.7727	8.74686	7.69735	7.65317	8.08336	7.75191	8.18356	6.75087	7.78711	6.87274	noncoding	nc-HOXB2-162-	nc-HOXB2-162	HOX cluster	178	chr17	-	46623286	46623464		CCCACCACACTCATGCACACACATAACGCTGATCTGAACTTTGAGAGTGCTCTAAGTTAA
ASHG19A3H0000061	35293.4	19693.1	38482.5	25929.8	29902.5	32071.3	31520.4	39176.7	30679	37400.4	14.9513	14.4847	15.1065	14.9489	15.0329	15.1696	15.1287	14.9513	14.7664	14.8731	noncoding	nc-HOXB9-184-	nc-HOXB9-184	HOX cluster	198	chr17	-	46703989	46704187		CCCTTGCTCTCCCTCCCTCCCCGACCCGCCTGGGGAGAGGGCTCTACAGCCTGCGTCCCT
ASHG19A3A047649	1059.93	635.13	1036.58	1052.18	436.271	1024.58	417.278	417.586	682.829	447.342	9.54226	10.0596	9.5494	10.5846	8.62695	10.4432	8.53628	8.45143	9.30273	8.61002	noncoding	NR_026658	LOC100240735	RefSeq_NR	917	chr12	-	54472623	54475607		CATCCGGCTTTATGTACATGTGATATCCTGACAGATTTATATCTCTGAACAGCTATATAG
ASHG19A3H0000141	26.4528	23.4447	25.1634	19.0573	21.0691	26.9694	28.1462	26.9671	25.4333	20.8558	4.32543	5.19352	4.29015	4.88227	4.04341	5.02581	4.40195	4.6264	4.81158	4.37305	noncoding	nc-HOXC6-247-	nc-HOXC6-247	HOX cluster	138	chr12	+	54417941	54418079		CAGTGGCACAAAAGGGGCCAGCGGGGCAACCGTTCTTCTCTTGCTCAGAAAAGTGAGACT
ASHG19A3H0000066	241.323	239.425	224.718	228.262	275.285	285.098	337.058	257.601	288.222	238.894	7.38495	8.76217	7.33431	8.42868	7.94365	8.57754	8.20679	7.79966	8.08724	7.77427	noncoding	nc-HOXB9-189-	nc-HOXB9-189	HOX cluster	138	chr17	-	46720237	46720375		AGCAACCTTTTTGCTTCAGGGCTCCTCCTGGGGGCTGAGTGGTCCCCTTTGCTTTGCTAT
ASHG19A3H0000025	311.222	85.3063	301.065	89.4929	175.486	163.622	208.505	255.079	165.154	231.334	7.75244	7.21469	7.75097	7.07143	7.26054	7.74333	7.465	7.78737	7.31889	7.73277	noncoding	nc-HOXA4-63-	nc-HOXA4-63	HOX cluster	108	chr7	-	27176447	27176555		CTAAGCTCCCACCCAAGTAGGGGAGGGGATCCACAGCCCCAGCCATTCTAAGCCCCAGAA
ASHG19A3H0000065	36.9273	25.3171	45.5013	45.368	31.7398	26.991	22.538	44.9795	19.5163	39.9097	4.78551	5.3151	5.1114	6.10154	4.68077	5.02687	4.0425	5.36179	4.47166	5.30709	noncoding	nc-HOXB9-188-	nc-HOXB9-188	HOX cluster	98	chr17	-	46719077	46719175		GGGGCGCTGAGGAGGTCATTAACCTCCCCGTAAAGATGGGGAACGGAGACGCGCCTGGCC
ASHG19A3H0000174	39.4315	32.6184	43.9789	36.7701	47.3393	20.5905	53.5361	30.5244	21.1522	37.4459	4.87519	5.71271	5.0592	5.80208	5.28526	4.60746	5.39323	4.80497	4.57201	5.21779	noncoding	nc-HOXD12-3-	nc-HOXD12-3	HOX cluster	858	chr2	+	176959802	176960660	NM_000523,	TATTTGTTCATTCCCAGCACTGATTATCTTCATAATCCATTAGGACAGAATGGTTTTCAG
CUST_112_PI426075208	63.5092	20.6732	84.4401	35.7309	79.4628	66.1177	94.5034	62.3267	50.6845	41.8416	5.52517	4.99757	5.97395	5.76186	6.06891	6.38189	6.24959	5.82428	5.7062	5.3718	noncoding	nc-HOXC11-110+	nc-HOXC11-110	HOX cluster	838	chr12	-	54359624	54360462		GAAAAAGAGAGAAAAGTTTCCCGGAGTCTTCATTAGTTGATTTCCCTGTCCGCCGCTTTC
ASHG19A3H0000038	91.4789	23.1715	55.1969	27.139	32.3941	35.884	57.8006	40.018	25.3388	47.087	6.03729	5.17423	5.37542	5.3665	4.71439	5.46118	5.5038	5.19489	4.80558	5.53805	noncoding	nc-HOXA9-79-	nc-HOXA9-79	HOX cluster	248	chr7	-	27209027	27209275		TTGTTGGGATCCACCTTTCTCTCGACAGCACGACACTGCCTTCATTACTTCAGTTGAAAT
ASHG19A3H0000034	8082.99	1877.66	9062.98	3506.41	4409.39	4715.37	5090.71	7546.46	5941.48	6772.34	12.6697	11.4352	12.8634	12.2204	12.1839	12.5631	12.4316	12.5564	12.3672	12.4018	noncoding	nc-HOXA7-74-	nc-HOXA7-74	HOX cluster	238	chr7	-	27197697	27197935		TGCGCAGGAACTGGGGCTCCGTGGCGTCCCGATCTGAACCCTCCCTCCACCTTTTGTATT
ASHG19A3H0000208	1215.26	223.671	1172.12	489.931	669.196	580.589	667.464	1320.04	841.311	1135.3	9.76324	8.66337	9.73465	9.52072	9.28464	9.63435	9.26732	10.0481	9.60027	9.86701	noncoding	nc-HOXC9-135-	nc-HOXC9-135	HOX cluster	138	chr12	+	54389365	54389503		CGGGCAGGGCAGGGAGCGGCTCTAGCTCTGGGGCGGCTCCCCCTCCAGCCACTCCCAGGC
CUST_42_PI426075208	33037.1	9604.13	30991	17422	19053.9	19445.2	20945.7	33043.1	25843.4	29226.5	14.8316	13.4927	14.755	14.4	14.3846	14.4847	14.5377	14.7012	14.5128	14.5242	noncoding	nc-HOXB13-207+	nc-HOXB13-207	HOX cluster	108	chr17	+	46806423	46806531		AGGAAGAGGGGACGAGGAGCCGGGCCCCACCTCCTTCTCCTCCTCTCCCTCCCTAGCTTT
ASHG19A3H0000158	67.3635	38.0973	72.3576	29.1322	55.5232	47.4972	51.2127	83.2899	44.629	40.4985	5.6093	5.95597	5.75655	5.47009	5.52726	5.88514	5.32684	6.22526	5.54162	5.32822	noncoding	nc-HOXC9-132-	nc-HOXC9-132	HOX cluster	148	chr12	+	54386125	54386273		CCTTCCCCTTCTATAGCTCCATCTCCAGGGGAAGGACATGTTTGGGGTGTTGGTAGGTTA
ASHG19A3A008517	186.959	130.734	196.977	203.351	219.147	270.118	215.927	211.7	149.086	245.792	7.03697	7.86258	7.15954	8.26187	7.59812	8.49274	7.52329	7.53272	7.17613	7.80802	noncoding	ENST00000474761	CTD-2377D24.2	Ensembl	144	chr17	-	46767842	46767986	nc-HOXB9-192-,	TTCCAGAAAATGTTAACATCACTCTGAAGGGATACACAGTTGTGAAGGGCCCCAGAGGAA
ASHG19A3H0000047	238.14	93.9449	354.149	127.223	141.33	151.92	205.174	211.894	100.911	227.824	7.36654	7.36362	7.9746	7.57748	6.93205	7.63589	7.43992	7.53447	6.64058	7.71341	noncoding	nc-HOXB4-167-	nc-HOXB4-167	HOX cluster	348	chr17	-	46656230	46656578		CTAACCGTGCAGCTAAATGAGATTTGGAAGGCGAAGTCTCCCCGAATTAGTGCATGAATT
ASHG19A3H0000203	2647.24	653.066	2342.33	788.912	1439.77	991.898	1490.44	1239.87	1917.34	990.657	10.9556	10.1012	10.7934	10.2021	10.4534	10.3975	10.5082	9.95879	10.7464	9.67688	noncoding	nc-HOXD9-17-	nc-HOXD9-17	HOX cluster	168	chr2	+	176986678	176986846		GTGTGTGAGTGTGGCAGGGGGAGGGGGCCCTCCGATCTGCTCCATCCGTCCGTTTTATTA
ASHG19A3H0000155	206.707	91.1077	219.587	144.757	169.742	197.39	194.982	185.673	190.969	152.221	7.17128	7.31742	7.3003	7.76103	7.21451	8.0261	7.36796	7.34615	7.51435	7.15921	noncoding	nc-HOXC8-150-	nc-HOXC8-150	HOX cluster	723	chr12	+	54402165	54402888		TGATGCCTGAAGTATTTGGGAGTATGGTGTGCTTGTTCCTCCTCAAAGTCTCCAGACTTA
CUST_187_PI426075208	439.86	373.052	460.522	355.997	408.729	381.266	402.465	501.269	372.248	526.704	8.23606	9.35762	8.35928	9.07511	8.53662	9.01817	8.48106	8.70239	8.4422	8.82518	noncoding	nc-HOXD4-22+	nc-HOXD4-22	HOX cluster	706	chr2	-	176996730	176997436		TACGCAAAGAAACCTTTTAGGAGTAAACAAAACGCACCCGAACTATTCATTATAAAGGAA
ASHG19A3H0000030	2504.43	220.555	2221.17	436.186	934.113	571.561	1024.06	1093.23	740.035	908.885	10.8655	8.64505	10.7102	9.36194	9.79454	9.61156	9.93612	9.77919	9.41846	9.55908	noncoding	nc-HOXA6-70-	nc-HOXA6-70	HOX cluster	178	chr7	-	27191677	27191855		CACCCAGGGAGGCTTTAAGAGGGGCATACTCCCCCTTACCCATACTCACCCATTCACACT
ASHG19A3H0000162	51.4466	33.4695	78.7667	30.2725	58.0088	31.6645	41.7844	35.1148	30.2323	44.8248	5.2319	5.75252	5.87824	5.52415	5.59227	5.27159	5.0046	5.00148	5.03363	5.4726	noncoding	nc-HOXC9-141-	nc-HOXC9-141	HOX cluster	478	chr12	+	54392875	54393353		GACGCCCCACTTAAGTTGTGTAGATCTCTCCTACACTTCTTCAAGCTGGCAAAGAAAGAT
CUST_65_PI426075208	266.37	64.4046	230.271	113.317	168.02	127.482	179.293	214.414	164.115	199.096	7.52856	6.78682	7.36918	7.41065	7.19844	7.37824	7.24077	7.54988	7.30851	7.52666	noncoding	nc-HOXB9-188+	nc-HOXB9-188	HOX cluster	98	chr17	+	46719077	46719175		GGCCAGGCGCGTCTCCGTTCCCCATCTTTACGGGGAGGTTAATGACCTCCTCAGCGCCCC
ASHG19A3H0000189	1655.5	454.172	1503.14	622.066	1268.94	692.826	1197.34	1473.68	1065.35	1210.35	10.2033	9.61846	10.1014	9.86217	10.2709	9.89758	10.1701	10.2089	9.93124	9.95231	noncoding	nc-HOXD4-25-	nc-HOXD4-25	HOX cluster	228	chr2	+	177001718	177001946		TCCCCTACATTTCCCGGGGAAGTGGGGGGTCGCTGTCTAAGCCCCTTCCCCCAATCACTT
ASHG19A3A034087	4546.91	6653.41	6439.4	4639.89	5072.22	4531.25	4529.64	4140.04	7637.96	4488.37	11.7755	13.0437	12.3516	12.6289	12.4096	12.5034	12.2496	11.6904	12.7285	11.8127	noncoding	ENST00000434063	HOTAIRM1	Ensembl	659	chr7	+	27135724	27139773	nc-HOXA1-59+,	TGCCTCTATTACCAATTTAAATCTATGGCTTGAACCTGTGCACTGAAAATCAAATCCTTT
ASHG19A3H0000127	87.5789	36.805	73.0618	46.1147	66.346	58.9403	77.6746	62.4838	51.5006	64.8437	5.97619	5.9026	5.77095	6.12073	5.79235	6.20692	5.95381	5.82824	5.7267	5.9902	noncoding	nc-HOXC5-253-	nc-HOXC5-253	HOX cluster	278	chr12	+	54425091	54425369		ACAAAATTCCTTCTTCATTACAGCTCCAGCCGGGCTGGTTCCTTACTTTTCTCTCCTCAA
ASHG19A3H0000090	179.698	32.0112	171.776	20.1276	78.0979	30.7076	80.8131	60.9909	78.135	53.4628	6.97871	5.68471	6.96485	4.9547	6.04163	5.22142	6.01559	5.79248	6.29209	5.72031	noncoding	nc-HOXB4-168-	nc-HOXB4-168	HOX cluster	1808	chr17	-	46657690	46659498	AK000839,	GTCTGAGATTACCTATTGGACCCTCTCTTGGCAAAGACAACCATAGTGTGATAGTTTGCT
CUST_52_PI426075208	215.36	31.4417	243.306	80.1707	165.746	96.4719	176.344	142.232	186.254	126.252	7.22586	5.65693	7.4484	6.91176	7.17698	6.94795	7.21418	6.98135	7.47981	6.90481	noncoding	nc-HOXB4-174+	nc-HOXB4-174	HOX cluster	338	chr17	+	46666090	46666428		TGTCCCTTAATGAGAAAAAGGGAGTCTTATGACCCCATCCTTGTCCCAAAGATCAGAAGC
CUST_25_PI426075208	4266.78	757.828	4149.85	1314.58	2025.68	1611.89	2012.73	3713.13	2354.24	3422.17	11.6828	10.307	11.6659	10.8951	11.0008	11.0607	10.9926	11.5348	11.0341	11.4443	noncoding	nc-HOXA4-63+	nc-HOXA4-63	HOX cluster	108	chr7	+	27176447	27176555		TTCTGGGGCTTAGAATGGCTGGGGCTGTGGATCCCCTCCCCTACTTGGGTGGGAGCTTAG
CUST_75_PI426075208	3894.18	504.078	3705.86	1218.01	1865.56	1440.9	1964.12	2904.61	2081.21	2588.64	11.5319	9.7509	11.4922	10.7913	10.8682	10.9186	10.9526	11.1866	10.8591	11.0234	noncoding	nc-HOXB9-204+	nc-HOXB9-204	HOX cluster	198	chr17	+	46800195	46800393		AGGAGAGAAGGTAATGGTGGAATTCTTTCCCTCACTCTCCCCCGACCACTTCGTCCCCTC
ASHG19A3A014670	121.176	60.0974	137.432	60.2647	118.7	81.8573	121.27	131.504	92.4433	121.397	6.42674	6.67917	6.64706	6.50126	6.66436	6.70459	6.64139	6.87466	6.52403	6.85338	noncoding	ENST00000417086	AC009336.23	Ensembl	984	chr2	-	177040721	177053268		CGACCGGGGGCTGCCTGGGCAAGGGCGGGGCGAGAGGGCAGAACGCCTGCTCTCGGACAG
CUST_171_PI426075208	95.1702	20.6602	99.1725	50.0832	67.7366	65.0595	74.0616	61.7436	65.8907	59.4882	6.09465	4.99644	6.19825	6.24521	5.82336	6.36084	5.8759	5.81	6.05927	5.8718	noncoding	nc-HOXD10-9+	nc-HOXD10-9	HOX cluster	178	chr2	-	176976808	176976986		TTCAAATACATTCCCCGTTTTACAACGCCTTGAAGTATAAACGTTTCCCCCGAGTGCCTG
CUST_6_PI426075208	60.5876	6.95231	65.1844	19.6441	37.6407	15.93	47.4785	25.8816	31.6544	21.3833	5.46166	3.31293	5.61675	4.92232	4.94312	4.21561	5.21098	4.56471	5.09125	4.4092	noncoding	nc-HOXA11-88+	nc-HOXA11-88	HOX cluster	278	chr7	+	27230247	27230525		TGACTGGCAGTTTCAGTCATCCTTCAAAGCCCCTAAATATCTGAAAAGGCCCATACCCTT
ASHG19A3H0000191	250.056	53.5279	232.602	94.9509	207.99	138.9	247.393	183.119	225.529	152.04	7.43619	6.49753	7.38098	7.15558	7.51814	7.50471	7.72876	7.32489	7.7522	7.15658	noncoding	nc-HOXD4-28-	nc-HOXD4-28	HOX cluster	248	chr2	+	177005928	177006176		CAGCGACACCTTACTTAAATAATGCTCTGACCCAATCCCACTGATCCTCCGTTATCTCTT
CUST_88_PI426075208	1873.16	2570.83	1849.84	2785.36	1516.44	3053.24	1428	644.264	1436.28	744.702	10.412	11.8495	10.4273	11.9151	10.5346	11.9346	10.4503	9.06064	10.3466	9.29391	noncoding	nc-HOXB2-162+	nc-HOXB2-162	HOX cluster	178	chr17	+	46623286	46623464		TTAACTTAGAGCACTCTCAAAGTTCAGATCAGCGTTATGTGTGTGCATGAGTGTGGTGGG
CUST_186_PI426075208	30.7634	23.2107	45.8679	27.3884	39.6143	30.504	48.3518	23.3576	14.4506	15.9592	4.53472	5.17711	5.12224	5.37838	5.02027	5.2114	5.23819	4.41308	4.09468	3.9664	noncoding	nc-HOXD3-45+	nc-HOXD3-45	HOX cluster	618	chr2	-	177028029	177028647		TATCAGATGCTTTCCCTGAGTTTATTCATTCCGGTAAGTATCCACCACACTCTTGGCCCT
ASHG19A3H0000087	194.683	116.078	199.281	132.878	170.907	154.856	204.16	122.78	145.692	115.663	7.09323	7.6886	7.17381	7.63589	7.22407	7.66416	7.43216	6.77933	7.1425	6.7902	noncoding	nc-HOXB2-161-	nc-HOXB2-161	HOX cluster	418	chr17	-	46622846	46623264		ATCTCACTCCTATGTGTCTGCCTGGGAGTTCCTGTCCATTTCCCAAGATTTAACTGTTGT
ASHG19A3H0000073	1386.71	240.779	1204.28	550.511	807.327	743.884	935.239	912.182	1033.43	798.618	9.95472	8.76975	9.78198	9.69228	9.56286	9.99667	9.79179	9.53535	9.89352	9.39028	noncoding	nc-HOXB9-202-	nc-HOXB9-202	HOX cluster	108	chr17	-	46796109	46796217		CTGTCCTACCCGTCCCCACCAATTTGCCTTTTACCTGCCGCAGAGCTTGCTTGAACCAAA
CUST_3_PI426075208	1780.93	58.9096	1718.21	364.444	988.581	377.039	945.606	889.25	1057.87	768.132	10.3212	6.65013	10.2968	9.10817	9.8879	9.00017	9.80767	9.50407	9.92333	9.33811	noncoding	nc-HOXA11-83+	nc-HOXA11-83	HOX cluster	223	chr7	+	27224832	27225055		TGAAGTAGAAATTTGGAGACGTAAGCTGACGTGGAAATCTATCCCCATCCTTAGCAGGGA
ASHG19A3H0000021	131.486	173.46	146.178	146.564	121.658	135.49	126.964	69.6577	114.42	80.7123	6.53534	8.2967	6.73412	7.78238	6.70225	7.47088	6.70919	5.97787	6.81223	6.29419	noncoding	nc-HOXA1-59-	nc-HOXA1-59	HOX cluster	1265	chr7	-	27138707	27139972		TAATACATTTATTAAGGCGGCATGTTCAAAGTCTTCAATGGACAGCAACAAAACAGAAAG
ASHG19A3H0000071	65.3033	34.5099	41.5544	39.4302	32.8395	33.7917	26.9677	52.517	32.5988	27.661	5.5652	5.80208	4.98164	5.90248	4.73633	5.37003	4.33537	5.58326	5.1285	4.77868	noncoding	nc-HOXB9-200-	nc-HOXB9-200	HOX cluster	198	chr17	-	46795419	46795617		AAAAAACTATCCCGATCGCAGCAAGTAGAACACGGGTCTTAAAACACAGAGCTACTTTTA
CUST_142_PI426075208	257.306	102.802	278.566	133.911	201.601	148.003	210.999	196.628	178.289	176.856	7.47722	7.49991	7.64329	7.6459	7.47267	7.59551	7.48438	7.42514	7.42217	7.36918	noncoding	nc-HOXC6-248+	nc-HOXC6-248	HOX cluster	948	chr12	-	54418111	54419059		TTTTATTTGGGGACAATATTTTCCAGAGGTCCTCCTTAGTTGTGTTCTCCCTGTCTCCTC
ASHG19A3H0000010	46.5845	6.27371	44.4393	19.1719	24.7658	13.6844	26.9327	26.0492	27.586	31.1603	5.1014	3.15298	5.07575	4.8906	4.30253	3.98198	4.33302	4.57577	4.91189	4.95219	noncoding	nc-HOXA11-92-	nc-HOXA11-92	HOX cluster	98	chr7	-	27232907	27233005		GCGACATAGGTCCTCCCCCAGGTACTGGGGTGTGAACTCGGAGAGCTACCTGATGTCGCG
ASHG19A3H0000112	51.6756	17.4344	10.6966	9.32829	21.7084	16.7788	26.369	29.2266	21.5744	11.2727	5.23855	4.72879	3.08921	3.92181	4.09369	4.29175	4.29941	4.74376	4.59705	3.42143	noncoding	nc-HOXC11-110-	nc-HOXC11-110	HOX cluster	838	chr12	+	54359624	54360462		GAAAGCGGCGGACAGGGAAATCAACTAATGAAGACTCCGGGAAACTTTTCTCTCTTTTTC
CUST_54_PI426075208	223.494	13.2995	221.317	5	99.4507	5	89.8909	151.572	150.697	145.098	7.27734	4.30032	7.3109	2.49059	6.39444	2.36146	6.17606	7.06587	7.18971	7.09652	noncoding	nc-HOXB4-176+	nc-HOXB4-176	HOX cluster	158	chr17	+	46667810	46667968		AAGTCCAGTAAGAAGTTGGGCCAAGCTGGAAGGGATTGACCGGGTAAGTGTCCAGACTTG
ASHG19A3H0000169	639.128	1583.9	616.591	150.787	672.932	151.365	571.137	465.113	857.807	481.028	8.79153	11.2216	8.78611	7.82528	9.29532	7.63068	9.0096	8.60568	9.62777	8.70205	noncoding	nc-HOXD10-7-	nc-HOXD10-7	HOX cluster	388	chr2	+	176974318	176974706		GGTTTCTAGTAAAATGGAGGTTACAGCTTCAATACACTGTATGAATTCTCCTCTTTGAGG
ASHG19A3H0000196	63.4068	57.4282	60.6333	59.4698	80.0567	76.5811	92.2544	53.8557	69.4588	58.4916	5.52291	6.60843	5.51112	6.48292	6.08048	6.60323	6.21642	5.61852	6.12911	5.84726	noncoding	nc-HOXD4-33-	nc-HOXD4-33	HOX cluster	208	chr2	+	177012179	177012387		GGTATTGGTGGGGTATCTGGGCCTTGTCATTTTTCTGTGTGTTATATGTGTCTGCTTTAT
ASHG19A3H0000105	109.176	46.8828	100.893	81.4381	102.149	108.541	106.202	93.7131	71.7487	99.0781	6.28983	6.28765	6.22234	6.93507	6.43665	7.12477	6.43501	6.39494	6.17596	6.57557	noncoding	nc-HOXC10-126-	nc-HOXC10-126	HOX cluster	228	chr12	+	54377223	54377451		ATAACCCCCATGCTGAGGCCACGGTGACCCTGCATATGAAAACACAAAACCATTTCAAAT
ASHG19A3H0000164	1715.48	1025.6	1728.84	1670.82	1462.63	1845.24	1462.68	2061.39	1678.19	1743.09	10.2578	10.6768	10.3099	11.2182	10.4827	11.2552	10.4827	10.6974	10.557	10.4572	noncoding	nc-HOXD10-10-	nc-HOXD10-10	HOX cluster	128	chr2	+	176977198	176977326		GGACCAAAGGCCCTGGGGCCTGCCGCTTGCCCCTCTCCCGGAGCTGGCCTCAGCTTTGGT
ASHG19A3H0000080	1329.32	808.769	1292.05	208.349	316.404	220.343	287.756	1656.37	1622.38	1553.54	9.88871	10.3894	9.89062	8.3	8.15825	8.19768	7.9697	10.3736	10.5125	10.3064	noncoding	nc-HOXA13-96-	nc-HOXA13-96	HOX cluster	318	chr7	-	27240358	27240676		TCAGTGTACACTGTGTGTGTGTGTGATGAGTCGTTCTGAGTCTATGGGTCTAAATGCAAA
CUST_117_PI426075208	1418.71	96.4296	1590.89	285.037	845.726	302.338	905.307	768.416	761.733	698.226	9.98418	7.40311	10.1895	8.75567	9.63435	8.6674	9.7379	9.30298	9.4617	9.20516	noncoding	nc-HOXC11-115+	nc-HOXC11-115	HOX cluster	298	chr12	-	54365184	54365482		ACAAAAAATTGTAGCTTGTCTCCATATGTAACCCCTAAAATCCATTCCTCCTCAATGCTC
CUST_39_PI426075208	165.647	103.788	182.142	110.146	163.673	117.976	173.271	131.438	114.723	115.585	6.86116	7.51375	7.04885	7.37177	7.15763	7.25653	7.18894	6.87319	6.81479	6.78921	noncoding	nc-HOXA9-81+	nc-HOXA9-81	HOX cluster	198	chr7	+	27209607	27209805		GGAGGCCGTACTGGGGGAGGGGGAGGCCCCCATGCAGTCCAGCCCGGGTCCACCTAACCG
CUST_170_PI426075208	440.681	52.5687	389.23	153.078	312.254	211.948	292.88	212.718	292.643	176.496	8.23987	6.46807	8.10722	7.8482	8.13866	8.13702	7.99791	7.53848	8.1112	7.36668	noncoding	nc-HOXD10-8+	nc-HOXD10-8	HOX cluster	1788	chr2	-	176974818	176976606		TAAAGTGCAGTAGAGCCCTCACCACATTCTTTAACTTGAAGCGATAAATGCCGTGAGAGG
CUST_10_PI426075208	26.878	9.28164	27.8391	10.4465	25.914	21.3273	27.3099	22.0907	10.8159	16.9116	4.34657	3.75907	4.4295	4.06163	4.37356	4.66234	4.35179	4.33162	3.75408	4.04984	noncoding	nc-HOXA11-92+	nc-HOXA11-92	HOX cluster	98	chr7	+	27232907	27233005		CGCGACATCAGGTAGCTCTCCGAGTTCACACCCCAGTACCTGGGGGAGGACCTATGTCGC
ASHG19A3H0000163	41.0006	23.1634	42.8287	25.948	48.8715	69.8566	54.5287	40.2688	37.6743	33.4622	4.92788	5.17374	5.0218	5.30095	5.33751	6.46447	5.41692	5.20412	5.31676	5.05512	noncoding	nc-HOXC9-142-	nc-HOXC9-142	HOX cluster	400	chr12	+	54393475	54393875		CCTGGGGGTCCGAGAACCCTGGCTTCGGGGACTGGCATTTTCACCCCATTAAAAAATCCT
ASHG19A3A009654	52.3607	11.3673	38.7093	20.379	44.9036	31.7681	53.2668	25.0327	24.055	28.9143	5.25597	4.07303	4.88253	4.97106	5.20808	5.27634	5.38593	4.51807	4.73645	4.84045	noncoding	ENST00000480386	RP11-357H14.4	Ensembl	566	chr17	+	46706036	46712294		CCAAATTCTCTACTAGGCCTCCGAACCAAAACGAAGGAAAATCCGTTTTCTTCTTGGGCT
ASHG19A3A000361	2373.82	628.014	2041.45	1065.9	1516.91	1236.07	1604.66	1736.7	2134.64	1545.71	10.7803	10.0452	10.5858	10.6036	10.5348	10.6933	10.6238	10.4454	10.89	10.2971	noncoding	ENST00000455246	HOTAIR	Ensembl	918	chr12	-	54357532	54368731		CTGGGACAGAAGGAAAGCCCTCCAGCCTCCAGGCCCTGCCTTCTGCCTGCACATTCTGCC
ASHG19A3H0000201	109.785	83.2578	108.164	64.6076	58.0525	70.6992	55.6583	26.4081	80.8918	34.8939	6.2977	7.17736	6.32051	6.60559	5.59343	6.48292	5.44304	4.59656	6.34104	5.11977	noncoding	nc-HOXD8-20-	nc-HOXD8-20	HOX cluster	328	chr2	+	176992588	176992916		TTAATTGGGCATTTGCAAGATTGAAGGACAAATCCTTAATTGTCAGAATCAATTCGTTCG
ASHG19A3H0000165	5248.91	976.759	4940.02	2130.18	3527.36	2543.31	3660.11	5049.29	3763.76	4372.24	12.021	10.6143	11.9421	11.5445	11.8535	11.6815	11.9228	11.9847	11.713	11.7697	noncoding	nc-HOXD10-11-	nc-HOXD10-11	HOX cluster	118	chr2	+	176977568	176977686		ATCAGACCAGAACCTCTGGGGGCTGAAGACCTCTCCCCACCCCCATCTTACAAAGTGTGT
CUST_209_PI426075208	15918.7	2637.81	14577.1	4453.96	6523.93	5817.6	8524.55	8964.58	9516.96	8085.83	13.7381	11.8819	13.619	12.5723	12.7852	12.85	13.2126	12.8191	13.0295	12.6642	noncoding	nc-HOXC9-139+	nc-HOXC9-139	HOX cluster	148	chr12	-	54391685	54391833		TGTCAATCAAAAAATCTCCCTCACTAGTTCAAGGAAAAGACAGGAGGTTCCAGTCCCCCT
CUST_201_PI426075208	1689.08	1202.91	1621.16	731.739	923.595	743.619	833.057	543.161	869.941	596.938	10.2364	10.8706	10.2127	10.0955	9.77355	9.99641	9.61111	8.81892	9.64636	9.0051	noncoding	nc-HOXD8-20+	nc-HOXD8-20	HOX cluster	328	chr2	-	176992588	176992916	uc002ukl.1,	CGAACGAATTGATTCTGACAATTAAGGATTTGTCCTTCAATCTTGCAAATGCCCAATTAA
ASHG19A3H0000190	668.646	151.467	635.359	240.749	413.567	311.311	456.595	482.412	461.332	392.348	8.86179	8.08987	8.83241	8.50252	8.55248	8.71098	8.67406	8.65239	8.7456	8.42157	noncoding	nc-HOXD4-27-	nc-HOXD4-27	HOX cluster	398	chr2	+	177004548	177004946	uc002ukr.2,	TCGCTACTCATCTTGCCTTTATCTCAGCCTTCCCTGTATAGCTGAACAGTTCTACCTTTG
CUST_162_PI426075208	81.3957	42.8352	87.6578	46.9292	70.1279	54.206	69.2974	33.8887	58.3496	33.1008	5.87651	6.14552	6.02438	6.14697	5.87629	6.08402	5.77741	4.95297	5.89261	5.03802	noncoding	nc-HOXC9-141+	nc-HOXC9-141	HOX cluster	478	chr12	-	54392875	54393353		ATCTTTCTTTGCCAGCTTGAAGAAGTGTAGGAGAGATCTACACAACTTAAGTGGGGCGTC
CUST_207_PI426075208	3004.16	1249.86	2917.74	2469.9	2774.8	2679.88	2693.16	3687.04	2655.01	2982.34	11.1411	10.9223	11.1206	11.7534	11.4844	11.7687	11.442	11.5219	11.2087	11.2373	noncoding	nc-HOXC9-133+	nc-HOXC9-133	HOX cluster	108	chr12	-	54387975	54388083		AGCCCTGAGCCCTGGCGTTCCCACCCGAAGCCCCCAGTCCCCGCTGCCGCCGTCTTCTTC
CUST_23_PI426075208	2986.56	1885.16	3207.73	2334.03	3478.14	2263.94	3316.59	4336.68	3562.63	3690.69	11.1337	11.4394	11.2676	11.6788	11.8302	11.5427	11.7703	11.7601	11.6373	11.5427	noncoding	nc-HOXA4-61+	nc-HOXA4-61	HOX cluster	158	chr7	+	27170427	27170585		TCGAGCCGCTCCTCCCCAGCCCAGCGCGCGCCCCGCCCCGTGCCCCACGTGCAGCGCCCC
ASHG19A3A008513	116.659	17.7503	106.558	26.2913	60.1493	5	61.0155	20.3549	125.155	16.6466	6.37861	4.75604	6.29995	5.32041	5.64615	2.36146	5.58612	4.20943	6.92622	4.02474	noncoding	AK025239		NRED	2248	chr17	-	46694457	46699890		TGATAGTTTCATTTTTACAAATGTTGGGGTGTATGGGGTCCCCAAAAGGTGCCCGTCAAA
ASHG19A3H0000019	132.759	37.6458	103.358	52.0741	105.918	55.7548	96.9745	87.7964	81.1061	86.1868	6.54781	5.93631	6.25688	6.29978	6.49127	6.12739	6.28827	6.29866	6.34478	6.38058	noncoding	nc-HOXA1-57-	nc-HOXA1-57	HOX cluster	458	chr7	-	27137677	27138135		CTGTGTGCGAGTGCAAGCTCGTGATCCCAAGAAAAACACTCCACCCAGGATGCCCCAGAA
ASHG19A3H0000130	618.198	85.3443	550.259	255.031	437.693	297.504	452.803	380.971	314.473	299.385	8.7428	7.21605	8.61739	8.58452	8.63208	8.64354	8.66133	8.3408	8.21696	8.0664	noncoding	nc-HOXC5-256-	nc-HOXC5-256	HOX cluster	128	chr12	+	54426261	54426389		TGGGCATAGGCCACCTTACCTAACTTAATCCCCTTTCCTCAGCCATTTTTGAAGATTGGA
CUST_34_PI426075208	45.142	23.8867	42.556	25.443	42.2655	41.0478	53.5829	43.8471	34.3661	29.6126	5.05705	5.22254	5.01255	5.27185	5.11811	5.66715	5.39434	5.32713	5.20086	4.87351	noncoding	nc-HOXA7-74+	nc-HOXA7-74	HOX cluster	238	chr7	+	27197697	27197935		AATACAAAAGGTGGAGGGAGGGTTCAGATCGGGACGCCACGGAGCCCCAGTTCCTGCGCA
CUST_24_PI426075208	50.6076	47.9282	54.3232	42.3066	52.821	56.7256	48.8817	30.8962	30.8909	33.1691	5.21028	6.32328	5.35307	6.00304	5.45564	6.15195	5.25789	4.82142	5.05974	5.04131	noncoding	nc-HOXA4-62+	nc-HOXA4-62	HOX cluster	148	chr7	+	27171207	27171355		AAGCAACACCTCCACAGAACCGAGCTTTGAAAACAATAACTTCCTATTTCAGAACTATCC
CUST_53_PI426075208	428.258	56.9497	390.681	78.4611	224.244	113.218	249.909	461.396	392.766	401.314	8.197	6.59587	8.11084	6.88265	7.63068	7.18894	7.74485	8.59408	8.51674	8.45231	noncoding	nc-HOXB4-175+	nc-HOXB4-175	HOX cluster	148	chr17	+	46667190	46667338		TTGGTAAAAATCAGGCACCCCCGACCGATGAGGCCTTAAGAAACTGAGAGCACTCATTTC
ASHG19A3H0000075	71.4682	24.7714	86.0393	44.2658	49.1193	56.225	77.902	68.6608	73.7881	36.3632	5.69608	5.28186	6.00065	6.06499	5.34491	6.14023	5.95997	5.95929	6.21501	5.17646	noncoding	nc-HOXB9-204-	nc-HOXB9-204	HOX cluster	198	chr17	-	46800195	46800393		GAGGGGACGAAGTGGTCGGGGGAGAGTGAGGGAAAGAATTCCACCATTACCTTCTCTCCT
ASHG19A3A014668	13109.2	7139.66	12508.3	8630.79	9840.85	8833.84	9179.57	16754.4	7214.2	16524.4	13.4249	13.1371	13.365	13.4694	13.4127	13.4297	13.3316	13.7262	12.643	13.6887	noncoding	uc002ukq.2	BC034000	UCSC_knowngene	690	chr2	-	176999570	177001826		GACACAAGAAGCTTGGATGTGAAATAGCACTTCCTTCTGTGTTACAGAATAAAACAATAT
CUST_4_PI426075208	1166.7	1255.85	1108.32	211.784	672.097	205.267	630.378	415.545	860.538	430.212	9.70259	10.9304	9.65179	8.32234	9.29319	8.08385	9.17073	8.44303	9.63435	8.54876	noncoding	nc-HOXA11-86+	nc-HOXA11-86	HOX cluster	128	chr7	+	27228787	27228915		CGCTTCTTTCCACAGCCTTTGCAGGCGGAATATCGGAATAAAGTGGGTCCAGGCGCCTCT
CUST_96_PI426075208	3082.99	1093.27	2854.72	1675.39	1804.55	2486.22	2043.41	2905.42	2512.49	2367.54	11.1816	10.7521	11.0896	11.2229	10.8083	11.6576	11.0191	11.1878	11.1307	10.8966	noncoding	nc-HOXC10-117+	nc-HOXC10-117	HOX cluster	238	chr12	-	54370554	54370792		GTCCCCTCCTTCCTTAAAAACAGTGTATAAAAATTCCAATACAGATTTCTCCTAGAGAAA
CUST_49_PI426075208	314.88	63.1193	285.083	100.655	190.019	147.019	223.97	286.165	183.124	218.196	7.76737	6.75571	7.67588	7.24132	7.37879	7.58411	7.57933	7.9511	7.45878	7.65173	noncoding	nc-HOXB4-171+	nc-HOXB4-171	HOX cluster	1148	chr17	+	46661680	46662828		TCTTTTGACTATTAAATAACTCCTTGGAAAAAGACGCGGAACCCACCTCCCGCATTTTCA
ASHG19A3H0000177	94.3428	245.65	78.2121	79.834	359.958	82.7515	350.919	37.7385	58.8253	40.4291	6.08105	8.79268	5.86889	6.90644	8.34601	6.72	8.27489	5.1078	5.9032	5.32492	noncoding	nc-HOXD1-48-	nc-HOXD1-48	HOX cluster	138	chr2	+	177046473	177046611		CCTGTGGAGTACACACACACACACACATATATATAAATTATGCTAGTAAAAAGTGTCTCT
CUST_44_PI426075208	199.029	69.9258	226.944	122.228	98.6586	112.435	108.309	81.2714	86.439	94.1825	7.11963	6.90811	7.34747	7.51914	6.383	7.17922	6.46857	6.19056	6.43163	6.50165	noncoding	nc-HOXB2-164+	nc-HOXB2-164	HOX cluster	1039	chr17	+	46626206	46627245		TGGGAAAGTTGGAAGGGAACGTGTTTTGTGCCTTTTGGGTTTGAAATGTGTTTTCTTATT
ASHG19A3H0000188	407.094	140.56	363.099	61.7608	121.2	76.241	123.449	123.365	162.759	118.424	8.12422	7.97598	8.01045	6.54016	6.69706	6.59687	6.66769	6.78628	7.29584	6.8185	noncoding	nc-HOXD4-23-	nc-HOXD4-23	HOX cluster	178	chr2	+	176998758	176998936		GTAGGTAAATGTTTCCTTTTGTAGCTGGGAAAGAGCATAGATTTGTGTTCAAATAAAGAC
CUST_120_PI426075208	135.083	58.8774	151.741	67.4802	134.031	90.2155	152.332	173.185	108.53	152.512	6.5705	6.64928	6.78641	6.66113	6.8493	6.85306	6.99071	7.25329	6.73982	7.16125	noncoding	nc-HOXC12-104+	nc-HOXC12-104	HOX cluster	148	chr12	-	54344876	54345024		CCAACCCTGCAGCCCTGTCTGCCTTGCCCCTTCGGGGCAACTTAGGCTTGGGACCTGACT
ASHG19A3H0000076	55.8477	21.8286	63.1534	75.4835	52.0399	47.5445	61.4569	34.5892	65.2843	30.1668	5.34861	5.07986	5.56831	6.83096	5.43205	5.8868	5.59439	4.98164	6.04448	4.90414	noncoding	nc-HOXB9-205-	nc-HOXB9-205	HOX cluster	838	chr17	-	46802225	46803063	NM_006361,	AGGAAGATGAGGTCGATTTCCTGATTTAAAAAATCGTCCAAGCCCCGTGGTCCAGCTTAA
ASHG19A3H0000133	102.5	43.4646	57.431	35.1685	65.5169	44.5813	72.5509	70.8063	70.421	68.2438	6.20284	6.16897	5.43151	5.73899	5.77318	5.79275	5.84922	5.99995	6.14782	6.06229	noncoding	nc-HOXC6-239-	nc-HOXC6-239	HOX cluster	538	chr12	+	54412141	54412679		GTCCTGGGCACTCGGGATCTCTCTAATAATTGGTGCTAATGGCCTGTTGTATAGTCTTAA
ASHG19A3A047647	2362.5	3454.12	2311.43	1299.74	1668.54	1364.9	1572.31	1297.81	2239.03	1309.12	10.7716	12.2049	10.7734	10.8795	10.6939	10.8495	10.5978	10.024	10.9608	10.0606	noncoding	ENST00000505700	AC012531.17	Ensembl	548	chr12	-	54392805	54393794		CCTCGGTCGTGGGCAAGTAGCTTGTTTTTACGTCCCTCAATAAAATTTTTATGAGGATCA
CUST_210_PI426075208	108.008	37.9158	101.721	83.5465	63.7648	83.9151	83.469	53.5203	84.8167	48.4338	6.27254	5.94883	6.23453	6.97237	5.73238	6.74199	6.06604	5.60925	6.40523	5.57703	noncoding	nc-HOXD10-15+	nc-HOXD10-15	HOX cluster	130	chr2	-	176981368	176981498		TGTAATTGTGGATGCCTCTGCCGACCACATGACAACCAAGCCAATGAGATTTGAAAATGG
CUST_122_PI426075208	34.1352	19.5764	21.8499	13.177	24.431	13.5492	24.1157	23.0653	30.443	17.5087	4.67654	4.91031	4.09681	4.36467	4.28268	3.96752	4.15356	4.39318	5.0424	4.10333	noncoding	nc-HOXC13-102+	nc-HOXC13-102	HOX cluster	108	chr12	-	54332232	54332340		CCCAGGGAGGGAGAGGGAGGGGGGGGAGGCTGAATTTGGCCGACGCAAAGGGGTGTAGGG
ASHG19A3H0000100	1013.99	324.07	1006.42	497.511	876.718	583.199	895.862	1234	1013.2	1107.76	9.47411	9.17116	9.50226	9.54447	9.69314	9.63948	9.71982	9.94914	9.86266	9.8318	noncoding	nc-HOXC10-121-	nc-HOXC10-121	HOX cluster	248	chr12	+	54373384	54373632		CGCACCCCTCCAACCCACTGCACAAAGCAAAGACCCATAACCTTGACTCAGACTGCTGAT
ASHG19A3A014672	169198	147623	172204	157837	154788	163609	150731	182015	168153	178649	17.2949	17.4086	17.2978	17.292	17.3586	17.336	17.3295	17.3041	17.3071	17.343	noncoding	ENST00000405359	AC016739.2	Ensembl	345	chr2	-	177065635	177065980	NM_213725,NM_001003,	GCAAAGAAAGAAGAATCCAAGGAGTCTGATGATGACATGGGCCTTGGTCTTTTTGACTAA
ASHG19A3A034088	77.8189	39.866	80.2939	5	61.303	16.7861	64.9683	46.9076	79.2482	49.3612	5.81371	6.03249	5.90556	2.49059	5.67353	4.29241	5.68073	5.4234	6.31137	5.60384	noncoding	ENST00000297027	AC010990.1	Ensembl	1962	chr7	+	27154966	27162503		TTTGCCCTGAAGTTCAGTGTAGTGGTTTGTTTGGGGCTTGCAGGAAGAAACAAACACACT
CUST_173_PI426075208	94.6831	45.8936	107.42	67.4537	89.5468	66.138	86.0494	91.9141	62.9638	63.0533	6.08706	6.25485	6.31155	6.66066	6.24184	6.38279	6.11242	6.36752	5.99811	5.94883	noncoding	nc-HOXD11-5+	nc-HOXD11-5	HOX cluster	228	chr2	-	176968692	176968920		ATGAATATTTACAACGGTTCCAGATTTCTCTTCCACCCGCCGGCATCCCGGAAGCCTCCT
CUST_185_PI426075208	4058.63	1037.39	4112.34	1512.46	2328.79	1619.96	2340.34	2817.23	2378.31	2710.82	11.5984	10.6928	11.6486	11.0946	11.2116	11.066	11.2266	11.1429	11.05	11.0907	noncoding	nc-HOXD3-44+	nc-HOXD3-44	HOX cluster	98	chr2	-	177027699	177027797		CCCCTCCCCCAAGCGCTCTTGGCTGGGCCGGGACCTGAGGGTGGTGCGGTGGAGGCCCGA
ASHG19A3A009655	1113.43	345.741	1288.21	1023.38	930.862	1083.61	949.771	1031.67	916.725	941.964	9.62476	9.26286	9.88675	10.5499	9.79136	10.5206	9.81333	9.70368	9.71982	9.60693	noncoding	ENST00000478824	CTD-2377D24.6	Ensembl	1436	chr17	+	46782564	46784708		TATAAAGTAAAAAGATCTTTCTCTCACACTGTCTCCACCTCTCCTGGTCTCACCGTTGTG
CUST_145_PI426075208	150.544	66.4243	137.165	100.83	115.258	117.2	147.22	102.438	124.709	93.4253	6.72228	6.83297	6.64439	7.24344	6.62073	7.24599	6.94091	6.52213	6.92193	6.48979	noncoding	nc-HOXC6-251+	nc-HOXC6-251	HOX cluster	278	chr12	-	54421441	54421719		TAAAACCTGTTCCCCTGAGTAAGTAGAGTGTGGCTGAGAGTCTTGAATGTAGTAGGGATG
CUST_15_PI426075208	376.382	182.302	340.669	186.486	273.544	211.945	303.25	354.711	346.657	451.514	8.01661	8.37016	7.91986	8.13853	7.93398	8.13683	8.05074	8.23937	8.34476	8.62292	noncoding	nc-HOXA13-97+	nc-HOXA13-97	HOX cluster	348	chr7	+	27241198	27241546	uc003szc.1,	TTTAGCAGTTCTGGGTAAATATTGATTTGCCCCCAGTTTACCTTCTCCCTGACTGGCCAT
CUST_148_PI426075208	319.246	128.307	286.74	146.367	256.374	203.41	276.688	282.266	213.041	258.932	7.78737	7.83651	7.68454	7.77947	7.83282	8.06842	7.90401	7.92999	7.67054	7.87456	noncoding	nc-HOXC8-143+	nc-HOXC8-143	HOX cluster	298	chr12	-	54397275	54397573		AATTATTACAATTAATTACAGCCAAGGAAAGCCATTCATGCCGTGCCTCTCCCGCGCACT
CUST_175_PI426075208	11448	4186.9	11080.9	5236.39	8447.56	5578.76	8160.36	12410	8948.16	11111.5	13.2009	12.4395	13.1824	12.7933	13.1727	12.7865	13.1339	13.2884	12.9449	13.1346	noncoding	nc-HOXD13-2+	nc-HOXD13-2	HOX cluster	188	chr2	-	176957160	176957348		CCATTCCCGCCCTCCCCCCCGACCCAGGCGTACGCGCTGCAGCCACCCCCACGAGTTGAT
CUST_16_PI426075208	103.821	55.7986	105.521	63.0025	88.1237	51.3425	91.8391	85.162	78.3184	77.4864	6.2201	6.56637	6.2828	6.56845	6.21624	6.00124	6.21043	6.25723	6.29509	6.23406	noncoding	nc-HOXA13-98+	nc-HOXA13-98	HOX cluster	208	chr7	+	27241728	27241936	uc003szc.1,	TTTTTAAAATTCTCGCCTCTGACTCTGTTCGGCTGCCCAGAATTTTTTGGTGCCTTCGTG
ASHG19A3H0000044	1186.34	102.908	1244.58	116.006	916.321	109.881	900.669	283.133	447.695	340.303	9.72726	7.50108	9.83338	7.44759	9.7613	7.14268	9.73033	7.93338	8.70762	8.23534	noncoding	nc-HOXB2-164-	nc-HOXB2-164	HOX cluster	1039	chr17	-	46626206	46627245	NM_002146,	AATAAGAAAACACATTTCAAACCCAAAAGGCACAAAACACGTTCCCTTCCAACTTTCCCA
ASHG19A3H0000001	39.6622	19.3072	46.3008	23.3788	41.654	31.5105	43.2873	40.465	36.3391	40.9934	4.88265	4.88617	5.13598	5.15359	5.09838	5.26351	5.06532	5.21168	5.27159	5.34322	noncoding	nc-7-52-	nc-7-52	HOX cluster	148	chr7	-	27128937	27129085		ATTGTTCTGACTCACATATCTTAATTTTTTCCAAGACTCACTCATGTACCTAACACACAC
CUST_57_PI426075208	108.425	13.2875	104.116	8.62379	52.6682	15.8723	48.0446	29.6507	71.1635	24.2065	6.27985	4.29941	6.26511	3.8195	5.45065	4.21033	5.22869	4.76416	6.16346	4.58091	noncoding	nc-HOXB5-179+	nc-HOXB5-179	HOX cluster	101	chr17	+	46673010	46673111		TCGCCTTTGCTGAAGAATTCTGGCTCAGGAAAGATGGAGAGGCTGGGGGTTGAGGAGAGA
CUST_30_PI426075208	141.102	37.18	138.373	60.0945	117.198	77.7528	128.697	151.195	116.996	109.214	6.62994	5.9176	6.65787	6.4972	6.64268	6.62768	6.73251	7.06103	6.84181	6.70777	noncoding	nc-HOXA6-70+	nc-HOXA6-70	HOX cluster	178	chr7	+	27191677	27191855		AGTGTGAATGGGTGAGTATGGGTAAGGGGGAGTATGCCCCTCTTAAAGCCTCCCTGGGTG
ASHG19A3A055142	2969.11	1161.01	2794.37	1518.57	2218.38	1907.16	2323.74	3143.2	2297.34	2568.39	11.1184	10.8223	11.0544	11.101	11.1391	11.2974	11.2149	11.3132	10.9971	11.0122	noncoding	uc002inu.2	LOC404266	UCSC_knowngene	427	chr17	+	46679852	46683772		AGCCGCTTCCCTTGCCAGCCGCCAGCCGTTTCCTCTCCCTCGCCGGCCTCGGCGGAGATT
ASHG19A3A047644	4840.78	6040.54	4970.25	3901.73	2281.32	3786.7	2275.6	2076.61	4772.43	2353.54	11.8886	12.9141	11.9507	12.3831	11.1826	12.2484	11.1826	10.7057	12.056	10.8841	noncoding	ENST00000514702	AC012531.14	Ensembl	368	chr12	-	54377734	54379303	nc-HOXC10-127+,	GGGAGCATGTTTGAAAGAAGACAGACCAGTCTATTTTTGTGGTTGTTTTTAAATAAAAGG
ASHG19A3H0000086	81.3331	32.3149	68.6683	48.4905	57.706	46.6767	71.2827	44.0835	44.2411	41.8631	5.87531	5.69802	5.67892	6.19563	5.584	5.85879	5.82066	5.33423	5.52526	5.37293	noncoding	nc-HOXA9-77-	nc-HOXA9-77	HOX cluster	678	chr7	-	27206497	27207175		TGCAGACACTTAAAATTGGGAGCCAGGGTTTCCTCCAGGGTTAATTTTTTAAATGAAAAT
ASHG19A3H0000148	46.6013	25.8022	47.8086	22.5084	35.3178	30.4577	50.6042	30.8729	29.5088	24.3752	5.10167	5.34687	5.17978	5.10488	4.84574	5.20952	5.30869	4.82008	5.00212	4.59057	noncoding	nc-HOXC8-143-	nc-HOXC8-143	HOX cluster	298	chr12	+	54397275	54397573		AGTGCGCGGGAGAGGCACGGCATGAATGGCTTTCCTTGGCTGTAATTAATTGTAATAATT
ASHG19A3H0000121	4609.76	1325.33	4494.43	2267.48	4095.44	2372.87	4032.34	6258.33	4949.3	5295.29	11.8035	11.0055	11.7883	11.6358	12.0694	11.6029	12.0705	12.2964	12.1065	12.0423	noncoding	nc-HOXC12-105-	nc-HOXC12-105	HOX cluster	188	chr12	+	54348466	54348654		TTTTAGAAAATCAGTTCAGCAAATAAACCTGCCCCCGCCCTTTGTTACCCCACTCACCCC
CUST_159_PI426075208	23274.9	13113.6	24833.3	20667.3	21828.1	22708.7	20627.5	31432.7	24725.6	27020.2	14.3202	13.8791	14.4284	14.6365	14.5795	14.7256	14.5128	14.6294	14.4391	14.4205	noncoding	nc-HOXC9-137+	nc-HOXC9-137	HOX cluster	558	chr12	-	54389985	54390543		AGACAGGTTAGAGTCGTCCCCTCCCCCTGCCCCGCGCCTTCCTTTTAGTGATTTAAATTC
CUST_31_PI426075208	60.9281	44.4766	52.5594	41.2554	64.6029	50.9917	70.0735	53.6733	43.5887	55.5093	5.47056	6.20539	5.30923	5.96863	5.75065	5.98932	5.79415	5.61291	5.50683	5.77349	noncoding	nc-HOXA6-71+	nc-HOXA6-71	HOX cluster	218	chr7	+	27192547	27192765	ENST00000480355,	AGGCGGGGTGGGGACCTTAAATCCCATTTCCTAGCCTGGGGCTGGGTTCAGGGCGCATGC
CUST_128_PI426075208	7245.79	1910.09	7100.33	3519.93	6042.03	3679.54	5924.18	7494.32	6178.63	6428.1	12.5102	11.4576	12.4922	12.2253	12.6731	12.2086	12.6571	12.5458	12.4241	12.3281	noncoding	nc-HOXC5-254+	nc-HOXC5-254	HOX cluster	128	chr12	-	54425551	54425679		CTGCAGCCATTCGGCCCCATCCTCTTCCCCCGTAGCCCCAAGTCTCATACTTCCCTGCCT
ASHG19A3H0000213	72.9421	151.816	70.5881	42.7144	169.719	50.575	161.109	62.0628	72.594	38.3994	5.72505	8.09493	5.71728	6.01532	7.21418	5.97932	7.0758	5.81784	6.19296	5.2512	noncoding	nc-HOXD8-21-	nc-HOXD8-21	HOX cluster	348	chr2	+	176993168	176993516		CGAGCAGGAGAGGGGAAAACACACACACACAACAGAGAACCATTGCATTTATTGGACATT
ASHG19A3H0000089	55.0221	33.0442	71.5583	37.185	73.3393	50.442	52.9614	53.7436	33.6036	47.2355	5.32803	5.73246	5.73866	5.81599	5.94529	5.97493	5.37757	5.61602	5.16974	5.54162	noncoding	nc-HOXB2-163-	nc-HOXB2-163	HOX cluster	208	chr17	-	46625816	46626024		GGACTCTTGGATGCTCTCTGTAGGTTTTTCTGTTTGGCCTGTATGCCTCTAGGTTTTTCA
CUST_50_PI426075208	415.191	19.7802	474.541	109.121	188.561	149.15	194.554	267.465	178.917	247.374	8.15266	4.92866	8.40771	7.35862	7.3657	7.60831	7.36393	7.85543	7.42659	7.81709	noncoding	nc-HOXB4-172+	nc-HOXB4-172	HOX cluster	148	chr17	+	46663130	46663278		AATAGGGTATCCTCTATCATGCCTCCAAATCCCTCAAGAGGCGACGCCCCACACAGGCTG
ASHG19A3A014671	143.757	56.1444	147.624	42.6749	122.015	57.0587	128.821	105.043	133.09	120.019	6.65477	6.57656	6.74751	6.01389	6.70622	6.16122	6.73412	6.5575	7.01249	6.83877	noncoding	Z49995		RNAdb	2615	chr2	-	177054646	177057266		CCTTTTCTTCTGTTTCATCCTGCGGTTCTGGAACCAGATTTTGACTTGCGTGTCATTCAG
ASHG19A3A014669	13426	3983.64	13204.5	11101.6	7763.31	10539.7	7131.54	10993.6	8588.02	12797.2	13.458	12.3777	13.4614	13.7942	13.0449	13.645	12.9292	13.1266	12.8901	13.32	noncoding	uc002uku.2	BC047481	UCSC_knowngene	4061	chr2	-	177037925	177042841	nc-HOXD1-46+,	TTCAATAGCTGGAAAGTAATCAAGTATCCCGAGAACCAATTTATGCACTAGACTCCAAAT
ASHG19A3H0000184	115.375	68.9288	117.867	73.4587	119.517	104.516	140.273	110.217	115.245	94.3864	6.36309	6.88694	6.44007	6.7871	6.67447	7.07143	6.86244	6.62994	6.82129	6.50508	noncoding	nc-HOXD3-43-	nc-HOXD3-43	HOX cluster	368	chr2	+	177027239	177027607		CTGAAGGCTTTTCTGGTGGTCCAACTTTGGTTAACTTGGGGTCCTCTTTCCTTTCTTCTT
CUST_33_PI426075208	6596.15	2401.16	6874.17	3344.54	4500.92	3214.96	4128.78	7470.79	4842.04	6204.59	12.3632	11.7486	12.4414	12.1636	12.218	12.0094	12.0965	12.5407	12.0759	12.2838	noncoding	nc-HOXA7-73+	nc-HOXA7-73	HOX cluster	148	chr7	+	27196467	27196615		GCCCCCCCGCCGACTCCTGCTAGTGAGCCCTGGACCAAGCTTGGGATCCTCCCCATCCCT
ASHG19A3H0000210	24.9873	17.214	20.8134	20.2614	27.3385	29.9621	32.7315	26.7807	15.2204	23.9305	4.24887	4.70694	4.0249	4.96435	4.45347	5.18532	4.63301	4.61625	4.15909	4.56607	noncoding	nc-HOXD10-15-	nc-HOXD10-15	HOX cluster	130	chr2	+	176981368	176981498		CCATTTTCAAATCTCATTGGCTTGGTTGTCATGTGGTCGGCAGAGGCATCCACAATTACA
ASHG19A3H0000119	326.67	119.047	282.755	174.92	251.332	189.712	248.138	265.215	188.875	233.232	7.82227	7.72401	7.66498	8.04447	7.80288	7.96558	7.73494	7.84281	7.49881	7.74312	noncoding	nc-HOXC12-103-	nc-HOXC12-103	HOX cluster	148	chr12	+	54343936	54344084		GTTCCTGTCCGCGCTCTCCCAGCCTAGCGAGCCCCGGGGTTGGTAGTCCATTCCCCACCC
CUST_61_PI426075208	680.407	490.623	642.217	880.742	579.71	955.65	553.981	977.234	628.556	802.764	8.8912	9.71791	8.8448	10.3527	9.06381	10.3436	8.95728	9.63345	9.18113	9.39565	noncoding	nc-HOXB9-184+	nc-HOXB9-184	HOX cluster	198	chr17	+	46703989	46704187		AGGGACGCAGGCTGTAGAGCCCTCTCCCCAGGCGGGTCGGGGAGGGAGGGAGAGCAAGGG
ASHG19A3H0000017	69.3658	15.6412	34.0513	24.9637	12.9981	16.8491	19.7409	35.3057	17.3296	17.3495	5.65213	4.54969	4.70078	5.24597	3.26106	4.29884	3.82929	5.00949	4.32323	4.09018	noncoding	nc-HOXA13-99-	nc-HOXA13-99	HOX cluster	148	chr7	-	27242338	27242486		AAAAAGTCCAGATAAATTTGATCAATAAGGTGCACCATAAATCTCAAGAATTCAGTCCCC
ASHG19A3H0000041	71.4079	49.9843	60.7187	23.1196	63.8099	28.263	66.8712	37.1885	41.3653	47.5079	5.6948	6.39003	5.51345	5.13925	5.73367	5.09637	5.72613	5.08716	5.43859	5.54922	noncoding	nc-HOXB1-159-	nc-HOXB1-159	HOX cluster	608	chr17	-	46618416	46619024		CAGAGCTTTCTCTGAATGCAGACCCACCAGTCTTGACCAACAACTTCATTTCACGTATCA
CUST_158_PI426075208	814.361	102.038	748.466	171.563	592.548	197.655	511.401	703.055	420.414	474.596	9.14714	7.48848	9.05589	8.02157	9.0958	8.02976	8.84624	9.17238	8.61313	8.68468	noncoding	nc-HOXC9-132+	nc-HOXC9-132	HOX cluster	148	chr12	-	54386125	54386273		TAACCTACCAACACCCCAAACATGTCCTTCCCCTGGAGATGGAGCTATAGAAGGGGAAGG
ASHG19A3H0000107	1807.94	347.103	2021.31	616.338	1315.76	686.022	1288.56	1815.03	1409.08	1685.13	10.3518	9.26863	10.5639	9.8521	10.3235	9.88214	10.2861	10.5097	10.3212	10.4175	noncoding	nc-HOXC10-128-	nc-HOXC10-128	HOX cluster	158	chr12	+	54378343	54378501		CCACAAACCTCACCCCACTCCCATCCCCAAGGTAAGAAGTGGGAGTCGGGTCCGGGGATA
CUST_195_PI426075208	56190	9134.42	54770.2	23496.7	40820.7	25558.5	39362.1	65192.9	44270.4	55631.7	15.705	13.435	15.6683	14.8265	15.471	14.8831	15.4432	15.692	15.295	15.4744	noncoding	nc-HOXD4-32+	nc-HOXD4-32	HOX cluster	118	chr2	-	177011899	177012017		AGCCGCTCCATCTGCCCCTCACCCCTGCTTCCTATCTCTCCCACCCTGGGAGCAATTCAG
CUST_183_PI426075208	378.916	95.9983	359.058	170.851	237.976	211.034	247.857	239.116	262.414	215.998	8.02814	7.39515	7.99261	8.0137	7.72218	8.12999	7.73232	7.69356	7.95673	7.63546	noncoding	nc-HOXD3-42+	nc-HOXD3-42	HOX cluster	178	chr2	-	177026009	177026187		TTTTCAGCCCATTCTCCTAAGTGCACATTTAGCCCCCAAATATTTCCTCCAGCACTCAAT
CUST_2_PI426075208	704.361	67.1291	417.048	234.398	727.839	290.993	631.814	1240.56	1016.39	1266.51	8.93709	6.84842	8.20893	8.46341	9.41785	8.60648	9.17548	9.95996	9.86754	10.0095	noncoding	nc-HOXA10-82+	nc-HOXA10-82	HOX cluster	370	chr7	+	27220757	27221127		TTTCCAAATGTTGCAAGAGATTAAAAAGACCATTCTCAATACCTTTTCCACCCCCTCCAA
CUST_198_PI426075208	434.958	54.5471	366.766	105.89	283.846	136.597	229.234	207.066	251.3	156.31	8.21606	6.52715	8.02436	7.3162	7.99843	7.48182	7.61578	7.50371	7.89895	7.19648	noncoding	nc-HOXD4-35+	nc-HOXD4-35	HOX cluster	188	chr2	-	177015499	177015687		TGAAGCTTGCTTTCTTCCCACAGGCCCCAAATACAAGCAAGCCCCCATTTGGGTACCTTT
ASHG19A3A009659	134.321	94.4672	125.254	78.697	154.448	82.944	172.433	162.841	129.665	155.873	6.5637	7.3723	6.52339	6.88671	7.07143	6.72331	7.18069	7.16555	6.97456	7.19185	noncoding	ENST00000495536	CTD-2377D24.4	Ensembl	532	chr17	+	46810452	46811250		TGAACTGCTTGGGGTCGCCCGGCTCCTCTCGATTTTATGAAAATGGCCTAATTGAGGTGT
CUST_167_PI426075208	31.9413	26.2729	24.9166	21.6842	48.2685	29.79	51.4316	27.2313	20.8714	28.7723	4.58865	5.37454	4.27762	5.05614	5.31601	5.17616	5.33227	4.6426	4.55536	4.83405	noncoding	nc-HOXD10-13+	nc-HOXD10-13	HOX cluster	668	chr2	-	176978968	176979636		TAAGGTACTGTTCAAAGCTAACAGCCACTGACCAGCGCCCTGAAATTTGCTTTCTCACAT
CUST_188_PI426075208	297.618	224.652	290.865	264.118	277.339	303.002	264.276	363.297	216.581	378.895	7.68806	8.67114	7.70225	8.63875	7.95715	8.67162	7.83282	8.2746	7.69273	8.37863	noncoding	nc-HOXD4-23+	nc-HOXD4-23	HOX cluster	178	chr2	-	176998758	176998936		GTCTTTATTTGAACACAAATCTATGCTCTTTCCCAGCTACAAAAGGAAACATTTACCTAC
CUST_202_PI426075208	16159.5	4941.62	15590.8	8810.6	10533.4	9876.88	11291.2	16037.5	12960	14308.5	13.7652	12.6389	13.7315	13.4952	13.5154	13.5789	13.656	13.67	13.482	13.4742	noncoding	nc-HOXD9-16+	nc-HOXD9-16	HOX cluster	558	chr2	-	176984428	176984986		AAGATACATTGTAATGTGCTTTTTAAGTCCCCCTCCCTCCAACTTGTGGGTTTTCTTAAT
CUST_140_PI426075208	200.998	34.8086	161.05	54.3159	129.075	79.5281	151.54	206.761	141.763	181.624	7.13157	5.81724	6.87331	6.3559	6.79136	6.65896	6.98279	7.50141	7.10447	7.40646	noncoding	nc-HOXC6-246+	nc-HOXC6-246	HOX cluster	968	chr12	-	54416901	54417869		TCTCTGACTTAAGGTTAAAACGTAAAATAGGTCCCAAACATCTCTACCCCATCACGCTCA
CUST_135_PI426075208	50.2604	13.0617	45.6333	20.3954	34.5547	31.5176	46.4055	37.52	22.4107	38.2593	5.20071	4.2703	5.11606	4.97203	4.81194	5.26369	5.17585	5.09838	4.6479	5.24608	noncoding	nc-HOXC6-241+	nc-HOXC6-241	HOX cluster	208	chr12	-	54413201	54413409		ATAGAGGCCTCACCGGTCGGCGATTCCCACATTACTCCAGGAGAAAGGCTCCCTTTTTCG
ASHG19A3A047650	19271.9	3027.4	17872.5	5603.73	8881.21	6599.34	8894.33	12167.5	10402.4	10830.6	14.0431	12.0466	13.9421	12.8826	13.2559	13.0153	13.2771	13.2619	13.1477	13.095	noncoding	ENST00000513381	RP11-834C11.5	Ensembl	499	chr12	-	54478915	54519614		AGCAATTTTCTCCCTCTCCAGGCCTCTTACAGATGTGAAACAACTGGCAGATCTGACTTT
CUST_29_PI426075208	122.636	34.5566	100.977	58.5763	93.4426	66.5195	90.9004	95.4821	72.9226	79.9227	6.4426	5.80512	6.22355	6.46353	6.30129	6.3925	6.19734	6.42291	6.19936	6.28135	noncoding	nc-HOXA6-69+	nc-HOXA6-69	HOX cluster	128	chr7	+	27190967	27191095		TGGATTGGGGGGTCCCCCTATCGCCCAGACTCGGTTTGCGTCCTTCCTTCAACCTTAGCT
CUST_87_PI426075208	436.523	217.961	414.337	577.853	382.867	572.681	369.128	171.786	265.736	148.353	8.22211	8.62695	8.197	9.7625	8.44085	9.61396	8.34348	7.2383	7.97382	7.12704	noncoding	nc-HOXB2-161+	nc-HOXB2-161	HOX cluster	418	chr17	+	46622846	46623264		ACAACAGTTAAATCTTGGGAAATGGACAGGAACTCCCAGGCAGACACATAGGAGTGAGAT
CUST_205_PI426075208	301.363	85.9792	273.454	90.9303	207.884	121.964	203.26	229.753	168.848	214.387	7.70478	7.22915	7.61665	7.09469	7.51754	7.3091	7.42645	7.64227	7.34615	7.6241	noncoding	nc-HOXC10-129+	nc-HOXC10-129	HOX cluster	260	chr12	-	54378513	54378773		GCCCTTCCCCGCGAACAAAGGAAGCGCCCCCCGGGCGGCAGGGGAGGTAGAGGGGTGGAG
ASHG19A3H0000052	44.9721	6.42217	26.9649	9.08807	24.6282	23.5084	28.3959	21.4976	10.2405	24.8553	5.05167	3.1836	4.38423	3.88956	4.2956	4.81286	4.41593	4.29203	3.68763	4.62087	noncoding	nc-HOXB4-174-	nc-HOXB4-174	HOX cluster	338	chr17	-	46666090	46666428		GCTTCTGATCTTTGGGACAAGGATGGGGTCATAAGACTCCCTTTTTCTCATTAAGGGACA
CUST_150_PI426075208	2179.92	433.567	1989.13	792.377	1183.25	915.014	1228.53	1594.47	1213.43	1363.51	10.6538	9.55369	10.5407	10.2051	10.1595	10.2891	10.2163	10.3218	10.1114	10.1191	noncoding	nc-HOXC8-145+	nc-HOXC8-145	HOX cluster	308	chr12	-	54399435	54399743		TTTTCTCTTTTTGTTACCCTCCCTTCTCCAATTAAGAGACTCTAAGCAAAGCAACTGCCG
ASHG19A3H0000111	307.257	49.7578	378.995	104.199	206.596	134.947	177.403	256.029	229.457	269.041	7.73082	6.38118	8.07182	7.29204	7.50709	7.46319	7.22441	7.79201	7.77549	7.92604	noncoding	nc-HOXC11-109-	nc-HOXC11-109	HOX cluster	1088	chr12	+	54358466	54359554		AAAAGGAGACAGTAGGGTCTCCCAACATCACCCTAAGCCCTACAAAATGGCTATTCCTAA
CUST_208_PI426075208	298.23	127.739	318.562	159.11	234.952	180.253	220.34	335.028	214.336	280.31	7.69106	7.83169	7.82705	7.90789	7.70145	7.88875	7.55203	8.16089	7.6779	7.97518	noncoding	nc-HOXC9-135+	nc-HOXC9-135	HOX cluster	138	chr12	-	54389365	54389503		GCCTGGGAGTGGCTGGAGGGGGAGCCGCCCCAGAGCTAGAGCCGCTCCCTGCCCTGCCCG
ASHG19A3H0000180	399.693	80.5889	429.262	176.413	174.334	174.51	183.573	190.92	184.357	193.679	8.10004	7.12432	8.25049	8.05825	7.25147	7.84069	7.27614	7.38547	7.46716	7.48979	noncoding	nc-HOXD3-38-	nc-HOXD3-38	HOX cluster	208	chr2	+	177018249	177018457		TTTGTTGGGAAATGTGGTACAGAAATAACTGACACCTTCATGCCAAAAATCTTAAAAAGG
ASHG19A3H0000102	14.2967	41.7603	22.4285	21.1993	23.7199	16.8759	20.9116	33.0309	38.4287	40.484	3.47368	6.10245	4.1331	5.02568	4.23363	4.30196	3.92192	4.91512	5.34265	5.3274	noncoding	nc-HOXC10-123-	nc-HOXC10-123	HOX cluster	148	chr12	+	54374923	54375071		GTAGCATCTGTGTGCAAGTGTGTGCAATGTCAAGACGTGAGAGATTCTGCTGGCCGAGCT
ASHG19A3A000446	116.927	81.0017	122.166	51.98	79.7293	57.6109	96.4085	111.994	91.9561	99.8576	6.38189	7.13157	6.48767	6.29738	6.074	6.174	6.28005	6.65291	6.51754	6.58745	noncoding	ENST00000504891	RP11-834C11.6	Ensembl	528	chr12	+	54475901	54496477		CTGGCCCTCTTATAAAAAAAAGAAAGAAAAGCCTTGTTTTCTCTAGATCAGAGAGATGGC
CUST_93_PI426075208	6791.33	1035.6	7210.91	1035.76	2645.92	1206.64	2685.39	3916.88	2739.99	3784.17	12.4108	10.691	12.5169	10.5649	11.4062	10.6618	11.437	11.6132	11.2507	11.5721	noncoding	nc-HOXB9-192+	nc-HOXB9-192	HOX cluster	318	chr17	+	46767765	46768083	nc-HOXB9-193+,	TTTCTGGAATGTCAACAGTCTGATTGCTGAGAATGGTCTTCATTCTCGCAGTAGACGTGG
ASHG19A3H0000132	23.2772	25.9197	21.4509	9.76465	10.4776	10.6846	24.9695	23.4884	29.953	24.7392	4.15325	5.35491	4.0685	3.97614	2.95012	3.59627	4.21318	4.42121	5.02194	4.61304	noncoding	nc-HOXC6-238-	nc-HOXC6-238	HOX cluster	238	chr12	+	54411811	54412049		GTGGGGGTGGGGGATGCTGTACTCAAAAGCCATCTTGTGCTCAGAGAAAAGAGGCCTACC
CUST_156_PI426075208	60.8033	39.2115	46.6403	55.4669	41.6347	37.4305	43.1392	56.5007	41.1852	41.8454	5.46663	5.99926	5.14497	6.38521	5.09748	5.5261	5.05851	5.68726	5.43239	5.37212	noncoding	nc-HOXC9-130+	nc-HOXC9-130	HOX cluster	151	chr12	-	54384062	54384213		TCAGCCTCTTCGGGGGAGGGGTGTTGCTAAAAATCACTAAAAACAAAAAACCATCCATTT
ASHG19A3H0000193	57.0383	29.6656	78.4607	40.6121	58.5875	33.5549	50.0691	38.2127	31.5691	44.4459	5.37966	5.56839	5.87391	5.94606	5.60697	5.35987	5.29288	5.12704	5.08716	5.46127	noncoding	nc-HOXD4-30-	nc-HOXD4-30	HOX cluster	108	chr2	+	177009879	177009987		GTCAATTCTCTTTTTATTTATGCTCCTTGGTGGGAGCTGAGGGCATCTTTCCCTCTCTCT
ASHG19A3H0000206	46.3562	9.99971	46.7456	12.1628	23.7882	38.7534	24.6282	20.9187	26.0357	21.5257	5.09559	3.86715	5.14844	4.25892	4.23804	5.57609	4.19085	4.2518	4.84007	4.41962	noncoding	nc-HOXC4-154-	nc-HOXC4-154	HOX cluster	1349	chr12	+	54408830	54410179		CATCTCGCTCATTGCTCCTTGAATTTATTATTCTAATCTCAACCGTAGAGCTGGAATAAT
CUST_197_PI426075208	1437.86	452.155	1371.53	745.093	1198.89	847.439	1226.94	1231.12	1125.04	1054.9	10.0073	9.61238	9.97193	10.1211	10.1808	10.1766	10.2139	9.94742	10.0121	9.7625	noncoding	nc-HOXD4-34+	nc-HOXD4-34	HOX cluster	158	chr2	-	177012419	177012577		TTCTATCCGCCCACTCCGCTGGCTTGGCCCCTTAGCCCACCACTTCCCCGCGATCAGTAC
ASHG19A3H0000179	10161.3	1567.98	9237.8	3392.45	5217.47	4013.08	5765.29	8099.3	6006.66	6575.87	13.0273	11.2091	12.8977	12.1813	12.4565	12.3267	12.6148	12.6702	12.379	12.3622	noncoding	nc-HOXD3-37-	nc-HOXD3-37	HOX cluster	168	chr2	+	177017979	177018147		AAATGAAGGTTGGATGCTTTATCCCACTGTGAATTTGGACATTCTCCCCCACTCCACCCC
CUST_141_PI426075208	362.147	112.408	357.659	165.048	301.414	196.801	337.212	321.269	260.389	272.017	7.96468	7.63738	7.9874	7.95973	8.08504	8.02234	8.20825	8.10386	7.94563	7.93969	noncoding	nc-HOXC6-247+	nc-HOXC6-247	HOX cluster	138	chr12	-	54417941	54418079		AGTCTCACTTTTCTGAGCAAGAGAAGAACGGTTGCCCCGCTGGCCCCTTTTGTGCCACTG
CUST_200_PI426075208	43.5953	28.4934	47.8968	25.5084	39.9265	27.6575	51.7033	21.6209	36.1685	24.8479	5.01266	5.50493	5.18208	5.27472	5.03239	5.06521	5.3404	4.301	5.26668	4.62026	noncoding	nc-HOXD8-19+	nc-HOXD8-19	HOX cluster	160	chr2	-	176989526	176989686		TCAGGTCAGCATTTATTAGTAGGAAGCAGTAACATTTACAACTGGTCCTCGGGCAGGAAC
ASHG19A3H0000103	242.312	80.2622	211.171	146.114	144.712	179.505	190.924	141.768	164.081	135.868	7.39122	7.11582	7.25027	7.77623	6.96992	7.88315	7.33598	6.97757	7.30818	7.00797	noncoding	nc-HOXC10-124-	nc-HOXC10-124	HOX cluster	248	chr12	+	54376443	54376691		CTCCTCCCTGGAGTATTATTTTCATTAATGATGGCGATAATTCCGAAGCGACTCTGTCCT
CUST_64_PI426075208	29.0477	24.4052	19.7323	20.348	22.9352	35.2493	25.9255	33.2391	28.9297	29.3484	4.45275	5.25691	3.95052	4.96902	4.18138	5.43743	4.272	4.92401	4.97607	4.86188	noncoding	nc-HOXB9-187+	nc-HOXB9-187	HOX cluster	168	chr17	+	46715907	46716075		GTGGTATGGGGGGTGGGGGTGAGTGGCAAGGAGGAAACCTGCTTTGTTCACAGAGAGCCA
CUST_70_PI426075208	259.644	49.8613	284.849	81.4416	149.457	105.729	165.022	208.653	126.021	145.505	7.49125	6.38623	7.67394	6.9353	7.01509	7.08991	7.11174	7.51341	6.9364	7.10156	noncoding	nc-HOXB9-197+	nc-HOXB9-197	HOX cluster	198	chr17	+	46783424	46783622	ENST00000478824,	ATCTTTTCTGGAACTGAACATCCATCCTTAAGGCCAGATTTCTCCCATCACCAACTTTAA
CUST_21_PI426075208	11759.8	13592.3	11092.6	8511.1	8136.33	8150.43	7675.36	7222.18	15327.2	7544.36	13.24	13.9336	13.1847	13.456	13.1157	13.3193	13.0408	12.4915	13.7331	12.5573	noncoding	nc-HOXA1-59+	nc-HOXA1-59	HOX cluster	1265	chr7	+	27138707	27139972		CTTTCTGTTTTGTTGCTGTCCATTGAAGACTTTGAACATGCCGCCTTAATAAATGTATTA
CUST_108_PI426075208	29.4647	19.5834	18.2137	19.026	33.2523	27.0119	38.7568	20.4123	18.2843	23.1845	4.47517	4.91133	3.84366	4.88017	4.75621	5.0279	4.89227	4.213	4.39161	4.51815	noncoding	nc-HOXC11-106+	nc-HOXC11-106	HOX cluster	158	chr12	-	54351436	54351594		TCATTCTCACGGGCCTGGGAAACTGGGGCTGAGTGGGACCTCAATGGCTGGTAGCCCCTT
CUST_99_PI426075208	40.9944	19.63	42.7898	25.4246	50.0895	29.0398	58.2018	41.9948	28.288	34.603	4.92779	4.91557	5.01957	5.27071	5.37373	5.13465	5.51459	5.26555	4.94526	5.10532	noncoding	nc-HOXC10-120+	nc-HOXC10-120	HOX cluster	208	chr12	-	54372104	54372312		GGTCTGAGTGTGTTGGGAGAGCCAAGACCCTCCACTACAGGTTTGTTTACTATTTAGGGC
CUST_107_PI426075208	98.3773	31.4847	94.4236	31.9977	67.6159	42.9031	75.7987	67.9694	61.4803	64.5247	6.14661	5.65928	6.1313	5.60319	5.82054	5.73367	5.91045	5.94501	5.96484	5.98304	noncoding	nc-HOXC10-128+	nc-HOXC10-128	HOX cluster	158	chr12	-	54378343	54378501		TATCCCCGGACCCGACTCCCACTTCTTACCTTGGGGATGGGAGTGGGGTGAGGTTTGTGG
CUST_102_PI426075208	33.0949	31.682	29.6588	30.2156	49.637	46.4531	35.289	22.3505	15.2394	15.3317	4.63655	5.6688	4.51597	5.52137	5.36012	5.85034	4.75153	4.34974	4.1604	3.90419	noncoding	nc-HOXC10-123+	nc-HOXC10-123	HOX cluster	148	chr12	-	54374923	54375071		AGCTCGGCCAGCAGAATCTCTCACGTCTTGACATTGCACACACTTGCACACAGATGCTAC
CUST_144_PI426075208	43.4165	26.7004	43.6081	23.3121	38.6444	25.1775	40.5733	31.4619	32.646	33.2559	5.00742	5.40017	5.04842	5.1507	4.98285	4.9217	4.95813	4.84844	5.13103	5.04531	noncoding	nc-HOXC6-250+	nc-HOXC6-250	HOX cluster	1518	chr12	-	54419861	54421379		TAGACACCAATGTGAGTTGCTTTTTGCCCTAGAATCCAGCTGTCCTCGAATTCATGGCAT
ASHG19A3H0000009	280.892	63.8245	339.116	100.418	167.048	136.154	183.878	299.562	169.846	176.559	7.60174	6.77096	7.91536	7.23733	7.1881	7.47738	7.27852	8.00796	7.35667	7.36731	noncoding	nc-HOXA11-91-	nc-HOXA11-91	HOX cluster	118	chr7	-	27232517	27232635		GAGAATAATCGGGTATTTAATCTCTCCCGGTCTTAATTCTTGGCAGCGTGGAAGGTGGTT
ASHG19A3A014667	1964.5	1256.92	1911.53	752.159	935.512	803.432	917.934	592.668	986.281	625.427	10.4969	10.931	10.4832	10.134	9.79652	10.1076	9.75748	8.94174	9.82327	9.06734	noncoding	uc002ukl.1	AX747372	UCSC_knowngene	641	chr2	-	176992554	176993195		GTCCTTCAATCTTGCAAATGCCCAATTAAAAGATTATTATTGTCAATAAAGCCTTGGAGC
ASHG19A3H0000097	514.777	403.041	538.131	132.895	220.825	145.464	224.828	851.063	751.897	753.998	8.47982	9.45842	8.58289	7.63615	7.61026	7.57092	7.58682	9.44785	9.44143	9.31046	noncoding	nc-HOXC10-118-	nc-HOXC10-118	HOX cluster	118	chr12	+	54371444	54371562		AGGAATGCAACTGAGGGGCCTCTGTACATTTTTGTGTGTGTATGTGTGTGTGACACTTCT
ASHG19A3H0000109	487.856	101.755	420.631	174.189	291.024	190.586	295.229	369.478	300.988	300.748	8.40112	7.4854	8.22165	8.03927	8.03453	7.97382	8.01061	8.29801	8.15058	8.07207	noncoding	nc-HOXC11-107-	nc-HOXC11-107	HOX cluster	148	chr12	+	54352146	54352294		CCAGCAGAATGGAGATAAAATCACATGCCTCCATCCCCCGCTGGGTATCTGACACCTGAC
ASHG19A3H0000079	186.072	70.4218	164.911	138.183	157.05	191.264	172.754	152.705	122.573	136.352	7.02919	6.92085	6.90644	7.69308	7.097	7.97959	7.1839	7.0758	6.89978	7.01178	noncoding	nc-HOXA11-85-	nc-HOXA11-85	HOX cluster	1838	chr7	-	27226847	27228685		GCAACTAAAAGTGTTCGGCCACTCCAGGCGTTTTCCCTTCTGCTGATATCAAAAACCTTT
ASHG19A3H0000145	113.045	16.3136	115.318	22.811	77.0886	43.3957	112.129	63.424	52.5425	44.95	6.33751	4.62162	6.41103	5.12156	6.01865	5.74892	6.52266	5.84719	5.75334	5.47613	noncoding	nc-HOXC6-251-	nc-HOXC6-251	HOX cluster	278	chr12	+	54421441	54421719		CATCCCTACTACATTCAAGACTCTCAGCCACACTCTACTTACTCAGGGGAACAGGTTTTA
ASHG19A3H0000118	3509.12	741.961	3222.2	1395.6	1964.95	1673.56	2107.44	3129.21	2777.08	2547.97	11.3766	10.2757	11.2739	10.9805	10.9505	11.1189	11.0741	11.3067	11.2679	11.0026	noncoding	nc-HOXC11-116-	nc-HOXC11-116	HOX cluster	228	chr12	+	54366534	54366762		CCATACATGAGAGCCCTCCTCCTTCCCCCAATCCTGGGGGAAAAAAGAGCAGCAGCTAGA
ASHG19A3H0000211	179.908	13.1386	194.657	7.26748	88.5652	17.3418	71.1232	28.4945	21.9655	39.2305	6.98074	4.28079	7.14144	3.61533	6.22393	4.34579	5.81669	4.70638	4.62162	5.28345	noncoding	nc-HOXD1-46-	nc-HOXD1-46	HOX cluster	2057	chr2	+	177037828	177039885		GGAACTGTATCTGTGTTAATCATGCACACTTGCAAGCAGATCACTATGCCTTTATCTCGC
CUST_104_PI426075208	65.8393	28.4184	60.4742	31.7362	60.5342	46.1722	71.7454	64.3139	41.1433	37.346	5.57871	5.49985	5.5065	5.59116	5.65507	5.84135	5.8294	5.86702	5.43151	5.21395	noncoding	nc-HOXC10-125+	nc-HOXC10-125	HOX cluster	128	chr12	-	54376743	54376871		CTGGTGGGTCCTTTTCCCCACGGCCAAGTGGCCCTTGGCCACCTCAGCCTTTTCTTTTTT
ASHG19A3H0000074	545.415	55.6004	448.572	179.791	272.819	160.827	270.481	263.177	279.639	221.067	8.56126	6.56017	8.31557	8.08724	7.92959	7.7205	7.87067	7.83181	8.04023	7.67009	noncoding	nc-HOXB9-203-	nc-HOXB9-203	HOX cluster	118	chr17	-	46799885	46800003		TCCAGCTTTCGCCCCTACTTGCAGCTATGAGGTGGGGAGCCACCAACCGCAGGCCTTCTT
ASHG19A3H0000161	2017.5	446.808	1780.3	769.359	1355.15	888.111	1440.11	2002.67	1755.56	1639.17	10.5395	9.59549	10.3641	10.1689	10.3644	10.2444	10.4645	10.6538	10.621	10.379	noncoding	nc-HOXC9-140-	nc-HOXC9-140	HOX cluster	938	chr12	+	54391845	54392783		ACAGACTGGGACTCTTCCTTTCTGACCCTGAAATTGCACCCCTCCTTTAAATTCACTCTA
CUST_163_PI426075208	94.8915	50.9066	79.4528	46.22	91.6792	49.5687	78.7213	66.8759	69.0884	56.764	6.08972	6.41948	5.89128	6.1253	6.27474	5.95066	5.97682	5.92466	6.12242	5.80532	noncoding	nc-HOXC9-142+	nc-HOXC9-142	HOX cluster	400	chr12	-	54393475	54393875	ENST00000505700,	AGGATTTTTTAATGGGGTGAAAATGCCAGTCCCCGAAGCCAGGGTTCTCGGACCCCCAGG
ASHG19A3H0000204	80.2847	26.2729	63.5034	11.8459	34.654	20.4903	47.1018	35.8863	51.1524	38.4168	5.85871	5.37454	5.57697	4.2284	4.81703	4.60107	5.19765	5.03467	5.71857	5.25216	noncoding	nc-HOXD9-18-	nc-HOXD9-18	HOX cluster	178	chr2	+	176986908	176987086		TACAGAGGTCTTCCACCTGTTTTAAACAACACGACAAGCTGTGAGCAAGCGTGTGTGTGG
ASHG19A3H0000093	995.483	440.741	992.721	718.49	1187.22	769.423	1130.83	990.396	596.678	1032.64	9.44248	9.57583	9.47723	10.0671	10.164	10.0441	10.0869	9.65347	9.11185	9.73346	noncoding	nc-HOXB9-192-	nc-HOXB9-192	HOX cluster	318	chr17	-	46767765	46768083	nc-HOXB9-193-,	CCACGTCTACTGCGAGAATGAAGACCATTCTCAGCAATCAGACTGTTGACATTCCAGAAA
ASHG19A3H0000142	28.2858	43.2678	40.2499	22.7606	22.6307	27.5391	42.0767	40.7825	29.8983	15.685	4.41634	6.16213	4.93798	5.11875	4.16136	5.0576	5.01656	5.22467	5.01897	3.94365	noncoding	nc-HOXC6-248-	nc-HOXC6-248	HOX cluster	948	chr12	+	54418111	54419059		GAGGAGACAGGGAGAACACAACTAAGGAGGACCTCTGGAAAATATTGTCCCCAAATAAAA
ASHG19A3A016637	2277.99	1000.01	2315.68	409.701	486.659	391.363	482.028	1700.03	1730.53	2042.32	10.7201	10.6461	10.7761	9.27672	8.78799	9.05016	8.75411	10.4108	10.5964	10.6917	noncoding	ENST00000426615	AC009336.24	Ensembl	658	chr2	+	177042908	177043737		GAAGTAGGCTAAGACTGCTGTTGAACTTGAAGCTAAACTTGAATGCCATTTAAAATAACA
CUST_106_PI426075208	5276.8	5932.94	5284.95	3791.78	2183.73	4205.72	2252.99	2175.59	4757.9	2271.13	12.0302	12.8877	12.0545	12.341	11.1206	12.3948	11.1688	10.7761	12.0515	10.8415	noncoding	nc-HOXC10-127+	nc-HOXC10-127	HOX cluster	248	chr12	-	54377713	54377961		GACAGACCAGTCTATTTTTGTGGTTGTTTTTAAATAAAAGGAAGAAATAAGGGGAACCGT
ASHG19A3H0000101	77.6908	44.6601	66.0847	26.3336	55.3149	39.3571	83.3166	54.9834	49.2796	43.5565	5.81145	6.21273	5.63293	5.32291	5.52128	5.60058	6.06163	5.64703	5.66865	5.43081	noncoding	nc-HOXC10-122-	nc-HOXC10-122	HOX cluster	108	chr12	+	54374593	54374701		ACCACAGCCCCGACTCTAGCTAGAAACCTGACTTACTGGGGGCAACTTAGAAGCAAACCA
ASHG19A3A007735	335.623	16.4726	330.346	5	126.957	6.54665	129.848	193.986	195.149	221.335	7.85985	4.63674	7.87609	2.49059	6.76656	2.89996	6.74669	7.40615	7.54668	7.67302	noncoding	NR_033202	LOC404266	RefSeq_NR	489	chr17	+	46667841	46679703	X84838,	AAGTTGGGCCAAGCTGGAAGGGATTGACCGGGTTGCTTGTCTGGAGATGGAGCCACTACA
ASHG19A3H0000207	47.0848	33.0357	45.0017	38.8196	47.0889	36.8779	59.2575	58.5488	25.2164	50.7677	5.11452	5.73226	5.09459	5.88007	5.27781	5.50448	5.54414	5.73877	4.79896	5.64459	noncoding	nc-HOXC9-133-	nc-HOXC9-133	HOX cluster	108	chr12	+	54387975	54388083		GAAGAAGACGGCGGCAGCGGGGACTGGGGGCTTCGGGTGGGAACGCCAGGGCTCAGGGCT
CUST_60_PI426075208	482.87	124.421	394.775	245.579	299.06	264.055	337.168	387.605	331.859	359.636	8.38365	7.79296	8.12804	8.53134	8.07148	8.45785	8.20785	8.36539	8.28613	8.31133	noncoding	nc-HOXB8-183+	nc-HOXB8-183	HOX cluster	158	chr17	+	46696749	46696907		CGGGGCCCACCCATTCCCCCGCCAGGCCGGGAGCCCCGGCCCAGCTGCGGCTCTCTCAGC
ASHG19A3H0000035	379.834	77.654	387.265	116.01	258.399	131.431	256.057	307.687	222.686	269.748	8.03134	7.06553	8.10048	7.44786	7.84802	7.42166	7.78398	8.04367	7.73064	7.92824	noncoding	nc-HOXA7-75-	nc-HOXA7-75	HOX cluster	108	chr7	-	27200477	27200585		TGGGAAACAAGGAATCGGCGGGGGCTTGCCCGACCCTCACCGCTCGCGCCTCCCTGACCC
ASHG19A3H0000095	17.6964	18.0773	32.5189	12.183	37.0381	27.4845	29.744	25.0216	16.5902	29.1079	3.76957	4.78246	4.64299	4.2609	4.9172	5.05521	4.48626	4.51697	4.26864	4.84886	noncoding	nc-HOXB9-199-	nc-HOXB9-199	HOX cluster	188	chr17	-	46791012	46791200		CTTTAGCAATCACTGCCTTCTCACAGAGGTGGAAGTCCAGGTAGTCCTGCAAGCAGTTCC
ASHG19A3A034091	29.1323	5	29.926	11.4239	23.3393	8.94429	37.3506	15.6658	5.2816	22.5085	4.45845	2.41344	4.52946	4.18057	4.20678	3.32144	4.83788	3.82514	2.43983	4.48016	noncoding	NR_002795	HOXA11AS	RefSeq_NR	1628	chr7	+	27225026	27228912	nc-HOXA11-84+,	ATTTGCACGGTGACTTGATTACACTCTCTCATTCATGGTCACTTCCGAAGCGCTTTAGTG
ASHG19A3H0000135	21.9983	14.6166	26.4261	13.1656	27.8592	20.0757	21.1105	20.1449	16.5747	26.6479	4.07646	4.44747	4.35468	4.36347	4.48443	4.56965	3.93781	4.19119	4.2675	4.72153	noncoding	nc-HOXC6-241-	nc-HOXC6-241	HOX cluster	208	chr12	+	54413201	54413409		CGAAAAAGGGAGCCTTTCTCCTGGAGTAATGTGGGAATCGCCGACCGGTGAGGCCTCTAT
ASHG19A3H0000124	67.3604	56.7935	65.9784	51.1457	79.9331	60.8271	67.3156	47.1128	47.3983	50.4353	5.60925	6.59248	5.63112	6.2758	6.07814	6.25485	5.73589	5.42956	5.61826	5.63536	noncoding	nc-HOXC4-153-	nc-HOXC4-153	HOX cluster	519	chr12	+	54408220	54408739		CATACTCCGAGGGATGGCTGAGGTCCCGTTTCGTTTTTAAACGTGGAATTATGATTGCTA
CUST_137_PI426075208	3620.92	383.645	3231.29	747.791	2487.7	883.874	2596.34	1698.26	2008.54	1425.75	11.4241	9.39236	11.2773	10.125	11.315	10.2385	11.3805	10.4094	10.8056	10.1844	noncoding	nc-HOXC6-243+	nc-HOXC6-243	HOX cluster	958	chr12	-	54414121	54415079		ATATAATAAATATATAACACTCCCAAGCCTGGTTTCAGAACACAGCCAACCCAACAAGGT
CUST_85_PI426075208	48.9664	18.6656	34.4207	17.551	46.2399	20.0419	38.8156	37.4338	19.5686	20.1115	5.16646	4.83595	4.71725	4.76425	5.25171	4.56726	4.89445	5.09616	4.47439	4.31975	noncoding	nc-HOXA5-68+	nc-HOXA5-68	HOX cluster	648	chr7	+	27183537	27184185		TAGTTTGCGATTTGATTTGCTTACGTATCCAGCCTGGAAAATCTTCATCACAGGGTCCGG
CUST_27_PI426075208	300.423	182.216	283.836	169.813	299.281	208.664	328.14	276.541	312.077	225.226	7.70095	8.3685	7.66964	8.00324	8.07334	8.11066	8.16857	7.90027	8.20336	7.69718	noncoding	nc-HOXA4-65+	nc-HOXA4-65	HOX cluster	178	chr7	+	27179247	27179425		TGCGGCCCTGCCAGGTCCCCACACACAGGCCCATTCGCACACAAAAATCATCTTTTTGCA
CUST_22_PI426075208	178.919	155.575	201.366	129.118	202.417	132.051	210.132	255.26	181.666	217.756	6.97032	8.13067	7.18971	7.59521	7.47804	7.43033	7.47767	7.78836	7.44759	7.64788	noncoding	nc-HOXA2-60+	nc-HOXA2-60	HOX cluster	148	chr7	+	27142497	27142645		TCCCGGAGTACGTGGGGGCGAGGGTGCCTGCGTGCCTCCTGATCTGCAAGGATCTATCTA
ASHG19A3H0000104	80.6586	32.8576	70.6455	42.8797	64.7043	38.6198	39.8157	61.1068	58.1364	43.9878	5.86504	5.7236	5.71874	6.02005	5.75346	5.57079	4.92964	5.79519	5.8868	5.44673	noncoding	nc-HOXC10-125-	nc-HOXC10-125	HOX cluster	128	chr12	+	54376743	54376871		AAAAAAGAAAAGGCTGAGGTGGCCAAGGGCCACTTGGCCGTGGGGAAAAGGACCCACCAG
CUST_28_PI426075208	74.6055	43.9033	81.6332	22.5739	90.0278	30.7552	121.181	48.5014	44.5284	48.136	5.75639	6.18304	5.9298	5.10939	6.24983	5.22428	6.64025	5.46937	5.53788	5.56643	noncoding	nc-HOXA4-66+	nc-HOXA4-66	HOX cluster	307	chr7	+	27180687	27180994		AGTCACTACACGTCGAACAAGTTGTGTCTCATCAAGTCACCTCTACAACAGCATTAATTA
CUST_182_PI426075208	6101.6	809.834	6025.61	1314.81	3291.99	1478.29	3276.2	4383.64	3459.73	3380.32	12.2496	10.392	12.251	10.8957	11.7596	10.9556	11.7504	11.7749	11.5888	11.4254	noncoding	nc-HOXD3-41+	nc-HOXD3-41	HOX cluster	128	chr2	-	177025459	177025587		GAGCGGCAGCCACCCGCGCCCCCACCCACTCCTGGGTTTCTGCCCAGCCCTCCCAGGCCC
CUST_47_PI426075208	31.8712	6.14793	20.5403	24.3728	15.4895	15.9363	18.4745	25.4231	7.95758	18.4665	4.58514	3.12958	4.00647	5.2137	3.55681	4.21595	3.72331	4.53981	3.40671	4.1865	noncoding	nc-HOXB4-167+	nc-HOXB4-167	HOX cluster	348	chr17	+	46656230	46656578		AATTCATGCACTAATTCGGGGAGACTTCGCCTTCCAAATCTCATTTAGCTGCACGGTTAG
CUST_95_PI426075208	7657.61	2024.43	8064.21	4323.64	6078.38	4509.12	5940.35	9278.32	6666.08	9143.23	12.59	11.5355	12.6795	12.5236	12.6819	12.4927	12.6609	12.8658	12.5364	12.8435	noncoding	nc-HOXB9-199+	nc-HOXB9-199	HOX cluster	188	chr17	+	46791012	46791200	ENST00000489624,	GGAACTGCTTGCAGGACTACCTGGACTTCCACCTCTGTGAGAAGGCAGTGATTGCTAAAG
ASHG19A3H0000082	21.5677	19.8354	17.356	19.4035	19.2174	24.4316	35.8949	28.2947	7.61832	37.9432	4.04997	4.93312	3.77889	4.90589	3.89819	4.87503	4.77738	4.69579	3.35671	5.23631	noncoding	nc-HOXA1-54-	nc-HOXA1-54	HOX cluster	128	chr7	-	27136437	27136565		GGGCTCCCGGTGCAAAACTGAGTGGGAAAGAGAAAGGGGCGGAGAGCGACGAGAGAGGGA
ASHG19A3H0000046	28.2158	27.4382	28.4073	28.7702	39.7715	27.8774	49.442	32.4643	26.6339	28.9833	4.41319	5.44317	4.45553	5.45271	5.02581	5.07706	5.27619	4.8912	4.86784	4.84342	noncoding	nc-HOXB4-166-	nc-HOXB4-166	HOX cluster	263	chr17	-	46655745	46656008		GAAGAAGGGGAAATAAACCTCTTTGGCTGGAGTGGGGTCCGGGTGAGCAGATTTCCTTAT
CUST_86_PI426075208	347.676	149.152	319.988	155.826	280.43	190.512	317.355	271.035	233.945	240.769	7.90763	8.0664	7.83341	7.87927	7.97693	7.97333	8.12422	7.87292	7.79966	7.78238	noncoding	nc-HOXA9-77+	nc-HOXA9-77	HOX cluster	678	chr7	+	27206497	27207175		ATTTTCATTTAAAAAATTAACCCTGGAGGAAACCCTGGCTCCCAATTTTAAGTGTCTGCA
CUST_105_PI426075208	87.019	50.3069	74.193	49.0738	64.2097	58.5404	51.7295	60.4129	69.2136	48.9132	5.96747	6.40016	5.79119	6.21501	5.74175	6.19751	5.34171	5.77938	6.1253	5.59134	noncoding	nc-HOXC10-126+	nc-HOXC10-126	HOX cluster	228	chr12	-	54377223	54377451		ATTTGAAATGGTTTTGTGTTTTCATATGCAGGGTCACCGTGGCCTCAGCATGGGGGTTAT
ASHG19A3A007736	277.23	21.4644	271.659	26.9798	119.586	15.1529	120.409	162.88	113.793	186.408	7.58139	5.05487	7.60786	5.35805	6.67544	4.13669	6.62927	7.16615	6.80493	7.43816	noncoding	NR_033203	LOC404266	RefSeq_NR	452	chr17	+	46669653	46679703		TCTCGATGCGCCGTCGCCGGGTCAGGTTGCTTGTCTGGAGATGGAGCCACTACAGGCGGG
ASHG19A3A016633	391.993	79.9179	397.256	75.4266	197.558	63.6272	192.949	228.064	147.428	218.799	8.07747	7.11008	8.13853	6.82979	7.44263	6.32631	7.35088	7.63111	7.15928	7.65545	noncoding	uc002ukr.2	BC047605	UCSC_knowngene	1782	chr2	+	177001339	177005118	nc-HOXD4-27-,	CTTCTTTCCAGTTTATATATATATATAGCATATATTTGCCCCTCGGGGAAGGCTGTAGAT
ASHG19A3H0000055	1337.61	248.73	1251.84	379.009	630.824	455.392	726.472	946.64	690.207	860.026	9.89684	8.80919	9.8429	9.16201	9.19472	9.26752	9.3983	9.59049	9.31716	9.4829	noncoding	nc-HOXB4-177-	nc-HOXB4-177	HOX cluster	108	chr17	-	46668510	46668618		TCTCCCATCCCGGGCACACCCTGCACCATTCTCAATAGATCTGGGGTGCAGGGAAGAAAA
ASHG19A3H0000008	251.948	139.158	205.143	138.061	205.35	183.583	253.279	215.935	198.749	180.56	7.44956	7.96016	7.2109	7.69106	7.4981	7.91714	7.76653	7.55826	7.57324	7.39847	noncoding	nc-HOXA11-90-	nc-HOXA11-90	HOX cluster	168	chr7	-	27231227	27231395		CTTTGGTGAGACCCTTGATGCTCTTCTCCTGCCTAAAATCCACACAGATGTGAGGCGCAC
ASHG19A3H0000039	14445.3	2564.7	14374.4	5931.71	7621.3	6277.69	7882.49	13872.1	9059.93	13627.7	13.575	11.8461	13.5897	12.9617	13.0173	12.9585	13.0789	13.4411	12.9617	13.4039	noncoding	nc-HOXA9-81-	nc-HOXA9-81	HOX cluster	198	chr7	-	27209607	27209805		CGGTTAGGTGGACCCGGGCTGGACTGCATGGGGGCCTCCCCCTCCCCCAGTACGGCCTCC
ASHG19A3H0000123	241.481	98.1366	216.313	166.317	198.091	220.045	210.349	222.108	153.841	178.136	7.38612	7.43001	7.28165	7.97092	7.44759	8.1941	7.47914	7.59476	7.21868	7.37921	noncoding	nc-HOXC4-152-	nc-HOXC4-152	HOX cluster	229	chr12	+	54407760	54407989		CACCCCTCATCTGTCTAGCTCCTGGTCAATGATTTTCCCAGACCTAGGCCCAGGCCAACT
ASHG19A3H0000185	513.074	290.455	490.178	254.456	472.285	286.565	482.385	449.222	423.822	442.892	8.47529	9.01418	8.44965	8.58095	8.74482	8.58576	8.75474	8.5557	8.62579	8.59287	noncoding	nc-HOXD3-44-	nc-HOXD3-44	HOX cluster	98	chr2	+	177027699	177027797		TCGGGCCTCCACCGCACCACCCTCAGGTCCCGGCCCAGCCAAGAGCGCTTGGGGGAGGGG
ASHG19A3H0000156	6662.22	1044.51	6269.15	2629.98	4754.89	3022.9	4890.69	6142.43	4868.26	5098.71	12.3816	10.7066	12.3124	11.8324	12.3089	11.9228	12.3622	12.2722	12.085	11.9892	noncoding	nc-HOXC9-130-	nc-HOXC9-130	HOX cluster	151	chr12	+	54384062	54384213		AAATGGATGGTTTTTTGTTTTTAGTGATTTTTAGCAACACCCCTCCCCCGAAGAGGCTGA
CUST_45_PI426075208	207.72	37.1375	206.243	66.9528	113.311	83.2341	114.198	161.306	120.552	149.109	7.17698	5.91592	7.21746	6.65268	6.59406	6.72878	6.54735	7.15205	6.87904	7.13293	noncoding	nc-HOXB3-165+	nc-HOXB3-165	HOX cluster	346	chr17	+	46651812	46652158		GAAAAAACGACTTTTAATTGCATATGCTCTCCCGAGCCCCGAGCTTTTTGGAGATGTGGT
ASHG19A3A034089	464.221	132.809	370.779	402.335	264.402	427.036	260.035	354.896	316.45	490.025	8.31982	7.88655	8.04023	9.25094	7.88339	9.18271	7.80759	8.23987	8.22504	8.72565	noncoding	uc003syl.2	BC035889	UCSC_knowngene	2019	chr7	+	27161537	27168378		CCTGAAGGAGTTAAAAGCCTTTGGAGATAAATCTGAGGGTGTGTGTTTTTAAAAATCAAA
ASHG19A3H0000138	102.787	39.3027	90.7475	51.064	96.7092	77.2904	87.1054	85.2021	69.5997	66.4001	6.20539	6.00531	6.07277	6.27254	6.35348	6.61702	6.13044	6.25857	6.13215	6.02243	noncoding	nc-HOXC6-244-	nc-HOXC6-244	HOX cluster	1488	chr12	+	54415121	54416609		TCCCAGCCTTTTTCCCTTCCAGAGACACAAAAAGACAGAGCAGAGGGGAAATATCAATGT
ASHG19A3H0000031	279.213	99.5584	259.158	136.606	234.136	153.42	237.908	224.88	181.728	209.144	7.59238	7.45017	7.53848	7.67555	7.69654	7.64988	7.67233	7.61138	7.44786	7.59521	noncoding	nc-HOXA6-71-	nc-HOXA6-71	HOX cluster	218	chr7	-	27192547	27192765		GCATGCGCCCTGAACCCAGCCCCAGGCTAGGAAATGGGATTTAAGGTCCCCACCCCGCCT
CUST_125_PI426075208	168.745	41.8332	178.989	78.7454	114.102	65.296	99.6401	116.207	100.941	110.607	6.88732	6.10578	7.02545	6.88823	6.60535	6.36529	6.32871	6.70622	6.64139	6.72655	noncoding	nc-HOXC4-263+	nc-HOXC4-263	HOX cluster	152	chr12	-	54429147	54429299		GTTTGTGGGTCTCCTTCTACATCTCACAGCCCATTTAGACAATTTTACCCAATACATGCC
CUST_69_PI426075208	496.397	169.354	457.002	219.644	380.245	291.054	402.484	418.48	378.592	373.323	8.43023	8.26408	8.3477	8.37674	8.42828	8.60678	8.48153	8.45476	8.46644	8.36083	noncoding	nc-HOXB9-196+	nc-HOXB9-196	HOX cluster	208	chr17	+	46782504	46782712		AGAGACAGAAATCAAATCTAGGGTGTTCATCTAGAGTCTCCTGCTCCTCCATTCCTGCTT
ASHG19A3H0000154	933.118	288.21	868.302	550.016	561.194	516.783	541.633	718.743	684.228	674.761	9.34634	9.00584	9.28175	9.69115	9.01074	9.46552	8.92207	9.20233	9.30734	9.16479	noncoding	nc-HOXC8-149-	nc-HOXC8-149	HOX cluster	228	chr12	+	54401765	54401993		TGCTCCAGTCCCCTCCAACTCAGATGCAAATAGTCTCCTAAGAAGAAATGTCCTGAATCA
CUST_189_PI426075208	167.665	64.8879	166.073	99.6237	178.436	105.818	164.29	209.484	134.705	177.58	6.87704	6.79777	6.91469	7.22524	7.28506	7.09065	7.10632	7.51853	7.02897	7.37407	noncoding	nc-HOXD4-25+	nc-HOXD4-25	HOX cluster	228	chr2	-	177001718	177001946		AAGTGATTGGGGGAAGGGGCTTAGACAGCGACCCCCCACTTCCCCGGGAAATGTAGGGGA
ASHG19A3H0000186	68.3457	20.6452	70.4542	9.43436	27.7251	28.0412	31.0586	24.6298	7.20466	21.9939	5.62969	4.99446	5.71415	3.93541	4.4771	5.08456	4.5542	4.49243	3.29602	4.44934	noncoding	nc-HOXD3-45-	nc-HOXD3-45	HOX cluster	618	chr2	+	177028029	177028647		AGGGCCAAGAGTGTGGTGGATACTTACCGGAATGAATAAACTCAGGGAAAGCATCTGATA
ASHG19A3H0000013	147.384	18.0646	102.432	28.8128	70.0615	40.8248	83.6613	92.1851	77.4615	86.5056	6.69106	4.7815	6.24375	5.45426	5.87499	5.65856	6.07057	6.37262	6.28161	6.38636	noncoding	nc-HOXA13-101-	nc-HOXA13-101	HOX cluster	138	chr7	-	27256845	27256983		CCTGGATCTCTTTTGCCTAGCATTTATCTTATACAGACCCATATATACACCTACCCACCC
ASHG19A3A047646	1631.8	1268.75	1648.09	2689.75	1563.12	2907.06	1630.9	1182	1737.55	1226.8	10.1854	10.9413	10.233	11.8623	10.5865	11.8735	10.6504	9.8772	10.6036	9.97025	noncoding	ENST00000513533	AC012531.16	Ensembl	504	chr12	-	54388991	54390569		GGGACGCCTTAACCAGCCCCTCTCAGTTGCAGATAACCCAATGAATGAAAGTGCAAATTC
ASHG19A3H0000020	67.7744	19.0108	49.1919	30.1905	45.4926	33.9711	40.2616	45.9048	54.786	47.6643	5.61789	4.86411	5.22158	5.51994	5.22531	5.37696	4.94686	5.38998	5.80892	5.55327	noncoding	nc-HOXA1-58-	nc-HOXA1-58	HOX cluster	148	chr7	-	27138197	27138345		ACCTACTTGCCTAGAGGGCCAAGGATCTCCTACTCGGTGGAACGGCCCCCAGAATTTCTT
ASHG19A3H0000085	109.353	34.5253	100.416	124.54	70.8629	134.23	69.6997	57.4367	77.3677	59.2355	6.29201	5.80314	6.21443	7.54485	5.8921	7.45528	5.78689	5.71086	6.27968	5.86624	noncoding	nc-HOXA5-68-	nc-HOXA5-68	HOX cluster	648	chr7	-	27183537	27184185		CCGGACCCTGTGATGAAGATTTTCCAGGCTGGATACGTAAGCAAATCAAATCGCAAACTA
CUST_132_PI426075208	1237.77	144.099	1072.61	343.878	833.079	436.811	875.132	954.679	866.999	786.367	9.78756	8.01385	9.60262	9.02442	9.61457	9.2119	9.68227	9.60474	9.6423	9.36452	noncoding	nc-HOXC6-238+	nc-HOXC6-238	HOX cluster	238	chr12	-	54411811	54412049		GGTAGGCCTCTTTTCTCTGAGCACAAGATGGCTTTTGAGTACAGCATCCCCCACCCCCAC
ASHG19A3H0000178	113.518	40.2037	103.35	41.8639	87.8055	57.7176	87.2539	99.4377	71.4898	75.0547	6.34175	6.04468	6.25676	5.99047	6.21124	6.17764	6.13287	6.47978	6.16952	6.18956	noncoding	nc-HOXD1-49-	nc-HOXD1-49	HOX cluster	108	chr2	+	177048382	177048490		CCACCCCAACTCCTACAGCAGAATTATTCAAAGTGTGGTCCCAAACAATCTTGCTTTAGG
CUST_97_PI426075208	122.056	219.635	118.323	85.609	306.155	87.6391	279.716	103.758	111.603	89.6015	6.43603	8.63772	6.44455	7.00573	8.11022	6.81041	7.9229	6.53854	6.77701	6.43137	noncoding	nc-HOXC10-118+	nc-HOXC10-118	HOX cluster	118	chr12	-	54371444	54371562		AGAAGTGTCACACACACATACACACACAAAAATGTACAGAGGCCCCTCAGTTGCATTCCT
ASHG19A3H0000062	42.5825	6.15578	23.6736	13.2971	24.4065	11.9482	21.1368	26.3712	22.9399	25.5534	4.97971	3.13158	4.20792	4.37848	4.28106	3.768	3.93907	4.59427	4.67952	4.66311	noncoding	nc-HOXB9-185-	nc-HOXB9-185	HOX cluster	148	chr17	-	46708159	46708307		GAGGTTTGGCAGAAGATTTCATTACTTCACAATTAAGATCCCCACTTGGGGGGTGTGGAA
ASHG19A3H0000057	4091.4	825.122	3846.23	2578.16	2718.33	2973.46	2872.04	4005.62	3652.36	3333.04	11.6109	10.4129	11.545	11.8051	11.45	11.9044	11.5507	11.6365	11.6678	11.4056	noncoding	nc-HOXB5-179-	nc-HOXB5-179	HOX cluster	101	chr17	-	46673010	46673111		TCTCTCCTCAACCCCCAGCCTCTCCATCTTTCCTGAGCCAGAATTCTTCAGCAAAGGCGA
ASHG19A3H0000023	73.0403	48.5077	61.044	32.0073	72.7427	36.6959	76.5327	95.1974	57.5397	84.4343	5.72698	6.34036	5.52073	5.60437	5.93292	5.49576	5.9261	6.41721	5.8748	6.35418	noncoding	nc-HOXA4-61-	nc-HOXA4-61	HOX cluster	158	chr7	-	27170427	27170585		GGGGCGCTGCACGTGGGGCACGGGGCGGGGCGCGCGCTGGGCTGGGGAGGAGCGGCTCGA
CUST_152_PI426075208	46.2571	31.9624	45.0107	35.5276	50.5889	40.1186	60.2945	28.8632	29.9584	41.1008	5.09307	5.68175	5.09486	5.75323	5.38861	5.63121	5.57026	4.724	5.0224	5.34635	noncoding	nc-HOXC8-147+	nc-HOXC8-147	HOX cluster	208	chr12	-	54400415	54400623		AACCCTGCCAGAGAGCTATTCTTCCGGGGCTTTGTGTCTTGGAATGCGACTGTCCCGAGT
ASHG19A3A048667	96.2546	21.3434	83.0581	40.6854	58.0729	41.507	59.6085	54.4774	55.9658	50.2298	6.11359	5.04501	5.95224	5.94901	5.59418	5.68444	5.55444	5.63425	5.83696	5.6286	noncoding	NR_026655	FLJ12825	RefSeq_NR	3942	chr12	+	54452037	54516018		AAGTAAAAAGAAGACGGGTGAAATGTCGACACCAATCTTCCAGGGTTCCTTCTCTCCAAG
CUST_204_PI426075208	1658.12	382.863	1587.32	101.482	656.994	106.647	647.625	401.376	777.088	412.834	10.2083	9.39068	10.1863	7.25403	9.25741	7.10112	9.21736	8.40549	9.49096	8.49088	noncoding	nc-HOXD9-18+	nc-HOXD9-18	HOX cluster	178	chr2	-	176986908	176987086		CCACACACACGCTTGCTCACAGCTTGTCGTGTTGTTTAAAACAGGTGGAAGACCTCTGTA
CUST_46_PI426075208	570.322	234.331	526.175	306.213	540.946	389.444	590.15	481.491	451.525	389.634	8.62314	8.73111	8.55891	8.86067	8.95207	9.04382	9.06669	8.65045	8.716	8.41064	noncoding	nc-HOXB4-166+	nc-HOXB4-166	HOX cluster	263	chr17	+	46655745	46656008		ATAAGGAAATCTGCTCACCCGGACCCCACTCCAGCCAAAGAGGTTTATTTCCCCTTCTTC
CUST_63_PI426075208	1454.43	1616.24	1369.65	496.377	404.195	470.312	421.002	1836.94	1900.29	1720.84	10.0267	11.2468	9.96892	9.54157	8.5213	9.31684	8.54914	10.5298	10.7323	10.4422	noncoding	nc-HOXB9-186+	nc-HOXB9-186	HOX cluster	168	chr17	+	46715352	46715520		TAAAGTCGGGTCTGTATGTGTCAGCATTCCTGTGTGTGAGTGTGTGTGTGAATATGTGCA
ASHG19A3H0000029	30.1005	20.5883	41.9341	12.5359	36.5076	20.0663	36.7213	31.3827	14.3291	25.8644	4.50507	4.98965	4.99319	4.29622	4.89429	4.56882	4.8134	4.84547	4.08376	4.68044	noncoding	nc-HOXA6-69-	nc-HOXA6-69	HOX cluster	128	chr7	-	27190967	27191095		AGCTAAGGTTGAAGGAAGGACGCAAACCGAGTCTGGGCGATAGGGGGACCCCCCAATCCA
ASHG19A3H0000058	89.8651	74.6153	87.3406	61.2251	74.8058	80.7762	84.4625	73.9103	60.9604	63.3594	6.01515	7.00842	6.0208	6.52583	5.97416	6.68521	6.08436	6.05423	5.95268	5.95472	noncoding	nc-HOXB6-180-	nc-HOXB6-180	HOX cluster	108	chr17	-	46682870	46682978		CATCCAGGCCACTTTTCCTCCTGGGGCAAAAACTAAGCCCTAGGGAATCTAAGGCCCCCA
ASHG19A3H0000068	31.5006	18.479	8.36657	28.3463	26.6498	30.6081	30.0266	87.9152	11.7082	18.1119	4.56765	4.82037	2.83053	5.43016	4.41664	5.2166	4.50092	6.30139	3.84355	4.15722	noncoding	nc-HOXB9-195-	nc-HOXB9-195	HOX cluster	138	chr17	-	46780481	46780619		GGAGACAGGGGAGAAGAAAAGAGTAAGGAGGGGAAATAGCAAAGAAGCTAACCAAGACCC
ASHG19A3H0000027	60.4918	64.3784	67.2143	48.4624	67.8415	60.722	73.2956	71.4857	71.4624	48.8086	5.45942	6.78641	5.65585	6.19484	5.82645	6.25093	5.86266	6.01158	6.16867	5.58823	noncoding	nc-HOXA4-65-	nc-HOXA4-65	HOX cluster	178	chr7	-	27179247	27179425		TGCAAAAAGATGATTTTTGTGTGCGAATGGGCCTGTGTGTGGGGACCTGGCAGGGCCGCA
CUST_194_PI426075208	312.19	28.8854	324.107	54.8697	177.206	66.5577	207.324	112.406	61.3639	97.3673	7.75715	5.52919	7.84861	6.36877	7.27486	6.39429	7.45528	6.65971	5.96278	6.54877	noncoding	nc-HOXD4-31+	nc-HOXD4-31	HOX cluster	108	chr2	-	177010079	177010187		AACTTTGGGGGCTCAAAACTGGGTGGGAGTTTTAGGAGCACTACCCCCACACCCACACTG
CUST_126_PI426075208	2081.72	343.929	1939.29	933.783	1046.65	1052.51	1103.74	991.78	1202.78	1024.47	10.585	9.25516	10.5031	10.4234	9.97667	10.4776	10.051	9.65464	10.0983	9.72329	noncoding	nc-HOXC4-264+	nc-HOXC4-264	HOX cluster	768	chr12	-	54429771	54430539		GTAAAGTTTTATGGACCCTTCCCACATTTGTTTCTACTGTAAAGTGCTTCCTCCCCCAGC
ASHG19A3H0000129	134.42	153.542	160.29	103.409	128.521	110.397	140.388	132.063	113.609	128.38	6.56425	8.11084	6.86527	7.28113	6.78332	7.15001	6.86505	6.87934	6.80167	6.92751	noncoding	nc-HOXC5-255-	nc-HOXC5-255	HOX cluster	468	chr12	+	54425701	54426169		ATAACGGGCCTTTTCCTCTGCCATGCTCACGTAATATTTGTGGAGGCTTCAATCTTGCTT
ASHG19A3A008518	72637.9	62082.9	73230.3	71068.8	65654.7	67449.1	66015.3	80081.6	65963.9	81388.1	16.0992	16.1045	16.0746	16.2317	16.1476	16.1086	16.1618	16.04	15.9363	16.0676	noncoding	ENST00000461606	CTD-2377D24.1	Ensembl	579	chr17	-	46768477	46769056	nc-HOXB9-193-,NM_001024921,NM_000661,ENST00000489563,ENST00000466501,ENST00000463864,ENST00000397509,ENST00000393394,	GAAAGATGAATTCATCCTTGAAGGAAATGACATTGAGCTTGTTTCAAATTCAGCGGCTTT
ASHG19A3A007734	986.513	223.645	1053.47	315.737	496.104	364.579	517.61	884.229	545.23	794.243	9.43087	8.66313	9.57484	8.90519	8.82001	8.95242	8.86035	9.49577	8.98058	9.37982	noncoding	NR_033201	LOC404266	RefSeq_NR	570	chr17	+	46667822	46683772		GGCCAAGCTGGAAGGGATTGACCGGCCGTTTCCTCTCCCTCGCCGGCCTCGGCGGAGATT
ASHG19A3A032595	66.5528	8.48278	63.5875	30.5212	35.8325	25.929	27.9587	29.5801	47.8777	26.9895	5.59273	3.62163	5.57945	5.53768	4.86503	4.96514	4.38958	4.76116	5.63222	4.74038	noncoding	HIT000098379		H-invDB	227	chr7	-	27235768	27235994	nc-HOXA11-93-,	ACCTCCTTGACTTTAGAGATTCAGTACTCAATTATTTGGCTCCAGCTGGAGCAAATTTGA
CUST_203_PI426075208	31949.4	2657.44	29707.8	6592.79	14918.9	7095.99	16030.2	22627.3	20752.3	17096.9	14.7896	11.8921	14.6953	13.1022	14.0393	13.1179	14.1754	14.1563	14.1833	13.7323	noncoding	nc-HOXD9-17+	nc-HOXD9-17	HOX cluster	168	chr2	-	176986678	176986846		TAATAAAACGGACGGATGGAGCAGATCGGAGGGCCCCCTCCCCCTGCCACACTCACACAC
ASHG19A3H0000160	12797.2	1795.78	10896.1	4046.32	5851.75	4339.22	6955.98	7152.43	7555.01	5426.13	13.3844	11.3759	13.1563	12.4424	12.6263	12.4408	12.8923	12.4722	12.7084	12.0816	noncoding	nc-HOXC9-138-	nc-HOXC9-138	HOX cluster	148	chr12	+	54391355	54391503		TATCTCTTTTCATCTTGCCTTCCTTCTTTTAATTCTCCCCCTTTTTTCCCTTTATTCTAA
ASHG19A3H0000175	39.4337	18.8777	38.5885	13.4965	30.6916	17.7621	26.2652	51.5226	29.282	44.2742	4.87529	4.85414	4.87763	4.39978	4.62944	4.38238	4.29356	5.55611	4.99282	5.45514	noncoding	nc-HOXD13-2-	nc-HOXD13-2	HOX cluster	188	chr2	+	176957160	176957348		ATCAACTCGTGGGGGTGGCTGCAGCGCGTACGCCTGGGTCGGGGGGGAGGGCGGGAATGG
ASHG19A3H0000032	1894.9	204.696	1836.52	815.292	1165.92	841.371	1321.21	1643.86	1501.36	1099.48	10.4316	8.54293	10.4134	10.2457	10.1347	10.1666	10.3218	10.3644	10.4008	9.8227	noncoding	nc-HOXA6-72-	nc-HOXA6-72	HOX cluster	1151	chr7	-	27193137	27194288	NM_006896,	AGACCCGCAAGAAAGTGAATCTCACTACTACCTACTCCCCTAAAACTACCTATTTTGTGC
CUST_165_PI426075208	39.667	29.2834	32.7672	22.2847	39.465	34.7026	57.6378	48.0388	34.5553	39.343	4.883	5.54854	4.65429	5.09033	5.01518	5.41262	5.50004	5.45719	5.20646	5.28778	noncoding	nc-HOXD10-11+	nc-HOXD10-11	HOX cluster	118	chr2	-	176977568	176977686		ACACACTTTGTAAGATGGGGGTGGGGAGAGGTCTTCAGCCCCCAGAGGTTCTGGTCTGAT
CUST_83_PI426075208	360.154	161.457	296.644	157.33	235.591	197.548	263.025	270.866	275.094	194.405	7.95624	8.18901	7.73336	7.89417	7.70431	8.02854	7.82528	7.87175	8.01896	7.49446	noncoding	nc-HOXA1-55+	nc-HOXA1-55	HOX cluster	328	chr7	+	27136777	27137105		CTCATCACCCTACTTCCCTGAGGCTGCTGAGGTCGTTAAATTGTTGTTTACTATTAGGTT
CUST_118_PI426075208	122.816	36.387	91.2819	63.6601	69.4204	68.8274	83.225	82.7916	64.9328	63.9187	6.44519	5.88403	6.08125	6.58379	5.86057	6.44498	6.06073	6.2155	6.03811	5.96908	noncoding	nc-HOXC11-116+	nc-HOXC11-116	HOX cluster	228	chr12	-	54366534	54366762		TCTAGCTGCTGCTCTTTTTTCCCCCAGGATTGGGGGAAGGAGGAGGGCTCTCATGTATGG
ASHG19A3H0000182	82.924	75.1076	77.07	70.4893	80.849	59.8996	85.262	88.7541	60.0101	65.1456	5.90114	7.01655	5.84858	6.72707	6.09526	6.23022	6.09666	6.31341	5.9301	5.99629	noncoding	nc-HOXD3-41-	nc-HOXD3-41	HOX cluster	128	chr2	+	177025459	177025587		GGGCCTGGGAGGGCTGGGCAGAAACCCAGGAGTGGGTGGGGGCGCGGGTGGCTGCCGCTC
ASHG19A3H0000194	117.593	53.4418	142.402	43.1161	91.5611	60.1994	113.254	142.065	74.8199	116.17	6.3888	6.49403	6.69632	6.02962	6.27356	6.23839	6.53491	6.97975	6.23469	6.79531	noncoding	nc-HOXD4-31-	nc-HOXD4-31	HOX cluster	108	chr2	+	177010079	177010187		CAGTGTGGGTGTGGGGGTAGTGCTCCTAAAACTCCCACCCAGTTTTGAGCCCCCAAAGTT
CUST_110_PI426075208	71.364	45.7013	67.3745	56.3609	64.2907	55.7046	78.3314	85.9564	55.0455	60.498	5.69322	6.24899	5.65837	6.40703	5.74393	6.12586	5.96925	6.27018	5.81574	5.89441	noncoding	nc-HOXC11-108+	nc-HOXC11-108	HOX cluster	2358	chr12	-	54356056	54358414		AAGTTTTACATGTGGTGAATATACGTGCTGTATGTAATCTTTCCCCAGTCGGTTGCTTTC
ASHG19A3H0000157	142882	17753.8	140437	48609.1	98333.7	48429.3	96121.7	126513	118655	116245	17.0849	14.3249	17.056	15.7331	16.6921	15.6884	16.6712	16.766	16.8301	16.6687	noncoding	nc-HOXC9-131-	nc-HOXC9-131	HOX cluster	198	chr12	+	54384395	54384593		ACTGCTGCTGGGGGTCACCCCAAGAGCCCCCCACCCATCCAAGGAAAGGAATAAACTTAA
ASHG19A3A008508	6734.3	748.308	6363.53	547.401	2480.63	539.87	2372.26	1564.67	2553.4	1661.73	12.4002	10.2868	12.3307	9.68544	11.3106	9.53012	11.2421	10.2951	11.1574	10.3971	noncoding	AK000839		misc_RNA	1951	chr17	-	46657698	46659621	nc-HOXB4-168-,	ATATCTAGATATTCGTTTGATCACAAACTAAAGGCTTGGAGGGGCACGGAGGAGCCGATT
ASHG19A3A034086	1132.72	479.169	1134.93	537.488	917.327	596.53	851.043	1018.44	934.117	1062.96	9.65379	9.68733	9.68352	9.65655	9.76282	9.6723	9.6446	9.68955	9.74952	9.77529	noncoding	uc003syg.2	BC031342	UCSC_knowngene	721	chr7	+	27135742	27139584	nc-HOXA1-59+,	TCGCGTTGTCATTGGAACTTCCAAGCCTTTGCTGTTAAGAGCCAGGTTCTTAAATCAACC
CUST_62_PI426075208	167.765	11.6676	161.745	17.2532	83.1576	30.6432	93.7722	32.8087	20.1631	22.7811	6.87824	4.11116	6.87994	4.7426	6.13122	5.21757	6.23761	4.9053	4.5119	4.49597	noncoding	nc-HOXB9-185+	nc-HOXB9-185	HOX cluster	148	chr17	+	46708159	46708307		TTCCACACCCCCCAAGTGGGGATCTTAATTGTGAAGTAATGAAATCTTCTGCCAAACCTC
ASHG19A3H0000187	25466.6	2165.23	24522.8	1981.12	6539.21	2137.76	6677.34	7677.51	6331.24	8098.9	14.4557	11.6258	14.4087	11.447	12.7876	11.4487	12.8345	12.5839	12.4639	12.6651	noncoding	nc-HOXD4-22-	nc-HOXD4-22	HOX cluster	706	chr2	+	176996730	176997436		TTCCTTTATAATGAATAGTTCGGGTGCGTTTTGTTTACTCCTAAAAGGTTTCTTTGCGTA
ASHG19A3H0000147	195.526	81.6783	175.459	107.337	163.481	121.12	170.12	176.289	133.2	139.109	7.09853	7.145	6.99831	7.33454	7.15613	7.29871	7.16141	7.27453	7.0133	7.03831	noncoding	nc-HOXC6-351-	nc-HOXC6-351	HOX cluster	875	chr12	+	54406545	54407420		AAAATAATAGAAGCTGGAATGACTTGCTTTTTCTCCACAGCTCTTCCCTATTCTCTACCT
CUST_68_PI426075208	3824.63	703.929	4088.71	1417.76	1748.01	1220.46	1947.32	2231.46	1983.54	1884.56	11.5089	10.1996	11.6378	11.0008	10.7565	10.6768	10.9375	10.8103	10.7928	10.5698	noncoding	nc-HOXB9-195+	nc-HOXB9-195	HOX cluster	138	chr17	+	46780481	46780619		GGGTCTTGGTTAGCTTCTTTGCTATTTCCCCTCCTTACTCTTTTCTTCTCCCCTGTCTCC
ASHG19A3H0000002	43.8281	42.1752	50.8178	28.7	56.5408	38.7541	57.4682	25.0574	50.0684	35.5116	5.01918	6.1193	5.26351	5.44906	5.55119	5.57626	5.49484	4.51986	5.69004	5.14479	noncoding	nc-HOXA10-82-	nc-HOXA10-82	HOX cluster	370	chr7	-	27220757	27221127	NM_005523,	TTGGAGGGGGTGGAAAAGGTATTGAGAATGGTCTTTTTAATCTCTTGCAACATTTGGAAA
ASHG19A3H0000045	57.4389	38.6639	56.5993	16.2352	45.9779	17.0656	49.2237	30.8833	29.476	43.5738	5.38707	5.97827	5.41123	4.65948	5.24158	4.32117	5.26719	4.82067	5.00088	5.43224	noncoding	nc-HOXB3-165-	nc-HOXB3-165	HOX cluster	346	chr17	-	46651812	46652158		ACCACATCTCCAAAAAGCTCGGGGCTCGGGAGAGCATATGCAATTAAAAGTCGTTTTTTC
CUST_80_PI426075208	38.6912	97.9996	29.751	28.1242	141.273	42.4097	161.433	31.373	33.3999	30.3773	4.8468	7.42794	4.52096	5.41944	6.93095	5.71748	7.07954	4.84504	5.16137	4.91468	noncoding	nc-HOXA13-96+	nc-HOXA13-96	HOX cluster	318	chr7	+	27240358	27240676	uc003szc.1,ENST00000421733,	TTTGCATTTAGACCCATAGACTCAGAACGACTCATCACACACACACACAGTGTACACTGA
CUST_74_PI426075208	290.691	55.9299	283.916	61.6099	158.676	111.02	165.272	182.595	154.698	175.09	7.6506	6.57032	7.66998	6.53622	7.11253	7.15851	7.11419	7.32075	7.22625	7.35525	noncoding	nc-HOXB9-203+	nc-HOXB9-203	HOX cluster	118	chr17	+	46799885	46800003		AAGAAGGCCTGCGGTTGGTGGCTCCCCACCTCATAGCTGCAAGTAGGGGCGAAAGCTGGA
ASHG19A3H0000122	39891.9	18921.4	38763.5	31274.8	34087	31356.7	34988.9	45120.9	36146.3	42093.3	15.1499	14.4205	15.1206	15.2004	15.1948	15.1301	15.2788	15.1731	14.9839	15.042	noncoding	nc-HOXC13-102-	nc-HOXC13-102	HOX cluster	108	chr12	+	54332232	54332340		CCCTACACCCCTTTGCGTCGGCCAAATTCAGCCTCCCCCCCCTCCCTCTCCCTCCCTGGG
CUST_51_PI426075208	16296.1	1303.47	15430.7	3802.76	6353.77	3992.63	6468.66	9431.95	9853.26	7766.22	13.7772	10.9789	13.7111	12.3446	12.746	12.3206	12.7905	12.8943	13.0778	12.6034	noncoding	nc-HOXB4-173+	nc-HOXB4-173	HOX cluster	138	chr17	+	46664300	46664438		AATCCCCCACCCCGCCAACCATTACCACCATGAGACTTGTGTGTGGAGTTGACTGTAGAG
CUST_211_PI426075208	707.853	262.524	687.509	609.642	348.886	672.466	365.276	593.528	452.275	576.394	8.94114	8.88287	8.93888	9.83751	8.29972	9.84685	8.33072	8.9467	8.71869	8.95306	noncoding	nc-HOXD1-46+	nc-HOXD1-46	HOX cluster	2057	chr2	-	177037828	177039885		GCGAGATAAAGGCATAGTGATCTGCTTGCAAGTGTGCATGATTAACACAGATACAGTTCC
ASHG19A3A047642	48.511	28.8742	46.2352	21.6694	51.8236	37.8892	58.9204	47.3609	35.4198	42.2488	5.15461	5.52858	5.13334	5.05512	5.42483	5.54262	5.5359	5.43756	5.23867	5.38831	noncoding	ENST00000512916	AC012531.10	Ensembl	724	chr12	-	54329795	54333427		AAATTTAGTGGCGAGAAGAAAGAAAGGGAACCATAGTCCTCTTCCTCAAGAAGACCAGCC
CUST_151_PI426075208	516.086	94.3677	475.885	141.653	265.191	155.377	288.3	439.017	281.245	369.69	8.4841	7.37077	8.41132	7.73082	7.88906	7.66893	7.97333	8.52187	8.05154	8.34527	noncoding	nc-HOXC8-146+	nc-HOXC8-146	HOX cluster	108	chr12	-	54400135	54400243		ATTACGCGCTGCCTGCTTTGCACTTATCTCCTCCACAAAGCGATTATTTTTAATGCCTGC
ASHG19A3H0000200	23639.2	13904.5	22767.5	5653.93	8708.45	6253.45	9213.05	7135.57	13784.8	7177.19	14.3451	13.9674	14.2865	12.8967	13.2156	12.9528	13.337	12.4658	13.5719	12.4857	noncoding	nc-HOXD8-19-	nc-HOXD8-19	HOX cluster	160	chr2	+	176989526	176989686	NM_014213,	GTTCCTGCCCGAGGACCAGTTGTAAATGTTACTGCTTCCTACTAATAAATGCTGACCTGA
CUST_155_PI426075208	66.0954	20.5247	67.0051	23.6188	51.198	29.8143	52.7053	70.7595	28.579	40.5692	5.58551	4.98517	5.65233	5.16783	5.4049	5.17758	5.37033	5.99863	4.95916	5.33047	noncoding	nc-HOXC8-150+	nc-HOXC8-150	HOX cluster	723	chr12	-	54402165	54402888		TAAGTCTGGAGACTTTGAGGAGGAACAAGCACACCATACTCCCAAATACTTCAGGCATCA
CUST_82_PI426075208	2545.21	2941.22	2724.98	2381.13	5250.93	2369.6	5276.64	6772.15	5145.49	6376.47	10.8926	12.0116	11.0107	11.7061	12.4639	11.6001	12.4881	12.4024	12.1555	12.3191	noncoding	nc-HOXA1-54+	nc-HOXA1-54	HOX cluster	128	chr7	+	27136437	27136565		TCCCTCTCTCGTCGCTCTCCGCCCCTTTCTCTTTCCCACTCAGTTTTGCACCGGGAGCCC
ASHG19A3H0000209	35.1361	18.5765	36.6783	29.7226	41.7245	32.2166	35.426	42.1058	31.398	21.4488	4.71591	4.82781	4.80592	5.50025	5.10024	5.29867	4.75677	5.26953	5.08077	4.4145	noncoding	nc-HOXC9-139-	nc-HOXC9-139	HOX cluster	148	chr12	+	54391685	54391833		AGGGGGACTGGAACCTCCTGTCTTTTCCTTGAACTAGTGAGGGAGATTTTTTGATTGACA
CUST_124_PI426075208	121.141	33.1948	129.319	47.9955	92.0516	64.2017	100.463	140.66	90.4607	89.4801	6.4264	5.74022	6.5631	6.17916	6.27946	6.34058	6.34499	6.9671	6.4925	6.42963	noncoding	nc-HOXC4-153+	nc-HOXC4-153	HOX cluster	519	chr12	-	54408220	54408739		TAGCAATCATAATTCCACGTTTAAAAACGAAACGGGACCTCAGCCATCCCTCGGAGTATG
ASHG19A3H0000064	13478.2	1780.79	11910.2	4861.3	9435.42	5604.56	9829.42	12479.3	9556.49	10285.5	13.4658	11.362	13.2924	12.6896	13.3395	12.7944	13.4249	13.2949	13.036	13.0173	noncoding	nc-HOXB9-187-	nc-HOXB9-187	HOX cluster	168	chr17	-	46715907	46716075		TGGCTCTCTGTGAACAAAGCAGGTTTCCTCCTTGCCACTCACCCCCACCCCCCATACCAC
ASHG19A3H0000033	56.781	42.6684	56.1512	44.3412	62.3551	46.5608	61.3128	63.4785	52.881	65.7955	5.37212	6.13802	5.40017	6.06729	5.69763	5.85459	5.59127	5.84858	5.76226	6.01042	noncoding	nc-HOXA7-73-	nc-HOXA7-73	HOX cluster	148	chr7	-	27196467	27196615		AGGGATGGGGAGGATCCCAAGCTTGGTCCAGGGCTCACTAGCAGGAGTCGGCGGGGGGGC
CUST_66_PI426075208	67.3417	32.5588	67.8053	44.5843	76.737	61.1102	83.5446	65.9476	54.031	57.2323	5.60866	5.70862	5.66493	6.07486	6.01199	6.26321	6.06789	5.90418	5.79275	5.81776	noncoding	nc-HOXB9-189+	nc-HOXB9-189	HOX cluster	138	chr17	+	46720237	46720375		ATAGCAAAGCAAAGGGGACCACTCAGCCCCCAGGAGGAGCCCTGAAGCAAAAAGGTTGCT
CUST_92_PI426075208	1759.83	281.789	1666.44	142.898	901.951	169.913	948.386	1064.16	1072.36	1117.84	10.2971	8.97474	10.2538	7.74333	9.7417	7.80142	9.81224	9.74697	9.94058	9.84484	noncoding	nc-HOXB6-181+	nc-HOXB6-181	HOX cluster	278	chr17	+	46683490	46683768	uc002inu.2,NR_033204,NR_033201,	GCCACACCGGCCTGGTAAACTCGCACCTCTTAGGATCTTGCTCCCGGACTCATTCCCTTC
ASHG19A3H0000043	256.12	325.798	244.396	324.397	345.681	368.709	373.589	254.928	297.084	225.186	7.47024	9.17668	7.45283	8.94317	8.28745	8.96833	8.36385	7.78666	8.12916	7.69675	noncoding	nc-HOXB2-160-	nc-HOXB2-160	HOX cluster	310	chr17	-	46622394	46622704		GGGGCTCATGGTGTCCTGGTCGTGGTCCTCTGGTGTTTTTGAATCAATTAAACCAAATAA
ASHG19A3H0000022	1029.09	266.691	1248.33	562.864	1097.84	764.862	1118.99	1491.17	1063.96	1369.97	9.49577	8.90543	9.83751	9.72253	10.0462	10.0335	10.0692	10.2291	9.92923	10.1293	noncoding	nc-HOXA2-60-	nc-HOXA2-60	HOX cluster	148	chr7	-	27142497	27142645		TAGATAGATCCTTGCAGATCAGGAGGCACGCAGGCACCCTCGCCCCCACGTACTCCGGGA
CUST_193_PI426075208	62.4372	21.2244	50.3208	24.6536	41.1777	26.0261	36.6706	49.3804	28.0899	66.4484	5.50268	5.03813	5.24916	5.22869	5.08087	4.97165	4.8111	5.49576	4.9348	6.02402	noncoding	nc-HOXD4-30+	nc-HOXD4-30	HOX cluster	108	chr2	-	177009879	177009987		AGAGAGAGGGAAAGATGCCCTCAGCTCCCACCAAGGAGCATAAATAAAAAGAGAATTGAC
CUST_35_PI426075208	60.592	39.7877	54.6475	42.2767	48.5949	55.0922	52.4734	59.4022	40.4275	57.8481	5.46177	6.02884	5.36271	6.0021	5.32778	6.10888	5.36411	5.75818	5.40902	5.83293	noncoding	nc-HOXA7-75+	nc-HOXA7-75	HOX cluster	108	chr7	+	27200477	27200585		GGGTCAGGGAGGCGCGAGCGGTGAGGGTCGGGCAAGCCCCCGCCGATTCCTTGTTTCCCA
ASHG19A3H0000083	29.268	14.2925	34.3193	27.4468	30.5494	22.3994	28.8623	24.7426	20.0411	8.83539	4.46584	4.41319	4.71314	5.38198	4.62352	4.73683	4.43929	4.49985	4.50507	3.06032	noncoding	nc-HOXA1-55-	nc-HOXA1-55	HOX cluster	328	chr7	-	27136777	27137105		AACCTAATAGTAAACAACAATTTAACGACCTCAGCAGCCTCAGGGAAGTAGGGTGATGAG
ASHG19A3H0000054	132.54	42.2674	121.328	71.8595	123.046	71.4605	128.674	86.8494	88.5369	79.2561	6.54541	6.12293	6.47809	6.75177	6.71888	6.49804	6.73208	6.2828	6.46405	6.26884	noncoding	nc-HOXB4-176-	nc-HOXB4-176	HOX cluster	158	chr17	-	46667810	46667968		CAAGTCTGGACACTTACCCGGTCAATCCCTTCCAGCTTGGCCCAACTTCTTACTGGACTT
ASHG19A3H0000053	22.4928	16.3972	15.1706	5	19.4137	14.8614	30.7626	28.4711	15.16	19.3673	4.10655	4.63001	3.58282	2.49059	3.91417	4.10807	4.53647	4.70516	4.15404	4.26137	noncoding	nc-HOXB4-175-	nc-HOXB4-175	HOX cluster	148	chr17	-	46667190	46667338		GAAATGAGTGCTCTCAGTTTCTTAAGGCCTCATCGGTCGGGGGTGCCTGATTTTTACCAA
ASHG19A3A047643	3761.08	4051.02	3676.81	937.251	996.39	879.432	1060.94	3921.43	4570.06	3646.17	11.4795	12.4008	11.4768	10.4289	9.90041	10.233	9.99107	11.6148	11.9966	11.5291	noncoding	NR_003716	HOTAIR	RefSeq_NR	2337	chr12	-	54356097	54362515	nc-HOXC11-108+,	CCTTGTGTAGGTTGTGTGTGTGTGGTGGTTTTATGCATAAATAAAGTTTTACATGTGGTG
CUST_100_PI426075208	35.5794	42.16	30.3196	25.5049	32.9158	29.2481	38.8891	47.6026	31.9389	43.0979	4.73348	6.11853	4.54704	5.27445	4.74013	5.14635	4.89716	5.44386	5.10155	5.41499	noncoding	nc-HOXC10-121+	nc-HOXC10-121	HOX cluster	248	chr12	-	54373384	54373632		ATCAGCAGTCTGAGTCAAGGTTATGGGTCTTTGCTTTGTGCAGTGGGTTGGAGGGGTGCG
CUST_20_PI426075208	62.5657	15.9425	55.8659	23.8864	64.2087	31.7242	64.7531	43.9214	26.7165	46.5775	5.50587	4.58263	5.39268	5.18491	5.7416	5.27436	5.67609	5.32962	4.87159	5.52328	noncoding	nc-HOXA1-58+	nc-HOXA1-58	HOX cluster	148	chr7	+	27138197	27138345		AAGAAATTCTGGGGGCCGTTCCACCGAGTAGGAGATCCTTGGCCCTCTAGGCAAGTAGGT
ASHG19A3H0000014	24653.7	7659.78	23735.7	12005.7	18227	13442.3	18631.3	25316.9	16871.9	23008	14.4048	13.2257	14.3614	13.9054	14.3311	13.9715	14.3694	14.3202	13.8729	14.1704	noncoding	nc-HOXA13-95-	nc-HOXA13-95	HOX cluster	218	chr7	-	27239898	27240116		TCGCAACCCAATCGCGCGCCCACCTCCCCTCCCCGCCTGGTTGCGCGGGTCTGGGCCCCA
ASHG19A3H0000028	4736.35	1359.06	4619.35	618.39	2583.43	679.145	2412.77	2201.47	1715.22	2389.3	11.8454	11.0371	11.8287	9.85403	11.3725	9.86445	11.269	10.7924	10.5877	10.9055	noncoding	nc-HOXA4-66-	nc-HOXA4-66	HOX cluster	307	chr7	-	27180687	27180994		TAATTAATGCTGTTGTAGAGGTGACTTGATGAGACACAACTTGTTCGACGTGTAGTGACT
CUST_146_PI426075208	847.982	175.347	680.726	286.109	449.848	332.523	501.167	626.278	497.036	530.326	9.21478	8.31146	8.92737	8.76017	8.67744	8.81352	8.81455	9.02403	8.84814	8.83485	noncoding	nc-HOXC6-252+	nc-HOXC6-252	HOX cluster	442	chr12	-	54421751	54422193		GTTTTATATCTGCCCCCTTCTAAAATTACATCCTGATTTCTCCAAGGGAAGAACTCCCTC
CUST_113_PI426075208	441.609	217.589	545.856	257.563	360.077	375.515	365.543	439.143	379.831	390.929	8.24426	8.62351	8.60648	8.59922	8.34631	8.99246	8.33247	8.52282	8.47071	8.4162	noncoding	nc-HOXC11-111+	nc-HOXC11-111	HOX cluster	698	chr12	-	54360504	54361202		TTATTTTCCTCTCCTTCTTTCTCTCTGTTCATCCCCAGTGCTACCCTGGAGGAAAAGGAT
ASHG19A3H0000168	35.0515	10.7002	20.877	14.7171	29.3773	26.5936	30.0488	15.3017	14.7538	17.5773	4.7129	3.97712	4.03002	4.52496	4.56639	5.00518	4.50213	3.78831	4.12059	4.10945	noncoding	nc-HOXD10-14-	nc-HOXD10-14	HOX cluster	258	chr2	+	176980948	176981206		ATCTTTCCTTTGGACCCCTGGGGTGGGATGTCTCAGGGCCCGCGGAATCCGACTCACCTT
CUST_172_PI426075208	34.719	48.7332	34.9966	22.2569	51.6278	24.1759	49.4514	36.732	39.9621	31.9741	4.70032	6.34732	4.73965	5.08757	5.41884	4.85936	5.27644	5.07025	5.39419	4.98931	noncoding	nc-HOXD11-4+	nc-HOXD11-4	HOX cluster	488	chr2	-	176968082	176968570		AAAGAAACGGCCTCCGTGTTTTCTGTCTTAAGGCCTGGATCTGAGTTCATATGCTTTCCT
ASHG19A3H0000018	1269.49	259.704	1161.44	623.328	733.652	678.405	777.23	1029.5	944.309	844.513	9.82486	8.86956	9.72215	9.8658	9.4314	9.8633	9.50381	9.70009	9.76282	9.45903	noncoding	nc-HOXA1-56-	nc-HOXA1-56	HOX cluster	318	chr7	-	27137277	27137595		TTTCCTGCCCGTGCTCCCTCTTAACCATGCTTGGGATGGATCAAAGTCACAAATACTATT
ASHG19A3H0000139	22.4643	14.4052	53.7471	14.5311	26.0494	15.9163	29.308	21.0501	19.0195	18.3415	4.10491	4.42465	5.33792	4.50443	4.38191	4.21473	4.46493	4.26121	4.43978	4.17631	noncoding	nc-HOXC6-245-	nc-HOXC6-245	HOX cluster	218	chr12	+	54416621	54416839		TTCTTCCTCATGTGACATCCTCTTGAGGCCCTATTCTGGGGGCTGAAAATATTCTGGATA
CUST_9_PI426075208	89.7715	34.9353	295.341	45.1493	74.4256	43.6549	78.0676	48.3546	48.8595	53.205	6.01361	5.82315	7.7253	6.09506	5.96526	5.75761	5.96457	5.46609	5.65693	5.71448	noncoding	nc-HOXA11-91+	nc-HOXA11-91	HOX cluster	118	chr7	+	27232517	27232635		AACCACCTTCCACGCTGCCAAGAATTAAGACCGGGAGAGATTAAATACCCGATTATTCTC
ASHG19A3H0000166	652.329	146.915	542.521	300.473	493.37	308.361	509.377	649.767	556.928	503.65	8.82289	8.04173	8.59687	8.83208	8.81203	8.69591	8.83735	9.07029	9.0096	8.76521	noncoding	nc-HOXD10-12-	nc-HOXD10-12	HOX cluster	158	chr2	+	176977788	176977946		CGTCTGGATAGACCCCTTATTGCATTGGTGGTAGACTCCCCATTTGCCCCCTAGATTTCC
ASHG19A3H0000108	168.252	85.9992	185.627	117.956	167.552	153.492	183.353	165.796	126.312	147.079	6.88355	7.23016	7.07452	7.47284	7.19426	7.65003	7.27469	7.18894	6.94122	7.11483	noncoding	nc-HOXC11-106-	nc-HOXC11-106	HOX cluster	158	chr12	+	54351436	54351594		AAGGGGCTACCAGCCATTGAGGTCCCACTCAGCCCCAGTTTCCCAGGCCCGTGAGAATGA
CUST_101_PI426075208	95.9204	34.9466	80.522	34.4628	66.2358	50.2047	71.189	53.0161	45.4834	55.6262	6.10769	5.82375	5.91025	5.71142	5.79018	5.96897	5.81819	5.59596	5.56714	5.77591	noncoding	nc-HOXC10-122+	nc-HOXC10-122	HOX cluster	108	chr12	-	54374593	54374701		TGGTTTGCTTCTAAGTTGCCCCCAGTAAGTCAGGTTTCTAGCTAGAGTCGGGGCTGTGGT
ASHG19A3H0000063	112.648	315.781	105.799	58.106	386.444	67.8991	404.152	41.922	82.5681	56.3523	6.33333	9.13352	6.28752	6.45034	8.45671	6.42257	8.48809	5.26318	6.36945	5.79519	noncoding	nc-HOXB9-186-	nc-HOXB9-186	HOX cluster	168	chr17	-	46715352	46715520		TGCACATATTCACACACACACTCACACACAGGAATGCTGACACATACAGACCCGACTTTA
CUST_212_PI426075208	63.8714	27.4452	55.396	46.1643	58.3531	63.8138	63.6942	67.1446	30.8047	60.9616	5.5336	5.44386	5.38135	6.12293	5.60045	6.33147	5.64959	5.9298	5.05641	5.90593	noncoding	nc-HOXD4-26+	nc-HOXD4-26	HOX cluster	1178	chr2	-	177003288	177004466		AAGAATTAATGCTACCACGGGGCTTACAAAGAACCCCTCAAGTCTTCCAAATCTGCCCAT
CUST_38_PI426075208	63.2417	5	49.5771	6.88221	25.7359	11.2576	23.9853	39.0798	20.9366	36.1729	5.51968	2.41344	5.23065	3.54731	4.36229	3.67675	4.14456	5.15948	4.56005	5.16837	noncoding	nc-HOXA9-79+	nc-HOXA9-79	HOX cluster	248	chr7	+	27209027	27209275		ATTTCAACTGAAGTAATGAAGGCAGTGTCGTGCTGTCGAGAGAAAGGTGGATCCCAACAA
ASHG19A3H0000098	134.932	41.9923	114.472	69.1922	92.1806	60.5204	77.4751	109.657	57.8454	91.7542	6.56958	6.112	6.40034	6.70074	6.28173	6.24625	5.94918	6.62173	5.88164	6.46426	noncoding	nc-HOXC10-119-	nc-HOXC10-119	HOX cluster	138	chr12	+	54371854	54371992		AAAAAGGAGGAAAAAGGGTTTTTTGGCCCCCAAACAAACCCACCTTCCGTCTCCCAAGGT
ASHG19A3H0000199	1066.69	207.238	910.521	326.037	668.384	435.663	795.972	665.402	600.327	570.81	9.55158	8.56074	9.34392	8.9518	9.28226	9.20971	9.54157	9.10266	9.11726	8.93834	noncoding	nc-HOXD4-36-	nc-HOXD4-36	HOX cluster	262	chr2	+	177015849	177016111		ACTCTGCCCAACTCAGAGGCGAGTTCACCCACCCACCTTTCATTGCTCTGTACCCCAATA
ASHG19A3A000386	95.3147	15.7138	89.0633	42.6489	43.5719	46.46	49.5843	54.6785	51.0155	59.6165	6.09666	4.55671	6.04596	6.01296	5.16514	5.85065	5.28001	5.63956	5.71448	5.87562	noncoding	ENST00000465846	RP11-357H14.7	Ensembl	419	chr17	+	46627246	46679694		ATTTGGGGGGAATTACCTACAAAGATGTAAGGTTGCTTGTCTGGAGATGGAGCCACTACA
ASHG19A3H0000106	150.394	140.609	186.199	118.879	123.185	113.736	141.525	108.868	138.31	88.3985	6.72114	7.97651	7.07847	7.48341	6.72114	7.19673	6.87824	6.61024	7.06843	6.41314	noncoding	nc-HOXC10-127-	nc-HOXC10-127	HOX cluster	248	chr12	+	54377713	54377961		ACGGTTCCCCTTATTTCTTCCTTTTATTTAAAAACAACCACAAAAATAGACTGGTCTGTC
ASHG19A3A009657	1467.21	287.275	1340.63	696.869	1006.67	688.442	1079.33	1682.43	1470.03	1528.02	10.0407	9.00017	9.94493	10.0248	9.91161	9.8871	10.017	10.3966	10.3736	10.28	noncoding	NR_024103	C17orf93	RefSeq_NR	564	chr17	+	46800541	46802119	ENST00000422730,	GAATGGTATAAATTTCAAAAACAACGAAACCTTCTTTTGCCCCCTCCGCAGCAGTCGCCT
CUST_91_PI426075208	73.8419	19.6297	48.1137	21.0568	34.3014	36.6775	50.1408	46.4865	42.3194	40.593	5.74175	4.91549	5.19003	5.01568	4.80131	5.49496	5.29486	5.41018	5.4679	5.3313	noncoding	nc-HOXB4-169+	nc-HOXB4-169	HOX cluster	1198	chr17	+	46659750	46660948		TTTTCTTGGGTTTGTCTCTCCAGGATTAGAATCTGGTGGATTGCCTACAACACACTTCTC
ASHG19A3H0000099	137.701	49.3335	134.74	62.7636	94.4631	84.7686	104.466	108.692	79.1884	95.5884	6.59587	6.3664	6.62073	6.5631	6.31588	6.75882	6.40929	6.60754	6.31055	6.52277	noncoding	nc-HOXC10-120-	nc-HOXC10-120	HOX cluster	208	chr12	+	54372104	54372312		GCCCTAAATAGTAAACAAACCTGTAGTGGAGGGTCTTGGCTCTCCCAACACACTCAGACC
CUST_138_PI426075208	603.946	288.768	585.985	494.472	341.505	639.952	481.078	547.882	498.883	429.704	8.70712	9.00748	8.71307	9.5341	8.26689	9.77276	8.75065	8.83309	8.85301	8.54613	noncoding	nc-HOXC6-244+	nc-HOXC6-244	HOX cluster	1488	chr12	-	54415121	54416609		ACATTGATATTTCCCCTCTGCTCTGTCTTTTTGTGTCTCTGGAAGGGAAAAAGGCTGGGA
ASHG19A3H0000134	29.4822	20.0353	22.9543	17.2116	18.9628	14.4773	22.1882	19.3149	17.2187	20.8104	4.47659	4.94726	4.16365	4.73941	3.8766	4.06645	4.01887	4.13023	4.31716	4.36952	noncoding	nc-HOXC6-240-	nc-HOXC6-240	HOX cluster	288	chr12	+	54412701	54412989		GGGGGCGGGGATGGGGGAAGAAACCTGTTTTTATCAAATTTTTAAAAATACAGTTTGCAT
CUST_180_PI426075208	42.5217	12.7358	34.5438	20.4359	27.4498	34.5899	32.4536	24.8164	11.914	26.6747	4.9782	4.23302	4.72276	4.97469	4.45888	5.40812	4.61834	4.50443	3.86083	4.72293	noncoding	nc-HOXD3-38+	nc-HOXD3-38	HOX cluster	208	chr2	-	177018249	177018457		CCTTTTTAAGATTTTTGGCATGAAGGTGTCAGTTATTTCTGTACCACATTTCCCAACAAA
CUST_134_PI426075208	1601.7	312.068	1792.55	674.362	1166.78	752.762	969.331	1567.23	1281.68	1299.61	10.1578	9.11916	10.3766	9.98011	10.136	10.013	9.84723	10.2971	10.1954	10.0506	noncoding	nc-HOXC6-240+	nc-HOXC6-240	HOX cluster	288	chr12	-	54412701	54412989		ATGCAAACTGTATTTTTAAAAATTTGATAAAAACAGGTTTCTTCCCCCATCCCCGCCCCC
CUST_81_PI426075208	13548	3699.12	13466.9	6517.99	8453.31	6752.21	7612.57	10544.5	10718.4	10947.1	13.4737	12.2854	13.4978	13.0903	13.1746	13.0443	13.0255	13.0542	13.2004	13.1127	noncoding	nc-HOXA1-53+	nc-HOXA1-53	HOX cluster	138	chr7	+	27135887	27136025		CGCCCCCTCCCCACCGTTCAATGAAAGATGAACTGGCGAGAGGTGAGAAGGGAAGAGGGC
CUST_94_PI426075208	3439.79	597.522	3463.95	629.673	1428.96	695.981	1378.51	1971.5	1508.61	1980.71	11.3484	9.97446	11.3915	9.8782	10.4439	9.90378	10.3924	10.6405	10.4059	10.6517	noncoding	nc-HOXB9-193+	nc-HOXB9-193	HOX cluster	858	chr17	+	46768301	46769159		TTCCTCTGGGGCCCTTCACAATAACTGTGCATCCCTTCAGAGTAATGTCAACATTTTCTG
ASHG19A3A034090	336.518	162.758	380.014	374.587	221.317	392.227	226.026	143.096	292.572	146.243	7.86494	8.20336	8.07582	9.14575	7.6137	9.05306	7.59476	6.9888	8.11022	7.10738	noncoding	ENST00000480355	AC004080.2	Ensembl	2349	chr7	+	27186781	27193904	nc-HOXA6-72+,	GAAGGAGGGATTGATTCTAGGGTGCAAGCACTTAGGATGCTTTTTGGAATAAATATATTA
ASHG19A3H0000116	7223.05	705.924	6969.56	2132.16	3512.7	2309.85	3445.06	4406.73	3209.24	3827.88	12.5029	10.2033	12.4658	11.5467	11.8488	11.5684	11.8287	11.7838	11.4861	11.5827	noncoding	nc-HOXC11-114-	nc-HOXC11-114	HOX cluster	128	chr12	+	54364584	54364712		CTCCTCACAGGATACAGCCCCTACCCCCATCTCAGTCCTGGCTTTGCTGAATCTGCCTTG
ASHG19A3A014666	22.9137	24.2462	21.9504	13.2227	23.7562	30.8965	22.4419	26.1277	18.5826	21.3967	4.13336	5.24636	4.10242	4.36979	4.23563	5.23221	4.03585	4.57972	4.40959	4.41032	noncoding	ENST00000440016	AC009336.21	Ensembl	582	chr2	-	176987087	177001741		TCGCTGACTCTCCAGCTTCCGAGCCGCGGGCGGCGAGTCCAGGGCACACGGAGCGGCCGC
CUST_40_PI426075208	26799.7	3081.6	25171.6	11422.5	17527.5	11573.4	15931.2	24286.8	21656.8	20251.5	14.5469	12.0732	14.4432	13.8386	14.2778	13.7772	14.1625	14.2485	14.2315	13.9935	noncoding	nc-HOXB1-156+	nc-HOXB1-156	HOX cluster	128	chr17	+	46609401	46609529		TCTCCTGGTTCCCTCCTACCTGTCTCTCCTTCACCACCCTCCATCTCCTTCCAAAAAAAA
ASHG19A3A009656	1130.88	258.149	1085.41	531.476	736.752	577.904	755.129	1210.73	1012.23	1205.18	9.65214	8.85954	9.62117	9.64274	9.43707	9.62909	9.45938	9.91619	9.86103	9.9456	noncoding	ENST00000489624	COX6B1P2	Ensembl	216	chr17	+	46791091	46791307		TTTGTATGTGAATGGTACCAGCCTGTGTACAAGTCCCTCATTCCCATATCCTGGATCTCA
CUST_12_PI426075208	654.111	129.689	861.367	271.361	432.924	351.657	437.068	747.922	483.374	548.264	8.82808	7.85205	9.27044	8.68055	8.61992	8.90216	8.61002	9.25617	8.80894	8.88001	noncoding	nc-HOXA13-100+	nc-HOXA13-100	HOX cluster	916	chr7	+	27245788	27246704		ACTTATTAGTGGGTAAATGACTATATTTCATTTCAGCACAACTTCTCCCCTGGTAGAAAC
CUST_168_PI426075208	109.213	26.751	124.618	40.2997	65.5602	62.1445	72.0101	61.2593	68.4654	84.5847	6.28997	5.40382	6.51509	5.93456	5.77426	6.28738	5.83536	5.79999	6.10877	6.35627	noncoding	nc-HOXD10-14+	nc-HOXD10-14	HOX cluster	258	chr2	-	176980948	176981206		AAGGTGAGTCGGATTCCGCGGGCCCTGAGACATCCCACCCCAGGGGTCCAAAGGAAAGAT
CUST_19_PI426075208	43.6662	41.0066	52.7885	30.5722	50.432	47.9128	50.417	120.548	48.2095	49.4869	5.01442	6.07367	5.31601	5.54065	5.38483	5.89901	5.30252	6.75206	5.64095	5.60725	noncoding	nc-HOXA1-57+	nc-HOXA1-57	HOX cluster	458	chr7	+	27137677	27138135		TTCTGGGGCATCCTGGGTGGAGTGTTTTTCTTGGGATCACGAGCTTGCACTCGCACACAG
CUST_196_PI426075208	181.108	29.0188	125.109	58.0659	245.807	76.9961	123.414	76.2908	64.7935	61.2616	6.99247	5.53305	6.52169	6.44855	7.7699	6.61124	6.66695	6.10064	6.03612	5.91293	noncoding	nc-HOXD4-33+	nc-HOXD4-33	HOX cluster	208	chr2	-	177012179	177012387		ATAAAGCAGACACATATAACACACAGAAAAATGACAAGGCCCAGATACCCCACCAATACC
ASHG19A3H0000051	43.7704	34.7141	40.4015	36.6766	48.9385	27.7419	38.6652	79.5094	35.6769	50.8133	5.01683	5.81324	4.94216	5.7982	5.34011	5.06974	4.88803	6.157	5.24871	5.64608	noncoding	nc-HOXB4-173-	nc-HOXB4-173	HOX cluster	138	chr17	-	46664300	46664438		CTCTACAGTCAACTCCACACACAAGTCTCATGGTGGTAATGGTTGGCGGGGTGGGGGATT
CUST_213_PI426075208	2734.5	1976.8	3782.64	1112.21	1613.95	1327.51	1556.23	5621.4	4322.74	4627.68	10.9975	11.5018	11.5219	10.6711	10.6339	10.8131	10.5829	12.146	11.9145	11.8506	noncoding	nc-HOXD8-21+	nc-HOXD8-21	HOX cluster	348	chr2	-	176993168	176993516	nc-HOXD8-21-,	AATGTCCAATAAATGCAATGGTTCTCTGTTGTGTGTGTGTGTTTTCCCCTCTCCTGCTCG
CUST_177_PI426075208	15668.6	4291.1	15134.4	1431.57	4419.27	1346.33	4128.8	17073.7	14017.1	15356.7	13.7052	12.4663	13.6833	11.0142	12.1868	10.832	12.0975	13.7564	13.596	13.5699	noncoding	nc-HOXD1-48+	nc-HOXD1-48	HOX cluster	138	chr2	-	177046473	177046611		AGAGACACTTTTTACTAGCATAATTTATATATATGTGTGTGTGTGTGTGTACTCCACAGG
CUST_72_PI426075208	665.997	120.275	636.077	275.677	513.436	328.334	569.756	506.711	445.056	462.745	8.85574	7.74023	8.83377	8.70494	8.86978	8.79153	9.00677	8.71779	8.70105	8.65443	noncoding	nc-HOXB9-201+	nc-HOXB9-201	HOX cluster	238	chr17	+	46795819	46796057		AGATTAAGATTGAAAGTCCTTTCTCGCAGCTTCATTTTCGCCCCCACACTGTCCCAAATG
ASHG19A3H0000042	76.2772	13.3536	98.2513	27.5265	67.9705	19.4955	60.5701	62.0282	35.8863	54.3144	5.7856	4.30814	6.18675	5.38689	5.82913	4.52534	5.57555	5.81599	5.2584	5.74427	noncoding	nc-HOXB13-207-	nc-HOXB13-207	HOX cluster	108	chr17	-	46806423	46806531		AAAGCTAGGGAGGGAGAGGAGGAGAAGGAGGTGGGGCCCGGCTCCTCGTCCCCTCTTCCT
