# Supplementary material for: Expression Pattern of Long Non-Coding RNAs in Renal Cell Carcinoma Revealed by Microarray
Source: PLoS One. 2014 Jun 6;9(6):e99372. doi: 10.1371/journal.pone.0099372 (PMC4048223; doi:10.1371/journal.pone.0099372)
Supplement: Table S4 — Enhancer lncRNA profiling. (XLS) [file pone.0099372.s004.xls]

## Sheet: Enhancer LncRNAs profiling
Enhancer LncRNAs profiling (Entities where at least 5 out of 10 samples have flags in Present or Marginal). This table contains profiling data of all probes for LncRNAs with enhancer-like function (Harrow, Denoeud et al. 2006). # Column A: ProbeName, it represents the probe name. # Column B ~ K: Raw Intensity of each sample. # Column L ~ U: Normalized Intensity of each sample (log2 transformed). …
	Raw Intensity										Normalized Intensity										Annotations
ProbeName	[1N, N](raw)	[1T, T](raw)	[2N, N](raw)	[2T, T](raw)	[3N, N](raw)	[3T, T](raw)	[4N, N](raw)	[4T, T](raw)	[5N, N](raw)	[5T, T](raw)	[1N, N](normalized)	[1T, T](normalized)	[2N, N](normalized)	[2T, T](normalized)	[3N, N](normalized)	[3T, T](normalized)	[4N, N](normalized)	[4T, T](normalized)	[5N, N](normalized)	[5T, T](normalized)	type	seqname	GeneSymbol	source	RNAlength	chrom	strand	txStart	txEnd	Xhyb	probeSeq
ASHG19A3A032313	52.2429	30.6774	20.2779	20.5011	14.6071	25.0978	22.6326	46.4106	24.6951	18.2476	5.2528	5.61915	3.98742	4.97961	3.45713	4.91622	4.05012	5.40812	4.77034	4.16821	noncoding	ENST00000435810	RP11-252P19.1	Ensembl	1122	chr6	+	166167676	166189268		GAAACATCTTCCCAGAAAACAGACTACAACAAATCATTTCCCTGGTATGAAGGAATGAAG
ASHG19A3A044751	80.6334	30.7759	92.7245	45.7945	72.9222	57.9549	93.6052	59.9099	88.333	56.6068	5.86461	5.62497	6.10337	6.11217	5.93611	6.18378	6.23545	5.77035	6.46172	5.80095	noncoding	ENST00000449749	AC068580.7	Ensembl	338	chr11	-	1798159	1799618		AAATGGCAGCGTTGTGGGTAAAATAACACCTCCTTCAGAGACATTGACATCCTCATCCCT
ASHG19A3A031389	119.311	194.886	139.257	87.9571	87.7219	146.388	90.2228	189.024	207.661	216.303	6.40673	8.4759	6.66463	7.04569	6.2095	7.5781	6.18326	7.37023	7.63456	7.638	noncoding	ENST00000429998	RP11-513I15.6	Ensembl	4785	chr6	+	34247481	34252266		GCCCTTGATATTAGAGAATATTAAAATCACACAGTTGTGGCAAAAATCACATTGTGGCTA
ASHG19A3A032510	170.373	84.2121	189.208	106.144	160.681	139.732	233.448	142.622	164.921	119.162	6.90178	7.19306	7.09864	7.32075	7.13344	7.51319	7.64612	6.98542	7.31544	6.82857	noncoding	ENST00000451792	AC017060.1	Ensembl	442	chr7	-	17503068	17598533		AATTATTTCTGAACCTTCCCATCAGCCTTGTCTCTGATAGAATTGGCCTGTTGTGGACGG
ASHG19A3A017441	21.5059	17.7666	27.2305	104.893	15.9601	28.8764	16.0129	11.9723	97.2261	19.0985	4.0468	4.75753	4.39827	7.30235	3.60293	5.12663	3.47693	3.41954	6.59112	4.23846	noncoding	ENST00000420705	RP5-872K7.2	Ensembl	359	chr20	-	21074198	21086975		TGAACATGTTTGTGCAGGTTTCCAGTCAGTACATGGATATCCCTCAAGCCTTTGAATCCA
ASHG19A3A034043	59.9521	77.0388	92.8186	131.669	91.654	74.4853	100.832	108.289	135.229	96.517	5.44636	7.05514	6.10494	7.62246	6.27412	6.55999	6.35142	6.60232	7.03508	6.53646	noncoding	ENST00000439823	AC002480.4	Ensembl	557	chr7	+	22629323	22631241		CAGTTCCTATGATATGACTACCTCAGGGCAAGAAAGTCACTGTGTCCCTGCTACAACAAA
ASHG19A3A050303	34.969	25.9108	30.8319	7.58373	24.8526	23.3959	29.6166	25.2312	111.278	18.3018	4.70916	5.35424	4.57172	3.66594	4.30844	4.8041	4.47972	4.53056	6.77363	4.1738	noncoding	ENST00000434832	RP11-159J2.2	Ensembl	387	chr13	+	75824615	75826148		CCACCGTGCTCTGCTGGACATCATTTAGCATATATGACAAGGTAACTGACGAAGGACAAT
ASHG19A3A040083	569.957	65.4428	571.868	59.5251	258.823	92.1682	254.578	310.313	232.099	324.966	8.62179	6.81163	8.67744	6.48475	7.85018	6.8842	7.77447	8.05848	7.78852	8.17093	noncoding	uc004ebr.1	AK057701	UCSC_knowngene	2597	chrX	-	73498208	73512435		ATCCCACTTGACAGTTTAGAAGTGGATTGATAATACTCTTCTGGCTTAAAACCCTTCTTC
ASHG19A3A018856	757.563	289.556	642.991	85.809	485.491	128.913	532.999	440.208	2038.98	373.316	9.03908	9.01074	8.84649	7.00933	8.78424	7.39374	8.90181	8.52727	10.8315	8.3607	noncoding	ENST00000457669	AP000696.2	Ensembl	1133	chr21	-	38004978	38009331		ATGGGTTTATCTTTTGGGACCAAGACATTGGGTCCCTACATGTTTTCCCCTACCCTTCTT
ASHG19A3A018364	248.741	86.7566	213.88	158.809	193.807	196.147	266.446	225.087	251.563	176.724	7.4285	7.24289	7.2671	7.90587	7.41035	8.01562	7.84593	7.61259	7.90116	7.36826	noncoding	ENST00000461248	RP1-300I2.2	Ensembl	556	chr20	+	43859508	43861972		TTATGAAGCTGAGCGGCTTCTTTCTACTCTCTGTGAACATCCTCCTTTGCCTCTGAATGA
ASHG19A3A029234	44.4998	54.5366	53.0824	15.3475	42.5992	20.1517	52.1072	26.6373	33.4818	27.2564	5.03813	6.52693	5.32291	4.58091	5.12998	4.57636	5.35275	4.60825	5.16524	4.75581	noncoding	ENST00000428930	BX571672.1	Ensembl	614	chr1	+	143119060	143232318	ENST00000443548,	TCATTCCAAGATTCCTTAAAATTCTGTAATTCTATGTCCTCTTGATTCTGTCTATAGAAA
ASHG19A3A030631	917.109	361.09	847.468	573.547	779.431	692.002	851.768	985.373	913.057	861.339	9.31716	9.31839	9.24671	9.74798	9.51118	9.8954	9.64538	9.64332	9.71574	9.48416	noncoding	NR_027311	LOC153910	RefSeq_NR	2290	chr6	-	142847591	142958973		AAGGTCTTAGCACTGTTTCATCTTCCCAGAAGGCTTTTCCCTCTTCCACCCTGCTTCTAG
ASHG19A3A049735	44.003	17.5987	48.4854	20.5432	101.125	21.2596	23.4542	25.3379	227.122	26.6046	5.02455	4.7435	5.19954	4.98209	6.42304	4.65716	4.10874	4.53618	7.76363	4.7195	noncoding	ENST00000433569	RP11-477B16.4	Ensembl	1844	chr13	-	95351947	95355116		TTTGGGTCTACTGGCGAAAGAGGAGAAAGACCTTTCTGCTGGGAAAATGCTGTCTCATAA
ASHG19A3A037844	35.785	24.8851	57.2046	19.5043	47.0374	47.1544	61.1323	19.834	31.0348	32.0434	4.74054	5.28812	5.42774	4.91231	5.27574	5.87402	5.58881	4.16946	5.0654	4.99236	noncoding	ENST00000457720	RP11-217B7.3	Ensembl	606	chr9	-	107753076	107754062		TTTTTAACTGGCAAGGTTTCGAGTTCCCAACCACAGCACCCTCAGTGATGGTTTTCAGAA
ASHG19A3A031643	142.668	65.4777	133.054	122.012	105.918	123.072	95.6073	108.488	158.828	108.736	6.64532	6.81249	6.60274	7.51637	6.4911	7.32249	6.26585	6.6052	7.25955	6.70043	noncoding	uc003pce.2	AK056584	UCSC_knowngene	3102	chr6	+	53794843	53862463		CCCAGTCTTTGCTTTATGTACAAATACCCTGGTTTCTAAATGCTACTTATTTTCTTCAGA
ASHG19A3A013556	9.46859	37.8289	9.04567	34.3128	23.0869	57.8845	53.3828	22.4301	45.9619	18.7065	2.95044	5.94587	2.90721	5.70442	4.19097	6.181	5.38972	4.35452	5.57721	4.20644	noncoding	uc002rsu.1	CR600703	UCSC_knowngene	2156	chr2	-	43254991	43266682		AGAGTGAAAAAATGTTAAGCAGTGGAAAAACATGAACCAAACTGTGGCTGCATCTTCCCA
ASHG19A3A052493	49.5731	37.7501	30.2547	14.07	20.0973	22.1172	34.8874	25.2167	43.1989	23.4996	5.18308	5.94159	4.54379	4.45987	3.96594	4.71785	4.73359	4.52934	5.49523	4.53957	noncoding	ENST00000400817	AC103965.1	Ensembl	2545	chr15	-	84868063	84898722		GTGTGTCCTTGCATGGCCTATGAAGTGTGTTGTGGGATAACCGTGTGTATTGAACTCTCA
ASHG19A3A015758	23.6321	37.5302	30.2359	110.31	46.5264	23.8277	39.9194	17.5536	76.1316	18.8031	4.1726	5.93029	4.54275	7.37486	5.25893	4.83354	4.93367	3.99481	6.25453	4.21494	noncoding	ENST00000452716	AC023115.3	Ensembl	1074	chr2	+	67313577	67523207		AGACTTGAATGGACTGAAACCACCTGGTCACCACTAGAAGCTACATCAAGGAAAAGAAAG
ASHG19A3A042850	52.9524	23.362	70.8089	51.4408	35.4406	28.4688	44.7843	37.5693	33.96	43.1922	5.27127	5.18807	5.72147	6.28429	4.8507	5.10708	5.12059	5.10073	5.18373	5.41747	noncoding	ENST00000441001	RP11-491H19.1	Ensembl	477	chr10	-	63541513	63581004		AAAGGTAGCTAGATGGAGGATGGTTCTCCTCATTCCGCAGATGATGAACTTGAAACCAGT
ASHG19A3A043572	236.239	157.795	215.366	239.213	224.285	273.304	295.503	218.136	241.739	207.901	7.35525	8.15338	7.27486	8.49324	7.63111	8.51084	8.01147	7.5699	7.84173	7.58705	noncoding	ENST00000417112	RP11-554I8.2	Ensembl	917	chr10	+	6779343	6780988		TGACTTTTGGAAATCTGATTGACTGGCACACTCTCTCTGCCTCTTTCTTTCTCAACATTT
ASHG19A3A018483	66.0987	53.05	63.7509	73.4188	68.0427	55.1465	67.7259	49.749	89.007	48.023	5.58564	6.48272	5.584	6.78655	5.83102	6.11027	5.74492	5.50625	6.47061	5.56398	noncoding	ENST00000366097	RP11-560A15.3	Ensembl	770	chr20	+	55689970	55697148		TCAGGTGGAGTCTGTGGTTCCCATGGTTCCTAGAGTGAGGACTCATCCTGCCAGATGGAG
ASHG19A3A015510	10.8552	41.2835	14.952	11.419	22.9162	19.3219	21.8758	9.86675	23.6233	18.9032	3.10044	6.08305	3.56204	4.1798	4.1798	4.5119	3.99372	3.12301	4.71467	4.22276	noncoding	ENST00000453451	AC012593.1	Ensembl	580	chr2	+	35024916	35388178		CTTTTCTGACCACGGTTTTCTGGAGTTTTTTCGTATGGAGTTTGTAAGCTTCCTGACATG
ASHG19A3A029430	568.276	123.053	600.78	133.021	329.563	198.92	327.626	293.46	349.042	288.039	8.61792	7.77656	8.74864	7.63775	8.21257	8.04008	8.16612	7.97959	8.35378	8.01083	noncoding	ENST00000455973	RP11-359N11.1	Ensembl	470	chr6	-	14230005	14231801		TAGGCTCTGCAAATTTCATCCCCACCTTTGGCCCTTCAGGCCTAGGGCAAGTCACAGCTC
ASHG19A3A012293	114.865	53.8962	89.0417	88.1459	75.221	149.676	102.433	74.8893	68.3542	72.7579	6.3565	6.50781	6.04565	7.04909	5.98215	7.61259	6.37669	6.074	6.10648	6.1486	noncoding	ENST00000435973	RP11-286M16.1	Ensembl	385	chr1	-	230011296	230021499		TAAGAAGAATAACTCCCATTCCTCATGCATGAGACCCTCTGCTAAATGCTTCCTGTGCAC
ASHG19A3A049628	88.2697	42.7388	79.1946	46.1139	76.9026	65.6915	83.7028	58.1185	92.4996	55.8961	5.98999	6.14185	5.8854	6.12052	6.0144	6.37262	6.07118	5.72846	6.52541	5.78413	noncoding	ENST00000439454	RP11-527N12.1	Ensembl	348	chr13	-	63757233	63801189		GCCTTTGCTACTCCTTGCTGACATTTGGAATTTAACTGAAGTGTCTTGTTAAAAAACATT
ASHG19A3A016139	74.0435	31.3962	63.8871	30.1333	64.6042	40.8047	73.0222	42.6853	43.6913	40.1289	5.74527	5.65533	5.58813	5.51557	5.75083	5.65702	5.85758	5.28956	5.51001	5.31324	noncoding	ENST00000427208	AC019100.5	Ensembl	1875	chr2	+	108938693	108970255		ATATTGAGAAAAGCAGGCGCGCTTCCATTCAACTTCAACACCCTTTCCTGGAGTGGATAA
ASHG19A3A014203	1985.58	452.574	1827.69	660.119	1057.36	808.113	1119.97	3805.84	2478.56	3913.39	10.5135	9.61326	10.4073	9.9454	9.99314	10.1155	10.0708	11.5737	11.1064	11.6109	noncoding	NR_015395	LOC541471	RefSeq_NR	809	chr2	-	112124590	112252692		TTATAAATCTTCAATACATCCTGTCCCCCTAAAACGGCATCTGGGTCTTTTGAGGGTTAA
ASHG19A3A000365	27.3691	21.4569	40.9902	18.3156	24.6125	17.6866	21.0379	21.4565	11.9835	19.4052	4.37271	5.05386	4.9645	4.82438	4.29452	4.37447	3.93166	4.28959	3.86788	4.26348	noncoding	ENST00000456100	AL163953.3	Ensembl	562	chr14	+	53684429	54153976		AGCATGTTGTCACCTCTCAATACATAAAACTACTGGAGGGTGGTTCCAAGATGGCCAAAT
ASHG19A3A016219	19.4168	25.895	23.352	5.83479	20.6127	31.9821	28.0451	12.2483	10.4665	23.3996	3.90264	5.3529	4.18813	3.36067	4.00696	5.2873	4.39449	3.45503	3.71633	4.53342	noncoding	ENST00000417907	RP11-584P2.1	Ensembl	384	chr1	+	13650430	13650910	ENST00000438401,ENST00000437631,ENST00000432559,	TTAGCCAAGAGCCTCAGCTTCCTGTAAAATGAGGATGATGATGTCCAACAGCTTATGGGA
ASHG19A3A040079	216.996	65.3268	205.378	52.5331	122.362	61.9545	141.533	91.1223	70.0822	86.4831	7.23586	6.80779	7.21186	6.31321	6.71097	6.28318	6.87837	6.35265	6.14185	6.38594	noncoding	NR_028379	NCRNA00182	RefSeq_NR	2356	chrX	-	73247970	73513409		GCTTCCTTCTGTAAAATTTGGACTGTTTGTTCTTCCCATTATATTAATAGTTGCTTCAGG
ASHG19A3A018524	59.9559	35.0775	53.8198	17.2638	38.0306	39.0182	43.7536	35.0385	51.2813	34.0282	5.44653	5.82913	5.3404	4.7435	4.96022	5.58627	5.08304	4.99851	5.72168	5.07888	noncoding	uc010gjw.1	AK309218	UCSC_knowngene	3684	chr20	+	58713536	59228976		GAGAAAAGACGTCCTTGCTGTGTTCCTGATATGAAGAGGAAAGCAGTCCTTCTCCATTAA
ASHG19A3A036232	519.548	71.6618	462.519	127.212	281.842	142.445	286.381	193.055	260.584	149.938	8.49409	6.94551	8.36644	7.57715	7.98585	7.5392	7.96284	7.40003	7.94687	7.13984	noncoding	ENST00000435492	RP11-317P15.3	Ensembl	259	chr1	+	182681996	182683679		AAGCTCCCACTAACACCTTACCACTCTCTACCATGTCAACTTATTTTATTATAACAATTG
ASHG19A3A049461	39.1866	11.4979	22.6076	12.2249	21.8702	14.725	28.3076	16.0316	14.7938	27.393	4.86606	4.08924	4.14321	4.26602	4.10723	4.09369	4.41165	3.85918	4.12371	4.76313	noncoding	ENST00000434565	RP11-196I2.1	Ensembl	521	chr13	-	38624953	38717369		CATAATCTGCCTAAGATCATTGCATTTACAAGTGACGAACCCACTGCACAAATTTTGGCA
ASHG19A3A049685	53.0209	36.7437	43.711	31.8497	38.2541	30.2953	31.3035	37.506	24.8748	39.8374	5.27305	5.90003	5.05099	5.59636	4.96939	5.20164	4.56573	5.09809	4.77995	5.30486	noncoding	ENST00000452933	RP11-318G21.2	Ensembl	546	chr13	-	78563506	78564781		CCTTTTTCCAAACTATAGCATAAATCACAGAAAAGTATCTCCTCATTTGTTTGGGATGAG
ASHG19A3A038303	196.65	30.496	168.401	70.4731	122.204	84.0903	140.009	105.43	133.895	91.2532	7.10461	5.61056	6.93347	6.72655	6.70795	6.74487	6.85912	6.56146	7.01983	6.45618	noncoding	ENST00000445631	RP11-91N2.3	Ensembl	206	chr9	+	2541096	2541635		CTCTGAAAGAATCCAGTTATGGGAACACAAATTACCTCATCCTCAGTTTCACTTTAAAAT
ASHG19A3A038676	35.6425	25.8535	32.9781	27.5206	32.4564	61.7711	32.376	47.6029	34.6448	35.0317	4.73618	5.3498	4.66184	5.38669	4.71785	6.27994	4.61462	5.44399	5.20908	5.12473	noncoding	uc004ads.2	LOC643648	UCSC_knowngene	1168	chr9	+	46763790	46833318		CGCTAGGCGGGAGGCTGGAGCAGTAAGATGGCAGCCGGAGCGGTAGGGGGGTGGCTGGCA
ASHG19A3A030410	33.2101	27.6759	285.285	19.6371	31.5791	27.3139	31.3647	29.5602	21.7058	35.7003	4.64105	5.45769	7.67754	4.92185	4.67252	5.04521	4.56843	4.76029	4.60404	5.15111	noncoding	ENST00000421737	RP1-124C6.1	Ensembl	524	chr6	-	113749741	113754623		CCATCTTTCCAAATCATCTCTGTCTGCAGTGACCATGTCTTAATCCTGAAGGAAAACAAG
ASHG19A3A018723	29.1227	20.3313	38.4173	35.3214	28.0715	24.5253	39.1518	22.9658	20.1117	18.2624	4.45799	4.96975	4.87118	5.74562	4.49581	4.88125	4.90542	4.38776	4.50888	4.16984	noncoding	ENST00000433310	AF131217.1	Ensembl	900	chr21	-	29816869	30047170		TTGTGGAGTAAGTGAGTGGGCCTGAGTTGAGAAGATCCTGGCCTTGGATTTTAAAACTGT
ASHG19A3A029872	29418.7	7538.28	27431.7	12389.7	14978.8	14820	16217.5	21623.3	19541.9	17865.2	14.6724	13.1997	14.5828	13.9429	14.0472	14.109	14.1833	14.0953	14.0908	13.7881	noncoding	ENST00000444731	RP11-552E20.1	Ensembl	539	chr6	-	40239304	40243976		AGGCTGTGTCTCCCTCCTCAGACTGAAGGATCTTTGTGATCAGATGCTGTGTCTATATCC
ASHG19A3A025660	546.099	123.062	525.051	180.856	237.544	277.945	275.239	321.475	308.124	269.873	8.56363	7.77687	8.55516	8.09747	7.71898	8.53719	7.89582	8.10432	8.18166	7.92885	noncoding	ENST00000432395	RP5-943J3.1	Ensembl	509	chr1	+	90254472	90256051		ATGAAGTTTTGCCATGAACGTAGATCCTCCCTTACAAATCCCTCCATTTTCAAACCCGAG
ASHG19A3A023231	116.544	45.2994	111.629	37.3628	95.3192	46.505	85.4156	99.8233	312.379	110.53	6.3774	6.23528	6.36557	5.82292	6.32823	5.85283	6.10038	6.48637	8.2054	6.72554	noncoding	uc001czn.2	BC042048	UCSC_knowngene	526	chr1	+	60238466	60254499		CACCCAAGATGTCCGGCTGAAGTTCTTAACCATTACCTTACACTAATCAACAGCAACAAT
ASHG19A3A030636	33.785	32.2302	39.8624	14.8221	40.0592	37.3636	46.875	35.6218	20.3528	30.1082	4.66354	5.69404	4.92432	4.5339	5.03785	5.52319	5.19024	5.02256	4.52193	4.90121	noncoding	ENST00000454588	RP1-45I4.3	Ensembl	552	chr6	-	143360561	143363461		GGTCCAAGTCAATCATCTTTGCTTCTCTCACATTGTCATCGACATTTACCCCAGCATTAT
ASHG19A3A029808	70.873	19.2287	69.1855	21.3668	51.6252	44.357	52.7611	40.1685	43.648	38.0789	5.68322	4.88088	5.69004	5.03615	5.41851	5.78329	5.3718	5.201	5.50842	5.24088	noncoding	AK026168		NRED	2638	chr6	-	34247460	34250085		AGCTAAAGCAGTGACAGATCCACGTAGCCTCTTTAACCTCTTTATTATCTTGCCAAAAAA
ASHG19A3A026277	31.6889	15.854	43.1517	32.2164	20.2389	17.949	22.6586	18.344	13.0862	19.0693	4.57621	4.57331	5.03295	5.6169	3.97904	4.39734	4.05192	4.05814	3.97846	4.23625	noncoding	ENST00000424943	RP4-617C6.1	Ensembl	2755	chr1	+	95940292	95944912		ATGGGGAGCAATAAATTATTGGCCTAATTCGTGCCTGGTTCCAAAGAAAAGGGGCAGTTG
ASHG19A3A032328	92.3374	60.4457	94.0143	43.1782	78.3963	59.6773	86.5143	63.042	69.234	154.7	6.05288	6.68956	6.1254	6.03142	6.04828	6.22445	6.12081	5.8392	6.12578	7.18188	noncoding	ENST00000455390	RP11-514O12.2	Ensembl	627	chr6	+	167317185	167318323		TTGCGGTTTCTTCCTTGCTCCTTGCAGGTTATATTTGAAATGAATGTCAGAGCCATGCGG
ASHG19A3A048980	140.003	27.9497	158.703	44.119	108.064	78.7798	140.086	117.487	122.43	106.806	6.61846	5.47075	6.8498	6.06017	6.52073	6.64386	6.85997	6.71795	6.89788	6.67774	noncoding	uc001dva.2	BC043293	UCSC_knowngene	1824	chr1	-	106144775	106161557		ATCGTCTGCTCCAGACAACAGCCTTTCCCTAGTTTATACCATTAACATTTTATTAATGGT
ASHG19A3A043893	33.09	24.0617	32.2893	50.6997	30.6605	45.4556	24.344	34.232	23.9739	22.7789	4.63643	5.23426	4.63435	6.26213	4.6284	5.82074	4.17005	4.96531	4.73079	4.49581	noncoding	ENST00000453605	RP11-292F22.4	Ensembl	159	chr10	+	47556164	47566804		GAGAGAGAAAAAAGTAAAAGAAAAGAAACCCAAAAGGGAAAATATAGCTAAGGTGAACTG
ASHG19A3A036548	16.5389	5	25.4006	5	22.8409	7.06939	27.7486	22.9256	6.4564	18.9412	3.67311	2.41344	4.30211	2.49059	4.17436	2.98961	4.37625	4.38533	3.1731	4.22675	noncoding	ENST00000439633	GS1-204I12.2	Ensembl	616	chr1	+	185527510	185534763		TGATAATTCCTCATGTCAACGTTGGGAATGCAAGCACAGACAACACCTAAACAGAGGCCA
ASHG19A3A031383	60.6281	28.4511	59.3618	23.6622	34.7354	31.712	33.3987	39.7373	35.0573	27.4317	5.46246	5.50216	5.47994	5.16997	4.82218	5.27364	4.66273	5.184	5.22511	4.76545	noncoding	uc003oin.2	AL832447	UCSC_knowngene	6592	chr6	+	33878878	33885984		CCTTCCCTTGAAAATGTGTCTGCTGGGCAATGCTGAGCAAAATTCCACAAAGGAGAGAAA
ASHG19A3A014428	41.9435	36.3233	56.8263	52.9901	47.3925	51.7917	54.8952	33.8771	32.8049	23.7745	4.95905	5.88135	5.41747	6.32359	5.28719	6.01426	5.42574	4.952	5.13641	4.5561	noncoding	ENST00000417715	AC073928.2	Ensembl	444	chr2	-	140861151	140889349		AACCTGAACAGTCTGCTGAAGCACCTGATGTTTGGCCTTCCTGAATGTCATGTAATACGT
ASHG19A3A000065	38.092	17.5853	47.9362	9.93002	64.9616	30.9264	38.4138	26.9295	48.9556	36.6923	4.82364	4.74196	5.18385	3.99743	5.76098	5.23442	4.87834	4.62426	5.65864	5.19011	noncoding	ENST00000366181	RP11-296A18.3	Ensembl	2366	chr1	-	51660766	51700768		ACCACCTGGGAAGACAAGTAATCAGGTCCAGCTTCGGTGTGAGGCCCTCAATCCAGAACA
ASHG19A3A023200	521.787	241.956	598.576	382.342	190.233	392.441	178.969	244.96	315.89	255.513	8.49934	8.7757	8.74242	9.17548	7.38128	9.05377	7.23787	7.72757	8.22296	7.85598	noncoding	ENST00000419531	RP4-794H19.2	Ensembl	2273	chr1	+	59250831	59366668		CCAATTCTGATCACTGCTCTTATGGTTTGTAATACATTATTTTGGGTTTGGATGATCCTG
ASHG19A3A034004	745.338	99.6403	646.144	736.904	311.906	861.028	356.733	619.772	333.795	559.738	9.01718	7.45094	8.85222	10.1055	8.13757	10.2008	8.29815	9.01159	8.29474	8.90837	noncoding	ENST00000419463	AC019117.1	Ensembl	837	chr7	+	17414490	17506288		ATAACATGAAGTGAAGTCTTCATCTCCATTCCCAACAGTCCCCATTCTACTTGCAGAAAG
ASHG19A3A040875	64.2872	11.2235	60.4491	5	63.8377	5	65.5459	81.9044	38.8474	87.9389	5.54308	4.0551	5.50587	2.49059	5.73466	2.36146	5.69627	6.20097	5.35724	6.40725	noncoding	ENST00000411879	RP1-154K9.2	Ensembl	895	chrX	+	42111711	42558542		CCTTGGAGCAGAAAGTGAAAGTGTTCTGGAGCCAAAAGTAGTAACAAAGATGGAGGGCAA
ASHG19A3A049554	59.8043	31.9724	48.4334	360.07	47.4315	419.618	65.3266	35.9361	39.8374	50.101	5.44289	5.68237	5.19847	9.0902	5.28842	9.15569	5.69116	5.03615	5.38985	5.62479	noncoding	ENST00000452288	RP11-165D7.3	Ensembl	413	chr13	-	49144774	49147453		TTTCATTATTTTCCTGAAGAATTACCACTACCCTTTGAGGTGAACCCCTAAGCTGGGATG
ASHG19A3A030634	597.048	247.703	593.624	320.787	542.781	376.615	542.331	420.601	416.532	431.284	8.68495	8.80233	8.73068	8.92523	8.95701	8.99777	8.92458	8.46166	8.5998	8.55248	noncoding	ENST00000446115	RP11-439L18.3	Ensembl	783	chr6	-	143288169	143343090		GCAGCAACATCAGAAAGCCCCTCTGCTGTGCTTCAGGATCACTCTTATCACTGCATAAAG
ASHG19A3A038531	605.094	447.386	566.882	1153.12	528.742	1264.35	678.77	593.06	651.096	554.435	8.70939	9.59895	8.6624	10.7096	8.91509	10.7335	9.29643	8.94457	9.2339	8.89547	noncoding	BC042185		RNAdb	964	chr9	+	35646266	35647470		GGTTCCTCCTCTGTGGCTTCCTGTGGCACTCCAAGTGGGAAGAAGAGAAGCTTGGAAGTG
ASHG19A3A038843	35.7453	15.0042	35.6125	6.64602	15.0579	21.3534	21.5355	10.3402	16.5016	16.5625	4.73923	4.48918	4.76515	3.50792	3.5106	4.66517	3.97008	3.18953	4.26033	4.01954	noncoding	ENST00000422010	RP11-15B24.4	Ensembl	599	chr9	+	85068259	85070140		TCCTTTCCGTGCTGTGCTATCATTGTTCAGGTGCTAAAGTGAAATAAATGTGTCGTCTAA
ASHG19A3A029809	5761.72	853.402	5640.27	655.541	3158.23	729.134	3256.03	3893.57	2503.02	4096.34	12.167	10.4628	12.1503	9.9334	11.6956	9.96513	11.7429	11.6044	11.1233	11.6788	noncoding	AK025759		NRED	2209	chr6	-	34250999	34253191		GAGAAAATGATACCTCTCACCTTCAAATTAATCAAATAGTTTGTCCTTCTAGTCCCCTTA
ASHG19A3A017808	21.1317	32.9964	37.4246	24.0277	31.1324	23.9768	50.6694	32.5497	22.1857	27.3532	4.02198	5.7301	4.83455	5.19187	4.65242	4.84653	5.31119	4.89397	4.63473	4.76029	noncoding	ENST00000416237	RP5-1022J11.2	Ensembl	573	chr20	-	51104460	51117130		TCAAAAGCATCATTCAAGCCACAAGGCTCTTCTGTTCCTGGTAAAAGGCAGGCAGGAAAA
ASHG19A3A034667	199.11	5	163.566	5	50.4522	5.0079	40.5788	73.6107	38.2918	91.3153	7.11981	2.41344	6.8936	2.49059	5.38562	2.63116	4.95836	6.04914	5.3381	6.45721	noncoding	ENST00000415637	RP5-1018K9.1	Ensembl	568	chr1	+	169073361	169074145		TCAAAGACTAGAGACCAAGCATCAGTCTACTGGGTGTTTGCTACACCTCTGAAGAGCTAA
ASHG19A3A041575	4082.54	1863.04	4324.64	649.446	2412.75	670.002	2183.57	4870.03	3867.37	5245.6	11.6034	11.4254	11.7284	9.9217	11.267	9.84107	11.1244	11.9271	11.751	12.0332	noncoding	ENST00000417443	NCRNA00086	Ensembl	2913	chrX	+	134555867	134559682	NR_024493,NR_024359,	AGACACTGACCGGAATGACATACTTTTCTGTGTGTGATTCACTGTGTACTGGTCAGCACA
ASHG19A3A039081	119.855	23.5226	144.883	58.8699	100.813	84.173	99.5264	65.8274	106.079	77.675	6.41111	5.19758	6.72114	6.4714	6.41774	6.74713	6.32666	5.90238	6.71022	6.23752	noncoding	ENST00000435485	RP11-308N19.1	Ensembl	1686	chr9	+	109040672	109367076		TGTGTCTTAAGCTGGGTCATTGAAGTGGAATGTTTTCACAAGACCTCCTCCACTTGCTAC
ASHG19A3A055160	43.8344	49.4082	41.13	20.4063	67.5096	24.1212	79.0131	44.3422	27.3684	32.2956	5.01948	6.3689	4.96928	4.9734	5.81805	4.85529	5.98149	5.34209	4.90223	5.00568	noncoding	uc002rby.2	BC035112	UCSC_knowngene	3502	chr2	-	14368998	14541082		AGGAAGCAAGAACACCTCGAGACAGGAGGCATGGCTGGGAGGCCTCAGGAAACGTATAAT
ASHG19A3A017418	17.7715	23.1349	27.9988	25.0363	26.5153	42.12	28.6671	20.1263	16.4519	21.6137	3.7748	5.17184	4.43667	5.24971	4.40736	5.70783	4.429	4.18934	4.25673	4.42513	noncoding	NR_026883	HSPC072	RefSeq_NR	1574	chr20	-	18768614	18775228	uc002wrh.3,	AAGAGAGAAATCAACAGTAAACGCTGCACATCCTCTGTCTGGTAAATGTGCATCACTGAT
ASHG19A3A055059	36.9356	21.9751	41.9854	11.4391	33.3364	28.126	51.7479	14.4421	21.1109	19.5538	4.78593	5.08952	4.99468	4.18214	4.75975	5.0892	5.34241	3.6985	4.56996	4.27671	noncoding	uc001alp.1	AK125078	UCSC_knowngene	847	chr1	-	5621768	5728315		TGGAAAAGAAAACCCCATTTCCAAGGCTCATAGGTGAAGAGACTTTTGCCTTGTCTGAGA
ASHG19A3A028350	187.977	63.7799	191.317	67.7614	116.283	81.9217	107.495	102.953	118.9	84.0097	7.0454	6.76962	7.11358	6.6686	6.6318	6.70546	6.45658	6.52862	6.86264	6.34739	noncoding	ENST00000450213	PMCHL2	Ensembl	1917	chr5	+	70671612	70681621	NR_003921,ENST00000418902,	CCCTCCTTGGTTTACCTCCATCATTAAAAAACAACAATGACAACGACAACAAAAAACAAA
ASHG19A3A018220	24.2625	8.71023	118.165	19.7032	20.831	32.2501	27.7298	15.8608	13.7955	24.5395	4.20888	3.66061	6.44302	4.92706	4.02437	5.3001	4.37496	3.84506	4.03896	4.60095	noncoding	NR_026760	BASE	RefSeq_NR	1203	chr20	+	31781410	31798268		GCCCTGTGATTAATAAATGGCTCTACAACCTGGACCAGCATGTGGTTAAAGAGTTGATTA
ASHG19A3A007468	84.7687	110.371	76.8831	39.1685	46.8918	111.526	59.9815	64.4381	49.5459	51.2736	5.93258	7.61284	5.84547	5.89571	5.27127	7.16538	5.56242	5.87	5.67517	5.66076	noncoding	NR_027082	SFTA1P	RefSeq_NR	693	chr10	-	10826401	10836877		TTCCCTGTGACCTCCTGCAAATAAGGGAGAGACAAAGAGAAGAGCAGAAGAACAGAAGAA
ASHG19A3A013555	59.3298	140.265	56.8461	35.0036	46.638	49.63	52.1979	42.6577	40.1496	37.0116	5.43063	7.97223	5.41818	5.73352	5.26185	5.95318	5.356	5.28826	5.40052	5.20071	noncoding	ENST00000457457	AC016735.1	Ensembl	400	chr2	-	43228461	43233380		AAAGATGTCACAGAGAGTAAAATGAGAAAAATCCAGTAGCCCGTGCCCAGAGCAGTTCCT
ASHG19A3A051092	923.771	124.491	935.024	194.253	514.387	295.6	616.187	355.929	557.824	355.028	9.3316	7.79433	9.38347	8.19738	8.87311	8.63427	9.13042	8.24373	9.01292	8.28947	noncoding	uc001eng.1	AX747132	UCSC_knowngene	1711	chr1	-	145372087	145373798	uc001els.1,	GAAAAATGTGTCTTCCTTAATTTTTCCCATAAGAACCACCCTACTTCATGCCCTGTCTCT
ASHG19A3A030800	117.22	56.2313	171.856	77.4762	112.829	78.3603	134.71	98.2235	116.483	137.702	6.38426	6.57859	6.96598	6.86505	6.58736	6.63733	6.79764	6.46205	6.83593	7.02557	noncoding	ENST00000434356	RP11-347L18.1	Ensembl	466	chr6	-	164767521	164769677		GAAGAGTCTTAAATGCCTTCTTTACCCTTTTACTCCATGTCCATGCAGTCTACCTGCTTT
ASHG19A3A050762	35.3603	13.8346	20.9247	33.343	31.4086	18.9396	42.0382	18.9095	15.1261	13.6719	4.72636	4.36511	4.03283	5.66431	4.66401	4.48238	5.01505	4.09996	4.15153	3.72233	noncoding	ENST00000450546	AL592494.1	Ensembl	426	chr1	-	121315743	121322322		GCAAAAACATGACTTTGCCAGCTTCTCTTACAATTTGTGAATCATACTTTTGAATGCCAA
ASHG19A3A000147	981.752	445.842	873.736	619.995	724.572	768.159	773.297	774.355	654.889	604.053	9.42369	9.59127	9.28951	9.85756	9.40777	10.0407	9.49473	9.31374	9.24276	9.02085	noncoding	ENST00000421181	AC080094.1	Ensembl	201	chr2	+	17151300	17155764		TAACCCTGATACTCCCATGTCTCAAAAGTTCTCATTCTTCTCCTTCCTGCTGCCACATGA
ASHG19A3A037201	195.381	56.8864	186.701	81.7278	100.447	122.261	146.066	114.516	213.373	94.7387	7.09742	6.59391	7.08147	6.94122	6.41135	7.31318	6.92718	6.68637	7.6719	6.51011	noncoding	uc003zpr.2	CR627240	UCSC_knowngene	4804	chr9	-	23500689	23672385		GTCAAGTGACTCTTAGCTTGCGCTGTTGTCATCCTCTCTGGACTATTGCTACATTTCTAG
ASHG19A3A030629	83.3647	5	73.502	105.328	65.5247	88.575	63.9497	38.3823	19.0241	30.6314	5.90912	2.41344	5.77875	7.30872	5.77349	6.82398	5.65604	5.13417	4.44028	4.92609	noncoding	ENST00000426166	RP11-753B14.1	Ensembl	349	chr6	-	142572983	142580769		TAGAGTTCAAGCCACCATGCAAGATCCGTGAGCAACTCCTTAGGTGAATTGTGAAAGACA
ASHG19A3A053272	92.8505	68.2325	102.494	121.711	90.7459	113.144	97.9024	82.3883	92.6341	71.6724	6.06017	6.86947	6.24426	7.51224	6.25958	7.1881	6.30291	6.20891	6.52775	6.12691	noncoding	ENST00000423422	RP11-336K24.4	Ensembl	420	chr1	-	155955165	155976861		TGTCATCCATCTGCTGGCCCTTTGGACCACTCGGCCACTGGCATGCTTTCCAAGTCTGTA
ASHG19A3A013665	19.1576	48.2329	29.6613	20.677	63.6246	30.5479	61.5343	21.9341	29.8591	26.7212	3.88309	6.3317	4.51664	4.99188	5.72812	5.2134	5.59596	4.32204	5.01731	4.72492	noncoding	uc010ypd.1	DL231926	UCSC_knowngene	110	chr2	-	56210101	56210211		GATTGGATAAGAATCAGTCACCATCAGTTCCTAATGCATTGCCTTCAGCATCTAAACAAG
ASHG19A3A024647	4256.49	1979.02	4059.05	4043.11	3890.97	4559.24	3824.85	4496.13	2813.35	4597.71	11.6808	11.5051	11.6197	12.4414	11.9983	12.5145	11.9847	11.8147	11.2887	11.8424	noncoding	ENST00000441170	AC092661.2	Ensembl	1663	chr4	-	118495666	118497329		AGACATGGTGAATGCATCGACTGGAAGCTCCTTTTTCTCCACCTCTCTCAATACATTCCT
ASHG19A3A030420	52.9132	302.881	47.5742	697.389	188.484	727.809	186.396	299.297	226.394	313.378	5.2704	9.07535	5.17276	10.0273	7.36554	9.96143	7.29627	8.00677	7.75942	8.12289	noncoding	uc009wkz.1	FCGR1C	UCSC_knowngene	566	chr1	+	149370546	149375252	NR_027484,NM_001017986,NM_001004340,	GCTCAGGCAAGGGAAAGCATCACTACACATCAGCAGGAATATCACAATACACTGTGAAAG
ASHG19A3A017439	77.5712	13.7067	78.8983	27.014	45.9393	46.0194	55.6795	50.7266	68.6207	57.1059	5.80867	4.35062	5.88053	5.35974	5.23968	5.83831	5.44373	5.53166	6.11349	5.81324	noncoding	ENST00000417696	RP11-23O13.1	Ensembl	390	chr20	-	20702316	20703034		GGTGGGAGCTGAAATCAAAGTATGCATTTGTATACATTCTCCTCAATCATCTGTCTCATG
ASHG19A3A015384	53.4703	96.562	52.2682	28.7422	36.2467	27.9292	37.3689	26.4607	18.2409	31.8006	5.2863	7.40646	5.30311	5.45153	4.88214	5.07906	4.83875	4.59871	4.38911	4.98016	noncoding	BC043238		misc_RNA	2474	chr2	+	23281094	23283550		AAATCAAGGGGCCTGTAAATATCACCCTCATACTAACTCTGTGAAGCAGCATTCACCCTG
ASHG19A3A019617	435.506	114.592	462.01	258.288	304.863	366.79	340.422	315.898	305.966	252.244	8.21869	7.6683	8.36494	8.60405	8.10453	8.96063	8.22768	8.08099	8.17333	7.84173	noncoding	ENST00000434510	CTA-796E4.4	Ensembl	357	chr22	-	26557875	26559180		CACTGCCATCCCCACCTATTAAAATAATGGCATGAAAAATAAACAGCCTTTATGTACAAT
ASHG19A3A018415	30.6554	32.9626	42.1085	20.073	33.4427	24.9566	39.5466	25.5972	22.0242	32.8996	4.5308	5.72877	4.99851	4.95075	4.76602	4.9083	4.91969	4.55064	4.62426	5.03042	noncoding	ENST00000420477	RP1-66N13.3	Ensembl	508	chr20	+	46983956	46995507		GACATTCTAGAGCTAGAGAGTAAACCAAATTAGAGTTGTCTTTTCTGGGCTTCTTGTTAA
ASHG19A3A032333	39.2871	207.929	60.8124	19.7557	34.115	14.637	36.8579	94.4777	53.0941	52.4488	4.87008	8.56375	5.5153	4.93175	4.79367	4.08443	4.82079	6.40641	5.7684	5.69404	noncoding	ENST00000439207	RP11-568A7.2	Ensembl	205	chr6	+	167655378	167659404		AAGAAAGAAAAGGCAAGAACGTCAGCGATGGCTCCACTGACTGATTAAGGCAAAGGAAGT
ASHG19A3A012847	701.018	405.374	590.01	214.029	558.34	277.094	590.373	447.878	479.59	370.272	8.93071	9.46936	8.72149	8.33693	9.00359	8.53055	9.06856	8.551	8.79948	8.34847	noncoding	ENST00000443207	RP4-580N22.2	Ensembl	190	chr1	-	236121178	236135125		CCCAAAAGAAGCTATGCTCGGGCCTTCCCATCGTCCCACTCAAGAGCTTTCTTCATATTG
ASHG19A3A039316	188.894	85.4288	200.668	92.0737	134.678	125.046	141.362	125.745	123.232	123.171	7.05307	7.21868	7.18441	7.11467	6.85571	7.34831	6.87632	6.81083	6.90714	6.87201	noncoding	ENST00000455981	RP11-344B5.2	Ensembl	583	chr9	+	132044736	132048007		GGAGGAGCATGTGATTCCAGACCCTCCTCTCTGCAACGAAAGTGAGGTTGACACCTGCAG
ASHG19A3A040607	39.9084	22.3645	33.7065	21.8162	25.9556	20.6795	22.4046	26.7571	24.0016	27.1977	4.8903	5.1166	4.68922	5.06407	4.37662	4.61361	4.03313	4.61446	4.7329	4.75268	noncoding	ENST00000416908	RP11-449J1.1	Ensembl	423	chr1	+	224954601	224961043		GAAAATTTCTCCATTTTCCTGAAACTATTCTGCATCATAAAATTCATTGCAGGTGGTACC
ASHG19A3A043527	65.8883	37.572	68.304	54.5075	68.7909	53.2152	93.06	69.5115	50.7601	74.0174	5.57961	5.93282	5.67172	6.36003	5.84749	6.05669	6.22662	5.97561	5.70862	6.16989	noncoding	ENST00000445932	RP11-298E9.5	Ensembl	597	chr10	+	3266007	3269599		AATGTGTTTCCCAAGAAGCAAGTCTGGATTCATCTTATGTACACTCCTGGCCTGTCTCTG
ASHG19A3A039845	44.0836	13.7714	50.504	23.9162	42.3303	31.1636	52.0423	36.3412	26.1567	43.7981	5.02676	4.35714	5.2551	5.18601	5.12098	5.24802	5.35059	5.05311	4.84485	5.44152	noncoding	ENST00000451396	RP11-478J18.2	Ensembl	476	chr1	+	214139236	214159496		ATGTAGGAAGCTTTGGATGATGTCTGCGTATCCTCAGAACAGTCTCCTAACCATTCCTCT
ASHG19A3A051793	98.031	39.2695	112.989	47.8759	100.208	75.9247	125.8	90.87	85.7709	81.5868	6.1417	6.00335	6.38265	6.17606	6.40673	6.58957	6.69564	6.34929	6.42345	6.30842	noncoding	uc010awi.1	BC148240	UCSC_knowngene	557	chr14	+	101540363	101540920		TAAGATCCAGCCTTTGTCATTTACTGGTACTGTGGTTTTCTTGTATCTGGCCTCCACCTC
ASHG19A3A014121	74.3319	49.0277	62.7244	67.6687	57.0377	134.358	71.4471	64.2538	41.1268	51.2956	5.75138	6.35712	5.5586	6.66566	5.5652	7.45737	5.82382	5.86472	5.43081	5.66166	noncoding	ENST00000431897	AC108051.1	Ensembl	437	chr2	-	103583865	103600887		GCAGCATTTGTGAAAATACCTCCCGATCATCTTTCACAGGAATTCTTTCCAAGTGAGAAA
ASHG19A3A040275	502.51	178.008	434.679	216.828	386.067	284.768	442.542	344.18	327.436	286.923	8.44916	8.33727	8.27068	8.35539	8.45523	8.57581	8.62796	8.20205	8.27128	8.00415	noncoding	uc001hmu.2	BC045735	UCSC_knowngene	959	chr1	+	221002596	221005768		AAAGCAAGGGCAGGTCTCTGTGCCCCATCTCTAGCTTTTCCTCAACTTAGGCTTTATAAA
ASHG19A3A000092	96.5077	23.5025	96.7629	55.6157	56.1715	41.928	71.6909	50.2816	59.1931	42.8805	6.11777	5.19656	6.16581	6.38832	5.5427	5.6993	5.82824	5.52054	5.91231	5.40704	noncoding	ENST00000412422	RP4-562J12.2	Ensembl	2290	chrX	+	117973518	117991849	uc004eqv.2,	TAAAGTAATCCCTCTTTTTCCTGGGCTATACCATCTGGAACAGATGACTTCCAAGGACAC
ASHG19A3A039323	155.113	88.2828	150.73	428.171	194.254	442.38	214.202	131.668	202.284	143.173	6.76262	7.26971	6.77717	9.33956	7.41427	9.22877	7.51246	6.87606	7.59797	7.07465	noncoding	uc004bxy.1	AK024177	UCSC_knowngene	1670	chr9	+	132251385	132275963		CCAGACACTGAACTGCCTTTGGAAGCAAGTAGGAGCAACAGCGAAGGTTTGCTGGCTCAG
ASHG19A3A013587	93.7632	25.2443	133.489	25.8859	33.4167	40.4847	48.5025	31.715	28.2835	33.0818	6.0724	5.31087	6.60803	5.29617	4.76495	5.64516	5.24317	4.8595	4.94487	5.03715	noncoding	ENST00000418415	AC016912.3	Ensembl	570	chr2	-	46619435	46621306		ACAAACAAACACAAACCCACTTTGCGTTCTGTGAGTGTGCATGTATGTTGGTCCCTAGGT
ASHG19A3A048979	55.4005	20.6454	52.0234	23.8206	38.768	43.2848	42.218	53.3902	39.2298	50.6209	5.33792	4.99468	5.29617	5.18104	4.98871	5.74535	5.0224	5.605	5.37039	5.6411	noncoding	ENST00000420901	RP11-251P6.1	Ensembl	410	chr1	-	106132315	106161540		CTGAGGAAATATGCATTGATCTTGCAGTACTTTTCTCCTCCAAATAAAAGTCAGTATGAT
ASHG19A3A015253	5	82.9966	8.87445	10.142	21.3129	23.4753	22.2295	15.3029	10.2082	17.4545	2.32199	7.17313	2.8854	4.02614	4.06437	4.81076	4.02267	3.78852	3.6827	4.09936	noncoding	ENST00000412639	RP3-510D11.2	Ensembl	269	chr1	+	9242270	9243855		TGAGAACGGGGGACTCATTCCTCCGGCACTGGGAGAAGACGATTCTTTAGGAGGAGGACA
ASHG19A3A013307	77.3423	25.4876	87.8561	34.8755	79.3064	33.5754	77.521	66.3304	62.4811	49.0521	5.80522	5.32713	6.02853	5.72928	6.06621	5.36179	5.95047	5.91274	5.98709	5.59545	noncoding	ENST00000431117	AC008278.3	Ensembl	568	chr2	-	15808807	15820608		ATTAACTTGTTATTCTAAGTAATCCTCTGTTGAAAGCTGTGAGCCGCCTGGGGTGGACGA
ASHG19A3A031753	80.9119	26.426	74.2045	11.0288	50.5682	29.8153	60.2707	91.6238	41.7591	99.6138	5.86889	5.384	5.79141	4.133	5.38824	5.17767	5.56921	6.36194	5.45028	6.58317	noncoding	ENST00000429444	RP1-232L24.3	Ensembl	474	chr6	+	80130013	80131022		AAATCAGTTTGTGTCCCTGAGTTGCTAAGTGGAGAAGAAACGTCCACCAACCAGGAAACA
ASHG19A3A049555	194.247	1815.81	160.346	16209.3	192.057	17739.3	233.482	112.481	155.282	126.352	7.08945	11.39	6.86677	14.3127	7.39742	14.3713	7.64641	6.66164	7.2327	6.90583	noncoding	ENST00000425350	RP11-165D7.4	Ensembl	962	chr13	-	49151109	49152224		CCTTTCTTCCCATAGCTTCCAGCCTGGTGGGGAATAAAGGAATTAAATAAGCAATTACAA
ASHG19A3A046002	30.2473	92.8094	77.9645	26.1788	31.3479	28.8824	36.6321	25.5821	29.2625	25.3438	4.51228	7.34535	5.86472	5.31427	4.66157	5.12704	4.80954	4.54947	4.99173	4.64949	noncoding	ENST00000455154	AC108448.3	Ensembl	293	chr11	+	3210775	3211159		GAGAAGCCTGAGTGCTGGTGGCTGTAGGCTGCTAAACTGTAAATACAGATAATGTCCAAA
ASHG19A3A007421	332.519	20.6393	342.529	129.909	205.573	189.153	218.535	276.443	101.058	310.286	7.84996	4.9937	7.92679	7.60194	7.49946	7.96096	7.53995	7.89968	6.64368	8.1091	noncoding	NR_026827	LOC84856	RefSeq_NR	2322	chr10	+	42970938	42990784		CAGAGTACTCTTAAGCAATCCCTTGGCCAAAACCAGCAACTGATTTGGATACCATCAAGA
ASHG19A3A039193	209.265	67.1346	176.271	90.9255	124.325	134.026	169.075	167.947	267.09	114.665	7.18867	6.84872	7.0054	7.09453	6.73627	7.4535	7.15346	7.20624	7.98055	6.77907	noncoding	ENST00000433572	RP11-542K23.7	Ensembl	830	chr9	+	125165685	125211256		AAAGAGGGAAAATGAAATCCTGGCCCTATGGATACTGGGAAGCATACTCAAGTATCTCTG
ASHG19A3A008001	67.1964	28.1595	59.2502	24.3425	53.3533	34.2635	59.0679	36.4339	43.2828	34.5158	5.60565	5.48412	5.47827	5.21122	5.47009	5.39129	5.53888	5.05715	5.49658	5.10167	noncoding	ENST00000428142	AC104024.1	Ensembl	2201	chr17	-	16879312	16884667		TTCAATGCCTCTGCTTTCCTATTTATAAATGGGCAGACTGGACCTGAAGTCCTGAAGGCT
ASHG19A3A044468	60.7251	29.1354	121.721	22.529	32.8206	25.8882	45.3436	137.191	24.8916	65.401	5.46429	5.54124	6.48224	5.10626	4.73546	4.96244	5.14144	6.93428	4.7811	6.00249	noncoding	ENST00000429110	RP11-432B10.1	Ensembl	528	chr10	+	109136307	109160994		TTTGGAATAGCGGCATCAACAGCTACATGGACCTGCTTCTGGGAAAAACAAGTGTAACTG
ASHG19A3A032483	27.2324	22.5902	99.1675	31.7028	25.005	51.7947	24.8458	21.8327	28.2597	19.7499	4.36723	5.13386	6.19815	5.5896	4.31783	6.0144	4.20536	4.31515	4.94349	4.29106	noncoding	G36891		misc_RNA	366	chr7	-	13564756	13565122		TGCTTGTTTGCTTTTGCTTTGTTTCGTTTTCAAACCATAGTAGTATATTGGGTCACCAGT
ASHG19A3A015714	95.7558	36.5281	106.574	57.8109	78.4425	96.8484	101.433	84.1795	82.1901	73.0975	6.1047	5.89031	6.30047	6.44233	6.04877	6.9524	6.36183	6.23965	6.36213	6.15495	noncoding	ENST00000416845	AC093159.1	Ensembl	424	chr2	+	62690261	62691205		ACAAGAGGTGCCATGAGACAGTATATAGTTCATTTCCCCACCGCAAGAGTAAAGGGCTTA
ASHG19A3A013359	53.7408	48.4502	68.2182	45.6452	48.1742	62.3007	52.4571	64.1494	61.6945	53.8361	5.29311	6.33916	5.66964	6.10861	5.31324	6.29201	5.36356	5.86226	5.96973	5.72903	noncoding	uc002ree.1	AK090620	UCSC_knowngene	2098	chr2	-	21910305	21933495		AAACCACATCTGATGTCATTCCAATCACTGTGTGTGTCTGCACTTGTGGGTTGTCTGCAT
ASHG19A3A044191	188.913	38.4711	175.231	46.4847	111.645	75.827	137.836	116.078	117.284	102.527	7.05327	5.97001	6.99578	6.13415	6.5724	6.58799	6.83607	6.70535	6.84449	6.62425	noncoding	ENST00000416657	RP11-36D19.8	Ensembl	339	chr10	+	82093526	82094182		GATGTCATCCAGCAACAGAAAGCTTGTCAAAATAGGAACCATTTCCATCCCTACCACTGG
ASHG19A3A049892	30.3988	18.0863	39.7053	7.33254	26.32	18.0172	32.5984	22.6764	19.3579	21.327	4.51968	4.78328	4.91823	3.62537	4.39663	4.40482	4.62614	4.36963	4.46246	4.40562	noncoding	ENST00000447784	RP11-442J17.2	Ensembl	560	chr13	+	19479578	19481950	uc001ulz.2,	CTGTTTGCTCATGCTGGAGCGTGGCAGGTGCACAATGTTTCCTTGGGAATCCTCAGCAGG
ASHG19A3A038371	107.091	8.66729	103.884	19.119	184.237	9.01006	178.522	135.992	68.0122	134.848	6.26253	3.65369	6.26321	4.88668	7.33481	3.33392	7.23486	6.92421	6.10101	6.99956	noncoding	ENST00000428006	RP11-536O18.1	Ensembl	477	chr9	+	13446524	13487510		CTGTTTCAAGATTCCTGCGCCAGCTCCTTCGTTGTTATAGAAGTTGGACTAAATAAAAGG
ASHG19A3A053693	30.2593	7.13581	35.0333	21.1629	33.9834	17.8577	34.5332	26.8112	12.6338	21.8967	4.51323	3.35713	4.74111	5.02329	4.78685	4.39021	4.71826	4.61789	3.93386	4.44248	noncoding	ENST00000449345	RP11-85G21.1	Ensembl	399	chr1	-	157202020	157206926		GCTAATTTAGAAGTTCTAAGGTATTCTCCACCTGTAATCTATTGCTCCAGAATTCTGCAG
ASHG19A3A050606	86.7228	38.8542	56.7916	22.3294	68.6056	40.6361	73.6653	33.0599	42.4218	32.4562	5.96293	5.98494	5.4157	5.09279	5.84386	5.65092	5.86974	4.91642	5.47056	5.01315	noncoding	ENST00000457719	RP11-418J17.3	Ensembl	898	chr1	-	119802887	119869926		TTCACATCACGTCCTCTTTGCAGCTACTTTGGGAGGATTGAAAGCTACAAAGGACGTTTG
ASHG19A3A032628	11556.5	3075.79	10751.1	5500.76	6484.7	6302.64	6770.43	10967.2	8313.41	9077.02	13.214	12.0694	13.1309	12.8601	12.7754	12.964	12.8581	13.1215	12.8364	12.831	noncoding	ENST00000454922	AC005154.5	Ensembl	752	chr7	-	30624315	30625588		GAAACGTAGTAAGTTTATGTTTTTAAGGTCTGCCCCTCCCTTCTTGCATTATATCATAAA
ASHG19A3A018032	394.378	49.7523	344.322	109.668	174.648	132.642	181.526	346.269	176.405	270.172	8.08436	6.38085	7.9368	7.36517	7.25478	7.43729	7.26165	8.20715	7.40746	7.93127	noncoding	ENST00000415932	RP11-199O14.1	Ensembl	1484	chr20	+	6427369	6509106		ATAACCAACATGGTGCTCATTAATTGGTCATGTGAGCACTAAGGATAACCACCCTCCCCT
ASHG19A3A038650	1938.49	793.667	1964.72	197.607	817.937	249.475	775.682	931.994	2698.23	991.125	10.4725	10.3641	10.5206	8.22296	9.58775	8.36773	9.50015	9.56751	11.233	9.67741	noncoding	ENST00000419207	RP11-160N1.9	Ensembl	719	chr9	+	44823712	44835521	ENST00000513381,ENST00000441101,ENST00000432067,	AAGACAAAGCAAAGGTATGAAAGGAACACACATCCCTGACTGACTAGGAGGAACAGAGCT
ASHG19A3A049724	994.231	484.186	967.64	43.2581	1019.71	49.3836	1002.93	627.497	1257.97	685.147	9.43936	9.6993	9.43807	6.03404	9.93246	5.9444	9.90292	9.02737	10.1674	9.18049	noncoding	ENST00000427717	RP11-51B13.2	Ensembl	431	chr13	-	91779866	91783661		CAGGAAATCTAAGGAAAAAGTTCAAGCTCTTAATCATTTCATACCCTTCTTGTTGCTAAC
ASHG19A3A035157	60.3751	38.7243	59.9631	29.6174	67.5588	59.9325	76.0196	50.8316	50.6307	53.0683	5.45662	5.98029	5.49428	5.49557	5.81943	6.23126	5.91408	5.53458	5.70522	5.70985	noncoding	AK057967		misc_RNA	1871	chr1	+	173389593	173391465		TTTCCAACGCTTTCCTTTCCAGCCTCACTTAGGCACATTGCAGTTAAAGAATATGGCCAC
ASHG19A3A042626	160.502	90.9532	137.272	87.716	143.828	120.99	170.371	127.502	130.403	134.083	6.81426	7.31411	6.64532	7.04089	6.96053	7.29702	7.16383	6.8275	6.98279	6.99046	noncoding	ENST00000412439	RP11-810B23.1	Ensembl	187	chr10	-	36378013	36378317		TTCCTGGAACTTTACTTCGGCCTCTTTCCCTGTAATGTGAGACAGTCTGATACATCTGCA
ASHG19A3A041185	21.3332	20.3482	25.0197	21.5422	20.1229	27.79	19.8832	19.8931	26.0611	26.3293	4.03643	4.97118	4.28352	5.04829	3.96826	5.07329	3.8392	4.17366	4.84105	4.70657	noncoding	NR_003255	TSIX	RefSeq_NR	37027	chrX	+	73012039	73049066		TCAGCTCTCTGCACTGCTTGTAGGAAGTATAATGATTTGGCAGATAGGAACAATGAAGAG
ASHG19A3A049664	1267.51	130.553	1089.38	395.485	529.036	490.938	611.207	878.447	740.962	652.608	9.82295	7.862	9.62627	9.22146	8.91608	9.39095	9.1165	9.48718	9.42138	9.11899	noncoding	ENST00000443621	RP11-30C8.2	Ensembl	282	chr13	-	73987609	74120978		TTGACAACTTGAGAACTGCGTTCAAGGAAAGTCTTTAACAATTCTCCTCCTCACCTCCAC
ASHG19A3A033216	209.296	69.6079	187.019	100.436	156.505	113.406	178.39	128.208	120.833	98.5648	7.18894	6.89945	7.08298	7.23765	7.09183	7.19219	7.23432	6.83355	6.882	6.56829	noncoding	uc001fuu.2	AF088076	UCSC_knowngene	423	chr1	+	159931073	159946734	ENST00000423943,	TAAAAGGCCAAACCTTTGCTCCAACTTTCTCCTTAGCTTCCCTTTGGATCTGGAAAGCTG
ASHG19A3A055257	146.653	49.9091	111.394	73.0254	86.5946	84.6364	92.9438	94.4897	107.807	77.1782	6.68408	6.38777	6.36231	6.77717	6.19031	6.75571	6.22574	6.40673	6.73046	6.22843	noncoding	uc004eqv.2	AK057519	UCSC_knowngene	2146	chrX	+	117973518	117991706	ENST00000412422,	CTAAAGTAATCCCTCTTTTTCCTGGCTATACCATCTGGAACAGATGACTTCCAAGGACAC
ASHG19A3A049512	48.8389	9.96741	58.8383	7.63267	35.3662	19.9021	27.6084	19.7212	12.6157	20.4585	5.1635	3.86206	5.4686	3.67297	4.84783	4.55671	4.36924	4.16094	3.9309	4.3469	noncoding	ENST00000432701	RP11-269C23.3	Ensembl	858	chr13	-	44974486	44980002	uc001uzl.2,	ATTATTCTCCTCTATAGAGCCTCAAAAGTCAAGTCAAGTAGCAAGCACACTGTGCTCCAG
ASHG19A3A030339	1000.21	577.705	980.681	2520.04	929.717	2805.94	847.338	1483.13	1247.02	1622.6	9.45255	9.92795	9.45842	11.781	9.78895	11.8324	9.63809	10.2193	10.1553	10.361	noncoding	ENST00000428750	RP1-60O19.1	Ensembl	805	chr6	-	107165866	107235306	NR_033557,	AAGACTTCTTCAAGGAGGTGCTCAAGCCATGTTTTGGAAAAGAGAACTCAAGGTCTGGCA
ASHG19A3A014456	48.2041	20.6453	43.1977	15.6582	27.767	31.6782	32.3355	30.5287	45.0887	22.4414	5.14561	4.99457	5.03407	4.60851	4.47943	5.27231	4.61325	4.80528	5.55625	4.47618	noncoding	ENST00000454965	AC064865.1	Ensembl	348	chr2	-	146051844	146089415		AAACTAAAGGGAGCCTTAATACATTCACCCTATGTGAGACCAGCCAGAATGAGGACTCCT
ASHG19A3A013239	150.46	59.7331	126.809	63.6354	98.7424	78.4226	125.608	82.3715	112.498	63.5653	6.72166	6.6698	6.53833	6.58296	6.38471	6.63855	6.69335	6.20797	6.78848	5.95989	noncoding	ENST00000448901	AC105253.1	Ensembl	4209	chr2	-	6506141	6515554		TGTACAGACATAGAGCCCTTTCCACTTCCTTTTTGTAAGAAATAGTATTCTTTCCCACAG
ASHG19A3A050297	47.3116	48.7696	39.6685	48.6304	68.4655	61.7537	82.67	38.497	43.3102	36.2988	5.12037	6.34868	4.91733	6.2003	5.8416	6.27958	6.05092	5.1387	5.49815	5.17423	noncoding	ENST00000419499	RP11-459P23.1	Ensembl	3340	chr13	+	74805593	74834113		AGGTCTGTCCTTTTTAATGCTCACCACACTTGAGGTTTCTGTTCACACTTCAAAGGCTGT
ASHG19A3A041849	22.4809	5	22.3268	18.8257	19.5949	26.2229	35.0709	13.4602	25.6674	14.7315	4.10613	2.41344	4.12779	4.86568	3.92774	4.98407	4.74206	3.59239	4.82285	3.84382	noncoding	ENST00000428673	RP5-865N13.2	Ensembl	818	chr1	+	232295836	232321389		TCAGGTTTACAGTTCCTCCAATTCTCAGATCGCAGAAGAAGCATCTGGAAGGAAATGACC
ASHG19A3A032192	46.6218	23.679	56.5964	27.5126	48.0296	41.2228	47.5928	28.5594	30.9301	36.6099	5.10216	5.20869	5.41111	5.38593	5.30709	5.67324	5.21415	4.70978	5.06138	5.18671	noncoding	ENST00000446392	RP1-12G14.5	Ensembl	378	chr6	+	149882287	149885085		AGGAAAGACACCCTACACTCTGCTTCTGCTTCCAAGTGGAGGCTTCTTTCATTTCTAAAG
ASHG19A3A012508	56.1698	15.7935	29.7576	17.7311	27.0463	21.5912	28.3823	34.8345	23.1178	12.1753	5.356	4.56639	4.52104	4.78024	4.43874	4.683	4.41541	4.99033	4.68713	3.5464	noncoding	ENST00000457698	RP11-66A2.2	Ensembl	2042	chr1	-	232862999	232878461		TGATATCTTCCCACTAATCCCAAGTCAGGAGAGAGAGAGAATGAAGATCCATTGCTGTAG
ASHG19A3A007980	2950.27	1097.37	2984.11	1342.66	1723.06	1609.16	1885.21	2327.18	2145.07	1959.5	11.1083	10.7579	11.1568	10.9242	10.7373	11.0587	10.8891	10.8706	10.898	10.6333	noncoding	ENST00000367716	RP11-296O14.3	Ensembl	1815	chr1	-	173386931	173430501		CCTCCCACCCCCAGTTAAAAAGGTAATACACCTCATTGAAATAATTTAAACTTTACAGAA
ASHG19A3A042242	38.6821	24.5429	44.9828	21.3846	50.1168	37.0193	58.8702	32.172	25.2525	58.6878	4.8464	5.26817	5.09365	5.03768	5.37448	5.51084	5.53423	4.88054	4.80037	5.85192	noncoding	ENST00000413994	RP11-527D7.1	Ensembl	473	chr1	+	241587697	241596792		TGGGCCTGGGGCCCGCAATCTACTCCGGAGGCTTTCCCACTGGGCAGGGTCGCTAGCAGG
ASHG19A3A044210	1856.27	211.583	1601.55	591.066	958.238	724.045	954.718	1076.66	1149.64	885.553	10.3971	8.58551	10.2016	9.79036	9.83473	9.95541	9.82327	9.76069	10.0382	9.52752	noncoding	ENST00000437892	RP11-124L5.7	Ensembl	674	chr10	+	86039746	86048751		ATCCAGCCCCCATTCCTCACTTTTGTCCTACTGGTAATAAGACATTCATCGTGTATCTTT
ASHG19A3A038094	8192.35	8437.28	7487.4	7908.44	6633.19	8615.61	6519.84	20654	19975.1	19045.2	12.6896	13.3358	12.5756	13.3534	12.8094	13.3919	12.8042	14.0242	14.1266	13.877	noncoding	ENST00000428643	RP11-216B9.7	Ensembl	334	chr9	-	131425412	131425857		TTTGTCCCAGCCTGGGGCTCCCCCTCTGGTTTCCTATTTGTAGTTACTAGAATGAAAAAA
ASHG19A3A000076	41527.4	23377.7	42327.6	21568.2	31138.2	22116.9	29799.6	32891	27795.3	30535.7	15.2106	14.7167	15.2623	14.683	15.087	14.6754	15.0584	14.6916	14.6127	14.5812	noncoding	ENST00000398216	RP11-54O7.2	Ensembl	443	chr1	+	849550	850351		GCCAGACCCCCATCCCGCCAGGGTCACCAGctgggcatggtggcgcatgcctgtaatcct
ASHG19A3A018539	84.2683	25.7696	89.8068	17.7722	43.9181	44.4302	53.6796	51.0497	71.1581	43.6245	5.92466	5.34549	6.0576	4.78304	5.1757	5.7865	5.39624	5.54124	6.16331	5.43419	noncoding	ENST00000433121	RP5-908M14.5	Ensembl	477	chr20	+	61004603	61006568		TTGGGGTGAGCATGCTTCCTGCTGGATGCTTCTCTATGTAAGCACCTGCCTGAGTGTCAG
ASHG19A3A009872	31.24	5	26.3276	5	27.4777	5	26.4207	37.8504	5	38.8162	4.55691	2.41344	4.34959	2.49059	4.46053	2.36146	4.30297	5.11272	2.32198	5.26906	noncoding	ENST00000420427	AC004562.1	Ensembl	665	chr17	+	67957902	67979679		GTAGTTGGGGAAGCAATATGCGGAAACAAAGCCATGAATCTGACAAGAAATGTACTTAAG
ASHG19A3A031571	95.3901	227.392	91.3126	955.135	85.2204	1003.06	106.47	90.4539	83.0922	87.3347	6.0989	8.68759	6.08195	10.4534	6.16918	10.4146	6.44053	6.34224	6.3774	6.398	noncoding	ENST00000455005	RP5-1120P11.3	Ensembl	1608	chr6	+	44041649	44045689		AAGTGATCACAAAATTTTCAACATCACAGTCTAAAATAAAAACCTGCCTCTTGTCTGCCT
ASHG19A3A041858	96.5923	71.1775	90.4681	79.6871	101.346	99.9417	105.971	83.0721	86.041	79.1177	6.11888	6.93624	6.06877	6.9036	6.42625	6.9971	6.43137	6.2209	6.42674	6.26636	noncoding	ENST00000430921	RP11-66A2.1	Ensembl	372	chr1	+	232853816	232857996		TGCTCAGCAAACAGAGAGAGACTATTCTTGTTCCCTGTGCCTAGGATGTGCTTGATGTAT
ASHG19A3A040770	381.508	102.686	354.051	144.789	330.377	187.746	339.401	434.119	227.249	345.388	8.0367	7.49771	7.97333	7.76127	8.21719	7.94931	8.22087	8.5034	7.76465	8.25288	noncoding	uc001hpe.1	AK124056	UCSC_knowngene	1530	chr1	+	225888305	225939945		TGAAGAGCCTTTCTGCAGTTCTGCATTGAACTCTTCATGTGGCCCCATCTAGTAATGAGT
ASHG19A3A040046	185.502	51.0322	167.522	49.7484	146.856	74.4201	146.419	139.277	109.575	123.201	7.02514	6.42355	6.92612	6.23545	6.99155	6.55934	6.9313	6.95383	6.75293	6.87251	noncoding	ENST00000422194	CXorf49B	Ensembl	697	chrX	-	70882844	70885603	NM_001145139,ENST00000440412,	GTCCATCCCCCAAGACCGGAAAGGCAGCAATAGCCCCCGGGAGCCCAGGGCTGTCCTCGG
ASHG19A3A038554	146.28	45.9663	120.793	48.6616	102.615	72.6313	99.0292	109.384	79.1057	125.904	6.68057	6.25723	6.47223	6.20128	6.44273	6.52309	6.31975	6.61692	6.30874	6.89999	noncoding	ENST00000417311	RP11-84P7.2	Ensembl	504	chr9	+	36307038	36315276		GGTAGTTCCTACACAGCTTGATTTTCTTAACACTAACAGCAGTCTTCTGCCCTTCCAACA
ASHG19A3A013387	193.57	235.194	177.818	66.5912	161.206	87.4169	157.294	113.78	322.897	144.943	7.08391	8.7361	7.01655	6.64576	7.13868	6.80744	7.03786	6.67658	8.24966	7.09453	noncoding	ENST00000431557	AC012074.2	Ensembl	419	chr2	-	25592041	25598714		AAACGCAATCGCACAAAGCAATTGTTCAGCACCAAATATGGGGGACAGAAGAGTGCTAAG
ASHG19A3A039167	108.597	88.9442	103.761	153.353	145.588	199.197	157.641	100.267	92.1716	96.1128	6.28248	7.28216	6.26138	7.85184	6.9781	8.04154	7.0412	6.49156	6.51966	6.52979	noncoding	ENST00000456032	RP11-127L21.1	Ensembl	256	chr9	+	121502840	121507590		AGGGTCAACTCAATAATATGTCTTTACAATCCCTTTTTCTCTGTCTCTAACTTCCTTCAG
ASHG19A3A031463	68.4781	43.3498	63.5423	46.1118	83.5067	44.8377	76.5076	89.9659	70.4844	93.545	5.63282	6.16484	5.57811	6.12017	6.13789	5.79999	5.92528	6.33449	6.14983	6.49197	noncoding	ENST00000414875	RP1-153P14.5	Ensembl	442	chr6	+	37517779	37518636		GTGCTGGGCACTGGGCTACACAACGGACACTGAATACTTTCCATAGACAACCCTGCACGA
ASHG19A3A030896	326.156	69.8243	319.76	106.331	218.131	136.743	258.452	187.328	280.098	165.428	7.81992	6.90618	7.83194	7.32309	7.59086	7.48361	7.79694	7.35987	8.04408	7.27756	noncoding	ENST00000433761	RP1-40E16.2	Ensembl	398	chr6	+	3056123	3056995		ATTGGTTCATTCATTCGTTCATTTTGCTGTAACTCACAGTGGCCCCCATCCTAAGGTGCA
ASHG19A3A015174	102.379	17.488	90.2091	29.0751	65.6687	40.7696	62.147	47.5128	68.8512	43.4757	6.20056	4.7343	6.06508	5.4675	5.77779	5.65585	5.61137	5.44141	6.11817	5.42786	noncoding	ENST00000441444	AC144525.1	Ensembl	592	chr2	-	239697288	239698357		ATGTCTGAACACTGGGACACCAGTTCTCCTCCAAACATCTTGGACTACTTAAATGCAAAG
ASHG19A3A030722	41.6675	42.3684	46.1204	33.3666	44.4767	41.2473	46.6255	22.8555	41.4078	27.4394	4.94964	6.12691	5.12971	5.66543	5.19352	5.67417	5.18247	4.37997	5.44034	4.76624	noncoding	ENST00000416894	RP11-54A4.8	Ensembl	566	chr1	+	150488232	150490508		CTCTTAATGTATTTCTGCACTCTACACTAGCAGCCTATTACACAGGACACTTGGATGTCT
ASHG19A3A032364	181.852	333.998	184.067	50.3029	142	63.038	125.122	450.724	527.754	453.105	6.99748	9.21143	7.06086	6.25214	6.94008	6.31241	6.68672	8.55891	8.93731	8.62796	noncoding	ENST00000438217	XX-C2158C12.2	Ensembl	758	chr6	+	171034284	171037576		CAATTTGGAAGAAAACATTTCCATCTGTTAATAAAGAGCAAGGGCCTCTGGTCATAAGTG
ASHG19A3A024450	25.3675	91.337	22.3591	13.5719	25.1977	13.011	27.5074	17.0385	29.3683	15.6808	4.27081	7.32152	4.1294	4.40793	4.33074	3.90253	4.36309	3.94986	4.99644	3.94354	noncoding	uc001dfx.2	BC041341	UCSC_knowngene	3870	chr1	+	73771852	73804559		GTGAACATAAAGCCAGGGGCTGAGATTGTGGATGTCCTCTGTACCAAGTTTCTTATTATG
ASHG19A3A040334	52.7051	37.7289	53.5427	79.3791	68.5682	95.3955	81.4873	75.7246	92.0263	73.6815	5.26544	5.94057	5.33262	6.89861	5.84329	6.93216	6.02744	6.0896	6.51842	6.16484	noncoding	ENST00000454625	GS1-421I3.2	Ensembl	772	chrX	-	119144674	119149501		ATGAAAGCAATTGGTCAGAGTAGCCACTCTGAAACCTGCCTCAGACCTTGGATACTTTGT
ASHG19A3A032178	4749.02	931.767	3867.44	1396.25	1944.03	1862.01	2223.3	3746.56	2728.87	2889.34	11.8519	10.5612	11.5523	10.9816	10.938	11.272	11.1525	11.5518	11.2463	11.1871	noncoding	ENST00000359838	RP3-337D23.3	Ensembl	453	chr6	+	147480060	147502128		TAACAGTGCTGGACCTAAAAAAGGTGTTGGCCCACGAGTGCCTCTCTCTCCCTGCCTGAG
ASHG19A3A029850	116.276	91.0767	111.95	88.0107	115.799	121.161	128.222	93.3743	141.722	94.1302	6.37436	7.31669	6.37023	7.04679	6.62649	7.29896	6.72655	6.38832	7.10384	6.50081	noncoding	ENST00000445172	RP1-153P14.3	Ensembl	735	chr6	-	37511328	37514531		ATAGTAACAAATGGGCATGTTTGCTGCCTCCAAAGCTGTGGTGTCCCTGGATAAATAGAC
ASHG19A3A044558	61.0211	54.3678	57.2467	28.1582	45.1281	30.3858	43.4751	39.3122	52.673	58.4695	5.4726	6.52089	5.42833	5.42053	5.21482	5.20576	5.07144	5.16948	5.75699	5.8464	noncoding	ENST00000415417	RP11-319I23.2	Ensembl	488	chr10	+	120117070	120124615		AAACAATCAAAACTGCTTTGGGGATGAGGATGAAGTTGGGACATTACTGCCTTGTATACC
ASHG19A3A013313	34.7629	14.2862	27.0169	15.2031	29.4965	25.8244	39.036	24.8488	23.4715	23.917	4.7026	4.41216	4.38744	4.56826	4.57289	4.95921	4.90146	4.50652	4.70672	4.5652	noncoding	ENST00000439745	AC010745.3	Ensembl	415	chr2	-	16408294	16409462		TCAACAAAGGAAAGGAACCAAATTACCCGGGCGGCTTTGGCAGGCTGCACCACTGTCAGC
ASHG19A3A039249	1240.09	225.606	1109.33	389.838	652.222	554.12	657.818	922.874	778.756	801.169	9.79036	8.67744	9.6525	9.20292	9.24747	9.56927	9.24255	9.55412	9.4953	9.39397	noncoding	ENST00000425153	RP11-205K6.2	Ensembl	339	chr9	+	129289896	129292622		AAGGGATTCCACCCCCCATTCCAAGTCCCCTCCAAAAATATATATTGAAAGAAAACAAAA
ASHG19A3A017336	92.5925	25.7502	88.2563	113.757	71.9455	114.434	69.7372	73.4351	43.625	77.769	6.05595	5.34387	6.0338	7.41813	5.91389	7.20836	5.78803	6.04537	5.50761	6.23965	noncoding	ENST00000428954	RP11-19D2.1	Ensembl	388	chr20	-	7237226	7238861		ATAAAAATGGGCTTTAGAGCAGCCACATCTGAAGACCCACAAGGCTGAATGTTACACAGG
ASHG19A3A030387	22.8473	26.5545	29.8273	12.694	36.0055	15.5723	34.4475	13.0558	12.0671	19.5522	4.12855	5.39217	4.52488	4.3148	4.8724	4.1823	4.71422	3.54681	3.87542	4.27655	noncoding	NR_027002	LOC388692	RefSeq_NR	12267	chr1	+	149279475	149291742		TGACTGTGGTACCATCGCTTTGACGTCCTAGTGCTGATTTTTACACCTGCATTCTGCTTA
ASHG19A3A032388	50.898	36.8887	51.3727	30.8109	72.3643	48.0005	64.942	48.1923	43.9449	46.6698	5.21884	5.90629	5.27837	5.55109	5.92316	5.9005	5.68008	5.4621	5.51641	5.52576	noncoding	ENST00000416100	AC102953.6	Ensembl	242	chr7	-	1548290	1549063		CAGTGGCCCCATAGCCCACGTCCACCGGAGCCACAGGATGGGAGCTTATTTGCAAACAAG
ASHG19A3A022259	2128.78	106.98	2308.28	425.803	1006.89	394.962	940.374	3205.25	766.442	3066.22	10.6187	7.5593	10.7708	9.3346	9.91296	9.06234	9.80102	11.3439	9.46824	11.2779	noncoding	ENST00000429328	RP1-18D14.4	Ensembl	479	chr1	+	47644921	47645829		TATAGAGCCAATTTTACCGGCAAAGGAATGGAAGATCTGAAAGGCTAGGCGATCCCACAA
ASHG19A3A039315	109.149	33.1173	126.841	33.3446	75.3972	39.1811	94.1598	71.5398	80.9193	61.2988	6.28948	5.73667	6.53864	5.66461	5.9865	5.59391	6.24299	6.01239	6.34175	5.91389	noncoding	ENST00000435157	RP11-344B5.3	Ensembl	395	chr9	+	132021340	132023860		TCCATTCGCCTATCCATCCTACAGCAGCGACTGCACCCCTGATTGTGATGACGAATGCAC
ASHG19A3A029330	68.3286	29.4886	63.4395	41.7995	66.3331	43.311	68.641	72.1022	54.7149	83.2616	5.62899	5.55752	5.5752	5.98717	5.79204	5.74603	5.7644	6.02332	5.80639	6.33482	noncoding	ENST00000455327	RP1-40E16.3	Ensembl	335	chr6	-	3051334	3053987		CAGCTGGAGATAAGGAGTGGGCCCTGGAAGATGCTCAGTCAGGCCCTGCTCCAGATTTTA
ASHG19A3A010729	130.789	41.5955	115.937	65.5966	84.4048	86.7542	96.0061	109.485	79.0956	134.107	6.52924	6.09698	6.41755	6.6257	6.1536	6.79436	6.27209	6.61892	6.30827	6.99084	noncoding	ENST00000417298	AC100848.1	Ensembl	637	chr18	+	61814442	61826528		ATTTGCTACAGCTCCCGTTATGGTGCCTTTAGAAGAAATAAAGATCTCCTGCCTCACTTC
ASHG19A3A030191	4731.36	435.098	4231.09	1567.07	2729.81	1919.41	2819.28	2709.2	3167.31	2172.28	11.8421	9.55877	11.6971	11.1411	11.4572	11.3049	11.5208	11.085	11.4711	10.7819	noncoding	uc003pji.2	BC038576	UCSC_knowngene	553	chr6	-	82523004	82523909	ENST00000441949,	TTGTAGTTGGTTTTTGAGTCTCCAGCTTCACCTCTCAACTCCTGCCACTTTATGGAACAC
ASHG19A3A031704	2979.79	133.504	2902.31	663.719	1170.27	770.197	1299.23	1538.17	2047.44	1299.66	11.1293	7.89532	11.1117	9.95541	10.1411	10.0469	10.2996	10.2704	10.8382	10.051	noncoding	ENST00000456795	RP3-331H24.4	Ensembl	352	chr6	+	72038644	72039509		GCAGCCCTTTAAGTTGGGTTCACCTATCCCACCCTATTCCTGTATCTATTTTATTCTATA
ASHG19A3A040076	120.973	58.4233	117.817	15.7949	237.067	13.9265	217.676	74.4596	111.631	86.1144	6.42469	6.63582	6.43957	4.62035	7.71608	4.00647	7.53359	6.06499	6.7774	6.37878	noncoding	NR_001564	XIST	RefSeq_NR	19271	chrX	-	73040494	73072588		TTCGTAAATTAAATAGGTCTGGCCCAGAAGACCCACTCAATTGCCTTTGAGATTAAAAAA
ASHG19A3A049744	139.513	26.5528	144.263	42.6444	70.3769	28.1774	91.2422	50.7526	54.5417	42.4131	6.61462	5.392	6.71492	6.01276	5.88179	5.09173	6.20237	5.53244	5.8024	5.39347	noncoding	ENST00000429011	RP11-789G22.2	Ensembl	1016	chr13	-	95954704	95956401		CCTCCATGACAATCATTTGGCTTCAAAAATTATCAGTATTTGAACTTGGAGCCTTTGATT
ASHG19A3A016747	33.9357	13.6668	34.4906	9.18236	44.2953	14.3032	47.6511	73.7831	32.8224	76.3821	4.67076	4.34605	4.72042	3.90231	5.18758	4.0466	5.2166	6.0524	5.1373	6.2149	noncoding	ENST00000426353	RP11-276H7.3	Ensembl	544	chr1	+	16485760	16488378		TTATAGTGACATAATCAGCCCTAATGGAGATGGAATTACCCCATAAAGGCCCCAAGGAGC
ASHG19A3A031050	26.4216	26.4565	28.828	17.5405	26.6982	19.3949	31.2448	27.8571	21.4898	27.0712	4.3244	5.38562	4.47453	4.76349	4.41977	4.5177	4.56306	4.6732	4.59129	4.74585	noncoding	NR_015410	FLJ22536	RefSeq_NR	1904	chr6	+	21666674	22194614		AAAGTGTCCGAACGCCTCGTGGACTGCAGCGGGGGAAATGTCCCTTAAAAGTGCGACGAA
ASHG19A3A030277	84.031	26.8944	71.6728	36.5489	60.8483	69.8495	68.2936	60.6911	49.1233	53.7827	5.9206	5.41319	5.7412	5.79374	5.66394	6.46416	5.75639	5.78629	5.66373	5.72708	noncoding	ENST00000434493	RP1-177I10.1	Ensembl	442	chr6	-	92100030	92102718		AGATAGACCCCCATTCCATGGAATCCAATATTCCCAGACATTATCCTCAATATGTGTCCT
ASHG19A3A018432	62.3477	12.9261	62.6237	23.2742	49.2023	39.6525	67.8072	73.2367	58.2196	70.7978	5.50038	4.25587	5.55525	5.148	5.34746	5.61271	5.74691	6.04304	5.88931	6.11121	noncoding	ENST00000435301	RP11-112L6.3	Ensembl	733	chr20	+	48780000	48782639		TTCATTTGTACTCACTAGCAGAGGGATAAGATTACTCTTTGACTCATCCGGCCCTCCAAG
ASHG19A3A034781	25.6652	27.3621	40.8211	27.576	38.1391	29.5964	60.8751	24.426	25.423	26.8685	4.28789	5.43895	4.95744	5.39026	4.96435	5.16467	5.58195	4.48039	4.81116	4.73395	noncoding	ENST00000413005	RP1-79C4.1	Ensembl	1923	chr1	+	170567994	170616480		TATGGGCAATAAGAATGTTTTAATCCTCACTTCTTGTGCTGTCTGACTCAGTATTTATAC
ASHG19A3A011377	59.1927	82.7847	47.0531	40.3011	62.0647	60.9275	66.1169	46.9872	52.6882	38.8569	5.4281	7.16719	5.15777	5.93462	5.69088	6.25899	5.70889	5.42559	5.75781	5.27011	noncoding	ENST00000431729	RP11-191N8.2	Ensembl	423	chr1	-	222001007	222014008		ATTTGATGAATGAAAACTCCTCACTTGTGCTCTGGTGGTGTTTTAGGACAATGGGCCCCT
ASHG19A3A030941	1896.13	540.441	2001.9	238.041	1046.97	225.085	997.957	811.824	1474.13	877.166	10.4337	9.84519	10.548	8.48598	9.9769	8.22425	9.89352	9.38056	10.379	9.51688	noncoding	ENST00000432823	RP1-80N2.2	Ensembl	898	chr6	+	6692976	6714208		TTTTCATTACGATTCAGCAGAAGCGATGTGCCAGGTCAGCAAATACAACTGCAAAACCGG
ASHG19A3A018718	524.293	52.4902	494.542	49.4534	165.503	64.6819	157.449	139.622	91.1203	158.31	8.50533	6.4659	8.46309	6.22588	7.17436	6.35062	7.03959	6.95665	6.50495	7.21469	noncoding	AL109791		misc_RNA	2110	chr21	-	29327484	29329576		GAAATGATGATCTGTAGTTCGTCTGAGAGAGTTGCAAGATTCTAAACAGAGAGCTTTTTC
ASHG19A3A051098	1258.92	257.142	1291.69	507.12	892.552	572.551	795.604	614.484	740.484	633.986	9.81224	8.8507	9.88999	9.57562	9.71897	9.61365	9.54039	8.99959	9.41996	9.08396	noncoding	ENST00000421937	RP11-458D21.2	Ensembl	666	chr1	-	145373053	145375554		AGTCTCTGGATCTGAAGTCATCCACTTTCCCATTCCTAGCTCACCTCACCCATCGTGAAG
ASHG19A3A043528	551.209	122.738	502.52	154.739	385.642	209.755	421.548	368.038	1496.4	324.63	8.57647	7.7712	8.48869	7.86849	8.45265	8.11939	8.55154	8.29343	10.3953	8.16948	noncoding	ENST00000436340	RP11-195B3.1	Ensembl	463	chr10	+	3308194	3309207		ATATGAGGAACTTAGCAAATGGACTCATTCTTCATTTTCTTCTTCCTCTCTCTCCTGATT
ASHG19A3A041324	176.751	71.8238	143.926	77.1565	102.042	105.909	110.848	97.3552	76.5847	97.9676	6.95561	6.94912	6.71034	6.85981	6.4358	7.0916	6.50566	6.44936	6.26675	6.55757	noncoding	ENST00000418471	RP1-212P9.3	Ensembl	1085	chr1	-	29196994	29203848		AAGGAGATGGTTAAAAGAGAAAAGCCTTTCTCCGGACCCACCTGCAGCATTAAGAACCAT
ASHG19A3A031047	391.072	143.956	359.946	169.197	258.704	193.751	270.48	251.836	273.989	232.346	8.07362	8.0124	7.99744	7.99693	7.84944	8.00007	7.87042	7.76653	8.01437	7.73831	noncoding	ENST00000426374	RP1-135L22.1	Ensembl	387	chr6	+	21354641	21355527		TGTGCCATGTGATCCTCCCTGCAAAACCACAAATCTCCAGTAAAATCTGTAAAGAAAAAA
ASHG19A3A047152	2450.75	227.698	2445.46	844.11	2427.34	899.739	2273.37	6681.16	5219.65	5505.63	10.8331	8.68987	10.8619	10.2929	11.2735	10.2622	11.1795	12.3821	12.1789	12.1012	noncoding	ENST00000441638	AP002856.7	Ensembl	569	chr11	+	131104432	131121711		ACTACCTGCAAAAACACTACTTAAGGTGTCGCCCCCTCTTCATGGGAGTAGACATATTCT
ASHG19A3A032043	85.3996	58.5818	91.5228	63.8094	98.6311	72.6612	99.9479	54.8541	87.8294	49.9747	5.94191	6.64139	6.08473	6.58714	6.38241	6.52415	6.33405	5.64409	6.45296	5.62035	noncoding	ENST00000444229	RP11-527F13.1	Ensembl	583	chr6	+	126498338	126523385		AAGATAGAATTTTGGACCTGGATCACCTGTAGCCTGCCTAGCAATGAAGACCTCATCAGT
ASHG19A3A013598	29.8193	27.5343	29.072	14.1592	32.4881	19.5981	23.4208	16.3811	31.8516	22.3111	4.49184	5.44891	4.48734	4.46903	4.7195	4.53342	4.10647	3.8898	5.09797	4.4683	noncoding	uc002rvu.1	AK094343	UCSC_knowngene	1892	chr2	-	47441087	47572105		AGCTGTCTGTGTGCCTTGCATTTCAATCAGCAGCCTTACAAATGATGATGAGGAGAAGGA
ASHG19A3A050753	141.936	110.732	137.468	74.2666	148.366	117.49	161.43	89.6059	139.309	78.5282	6.63882	7.61683	6.64812	6.80329	7.0054	7.24987	7.07938	6.32836	7.07775	6.25414	noncoding	ENST00000437515	AL358175.1	Ensembl	2504	chr1	-	121102016	121139765	ENST00000441760,	AATGCCTTTCATCTGTGATCTCACATACCAGCCTGTCCTTTCCATTGAGAGGAAAGCTGA
ASHG19A3A031191	52.477	44.9053	56.532	68.0155	55.4624	78.2283	48.4438	54.2845	43.4985	56.9942	5.25893	6.22134	5.40953	6.67303	5.52526	6.63512	5.24106	5.62876	5.50419	5.81073	noncoding	ENST00000445544	HCG16	Ensembl	317	chr6	+	28954576	28956313		TTTAAATGATTCGAATCTTGAGGTTTCAAACTGAACCGTCTTGTGCCTTTTGCCCGGCGG
ASHG19A3A020069	244.098	162.931	195.063	145.344	186.914	211.825	228.618	189.962	264.199	180.336	7.40299	8.20564	7.14429	7.76687	7.35471	8.13489	7.61053	7.37788	7.96607	7.39644	noncoding	NR_002733	DGCR5	RefSeq_NR	5427	chr22	+	18958026	18982141		GCATGGGATTAAGCAAATGTTTCCTAATCATGTTTGTCCCTGTGCTCTGGCTTCTTGACC
ASHG19A3A052539	258.269	109.909	235.958	165.692	260.378	226.599	245.016	234.358	215.968	218.055	7.4828	7.60417	7.40482	7.96406	7.86258	8.23516	7.71373	7.66498	7.6886	7.65089	noncoding	ENST00000424689	RP11-431K24.4	Ensembl	477	chr1	-	8278249	8280589		TCTACCTGAAAACAAAACAGGCACAGAGCACCTCCTGCTTGCTTGTGTGGTCGCAGGGCC
ASHG19A3A045244	106.131	20.9729	91.0552	40.9672	100.476	50.6534	109.627	129.518	73.513	143.525	6.24885	5.01998	6.07749	5.95929	6.41223	5.98149	6.48787	6.84811	6.2095	7.07954	noncoding	ENST00000444042	RP1-18D14.3	Ensembl	363	chr1	-	47643840	47644943		TTGAGGCATCAGCACAATGGACCTGGCCACACCAGTTTATTCCACACCGCTGAGGCTGGT
ASHG19A3A000125	11.9163	426.796	14.5513	257.024	182.661	282.07	187.509	66.0648	65.4396	86.7763	3.21811	9.5341	3.52144	8.59667	7.32203	8.56029	7.30675	5.90753	6.04828	6.39003	noncoding	ENST00000417930	AC092580.4	Ensembl	243	chr2	+	7865931	7870836		CAACTACAGTCATTTGTTCTCAGAGGTCTGGACCAAAGAGAAACAAGAAAAGCTGGAGTC
ASHG19A3A031899	47.5517	595.839	55.4219	279.808	40.895	307.841	47.7024	15.7701	16.6549	35.1043	5.12663	9.97025	5.38223	8.72911	5.06974	8.69254	5.21884	3.83553	4.27364	5.1285	noncoding	ENST00000424162	RP1-60O19.2	Ensembl	419	chr6	+	107143409	107147869		TACTGACGAATTTCACGGACAAAATACTAAGAAGGAAATCAAGTGAATCAAGCGGAGAAG
ASHG19A3A049524	49.7832	5	48.6628	5	26.9814	5	22.4947	30.6303	5	40.1614	5.18745	2.41344	5.20576	2.49059	4.43667	2.36146	4.04002	4.80954	2.32198	5.31456	noncoding	ENST00000435067	RP11-154C3.2	Ensembl	520	chr13	-	46255224	46256554		TTCATTTAGAAGAGTTTCCTTAAGGATAAAGGAAGTATCCAGAACCTACTCTAAGAAAGG
ASHG19A3A028161	191.031	34.2093	168.705	63.0686	131.789	80.3932	184.381	113.821	111.786	95.2855	7.06716	5.78744	6.93485	6.56982	6.8218	6.67816	7.28232	6.67722	6.77868	6.51813	noncoding	uc003jng.2	LOC153684	UCSC_knowngene	1222	chr5	+	43041676	43045370		TAGGACTAAGAAACTTGAGGCTAGGCTGACCCCATGGTTGTTATGATTAGAAATCCGAGG
ASHG19A3A037573	89.715	291.124	99.1403	47.647	113.855	37.1323	103.704	106.181	140.183	115.971	6.01286	9.01917	6.1977	6.16977	6.60202	5.51579	6.39657	6.57084	7.08641	6.79298	noncoding	ENST00000453787	RP11-151D14.1	Ensembl	583	chr9	-	75486643	75489025		AAGAGAAATAAGAGTGACCATATGTTCCTTAAGAGAAGCAAAGAGCAGCTCCTGTTCCTG
ASHG19A3A017470	19.9259	17.8607	29.9113	24.4574	30.3178	34.2953	43.2004	28.2022	19.8162	21.605	3.93755	4.76515	4.52856	5.21861	4.61361	5.39332	5.06064	4.69231	4.49106	4.42465	noncoding	ENST00000443744	RP4-737E23.4	Ensembl	1896	chr20	-	23105704	23113258		AGTTCATTCTGAATTGTAAGGTAACCACTGCAGAACACGAGCCTTTCCTGGGTATGTGTG
ASHG19A3A054960	59.4199	25.8399	52.616	26.4451	41.8247	35.3404	49.2768	47.3043	30.5878	30.0785	5.43314	5.34938	5.3115	5.33	5.10371	5.44159	5.26979	5.43569	5.04769	4.89935	noncoding	ENST00000477499	AC108004.2	Ensembl	787	chr17	-	33614	37038		ATAGAAGAAAGACTCACATTTCTTTGCACCATTGAGCCCATCACTGCAGCACCAGAGCAT
ASHG19A3A045884	390.921	68.0322	279	108.113	212.738	150.412	242.177	156.768	253.636	132.81	8.07274	6.86527	7.64568	7.3456	7.55272	7.62115	7.69513	7.111	7.91394	6.97544	noncoding	ENST00000429099	RP11-117D22.1	Ensembl	383	chr1	-	53814159	53814905		CGCCAGCATTTACTTCATACCTCCCTTTAATCAACTCACTTTTCTCTAAAAGCTTTAAAA
ASHG19A3A050111	168.69	69.1138	159.058	74.9398	102.463	85.5553	111.103	142.166	102.943	126.364	6.88671	6.88893	6.85264	6.81777	6.44063	6.77109	6.51027	6.98059	6.67064	6.90618	noncoding	ENST00000425609	RP11-460G11.1	Ensembl	547	chr13	+	43732766	43733602		TAAACCATCTGTCTTCCCTTCCTGGGGAGTAGCAGGTTATGAATAAATTATGCTGCCAGA
ASHG19A3A037830	97.6821	20.3399	58.8032	26.8328	48.142	31.8452	51.8719	46.7297	33.2971	33.041	6.13539	4.97027	5.46737	5.35118	5.31159	5.28028	5.34674	5.41707	5.15845	5.03513	noncoding	uc004bbt.2	BC035187	UCSC_knowngene	3729	chr9	-	105902809	106087312		ATTGCAGCTATACCCTTTAGACAGGAAACACACTTTCCAGTTCTCCTTGACAGAGAGGCT
ASHG19A3A015597	382.317	121.147	411.32	195.555	299.261	215.352	302.652	259.869	298.448	215.958	8.04058	7.75244	8.18868	8.20679	8.07274	8.15912	8.04827	7.81281	8.13711	7.63527	noncoding	ENST00000425325	AC012354.6	Ensembl	2681	chr2	+	45181802	45195897		TTCATCCCTGCTCATTAGTCTCCTCCTCGGTTGTTTGGTTGAATGTTTCCTAATGCCAAG
ASHG19A3A000366	33.4605	65.6599	24.2697	27.879	25.9337	40.8426	26.5866	17.2793	49.8771	13.9535	4.65126	6.81763	4.24372	5.40704	4.37565	5.65917	4.31094	3.9696	5.68407	3.7579	noncoding	ENST00000456897	RP13-614K11.1	Ensembl	561	chr1	+	4000672	4009411		GATGCTGGGAAAAATGCACATAAAAGGGTCCTGTCTTTGTGATGTCAGCGTGAAGTGGAA
ASHG19A3A036799	305.005	67.4476	293.803	28.8277	150.142	47.4648	136.476	92.4319	106.295	108.95	7.72218	6.85463	7.71608	5.45514	7.02389	5.88417	6.82094	6.3774	6.71248	6.70344	noncoding	ENST00000458683	RP11-108M21.1	Ensembl	858	chr1	+	187061973	187329455		AATCAGGAAGTATATCTAAGTCACCTCCAGTAGCCGTAACTCTACCTTGTCCAGTAAAAG
ASHG19A3A015875	68.3708	26.2032	69.2953	41.8295	64.7853	52.4494	71.8685	62.882	49.2602	56.9785	5.63064	5.37112	5.69288	5.98887	5.75552	6.03565	5.83222	5.83584	5.66773	5.81	noncoding	ENST00000443419	AC073628.1	Ensembl	635	chr2	+	78143059	78145135		AGTATGTGGTGGTATCCACTTACTGTCTACTGCCTCCATAACTCCTAAAGTCTTCTGAAG
ASHG19A3A029463	47.3517	21.4262	33.5805	18.514	24.9596	20.6092	29.0266	26.0009	19.5567	16.2294	5.12179	5.05097	4.6853	4.84138	4.31488	4.60884	4.44824	4.57172	4.47373	3.98899	noncoding	uc003ncv.1	AK092541	UCSC_knowngene	1930	chr6	-	19802394	19804981		ATCTTCCACCAGACTTACAGGTGTTCCACCTGCTTGTAGTTTCGGTAATAATACCAGCTG
ASHG19A3A038537	2215.32	1791.2	2120.98	1703.08	1295.18	1867.56	1242.61	1116.24	2016.16	1128.1	10.6794	11.3716	10.6396	11.2452	10.299	11.2763	10.2372	9.80232	10.8141	9.85938	noncoding	ENST00000431981	RP11-112J3.16	Ensembl	407	chr9	+	35786642	35790429		TCACAGGTACAGCTTGTGCTAGGCAGCCGGTGTTCAATAAATATCGTGCCTAAGGATAAA
ASHG19A3A007229	763.806	244.673	707.388	246.616	559.584	317.315	568.388	592.701	511.236	479.976	9.05339	8.78761	8.97541	8.53988	9.00648	8.74053	9.00389	8.94239	8.88678	8.69805	noncoding	NR_024090	C21orf131	RefSeq_NR	2014	chr21	-	22114913	22175426		tgctgctgtgtccttcccctattggctaaggcttctgacagctttggagattgtgacatt
ASHG19A3A014866	149.739	54.5092	145.816	80.782	141.642	111.944	146.734	101.409	108.153	103.466	6.7142	6.52653	6.73046	6.92489	6.93543	7.17313	6.93438	6.50845	6.73542	6.63626	noncoding	ENST00000420522	RP1-37J18.2	Ensembl	682	chr1	+	4631607	4643481		AAACCAGAGTAAAAGCAACCAAAACAGAGTCCAAGTCAGGGTCCTTCCATCCTCAAACCA
ASHG19A3A043461	476.928	138.828	488.816	162.269	236.526	205.289	229.334	366.396	222.912	317.859	8.36297	7.95586	8.44708	7.93541	7.71161	8.08436	7.61652	8.28769	7.73336	8.14007	noncoding	ENST00000450206	RP11-432J24.3	Ensembl	1013	chr10	-	134247236	134254988		CCCTCCCTGGGAGAAGCTGCAGCTCTGAGGCTACGGTCTTGCAGGTCAGCCACCACCTGG
ASHG19A3A013929	27.8571	14.5186	24.9441	13.3768	23.0128	17.1143	27.7995	20.3953	16.9347	14.7169	4.39722	4.43656	4.27926	4.3866	4.18564	4.32644	4.37879	4.21178	4.29633	3.8427	noncoding	ENST00000440163	RP4-669L17.4	Ensembl	462	chr1	+	439364	453722		AAAGACCCTTGGGGCAGACAAGACAGTCCCTGTTTGACATAATTCCTTTATCTCTTCTCC
ASHG19A3A031707	89.3732	41.3526	99.5131	54.8675	81.0374	51.7778	103.774	47.2886	53.6105	48.6766	6.00706	6.08607	6.20339	6.36838	6.09823	6.01338	6.3983	5.43513	5.78151	5.58453	noncoding	ENST00000431997	RP1-288M22.2	Ensembl	454	chr6	+	72160536	72168577		TCCCTTGTCTTCATGGCCCAGTTTCTCTGACACCGTGTTTATTCTTATGATGACCATGGT
ASHG19A3A032300	597.761	309.546	699.656	302.701	586.927	400.684	617.2	391.477	408.884	355.937	8.68642	9.10817	8.96426	8.84302	9.08174	9.087	9.13417	8.37802	8.57416	8.29343	noncoding	ENST00000420601	RP11-235G24.3	Ensembl	379	chr6	+	161347400	161348194		TTGGCCTCCTGGCTCATCATCCTGCCGGAAGCATCTCCAGCTTGGGGATGTTGGAGGGTC
ASHG19A3A050033	440.154	208.567	474.132	183.353	359.882	197.213	349.615	185.53	212.028	181.766	8.23689	8.56668	8.40662	8.11816	8.34584	8.02505	8.26894	7.34452	7.66462	7.40768	noncoding	ENST00000418076	RP11-37E23.5	Ensembl	437	chr13	+	32872290	32872849		TCAATAGCTTACACGTGCTTCCTGATGCCTGCCTTAACAACAAAAAATTCGTGTCCATAG
ASHG19A3A032105	44.3792	35.2858	42.3577	66.4511	53.6835	50.8766	60.0064	68.1954	22.6054	51.4909	5.03558	5.83831	5.00678	6.64251	5.47785	5.98709	5.56313	5.94989	4.65788	5.66844	noncoding	ENST00000434255	RP1-32B1.4	Ensembl	216	chr6	+	135581133	135582071		TACATGATAGAGTGGAAGCCACAAAGGAAGAAGAAGAAGAGATTCTATCTGGGTATGGAG
ASHG19A3A050072	26.9442	8.69904	12.4221	11.2358	21.3092	15.7135	21.4253	8.74429	32.0705	19.4909	4.3511	3.65858	3.29448	4.15829	4.06382	4.1959	3.96255	2.95929	5.10804	4.27115	noncoding	ENST00000441430	RP11-571G1.2	Ensembl	435	chr13	+	39150776	39153131		CCAAAGCTCTCATCTGTTCTGTATTCTGTTATTTAATATCCACAAGGCTTCATTGCTAAA
ASHG19A3A037384	53.6558	17.9141	52.4409	22.1636	36.5798	23.449	36.8497	46.5887	33.7715	39.1274	5.29146	4.7697	5.30665	5.08201	4.89701	4.80894	4.81967	5.41281	5.176	5.27924	noncoding	ENST00000432488	RP11-16L9.4	Ensembl	662	chr1	+	198985261	199045864		AGTGAACAAGTATTTGTGACTCTCCTTCCAAATGAAATGTTCTACAGAAAGGTGGAAGTG
ASHG19A3A031390	72.0341	71.8477	66.9263	30.7297	58.5343	45.0548	69.4475	50.1288	45.4024	45.2971	5.70692	6.95012	5.65005	5.547	5.60548	5.80658	5.78083	5.51628	5.56486	5.48681	noncoding	ENST00000419956	RP1-187N21.2	Ensembl	2279	chr6	+	34252266	34254545		ATAACTGCTCTTTGGCTCTGTGTGTGAAGATTGGGGGAGAGGATGTAAACTAAGAGTATA
ASHG19A3A013666	368.317	34.2128	340.71	82.2643	173.278	94.0942	213.602	164.803	298.97	135.378	7.98694	5.78769	7.92004	6.94945	7.24242	6.91238	7.50683	7.18039	8.14052	7.00359	noncoding	uc010ype.1	DM004471	UCSC_knowngene	110	chr2	-	56216084	56216194		ATACAATCCCTCACAGTGGTCTCTGGGATTATGCTAAACAGAGCAATTTCCTAGCCCTCA
ASHG19A3A039412	24.664	80.466	18.498	31.1857	11.735	21.5214	14.1283	20.1293	19.3414	18.6736	4.22909	7.12076	3.86502	5.5678	3.09912	4.6777	3.25401	4.18998	4.46071	4.20439	noncoding	ENST00000440492	RP11-288L9.1	Ensembl	441	chr1	-	27986838	27989233		ACAGACGGACGGATAAATGGCTGGAAGAGGAGTGATTGAAAAAATACATTTTAAAATGCC
ASHG19A3A018668	29.5025	17.8495	30.3544	14.6992	26.5559	12.6811	23.4147	15.5066	19.0578	16.4987	4.47743	4.76416	4.54825	4.52316	4.40974	3.86545	4.10603	3.80871	4.44183	4.0144	noncoding	uc002ykx.2	BC051441	UCSC_knowngene	660	chr21	-	19933584	20132130	ENST00000437492,	ATTTATGGTGAGGAGAAAAGCAGCTGGTATCACACTCTACCCAAGTCCCAAAAGCAGGTT
ASHG19A3A029459	427.389	497.419	480.213	427.902	424.354	501.362	406.817	364.384	388.075	334.24	8.1941	9.73644	8.42462	9.33864	8.59331	9.42289	8.49934	8.27881	8.49981	8.20936	noncoding	ENST00000443504	RP11-686D16.1	Ensembl	381	chr6	-	19290549	19321252		ATTGCAAAGGTTTCCCCCGCTGATTCTGCCAACAGAAATGTTTTTATTGTGCTGCTTTGG
ASHG19A3A031134	144.03	67.0545	121.68	78.7748	125.336	86.4138	125.715	101.425	90.8301	109.86	6.65739	6.8474	6.48174	6.8892	6.74911	6.78758	6.69447	6.5088	6.49978	6.71596	noncoding	NR_026775	C6orf41	RefSeq_NR	983	chr6	+	26924771	26991752		GAGGCCAGAAGTCAGAAAACAAGGTGTCTGCAGGACCAACCTCTCCTCTGGATGCTCTAG
ASHG19A3A033220	51.8787	77.1579	59.7239	38.303	97.1982	41.7834	102.241	46.0659	32.0886	39.11	5.24412	7.0566	5.48775	5.85888	6.36022	5.69439	6.37373	5.3951	5.10881	5.27837	noncoding	ENST00000423943	RP11-48O20.4	Ensembl	1113	chr1	+	159931013	159948851		AAGATGAACAACATGACCGGGAAGATTTCCTAATCTCACCACAGCCTGGCTCTACCTTAA
ASHG19A3A047888	197.945	17.6857	180.84	42.6093	85.0153	50.6026	91.7694	96.0054	141.642	92.4885	7.11409	4.75096	7.03997	6.01158	6.16484	5.98002	6.20936	6.43045	7.10328	6.47605	noncoding	ENST00000437598	RP5-1027O11.1	Ensembl	787	chr1	-	88365591	88371397		AGAATCTATTGCCCTCTTTACTTCACAGTGCTACAGAGAGGATTACATGAGCCAATATTT
ASHG19A3A055220	154.591	76.5353	137.905	137.143	148.145	173.532	167.916	148.786	134.271	115.794	6.75729	7.04496	6.65291	7.68238	7.00303	7.83181	7.13913	7.04186	7.02407	6.79105	noncoding	uc003nsj.1	AK094433	UCSC_knowngene	1980	chr6	+	31021983	31027653		CTTTGTTGGATTGGGCTTCATTGTGAAAGAGTGTTTCCTGCCTCCATTAAATCCATCCAC
ASHG19A3A038890	122.251	59.4544	124.588	66.4097	134.862	99.1299	151.599	136.909	126.761	125.085	6.43771	6.662	6.51454	6.64104	6.85868	6.98645	6.98301	6.93184	6.94687	6.89079	noncoding	ENST00000447524	XXyac-YM21GA2.4	Ensembl	452	chr9	+	90479080	90481205		TCCATGGAAAGACCTGGAGAGATTGGCTCACTGCTGAGGAGGCTGCTGCTCTTCCCTTAG
ASHG19A3A000270	117.733	31.7958	122.155	29.8688	98.1426	21.4825	71.0997	89.2301	81.093	51.3605	6.39037	5.67337	6.48739	5.50493	6.37468	4.67483	5.81599	6.32192	6.34446	5.66406	noncoding	ENST00000441942	AC002511.1	Ensembl	474	chr19	+	35897486	35900395		GAAAACCCACCCATCTACCTGCAGGAAAAGagacagggtttcactatgttggccaggatg
ASHG19A3A016157	24.2085	22.0852	17.8341	15.0647	30.0975	22.2146	36.639	22.8245	21.7451	20.781	4.20599	5.09769	3.81634	4.5561	4.60242	4.72551	4.80976	4.37778	4.60693	4.36849	noncoding	ENST00000437631	RP13-221M14.2	Ensembl	384	chr1	+	13146776	13147256	ENST00000438401,ENST00000432559,ENST00000417907,	TTAGCCAAGAGCCTCAGCTTCCTGTAAAATGAGGATGATGATGTCCAACAGCTTATGGGA
ASHG19A3A039138	514.044	515.661	477.859	319.964	492.449	411.767	525.524	234.94	353.963	220.948	8.47791	9.78198	8.41868	8.92175	8.80919	9.12828	8.88232	7.66794	8.37144	7.66943	noncoding	ENST00000428292	RP11-18B16.2	Ensembl	1223	chr9	+	116413235	116445135		TATAAAACCTGATGGGAGGGGAGGTTGCAGTAAAAGCCTTGGAGATGAAAACACTGGACA
ASHG19A3A055331	19.3889	16.4894	24.2454	15.3863	30.7639	22.6461	25.636	13.1845	12.2017	21.5419	3.90128	4.63903	4.24181	4.58428	4.63423	4.75518	4.25459	3.56254	3.88879	4.4207	noncoding	uc011lre.1	CR615666	UCSC_knowngene	891	chr9	-	67579806	67627731	ENST00000417850,	TCACTTTTATTTGTGAAGAACTGCTTTGGCAGCCGTACCCTCAAGAACTGCACCTTCCAA
ASHG19A3A015363	126.373	28.6029	123.6	34.9962	50.9589	32.2839	67.9911	45.9513	41.7776	48.0008	6.48837	5.51345	6.50294	5.73339	5.39839	5.30175	5.75027	5.39168	5.45107	5.56266	noncoding	ENST00000432822	AC019055.1	Ensembl	443	chr2	+	19911475	19917337		AACATATCTCAAGGAGCTCATGAAGTCATCCTCATGCACACAGTTTCCCAGGTGTCAGAT
ASHG19A3A017661	53.6269	35.7084	43.5199	15.0097	46.27	33.208	54.4666	63.6188	39.028	47.3688	5.29035	5.8559	5.04575	4.54933	5.25223	5.34504	5.41531	5.85137	5.36328	5.54537	noncoding	NR_027124	LOC339568	RefSeq_NR	1624	chr20	-	37842423	37853391		ATTCCACCAACCACCAGACAGCTCTCTACAACAAAGAGTTAATTGGCAGCTGTGAGACTT
ASHG19A3A029875	171.052	36.7634	138.136	54.9916	109.112	81.5191	136.203	99.737	99.1626	103.771	6.90785	5.90136	6.6554	6.37205	6.53597	6.69895	6.81718	6.48483	6.61636	6.64104	noncoding	ENST00000447315	RP11-552E20.4	Ensembl	824	chr6	-	40326482	40337213		TGTCACATCAGGGAACCCGACTCCAGAACCCTCTGTAAATATCCCATGGCTTGGCCCTGC
ASHG19A3A038145	3543.85	3981.44	3868.87	1593.68	3465.19	1841.65	3391.83	4041.3	4065.02	3938.42	11.3891	12.3762	11.5529	11.167	11.8225	11.2523	11.8056	11.6545	11.8225	11.6252	noncoding	ENST00000417262	RP11-480I12.3	Ensembl	748	chr1	+	202780089	202781041		TATTTTGTGTAGTCCTACAACGTCTTGTTACTACCCCCTATTACAACACTTATAACTCAG
ASHG19A3A029999	45.7935	29.6809	46.6999	14.3284	35.3573	25.7053	42.1058	27.1888	29.9662	22.9161	5.07738	5.56907	5.14728	4.48513	4.84745	4.95106	5.01709	4.63992	5.02324	4.50435	noncoding	ENST00000430821	RP11-719J20.1	Ensembl	400	chr6	-	49791424	49792495	uc003ozv.1,	CCAAAGTAAGAGCAGCAGATGCTCTAAATCTATTTCCAGGACACCCGTCTCATGATCAAG
ASHG19A3A014132	1111.18	240.016	1053.32	426.138	718.566	467.557	740.238	759.202	746.988	754.73	9.62061	8.76543	9.57434	9.33539	9.39418	9.30762	9.42993	9.28057	9.43087	9.31142	noncoding	ENST00000421071	AC068057.2	Ensembl	482	chr2	-	105365841	105371333		ACATGTTATATTGTGGCCCATGCCCTCCTCCTGAGTTCTTCAGTTTTAATCATTTCATTT
ASHG19A3A018063	40.4084	11.0733	29.032	25.5846	29.2771	25.5063	31.4316	21.8322	24.4965	26.4841	4.90975	4.03361	4.48503	5.27962	4.56021	4.94174	4.57268	4.31501	4.75886	4.71422	noncoding	ENST00000432244	RP11-157E14.1	Ensembl	601	chr20	+	12930985	12932275		TCAAAGGGTAAAACATTGGCTCACTCCTAATGCAATAAATGACACATAAGGTCACAATTC
ASHG19A3A014624	54.7641	30.2313	42.5571	29.4896	65.5913	45.8855	64.3916	47.2691	37.2222	44.3006	5.32041	5.59775	5.01266	5.48884	5.77605	5.83322	5.66715	5.43474	5.30231	5.4561	noncoding	ENST00000420406	RP4-740C4.4	Ensembl	371	chr1	+	2357418	2362089		AGCAGGTGGCTTTTCTTGAGCGCCAACATTCTGCCCGTGGGTGAGTGAGGCCCTGGCTAC
ASHG19A3A009877	228.462	49.127	189.805	86.2707	154.286	96.1622	148.155	156.863	129.834	143.828	7.31008	6.36022	7.10328	7.01897	7.06886	6.94371	6.94927	7.11174	6.97627	7.08351	noncoding	ENST00000442627	AC118653.2	Ensembl	561	chr17	+	69592478	69593419		AAGCAAAGGGCTTGGTGGAGAGCAGAGAGCAAATAGATAATATAAGAATCTCACCCCCAA
ASHG19A3A037678	685.007	915.623	652.911	2777.02	497.655	2699.75	477.942	608.339	483.641	583.38	8.8979	10.5391	8.87011	11.9074	8.82592	11.7792	8.74297	8.98611	8.81001	8.96954	noncoding	ENST00000425666	RP11-389K14.3	Ensembl	1013	chr9	-	93063183	93195771		TGGCAGGGGGTGGGTATAACCTATGTCAGTGTTTTTCAATGTGAGCAAATTTTAATAAAC
ASHG19A3A055332	416.131	203.077	373.734	206.241	348.311	290.385	348.734	348.955	324.736	283.203	8.15617	8.53335	8.05375	8.28502	8.29777	8.60438	8.26529	8.21745	8.25994	7.98813	noncoding	ENST00000441326	RP11-38P6.1	Ensembl	792	chr9	-	67579806	67583159	uc011lre.1,ENST00000448485,ENST00000444791,ENST00000417850,	ATTGACCTCCAGCTCCCAGTTTCAGAGAGTTCTCCCAGTCTCCTGGATCACACTGGTCGG
ASHG19A3A012296	93.8636	69.652	73.9013	51.0751	82.0213	79.8431	95.7361	72.0654	70.2181	61.0252	6.07332	6.90082	5.7865	6.27325	6.11349	6.66649	6.26754	6.02228	6.14439	5.90777	noncoding	G65685		misc_RNA	205	chr1	-	230142624	230142829		TTCTTGGTGGATCTTGCCTCTGCAGCCTCCAGTGGATGGAGCGATGTGTGAGTGTGAGCA
ASHG19A3A015333	31.2036	38.3989	29.4737	7.4119	25.1335	18.8681	24.8716	30.8136	27.8303	27.363	4.5552	5.9661	4.50732	3.63587	4.3267	4.47626	4.20769	4.81831	4.92419	4.76106	noncoding	ENST00000412606	AC096559.1	Ensembl	578	chr2	+	12454442	12701391		GGAGGGGAAAGAGGAAGTCACCTGTGAAATTGTCTTTGCGCTTTGGACTCAAGCCCCCAG
ASHG19A3A013896	267.929	175.453	296.708	159.36	222.866	190.586	221.38	248.316	205.998	236.324	7.53514	8.31286	7.73351	7.90993	7.6218	7.9736	7.55901	7.74634	7.62441	7.75971	noncoding	ENST00000437233	AC084149.2	Ensembl	284	chr2	-	77879538	77881794		CATTTCTGATGGCTTTTATCCATCCTGCCCAAATAAAATAAACAAATTACCCTGCTACTT
ASHG19A3A031012	30.6406	32.7289	41.3546	28.5728	40.2298	81.4489	41.8408	31.1138	28.4436	35.1626	4.52998	5.71698	4.97492	5.44185	5.04373	6.69744	5.00701	4.83155	4.95385	5.13029	noncoding	ENST00000434947	RP3-448I9.1	Ensembl	405	chr6	+	14394556	14404520		AACAGAGCTTGGAAGACCGACAAGTGAACAGTTGATAGTGTCCTGTTCTCCTGTTGTGTA
ASHG19A3A048403	30.4104	29.8362	11.2468	36.7928	28.2426	13.3964	30.261	11.2898	10.9548	7.95294	4.52002	5.57831	3.15509	5.8029	4.50353	3.94977	4.51308	3.32181	3.76857	2.9259	noncoding	ENST00000416385	RP11-206L10.3	Ensembl	4860	chr1	-	677192	685396		TGAAGGAGTTTTCCTGTTGCTCCACTCTGTAAGGAGTTGGAGGGTGATGTTTACTCGTTT
ASHG19A3A017452	831.308	185.97	757.9	313.807	571.319	409.269	652.817	664.027	535.755	352.886	9.18347	8.40193	9.07483	8.8979	9.04053	9.1182	9.22967	9.10043	8.95899	8.28189	noncoding	uc002wsk.1	CR627206	UCSC_knowngene	4392	chr20	-	22255045	22263124		TAAGTTGTGTAGTGAGTTCTTGTTGTGTGTTCAATGCTTCACCTCCACCTCCTCATCGGT
ASHG19A3A009654	52.3607	11.3673	38.7093	20.379	44.9036	31.7681	53.2668	25.0327	24.055	28.9143	5.25597	4.07303	4.88253	4.97106	5.20808	5.27634	5.38593	4.51807	4.73645	4.84045	noncoding	ENST00000480386	RP11-357H14.4	Ensembl	566	chr17	+	46706036	46712294		CCAAATTCTCTACTAGGCCTCCGAACCAAAACGAAGGAAAATCCGTTTTCTTCTTGGGCT
ASHG19A3A041998	49.6949	13.2035	40.3915	14.1866	29.6392	23.4361	39.5238	35.5616	26.9624	33.2244	5.18519	4.28915	4.94115	4.47116	4.58036	4.80779	4.91886	5.01978	4.88325	5.04357	noncoding	ENST00000422414	RP4-781K5.7	Ensembl	1008	chr1	+	234845134	234855723	uc001hwi.1,	CGCATAATGCAAACAATTCAGGTTTCACCCTTTGCAGTGAACTTTGTACAGCTCTCCCAG
ASHG19A3A037264	106.359	47.0108	89.0991	65.0154	66.8061	78.7864	73.6706	95.0958	89.0934	100.486	6.25214	6.2926	6.04748	6.61535	5.80337	6.644	5.8699	6.41576	6.47282	6.59614	noncoding	ENST00000444956	RP11-384P7.6	Ensembl	486	chr9	-	33732972	33738414		CCCACCATTGGCCTTATTTACTGGAATGTTTTTATAACCTTTATTTGACACCTCTTCCCA
ASHG19A3A037951	358.42	263.25	314.584	257.654	379.929	340.157	421.806	270.174	284.173	238.598	7.95056	8.88821	7.81052	8.5998	8.42733	8.8507	8.55295	7.86796	8.06686	7.77291	noncoding	ENST00000415101	RP11-402G3.5	Ensembl	404	chr9	-	117418583	117424654		AAGACGTCTGAGCCATCCCTGTGCCACCACCAAGAGTCACTCCAGCTTCTGAAAAAGCCA
ASHG19A3A015365	34.3967	28.7916	44.8209	72.5722	137.908	76.4723	126.469	46.6618	69.1657	46.6049	4.6876	5.52386	5.08795	6.76684	6.89456	6.60169	6.70334	5.41499	6.12418	5.52415	noncoding	ENST00000438692	AC013400.2	Ensembl	2239	chr2	+	20068620	20077154		TGAAGAGTGAAAGCATGTTGAACACCAAGATGCTCTCCAAAGATGGAGTCCTTCTCTTCT
ASHG19A3A015325	1315.23	193.396	1118.11	373.606	574.061	557.322	663.462	1060.57	649.678	869.838	9.87894	8.46231	9.66236	9.14142	9.04975	9.57562	9.25577	9.74207	9.23057	9.49962	noncoding	ENST00000417473	AC099344.4	Ensembl	499	chr2	+	11534106	11542372		GAACCTTCTCAGCTTATTCAGAGAGGCTTCTTCTTCCTATTTAGTCTCCCTCTGGCTTTC
ASHG19A3A020538	54.3304	39.8413	44.7759	31.9087	44.8185	33.4529	48.4981	29.784	42.9122	28.541	5.30769	6.03142	5.08663	5.59929	5.20513	5.356	5.24291	4.77034	5.48542	4.82323	noncoding	ENST00000450750	RP4-754E20__A.5	Ensembl	951	chr22	+	43796336	43805687		ATTTTACAAATTTAGCCACTGTCACCGGAGGCCTGGCTGAACTTCAGAGTTTCTTCTCCA
ASHG19A3A014169	249.019	52.9926	267.077	70.6156	124.16	84.4007	132.03	173.923	231.1	208.46	7.43079	6.48148	7.58139	6.72907	6.73428	6.75128	6.77077	7.25855	7.78315	7.59104	noncoding	ENST00000445083	AC019100.3	Ensembl	611	chr2	-	108784203	108834297		TACTAGAATGTTCTCTGCCATCCACTAAGCATTGAATCCCTCCAGACACTGTTACAACAG
ASHG19A3A029594	36.1805	25.8581	41.2084	17.0969	35.8499	46.7171	40.4712	32.9439	38.5506	28.7018	4.75632	5.35012	4.97097	4.73014	4.86556	5.85999	4.95424	4.91114	5.34625	4.83139	noncoding	ENST00000456103	C6orf38	Ensembl	537	chr6	-	28616062	28616843		ATTGAAGCTTGAAGAACCAAAATGAGGAAGGCAGAATTAGGAAAGACCCTGTCCGGTGAC
ASHG19A3A017909	444.23	74.8041	395.238	105.104	259.352	164.153	275.318	240.079	264.479	189.287	8.2527	7.01259	8.13102	7.30497	7.85543	7.74755	7.89637	7.69978	7.96807	7.45916	noncoding	ENST00000423020	RP5-963E22.4	Ensembl	542	chr20	-	61798148	61812255		AGAAGAGCAGAGAGATGAAGGCCTCCATGCCACAGCCCAGGCCGTGCACATTTGTGTTGA
ASHG19A3A044647	675.625	157.795	656.179	292.631	475.434	364.429	536.229	536.598	494.656	449.836	8.87971	8.15319	8.87638	8.79187	8.75385	8.95207	8.91018	8.80404	8.83795	8.61851	noncoding	uc001lkg.1	AK124226	UCSC_knowngene	3086	chr10	+	129979399	130115990		TGTCCTCATGTTAACCCCCTTATGCTGTCTCCTCCAATAATGCATGTGGTTTGGTCTCTA
ASHG19A3A014252	100.217	38.2696	45.1382	45.5046	50.2238	45.6023	49.7378	38.5064	41.9092	41.0559	6.174	5.96155	5.10015	6.10555	5.37871	5.82413	5.28387	5.13907	5.45525	5.34517	noncoding	ENST00000457110	AC009312.1	Ensembl	592	chr2	-	118515138	118561750		CCAACACCACTGCCTACAAGATGAACTGCTTCCAAATGATGATAGAGGAAAAACTTTCAG
ASHG19A3A013253	1369.55	180.138	1278.91	386.512	637.451	434.517	669.223	819.898	783.811	880.116	9.93298	8.35295	9.87624	9.19134	9.21234	9.20681	9.26947	9.39271	9.50494	9.52072	noncoding	ENST00000414654	AC092580.3	Ensembl	469	chr2	-	7811734	7812377		TTGTTCTTTTTCTACCCATAAGGGAATGATTCAAAATGTCCCTCCACCTGGGTCCAACCG
ASHG19A3A050342	59.9904	26.8826	47.3287	32.2509	47.8545	29.0351	52.4579	51.0887	38.043	37.568	5.44681	5.41208	5.16572	5.61867	5.30169	5.13435	5.36371	5.54234	5.32918	5.22158	noncoding	ENST00000457858	RP11-276G3.1	Ensembl	428	chr13	+	80378552	80379820		ATCCTCAGGCCTCTGCCTTGTAGGAAGATCCTTTCTTTTAATAAATTACAGAGCTGAGAA
ASHG19A3A017424	29.5101	20.0016	33.3917	23.0882	29.6075	27.7205	38.2281	26.9236	23.3289	24.737	4.47791	4.94468	4.67926	5.13707	4.57897	5.06904	4.87137	4.62384	4.699	4.61292	noncoding	BC004382		NRED	1665	chr20	-	19737034	19738681		CAAGAAAAAGAATATGGGGGCCCAGAGTGCTTGTGTCTGGAGCAGGTCACAGAATTAAAT
ASHG19A3A013749	178.678	108.35	182.292	96.2895	188.072	126.825	206.413	150.442	145.837	133.662	6.96882	7.57892	7.04996	7.17417	7.36254	7.36796	7.44893	7.05492	7.14417	6.98645	noncoding	ENST00000430134	AC007386.4	Ensembl	1018	chr2	-	65257880	65280151		ATCCAGTTCTCCAAGGTGTTCATTTTGACATCCAGCCTGACACTTCCTTCGCACTTTTGT
ASHG19A3A038657	79.6898	21.4259	25.7033	14.5183	41.4308	62.2391	38.8246	34.7696	29.8868	31.1055	5.84797	5.05083	4.31757	4.50339	5.08851	6.28997	4.89475	4.98777	5.01841	4.9498	noncoding	ENST00000439760	RP11-374M1.2	Ensembl	747	chr9	+	45108580	45112467	ENST00000418666,	TGTGACAGAGGCTCCTAGAATCCTGTCTCAAGTGGCCGCCTTCACAGAGGGAGTCACTGA
ASHG19A3A029166	265.837	21.6401	117.748	5	58.0188	5	67.0025	81.9623	36.1197	96.1297	7.52563	5.06761	6.43857	2.49059	5.59261	2.36146	5.72928	6.20215	5.26514	6.53032	noncoding	ENST00000417218	AL592494.5	Ensembl	3662	chr1	+	121138613	121204983		CTTTTATAGCATACGTAGCAATGGACTTCTCTTTTTAAAGACTGCCTAGAATTCTGTAGT
ASHG19A3A030866	3272.93	1338.65	2997.57	2997.87	2373.73	3305.86	2351.54	4376.55	3362.56	3562.19	11.2739	11.0227	11.1637	12.0072	11.2405	12.0478	11.2326	11.7735	11.545	11.5002	noncoding	ENST00000415530	XX-C2158C6.3	Ensembl	439	chr6	-	171045260	171046865		AGTCCCTCTGTCCCTCTGTCTCTGCCAACCAGTTAACCTGCTGCTTCCTGGAGGAAGACA
ASHG19A3A045319	48.0627	103.672	40.0448	139.43	81.5687	166.541	86.8821	32.9883	40.0309	34.4309	5.14101	7.51186	4.93063	7.70729	6.10578	7.76767	6.12756	4.91303	5.3958	5.09719	noncoding	ENST00000457725	AP003774.6	Ensembl	985	chr11	-	64161813	64163303		AAGATCGCCGGCCACTATGGTTATTGACATGTTGTGCTGTCATCTTCCAAAAACTGACGA
ASHG19A3A012747	44.3275	31.2715	42.8913	35.8034	51.9387	45.2627	50.3461	41.283	41.1155	44.9907	5.03425	5.64866	5.02393	5.76489	5.42786	5.81392	5.3001	5.24399	5.43054	5.47785	noncoding	ENST00000419624	AC005392.13	Ensembl	500	chr19	+	43657430	43665014		TTCCAACACTGAGACCATTCCACAGCCTCTGAATGACAAGACAGGCCTTCAAAATCAAGA
ASHG19A3A016424	48.5703	54.7588	47.6531	88.8766	43.9746	102.846	50.9814	50.113	33.3431	55.4901	5.15651	6.53534	5.17531	7.06005	5.17745	7.0443	5.32027	5.51565	5.15933	5.77276	noncoding	ENST00000453636	AC092620.3	Ensembl	680	chr2	+	139362079	139370737		GTGGAACTGTATTCTCTAATCAATATTAGCACATACATATTGCCCCAGACTGTACCTCCT
ASHG19A3A043847	143.26	6.34901	114.123	27.0915	74.3123	33.5863	63.4674	57.2003	90.8462	60.8567	6.65077	3.17064	6.39575	5.36356	5.96293	5.36213	5.64347	5.70532	6.49998	5.9026	noncoding	ENST00000451438	RP11-168L22.2	Ensembl	391	chr10	+	43819112	43823380		GGTATTGACCCTTGGCCAATGCTGTGCAATGGATTAACTAAAGATAAAGATGTTCTATAA
ASHG19A3A037751	46.5023	31.0308	45.9838	25.3478	38.3041	32.9576	42.3971	38.6489	21.9987	24.7655	5.0999	5.63731	5.12609	5.26696	4.97081	5.33104	5.02962	5.14309	4.62309	4.61482	noncoding	ENST00000419620	RP11-332M4.1	Ensembl	395	chr9	-	98361826	98368568		AAATTCAAATTCTCCTGAGGCAAAGGCAGTTAACACCAGTATATAAGGCCAGCCTGGTGG
ASHG19A3A011706	19.0724	21.1504	21.6063	12.6942	28.9847	28.9633	33.9122	22.4166	17.9598	17.8671	3.87612	5.03221	4.08009	4.31488	4.54672	5.13044	4.68885	4.35309	4.37122	4.13543	noncoding	ENST00000428148	RP11-145A3.2	Ensembl	534	chr1	-	225898669	225923976		ATTGTTTTGGATTACTTAGTGGACTCAGCATGGAAACTGCTTGTGTGGCCCAGCTAGGTA
ASHG19A3A013208	130.257	78.1735	144.13	94.0567	124.151	121.206	135.622	118.393	104.482	114.45	6.52403	7.07509	6.71334	7.14445	6.73401	7.29922	6.80882	6.72729	6.68945	6.77687	noncoding	ENST00000452701	AC011995.1	Ensembl	574	chr2	-	2838035	2842163		TTTTTCAGTCCCTGAAGCTGCTGCTCTGCCCACTCAGGAAGGTGAGGAAGGCAGACGACA
ASHG19A3A008756	2201.57	439.282	2271.98	1187.67	1298.64	1267.3	1404.56	1691.75	1394.98	1897.23	10.668	9.57182	10.7493	10.7568	10.3027	10.7366	10.4283	10.4037	10.3086	10.5797	noncoding	uc002jiu.1	AK094963	UCSC_knowngene	3032	chr17	-	70067183	70112157		AAACTCTGGATCTGAAGGGAATGTTCATGACTATTTCATCCCTCCTGCTGCCTTGGAGAA
ASHG19A3A037037	332.464	87.0697	364.241	141.678	344.648	166.921	326.317	276.623	160.236	281.002	7.84944	7.24786	8.01531	7.73124	8.28264	7.77075	8.16055	7.90105	7.27314	7.97887	noncoding	ENST00000272546	RP11-143M1.7	Ensembl	369	chr9	-	52452	73344	NR_002836,NM_021965,ENST00000510760,ENST00000445081,ENST00000426020,	AGCCACTGCCCTGGAGGACCAGGGGGAGAGTTTGGAGTGAAGTTTAATGTTGCCAATGGA
ASHG19A3A015246	46.0171	24.2688	39.9571	12.357	38.697	15.5808	38.4196	28.0071	41.492	33.1923	5.08552	5.24779	4.92742	4.27829	4.98476	4.18339	4.87895	4.68117	5.44241	5.0424	noncoding	ENST00000444079	AC093326.3	Ensembl	762	chr2	+	558203	578145		TCAGAATGCTAGGCTGTCGCTGGTTGTGGATTGAACTCTAGCATCTTATCTCTATTCTAG
ASHG19A3A018126	328.792	66.0936	317.43	109.904	199.86	170.658	251.328	216.876	297.556	169.835	7.83248	6.82558	7.82227	7.36918	7.4607	7.80641	7.75346	7.56212	8.13343	7.3109	noncoding	ENST00000439450	RP5-1097P24.1	Ensembl	439	chr20	+	22201191	22203921		CTTCAATAGTGAATTAGGTTCCCTCTACCATCTGAAATGTTACAGTTCGATAAAATAGGT
ASHG19A3A039244	55.3778	31.1678	50.0723	30.5615	51.8922	41.3581	64.3655	55.4207	44.9142	48.7281	5.33751	5.64425	5.24291	5.54022	5.42656	5.6788	5.66646	5.65856	5.5515	5.58579	noncoding	ENST00000441473	RP11-343J18.2	Ensembl	316	chr9	+	128819858	128921892		ATTCTGTGGCAGAGATTAAAACAATTTCAGAAGCAGGCACCCAATCCTTCTCTTTGGATG
ASHG19A3A051319	28.0795	25.4188	39.7757	12.8385	29.7878	11.2789	31.9639	21.7719	24.4603	30.2355	4.40793	5.32241	4.9217	4.32841	4.58754	3.68073	4.59705	4.3106	4.75686	4.90884	noncoding	ENST00000488578	RP4-565E6.1	Ensembl	669	chr1	-	146093233	146130539		TTCTGCTTCTGGAGCCTAAGATGGGAAAATGGCAGGTGTCGCAGGTTGCAGGGGAAGGTC
ASHG19A3A017496	35.7775	16.4251	41.6877	10.1123	32.2312	6.12666	31.6656	25.6578	53.256	19.7911	4.74026	4.63254	4.98535	4.02115	4.70565	2.83	4.5828	4.55338	5.77222	4.29386	noncoding	uc010gdi.2	LOC284798	UCSC_knowngene	770	chr20	-	25123633	25129361		ATGTTACTGATGACATATCGGTAAGGTTCTCCAGGCCCAATTCTTTTTGGGGGACTTTGG
ASHG19A3A037062	295.799	37.8271	249.947	48.4783	153.257	62.792	176.877	115.005	144.102	92.8815	7.6779	5.94573	7.48377	6.19536	7.05869	6.30538	7.21959	6.69303	7.12649	6.48174	noncoding	ENST00000424605	RP11-125B21.2	Ensembl	746	chr9	-	2535651	2570754		ATATGAGAAATGTCACCTCCTGGCTACCACAATAATGCAACTAGGAGTTCTGGTTCTCCG
ASHG19A3A037445	2897.97	1413.21	3081.28	2737.98	1991.7	2924.81	1951.3	1727.63	1794.66	1800.08	11.0805	11.0839	11.2064	11.8902	10.9713	11.8802	10.9442	10.4382	10.6538	10.5037	noncoding	ENST00000377547	RP11-374M1.5	Ensembl	439	chr9	-	45001906	45003117	ENST00000454331,ENST00000451009,ENST00000421418,	GATCCGTTCACATCTGGAGAGTTTATTTATAACTCCCTCTATAACTCTCTGTTTGGAGGC
ASHG19A3A037807	125.101	65.5092	115.092	56.4142	106.007	77.4423	121.792	112.422	105.246	82.9038	6.47157	6.81415	6.40761	6.40822	6.4924	6.62044	6.64812	6.66031	6.69813	6.32957	noncoding	uc004bad.1	AK057451	UCSC_knowngene	1544	chr9	-	102348067	102582171		TTCGAGAAGATTTTGTGGCCTTTCTCAGCTGTCTAGGTGCTGTAGGTGCTGTGTTTCTAT
ASHG19A3A013734	81.9551	35.7313	73.4103	40.1128	57.3571	59.6744	74.9673	57.2528	50.5809	59.9485	5.88706	5.8568	5.77711	5.92772	5.57447	6.2243	5.89457	5.70651	5.70399	5.8823	noncoding	ENST00000448204	AC114752.1	Ensembl	289	chr2	-	64557619	64559265		TGCCCTTTACTCTGCGGAGCCCAGCTTCCTACTGCAGTAAACTCTCACATGGCCAAGAAG
ASHG19A3A039304	22.9556	5.74773	27.196	13.4735	21.991	23.2205	28.5293	22.7428	10.594	23.3436	4.13654	3.04649	4.39658	4.39609	4.11545	4.79186	4.42233	4.37425	3.72851	4.53015	noncoding	ENST00000448988	RP11-372M18.1	Ensembl	492	chr1	+	209498800	209501877		TGAGAGACTGACTCCACACAGCTTTATCTCACCTCAAGGAAATGCTAACATACGCCATCA
ASHG19A3A000052	49.8267	29.5439	58.0495	37.2322	64.0674	39.7084	58.9016	59.736	41.315	47.5302	5.1896	5.56077	5.4471	5.8175	5.73989	5.6152	5.53529	5.76647	5.4364	5.54958	noncoding	DQ860411		RNAdb	773	chr20	-	61726844	61733671		CTGGAACCACCCACTCTGCAACCAGCCGTGAGGCGTGAGGCTCACTCGGAAGCTCCCGGA
ASHG19A3A010827	6197.85	1471.65	6185.13	3156.23	4319.85	3873.78	4390.34	7409.12	5074.84	6642.66	12.2722	11.1288	12.2913	12.0797	12.1484	12.2784	12.1887	12.5258	12.1376	12.3757	noncoding	ENST00000458662	RP11-122M14.3	Ensembl	174	chr1	-	211889269	211898744		TTCCTTAGAATGAGGACCCTGCTCAGTTGCCCCCTCCCAGTCATGTGGTGAGTACTGGGA
ASHG19A3A031281	64.8786	20.2594	53.3319	11.7011	42.3042	20.8661	31.7535	47.6351	23.4767	42.515	5.5551	4.96426	5.32778	4.21067	5.11933	4.62715	4.58782	5.44504	4.70694	5.39779	noncoding	ENST00000430364	XXbac-BPG181B23.4	Ensembl	2141	chr6	+	31409443	31414750		TTGATATGAACGTTTTCTCCCACAACTGATTGACTGGACTTTTGTCTCAGGGCAGAGGGA
ASHG19A3A015366	332.817	131.654	341.671	258.947	278.497	360.486	255.093	320.58	253.206	270.448	7.8515	7.87248	7.92367	8.60916	7.96377	8.93923	7.77798	8.10185	7.9109	7.93213	noncoding	uc002rdf.2	BC068572	UCSC_knowngene	3008	chr2	+	20068620	20084807		ACAAAACACAGTCTGACTTAGAGATTCTCTGGCATGACTCTCTTCCCCACTGTGTACACT
ASHG19A3A040632	238.277	98.1177	244.737	5	112.895	8.16085	90.3518	48.852	24.1482	56.7199	7.36746	7.42924	7.455	2.49059	6.58859	3.18243	6.18614	5.48068	4.7414	5.80432	noncoding	ENST00000420865	RP11-309M23.1	Ensembl	588	chrX	+	950955	955100		CCGTCAACAAAACGCTAATAAGTGCAGAAAGACTGTTTAGCAGGAAACATGTCCAAAAAA
ASHG19A3A018009	56.28	65.6785	56.1164	37.4499	52.9669	49.7425	79.84	50.8316	58.6215	51.6669	5.35896	6.8185	5.39929	5.82428	5.45925	5.95631	5.99779	5.53471	5.89819	5.67285	noncoding	ENST00000419003	RP4-779E11.3	Ensembl	480	chr20	+	4173713	4176375	uc002wkq.2,	TTTGTGCAAACCTCAGAACTGTGTCCTCCAAGGGCCTGGGGTATTTGGCAGGCGCTGTCT
ASHG19A3A013597	20.7637	23.5824	29.4715	23.9218	38.1018	35.0132	40.7899	59.5744	22.2541	20.5396	3.99732	5.2019	4.50704	5.18631	4.96266	5.42684	4.96628	5.76268	4.63871	4.35147	noncoding	ENST00000448713	AC073283.4	Ensembl	577	chr2	-	47419543	47572128		GGCAGACAGTGAGGGCAGGATGGTAGAAAATGTGTTGACTCAGTGCCAGACCCTGAACTA
ASHG19A3A037115	53.4208	28.017	44.7156	7.92964	75.5372	11.3347	56.5703	31.9571	34.6481	26.9513	5.28539	5.47484	5.08324	3.71818	5.98839	3.68696	5.4679	4.87118	5.20918	4.73867	noncoding	ENST00000452685	RP11-74C3.1	Ensembl	561	chr9	-	12098659	12159147		CAGTCCTACTGCCAACCGTGTTAGTTACTTTACTTGTTTAAATCTGAGTTGTTGTAAAAA
ASHG19A3A046110	27.7331	59.0379	36.0316	16.5136	35.2961	10.1388	42.3051	27.6313	21.3216	21.2022	4.38888	6.65311	4.78082	4.67917	4.84476	3.51327	5.02656	4.66073	4.58123	4.39827	noncoding	ENST00000448572	RP4-705F19.2	Ensembl	454	chr1	-	54878380	54879139		ATGAGAGACCCATGGGACAGACTCAAGCTGTACCCTGAAGCAGAGCTGCCCAGTTGACTG
ASHG19A3A042806	20.7892	13.2445	26.86	12.1456	31.9543	26.4087	26.6156	20.1786	15.9163	14.1358	3.99964	4.29495	4.37848	4.25673	4.69108	4.99493	4.31256	4.19405	4.21706	3.77741	noncoding	ENST00000422763	RP11-346D6.6	Ensembl	570	chr10	-	54211073	54230293		ATTGTACCCTTCAAGCAGCCCTGGAGAGTTTATCTCTGCATGCTGGAGCTAATAATAATA
ASHG19A3A014131	234.147	127.211	108.865	155.774	127.473	163.221	141.089	518.52	474.093	422.92	7.34265	7.82766	6.32935	7.87859	6.77233	7.73969	6.87331	8.75385	8.78525	8.52102	noncoding	uc002tcj.1	AK096621	UCSC_knowngene	2436	chr2	-	105363095	105374177		CAGGAAAATGTAAGGAAAATTGAAGGTGTTCTCAAGTGTGTCTGCTGCTGCCTGACACAG
ASHG19A3A043863	16.6257	33.2631	46.6853	11.201	22.5518	19.045	34.5495	11.9349	16.1542	17.8315	3.68107	5.74348	5.147	4.15491	4.15561	4.49167	4.71903	3.41249	4.23586	4.1325	noncoding	ENST00000431737	RP11-168P8.2	Ensembl	1974	chr10	+	44354858	44390881		TGAATTGCGCACGAATTTTTACACAGCGCCAAAGGAAACTGCCTGTACTTACTGTTGTAG
ASHG19A3A052048	3006.55	3384.07	2746.65	467.93	2971.11	543.732	2859.06	1762.59	5134.42	1811.66	11.1429	12.1846	11.0251	9.45938	11.6001	9.54226	11.5432	10.4645	12.1534	10.5141	noncoding	ENST00000417705	RP11-54O7.3	Ensembl	1389	chr1	-	852249	855072		CTTAGGGCAGACCCCGACTTCAGAATTTATACAAATAAATGCAATGAAAAGTGCTGGCAA
ASHG19A3A012637	131.679	775.448	130.207	41.6395	356.928	56.6946	348.709	103.694	313.252	100.901	6.53639	10.3359	6.57305	5.98187	8.33133	6.15133	8.26489	6.53782	8.21061	6.60245	noncoding	uc001hwe.2	BC040195	UCSC_knowngene	2856	chr1	-	234663637	234667522		CTACACTACGGATTTCTTAGGATAATTTTGCCCTTACTTAAAAGAAACTGACAGATGTAC
ASHG19A3A046702	539.153	72.5328	486.287	139.087	325.263	202.709	349.807	346.755	319.708	305.207	8.54352	6.96512	8.44012	7.70354	8.19462	8.06382	8.26957	8.20874	8.23657	8.08851	noncoding	ENST00000427547	AL162400.1	Ensembl	157	chr1	-	63543751	63544702		GAAAACTTTGGGCACAAGCTGGAAGGTCATTTACTGCAAACCACTATCTCCCAGCTAATC
ASHG19A3A016939	58.1232	8977.8	61.4415	1356.46	146.562	1473.9	155.121	54.6542	114.974	76.4771	5.4034	13.4127	5.52899	10.9371	6.9885	10.951	7.01983	5.63859	6.81777	6.21642	noncoding	ENST00000412427	RP11-380J14.1	Ensembl	4676	chr1	+	17516277	17524112		CAGCGAAATCTACCAACCAAAGAGGATGTCCATACCTGTCTTTTTCTTTCTTCCTTCATT
ASHG19A3A013881	770.202	17.1776	753.359	941.323	355.502	1020.98	344.001	1394.97	1882.99	1487.46	9.06734	4.70428	9.06359	10.4352	8.32514	10.4389	8.24518	10.1349	10.7186	10.2372	noncoding	AL832916		RNAdb	1390	chr2	-	75155396	75156763		GGAAATGAATCCTCTTGTCACATTTGAAGTTATCAGTCATCAATAAAATGGGGATTTGTT
ASHG19A3A038350	162.336	69.9393	137.423	71.2937	131.068	85.8093	154.478	122.841	110.657	95.8707	6.83015	6.90836	6.6468	6.74076	6.81302	6.77426	7.01461	6.78021	6.76855	6.52703	noncoding	ENST00000443688	RP11-390F4.3	Ensembl	472	chr9	+	6718809	6719370		ATCTAGTCAATTTGAACCACCTCCTCAACCACCTATGAGGGCCTAAACACTCTTTCACTC
ASHG19A3A019187	86.3705	109.838	76.3674	160.498	128.058	178.459	117.93	139.851	287.704	149.307	5.95736	7.6029	5.83479	7.91798	6.77839	7.87482	6.59751	6.95984	8.08436	7.13469	noncoding	ENST00000427447	AP000569.8	Ensembl	9124	chr21	+	35303463	35349992		CTATGTGAGATTGTATTGCAGGGCTCACATTTATTCTCTCAGCAGCTCATTGCACAGACA
ASHG19A3A007301	223.006	33.8925	154.116	71.8524	109.565	85.3135	118.53	190.712	152.742	143.262	7.27268	5.77174	6.80627	6.75142	6.54214	6.76833	6.60447	7.38391	7.2081	7.0758	noncoding	NR_024411	LOC254312	RefSeq_NR	946	chr10	-	10976903	10994126		CGTGCAGAAGACCGAGGAGCCATTGGAAAAGAAAAAGAGAACATATATCCCCCTACCTTT
ASHG19A3A033887	23.701	21.6318	15.8692	16.4679	27.6887	28.4228	33.8487	30.0888	20.8328	14.4582	4.17589	5.067	3.6491	4.67512	4.47439	5.10407	4.68422	4.78484	4.55268	3.81402	noncoding	AK127523		misc_RNA	3301	chr7	+	2757466	2766694		ATTTTAAAAAGCAATTTCCAAGAAGCGTCCTGGGGTCACCACGCGTTCAGTCCAACTCTT
ASHG19A3A018142	27.0885	12.1952	25.2548	10.1831	25.0935	17.3393	30.3941	18.3846	6.11274	20.1834	4.35917	4.17267	4.29386	4.03037	4.3235	4.34562	4.52002	4.06244	3.12145	4.32464	noncoding	ENST00000437012	XXyac-YX60D10.1	Ensembl	797	chr20	+	23778777	23786300		TCATAAACCGATCCCTAGCTGGAAATGATCCTAACCTGTGGAAGCTCCTGAATTGAGTGA
ASHG19A3A043020	90.3388	77.2688	78.465	44.6748	97.2097	68.6141	88.1199	75.4987	101.278	54.7287	6.02103	7.05889	5.87413	6.07834	6.36084	6.44063	6.14552	6.0851	6.64603	5.75467	noncoding	ENST00000429070	RP11-589B3.6	Ensembl	606	chr10	-	81388512	81391944		AGCATCCCACCATCCATTGCTGCTGCATCAAGGTATTAAAAAGAGAGACAGAAGGAAGAG
ASHG19A3A036809	161.17	62.4751	178.91	50.9868	113.054	59.3839	118.3	98.8173	75.7541	92.0201	6.82094	6.73997	7.02492	6.27018	6.59073	6.21741	6.60051	6.46994	6.24959	6.4687	noncoding	ENST00000427337	RP11-445P19.1	Ensembl	424	chr1	+	187412759	187446354		ATGTGGAGAAGAAAGAACACTCAGATGTGCCCTGGAGACTTTCCTTTTATTTTTAAACAG
ASHG19A3A037460	77.857	43.6596	54.7565	45.7233	73.1363	63.0474	76.888	50.7267	47.1449	57.0927	5.81423	6.17529	5.36552	6.1101	5.94089	6.31257	5.93528	5.53172	5.61127	5.81269	noncoding	ENST00000418666	RP11-292F9.1	Ensembl	931	chr9	-	46270785	46274928		TCACCGTGAGGTGTGTGACCCATGCTCACATCCAGGGGCCACTCATTCATTCAGGAAACA
ASHG19A3A040640	92.7342	38.6118	105.6	117.03	111.208	126.444	106.299	84.1286	78.4676	74.6977	6.05818	5.97589	6.28429	7.46045	6.56581	7.36254	6.43752	6.23828	6.29694	6.1822	noncoding	ENST00000432272	RP13-297E16.4	Ensembl	382	chrX	+	1853009	1874878		GAAAATCAAAGAGGAACCAACCCAGAAGTATCCCCCAGGACAAATCATTAAGGGGGAAAA
ASHG19A3A000294	51.625	42.6361	50.9473	30.1333	33.7909	56.9312	44.757	48.9388	33.2269	28.985	5.23671	6.13659	5.26696	5.51565	4.77927	6.15828	5.11954	5.48314	5.15596	4.84349	noncoding	ENST00000446372	SFTA1P	Ensembl	873	chr10	-	10826401	10836877		TTCCCTGTGACCTCCTGCAAATAAGGACAGGGACATACTAGGTAGGAGAAGGCAGTTACC
ASHG19A3A049455	260.102	126.214	249.779	146.486	243.162	179.458	269.777	190.035	169.897	184.318	7.49404	7.81528	7.48243	7.78119	7.75364	7.88244	7.86612	7.37824	7.35715	7.42723	noncoding	ENST00000414480	RP11-14O22.1	Ensembl	511	chr13	-	38055603	38058906		TGTATCATCTCCTTTTCCTTGCTCCATCCTGCTACCTGAAAAATGGATGTGGTGACAAGC
ASHG19A3A037076	22.8573	25.168	17.0934	15.7941	20.1285	15.7673	22.7926	21.5475	16.5607	25.3541	4.12954	5.30596	3.75547	4.62026	3.96938	4.20017	4.06116	4.29622	4.26592	4.64995	noncoding	ENST00000438147	RP11-509J21.4	Ensembl	676	chr9	-	3684075	3689626		GTTTTGCTTTATTTGCTCCTGGTAAAGTCCGCATTTAAAAATAACAGTCAGCTGGGCGCA
ASHG19A3A013922	68.4134	28.6597	69.9519	26.5457	56.7644	50.5841	69.7063	59.2466	48.0185	51.9691	5.63157	5.5173	5.70633	5.33519	5.55767	5.97955	5.78724	5.75511	5.63572	5.68134	noncoding	ENST00000437290	AC010105.1	Ensembl	687	chr2	-	82704258	82765835		CCTTATCCAGCCAATAATGGAGTCATAAAAGTGTACAATATTCTAGGCCTCCTGCTTCAG
ASHG19A3A031751	136.992	74.2701	109.105	225.239	60.1837	208.127	58.1583	45.1364	61.8465	50.9178	6.5891	7.00174	6.33194	8.41188	5.64694	8.10668	5.51369	5.3669	5.97353	5.64982	noncoding	ENST00000435151	RP11-46B11.4	Ensembl	260	chr6	+	79980094	79980669		GGATTTATAGGCTATAGCTTGGAGCAGATAGTATGAATGGTGATATATGATAAGAGTATC
ASHG19A3A017416	84.9718	37.887	75.4384	35.8252	67.7232	42.605	77.4917	64.6078	51.9377	48.2766	5.93528	5.94802	5.81776	5.76614	5.82274	5.72438	5.94989	5.87323	5.73698	5.57154	noncoding	uc002wrh.3	HSPC072	UCSC_knowngene	1951	chr20	-	18768614	18775228		TGTCTTCTTGGATGGGCTCTCCACATCTTCCACCACGAAGTAAAAACAATTCTTGTGGGT
ASHG19A3A044197	98.0652	33.6828	89.0768	30.4932	75.4435	60.2053	98.227	62.1983	71.8309	63.1863	6.14223	5.76226	6.04674	5.5363	5.98727	6.23853	6.30709	5.8214	6.17751	5.95135	noncoding	ENST00000436500	RP11-514F8.2	Ensembl	370	chr10	+	82409552	82413488		CACGCTACCTCATCCTTTATGACACCCTTTGATATGTTGCTTTTGATGCATTTCTTTGTA
ASHG19A3A014204	4053.07	29468.8	3986.73	26201.6	8061.97	28107	8099.41	32442.4	25346.5	34853.7	11.5962	15.0461	11.591	14.9689	13.0957	15.0076	13.1257	14.6724	14.4796	14.7714	noncoding	NR_024373	LOC541471	RefSeq_NR	557	chr2	-	112186889	112252692	NR_024206,NR_024205,NR_024204,	TGGCCAGTCTCTGTGTGTCTTAATCCCTTGTCCTTCATTAAAAGCAAAACTAAAGAAAAC
ASHG19A3A037578	52.0302	31.0266	38.8719	34.0338	51.5082	39.8096	46.7856	33.3771	57.1578	38.3177	5.24814	5.63701	4.88971	5.69193	5.41429	5.61867	5.18736	4.9295	5.86624	5.2474	noncoding	ENST00000435735	RP11-180A14.5	Ensembl	2625	chr1	+	200890121	200935658		TATGAACAGATGCGGGCCTTGGGCACTATTTCCTGGCTGCTGAGGTTTATTTGCAATTTT
ASHG19A3A043537	42.9742	12.1357	28.895	10.856	21.0249	11.9209	19.6435	23.9113	25.0683	21.9913	4.9925	4.16595	4.47694	4.11196	4.03912	3.76527	3.82016	4.45042	4.79079	4.44916	noncoding	uc001ihd.1	AK095699	UCSC_knowngene	2390	chr10	+	4426437	4452804		ACTCCCGGTCCGCATTTGGGATTCTGTATGTAAACCTCAGAATAAATTCAACAAAATTTG
ASHG19A3A041574	63.2235	71.5463	55.1284	59.348	61.1793	83.2624	54.8482	57.5926	79.977	57.9422	5.51922	6.94268	5.37384	6.48093	5.67073	6.72899	5.42499	5.71622	6.3273	5.83503	noncoding	ENST00000439434	RP11-265D19.6	Ensembl	405	chrX	+	134530353	134531689		AGAGTCATGTGGCTTATGTGCTGAGGCCTGCCCAGAATTCTGAGATATTAATTATAATTA
ASHG19A3A044402	122.474	39.2714	113.847	44.2207	87.7346	55.4253	111.804	86.7222	190.361	72.8254	6.44063	6.00346	6.39221	6.06333	6.20968	6.11739	6.51943	6.28108	7.5099	6.14954	noncoding	ENST00000442188	RP11-107I14.2	Ensembl	382	chr10	+	103070774	103071262		TCACATTCCCTAAATACTAATGGCAGGGATTTGCTGTGCCCCATGGCTCAGTTAAGTTCT
ASHG19A3A038782	46.7793	8.89737	59.4479	15.636	44.1381	21.6526	46.9257	14.4649	41.8685	39.6171	5.10599	3.69663	5.48209	4.60647	5.18215	4.6868	5.19212	3.70137	5.4539	5.29647	noncoding	ENST00000423681	RP11-171A24.2	Ensembl	648	chr9	+	76986446	76998446		AGTGATCCTGAAGGGCCACCAAATAAACCTTTGGATGCTTACCTCTATACTTCCTATTGA
ASHG19A3A017858	26.4952	14.9523	27.9533	22.8028	26.658	22.7616	20.5823	13.7234	16.1506	17.7428	4.32756	4.48217	4.43473	5.12084	4.41702	4.76443	3.89607	3.62262	4.23575	4.12517	noncoding	ENST00000424662	RP4-614C15.2	Ensembl	593	chr20	-	57927249	57932829		ATTCCATGCCAAGCTTTGTCTCCTCAACAAAGTTGCTCTGCTTGAGCCAGTGAATTCTGT
ASHG19A3A041790	46.1735	27.3957	49.6943	23.205	53.7305	16.8767	56.6162	37.9599	26.119	30.5607	5.09095	5.441	5.23329	5.14427	5.47965	4.30211	5.46986	5.11806	4.84315	4.92327	noncoding	uc004fnm.2	U00684	UCSC_knowngene	552	chrX	+	154697946	154716706		GGAGCCTTCCTACCGCTGGTGAAATCTAGGAGTGGCAGTTGAGGGCTTCTGTTCACAAAG
ASHG19A3A030059	49.9519	6.95911	49.1986	5	26.0051	9.44515	24.5271	36.1031	72.815	34.2691	5.1929	3.31426	5.22171	2.49059	4.37977	3.40258	4.18313	5.04326	6.19711	5.09056	noncoding	ENST00000425089	RP11-524H19.2	Ensembl	586	chr6	-	54704915	54705653		AAATGTTACGATGATTGAGGGCTGTACTGGTATTTGGTGGGCAGGGAATGACAATGTCCT
ASHG19A3A015759	2397.44	345.811	2387.78	829.187	1426.11	905.829	1549.03	1971.18	1414.11	1765.82	10.7999	9.26314	10.8254	10.2719	10.4416	10.2745	10.5782	10.6396	10.327	10.4789	noncoding	ENST00000450944	AC023115.4	Ensembl	574	chr2	+	67551758	67552436		AATATTATGTCAGTGAAACCAAATAATGTGTCTCGGTTCCTCCCCCTGAGCATTCCACCC
ASHG19A3A015480	1706.73	611.876	1623.74	33.093	1246.64	45.2885	1144.73	1009.01	1228.06	1126.15	10.2506	10.0021	10.2159	5.65308	10.2423	5.81537	10.1058	9.67688	10.1336	9.85403	noncoding	uc002rng.2	AK123934	UCSC_knowngene	1512	chr2	+	30573783	30575295	ENST00000421976,	CATGAGAATTGGGAAGAGAGAAAGCCTATAGTGATAATAAAGTCAAATTATCCTAAACGC
ASHG19A3A044180	37.614	5	51.0151	5.335	24.092	8.3913	26.191	7.52552	18.8627	15.5588	4.80572	2.41344	5.26794	3.25519	4.26137	3.22814	4.28806	2.7963	4.42961	3.93038	noncoding	ENST00000453174	MBL1P1	Ensembl	818	chr10	+	81664653	81691557	uc001kbf.2,	CTTTGATATAATGCCTCATTCAGAACTTCATTGGCAGAAGTTGACTGAGATCAGAGGCCC
ASHG19A3A013209	85.674	38.5498	73.028	43.8088	75.3896	54.8041	82.6293	57.2508	58.6772	60.529	5.94655	5.97318	5.77035	6.05005	5.98621	6.10127	6.05019	5.70641	5.89933	5.89504	noncoding	ENST00000437610	AC011995.3	Ensembl	578	chr2	-	2874329	2875003		CTGCATGGAATAATGAACCCACAGCTTTGGTGAATAGGCAGCCACCTCTGCCACATATCA
ASHG19A3A040577	386.588	204.665	333.16	474.393	317.926	615.395	340.238	266.441	326.394	212.358	8.05605	8.54248	7.88976	9.47968	8.16612	9.71954	8.22612	7.85059	8.26689	7.61259	noncoding	ENST00000433825	XX-FW83128A1.2	Ensembl	341	chrX	-	153562309	153563387		GGGTTGTAGCTTCTTCCTTCACCAACTCTGTTACTTCAGTATCCCTTTTGCACTTTCAGC
ASHG19A3A000272	14.7544	24.9889	17.0505	18.4229	30.9388	23.8591	39.6728	20.6063	31.874	20.7238	3.51621	5.29515	3.75152	4.83354	4.6421	4.83675	4.92453	4.22798	5.09864	4.36355	noncoding	ENST00000442358	RP11-404O13.1	Ensembl	649	chr1	-	158101833	158110420		TGGTCAGCTTTTCCTCAGTGGAGTGGTCAGCAGTCCAACTACCAGGGCCAGAGCCCCATC
ASHG19A3A049607	370.996	143.477	377.031	146.548	230.915	165.493	278.861	196.212	218.038	183.04	7.99791	8.00534	8.06595	7.78222	7.67542	7.75924	7.91608	7.42217	7.70134	7.41873	noncoding	ENST00000423442	RP11-168P6.1	Ensembl	1058	chr13	-	54689923	54707001		GCATCCTGTCTCCCATTTTTGCTAAAATTCTATCTAGAGAAAGAGCTCATTTTTAGCTAA
ASHG19A3A018418	160.489	58.0303	157.343	74.4346	109.449	82.0415	127.483	145.124	119.018	114.839	6.8139	6.62594	6.83572	6.80613	6.54034	6.70769	6.71674	7.00638	6.86345	6.78118	noncoding	ENST00000457536	RP5-991B18.1	Ensembl	277	chr20	+	47100222	47130447		TGAATCTCCAGCTCAACAACTCTCAGACTTGAGAGGCAGCACCGGCAACTCCCCAAGGCT
ASHG19A3A030621	667.845	271.839	723.154	1191.37	243.053	1139.13	284.173	394.788	353.269	406.801	8.85993	8.93104	9.01009	10.7616	7.75191	10.5858	7.95001	8.38961	8.36829	8.4704	noncoding	uc003qiq.1	AK123801	UCSC_knowngene	1690	chr6	-	139790131	139795733		GTTTTCAAAAAACTTCTCCAAGGGAAACTCTTTGAAGTGTTTTTACTGCCATTTGATCAG
ASHG19A3A030920	48.5276	23.5878	38.1889	35.3274	32.5585	51.5236	39.4738	33.6329	22.6671	31.1933	5.15541	5.20239	4.8625	5.7458	4.72254	6.00604	4.91743	4.94115	4.66172	4.95385	noncoding	ENST00000427049	RP3-400B16.1	Ensembl	477	chr6	+	4155169	4156133	uc003mwg.1,	GTGCATCTGAGATCTAGCAAATTTCCCTGTTGGCCACATACTGATAATGATGTATTAAAA
ASHG19A3A015672	750.287	513.482	701.804	640.361	423.641	681.976	450.057	226.276	658.55	218.194	9.02568	9.77431	8.96833	9.90192	8.59089	9.87106	8.65313	7.62087	9.25094	7.65161	noncoding	AL110130		misc_RNA	2409	chr2	+	55852072	55858573		AAAGGCTGTTGGCTGTTGTATCTTGTAAACAATTCAACGCAATGCCAAGTGAAAATGAAG
ASHG19A3A015267	30.2395	49.6802	30.887	5	31.371	23.0184	29.9552	30.1347	16.1483	33.869	4.51182	6.37927	4.5751	2.49059	4.66273	4.77893	4.49694	4.78685	4.23542	5.07107	noncoding	ENST00000451101	AC019172.2	Ensembl	717	chr2	+	3891773	3895001		GGTAACAAAACAACAAACACCATGAGAACAAAATGTGAACCATGTTGTGAAGAAACAGTC
ASHG19A3A041626	83.6126	31.7981	47.9518	26.0278	45.3106	37.103	55.1175	38.915	35.9205	33.4794	5.91325	5.67363	5.18449	5.30531	5.21915	5.51398	5.43135	5.15211	5.25999	5.05568	noncoding	ENST00000413328	RP11-298A8.2	Ensembl	217	chrX	+	140013902	140079613		GTTCATGACCCGTCATCTGCATGGTGGTGCAGGAAGCTCTTCTTTCTCTTCGTACATGAG
ASHG19A3A000288	479.97	120.323	516.828	151.255	406.681	173.181	433.152	588.54	426.369	536.772	8.37383	7.74067	8.5299	7.82968	8.52913	7.82829	8.59713	8.92826	8.63495	8.85598	noncoding	ENST00000445296	DAQB-12N14.5	Ensembl	399	chr6	+	29497252	29499934		ACTGAGAAGCATGCACTGTGACCTGCACACCCAGCCAAACCTGAGCAAGCACCCCCACCA
ASHG19A3A050256	42.3334	36.5217	41.6884	20.6364	62.849	21.7934	61.7937	48.5254	83.8773	54.0031	4.97184	5.89002	4.98543	4.98931	5.70862	4.69628	5.60319	5.47044	6.39103	5.73324	noncoding	ENST00000418943	RP11-473M10.3	Ensembl	776	chr13	+	64322131	64325213	ENST00000450029,	CAGTCTTTTGTATTACATTTCTCCTGTCTAAATCAACTGTGTGGTTTCTACTCATTATGG
ASHG19A3A028885	35.8359	10.572	48.1017	18.9972	47.628	35.6496	53.2995	29.5807	29.1494	35.0994	4.74249	3.95805	5.18982	4.87888	5.29551	5.45302	5.38698	4.76134	4.98692	5.1282	noncoding	ENST00000442182	RP11-39H13.1	Ensembl	511	chr1	+	117838141	117863958		TTTTGAAAAACCCAGCTGGACAATGGGCATATTCAATGGCCAAGGCCTCCTCTAATTGCT
ASHG19A3A040065	426.23	87.656	409.001	112.882	286.636	148.416	315.518	229.188	222.768	198.013	8.18901	7.25878	8.18045	7.40497	8.01562	7.59903	8.11529	7.63757	7.73142	7.52069	noncoding	ENST00000458170	RP11-69A21.2	Ensembl	451	chrX	-	72027258	72028044	ENST00000445437,	TGAAGTCCTGTTGGTCCCTACCGGCACATCACACACTCCTGGAAGCATGATCTTCACTCC
ASHG19A3A019206	109.747	59.2329	107.394	71.4628	105.874	87.3361	123.536	89.3982	92.3032	95.6907	6.29694	6.65721	6.31089	6.74429	6.49006	6.80559	6.66897	6.32494	6.52156	6.5251	noncoding	ENST00000455028	AF015262.2	Ensembl	698	chr21	+	36508934	36511519		TTTACAAACAAATGTTCTCAAGGGGCAGACAGCACACCCTTGCCTCATGACATTGCTCTA
ASHG19A3A013962	38.3454	154.53	31.8332	27.2272	99.2686	38.1446	103.776	17.2108	58.1665	29.4441	4.8328	8.12181	4.61552	5.37254	6.39179	5.55363	6.39838	3.96433	5.88786	4.86546	noncoding	ENST00000326734	FAM87B	Ensembl	1944	chr1	+	752750	755214	uc010lrc.1,	CAGATCAGACAACCAACCACACAAAGTTTCTAAGAGCAAACTGTTCAGGTCGGCAAGTCA
ASHG19A3A041099	103.602	41.5495	107.839	62.5128	93.256	74.8148	110.358	72.7737	78.8418	80.2862	6.21741	6.09552	6.31681	6.55884	6.29912	6.56678	6.49836	6.03532	6.30229	6.28738	noncoding	ENST00000429601	RP11-368D24__A.1	Ensembl	487	chrX	+	64808277	64820630		GGGAATCTTTTTTGCAAACAAAACTCTGGCCCATTAAGAACTCTCTGCTGCCTTGTGAAG
ASHG19A3A050192	705.021	141.131	602.612	246.778	455.022	312.876	515.641	578.885	511.101	437.286	8.93798	7.98225	8.75324	8.54121	8.69102	8.72112	8.85574	8.90592	8.88652	8.57338	noncoding	uc010tgn.1	XTP6	UCSC_knowngene	1348	chr13	+	50656413	51102670		TGCTTAAGAGGCATCACTGGAATCCTACGGTACCACAGACCAGAGCCTTCCCTTCCCTTC
ASHG19A3A010907	18.7999	39.6375	22.4487	30.5845	41.2136	35.1692	44.5255	18.9872	26.4016	20.0951	3.85604	6.0221	4.13483	5.54103	5.08232	5.43474	5.1098	4.1057	4.85705	4.31768	noncoding	ENST00000446962	RP11-338C15.3	Ensembl	473	chr1	-	212827340	212838776		TTGTATCTGTAATGGTGGAGTCTCAGGCATTGACTTCCCAGGTGAAGGAAGGGTGATTTT
ASHG19A3A045978	37.6523	39.4645	38.3173	31.4588	68.8069	39.0493	60.2649	26.6751	26.3641	19.2457	4.8071	6.01361	4.86724	5.58006	5.84769	5.58736	5.56895	4.61052	4.85439	4.25094	noncoding	ENST00000418612	AC051649.6	Ensembl	722	chr11	+	2012325	2014699		TGAAAACGTGCTCCTGGGTCACGGAATTCATGCTGAGACACAGCCACACACAGCCAGGCT
ASHG19A3A046525	31.0965	85.9826	24.0669	36.2692	40.358	52.8771	39.338	35.8369	55.2833	35.7359	4.55064	7.22928	4.23058	5.78219	5.04864	6.04685	4.91189	5.03265	5.82093	5.15257	noncoding	NR_027120	LOC729467	RefSeq_NR	1043	chr1	-	59597609	59612479		ATCATGGAGGTTAAATGTCCAACCTGTTGTCACTGTGCACCTCAAAATAATAAATAAAAC
ASHG19A3A030889	620.36	64.4298	432.744	120.818	207.337	184.773	238.265	232.544	365.894	183.752	8.74593	6.78735	8.26432	7.50357	7.51186	7.92651	7.67452	7.65642	8.41846	7.42366	noncoding	ENST00000437718	RP1-90J20.2	Ensembl	484	chr6	+	2917127	2917967		ACAGAGACCCAAATAACATTTGAATTGGACTCTACCTGCAAGTGGAGCTTTACCATCCAG
ASHG19A3A000230	27.3097	17.8185	24.0422	7.81865	29.8877	21.9456	24.3798	19.433	23.79	25.316	4.37079	4.76199	4.22921	3.69988	4.59232	4.70672	4.17228	4.13903	4.72221	4.64761	noncoding	ENST00000434944	C9orf44	Ensembl	796	chr9	+	94914875	94920770		AGCAGGCAGCTTCTTCTACACTCATGCCAAATTCCATGTCAGTAGTGGCAAACCTTTACA
ASHG19A3A048313	51.0236	27.9487	57.1326	32.0943	51.651	54.1681	56.2709	41.667	45.216	37.8753	5.22198	5.47056	5.42626	5.60939	5.41957	6.08294	5.46054	5.25397	5.55959	5.23392	noncoding	ENST00000425194	RP13-614K11.2	Ensembl	937	chr1	-	4007208	4009040		AACACTGCTTTCACTGAGTGTATGAAGTGGTTTCTCCATCCGTGTGGCTTTACCTGAACT
ASHG19A3A030986	356.662	68.492	353.685	125.255	239.882	161.808	272.734	523.471	474.428	408.258	7.94597	6.87606	7.97103	7.55297	7.73277	7.72741	7.8827	8.76714	8.78638	8.47553	noncoding	ENST00000419796	RP11-716O23.1	Ensembl	699	chr6	+	11417582	11481472	uc003mzy.2,	TCTAGTAGTTCTTTCATCTCAGTCTTTTGAAAGCAACTTCCCCTCTTTAACCAACACCTG
ASHG19A3A047519	83.7911	34.0902	80.4642	38.7426	61.5519	30.503	53.1078	42.9739	57.1928	38.112	5.91592	5.78264	5.90843	5.87748	5.67905	5.21122	5.38082	5.30203	5.86668	5.24158	noncoding	ENST00000457273	RP11-475O6.1	Ensembl	1991	chr1	-	84267198	84326229		GAAGCCTCTGTGAGGTCCAGCTGACTACTTCATTCTCATAAATACTTTCTTTGAAATCTC
ASHG19A3A011792	1129.32	410.385	886.116	329.338	586.116	425.755	593.383	692.741	777.281	546.688	9.64985	9.48468	9.30699	8.96791	9.0788	9.17743	9.07511	9.15345	9.49151	8.87699	noncoding	ENST00000449215	RP11-344F13.1	Ensembl	282	chr1	-	14548385	14549613		TTATTCATGACCTTCATCTACCTTCCCTTTCATCAAGTAAATGGAAATGTGTCATTCTGA
ASHG19A3A039408	15.6969	12.0584	13.7395	21.4464	22.4976	10.9929	24.222	23.4476	10.2163	24.2101	3.59967	4.15577	3.43822	5.04255	4.15109	3.64152	4.16174	4.41936	3.68487	4.58123	noncoding	ENST00000446184	RP11-473E2.3	Ensembl	280	chr9	+	137444583	137445743		AAACATGTGAGGACAGCGATGGTTTTGCAGTTTCTGGCGCCGCCCGCAACACAACTCCAG
ASHG19A3A036854	130.001	24.4979	115.671	57.6514	106.16	86.0897	117.957	93.1315	96.4074	84.4454	6.522	5.26455	6.41412	6.43868	6.49461	6.78012	6.59781	6.38509	6.58105	6.35445	noncoding	ENST00000445072	RP11-373J16.1	Ensembl	784	chr1	+	188874818	189006393		CCCTGTTCTTATTATGCAAAACGTAAGAACTATCCTTTTCCACCATCTCTTTGAAAAATC
ASHG19A3A014255	75.9606	37.7583	77.2489	80.0365	44.5487	79.7238	52.6577	92.0024	65.4783	80.2109	5.77978	5.94206	5.85174	6.9096	5.19656	6.66401	5.36927	6.36945	6.04926	6.28613	noncoding	ENST00000414886	AC093901.1	Ensembl	778	chr2	-	118889703	118943962		AACACGTGCGGTGGCTTCAAAGGAGGAGGGAGAGTTGAGTTTAAACTAATGAAGTAAAGG
ASHG19A3A013245	117.605	67.3936	108.04	264.656	156.037	260.102	162.133	66.2353	119.246	68.2967	6.38892	6.85306	6.31861	8.64206	7.08779	8.43427	7.08723	5.91058	6.86647	6.06287	noncoding	ENST00000414795	AC017076.5	Ensembl	506	chr2	-	6969010	6980595		CATCCAGTGAAGACTTCCTCTGGATTATTGCAGCAGACACCTCTAACCTCCTTAATCTGT
ASHG19A3A016445	48.3197	27.9169	46.4298	33.4636	13.5831	50.6863	11.1358	31.565	21.4813	29.0562	5.1489	5.46929	5.13937	5.6688	3.33326	5.98243	2.89566	4.85217	4.59099	4.84653	noncoding	uc002twc.2	BC043549	UCSC_knowngene	4766	chr2	+	145425551	145834289		CTCTCATAGCTATTGAAGGACACTCTTAAAGCAACTCCAACTATTTTGTCAGGATATATT
ASHG19A3A049881	38.3161	15.9941	30.3685	20.5986	35.8098	26.2697	35.3327	35.9148	13.6316	32.154	4.83139	4.58722	4.54947	4.98692	4.86428	4.98672	4.75327	5.03527	4.02701	4.99726	noncoding	ENST00000446989	AL845154.2	Ensembl	514	chr13	-	115095033	115099423		TGGTATTTGCAGATCCTCTCCAAAAAGAGTTCACCGATCTCCTAAGACTGCAAACCTGAC
ASHG19A3A017893	49.191	5	54.048	144.807	37.2234	157.318	36.9484	68.6325	82.5797	57.9385	5.17161	2.41344	5.3471	7.76161	4.92487	7.68718	4.82364	5.95878	6.3697	5.83493	noncoding	uc002ydh.2	BC141903	UCSC_knowngene	221	chr20	-	61405787	61406753	ENST00000412500,	ACAGAGAGCTGCAGCCGATGCCGGCCGGTGACTTGGGACTTGGATGCTTAACAGGAGGCT
ASHG19A3A050252	79.8856	49.8327	71.9088	45.1185	70.9244	62.3121	79.1835	47.9425	57.7095	47.6102	5.85107	6.38459	5.74759	6.09395	5.89306	6.29234	5.98571	5.4538	5.87914	5.5515	noncoding	NR_002171	OR7E156P	RefSeq_NR	2647	chr13	+	64311567	64316701		ATTTACTGATTGTGTATTGGTGAATTGGTGCTGGCTCTCAGTTCCCGCCTCGCGGCGGGG
ASHG19A3A033489	606.327	476.346	584.143	373.446	369.137	351.055	371.843	607.773	611.553	673.072	8.71347	9.68158	8.70762	9.14084	8.38819	8.89913	8.35819	8.98577	9.14274	9.15934	noncoding	ENST00000491363	AC000123.2	Ensembl	4975	chr7	-	126999838	127004813		TCCAGTCTAAAATAGTTTTGGTTTGGATATTGTCTTCCATTAAAGTTTCAGTACGCAGAG
ASHG19A3A050135	155.226	48.7101	153.868	45.0927	117.911	58.9245	125.831	100.429	82.1564	97.0392	6.76379	6.347	6.80384	6.09275	6.65333	6.20593	6.69586	6.49447	6.36148	6.54415	noncoding	ENST00000420693	RP11-290D2.3	Ensembl	310	chr13	+	45924457	45925485		CAAAAGTCAATCACAATATCAGTTCCTTCCTCTACAGAGTGTTAAAAGTTTCTCGGCTGG
ASHG19A3A048491	1960.23	218.276	1640.75	421.799	811.798	611.402	875.738	1975.9	1390.77	1637.83	10.4911	8.62796	10.2291	9.32011	9.57325	9.70913	9.68352	10.6429	10.3036	10.3774	noncoding	ENST00000414039	RP11-148B18.4	Ensembl	592	chr1	-	94784034	94790125		ATGTGTGATCCCCCTCCAGAAAAGACTTGAGTCTTTACAGTTGGAATTTCCGTGTCGTGA
ASHG19A3A051103	432.812	70.7351	401.245	300.555	191.761	369.413	185.558	356.386	185.247	324.525	8.21094	6.92557	8.15203	8.83285	7.3955	8.97092	7.29119	8.24552	7.47151	8.16881	noncoding	ENST00000433081	RP11-458D21.1	Ensembl	814	chr1	-	145376124	145382397		ATGTATAGGACCATGCATGGTGATCTCCTCCAGACAAAAGTAAATGCTGGTGCAGAACAG
ASHG19A3A032509	24.9469	50.0963	16.4973	21.2732	30.2904	20.7887	43.8116	18.3634	33.0063	21.2276	4.24722	6.39394	3.70152	5.03016	4.61187	4.62121	5.08509	4.06069	5.14561	4.40058	noncoding	ENST00000439046	AC019117.2	Ensembl	589	chr7	-	17474100	17500296		TTGACAACACATTATTTCCTGAGGAAACTTTTGACTTCTGGTGACTTGGGCCCCAGGCAA
ASHG19A3A039325	1373.73	2278.89	1180.31	4076.67	1106.96	3652.64	1083.26	2597.66	2947.74	2614.19	9.93747	11.687	9.74564	12.4506	10.0606	12.1966	10.0226	11.0219	11.3552	11.0379	noncoding	AK057050		NRED	1971	chr9	+	132267249	132269222		GTTTTATTTCTTATAACTGTACAGGAATCTACAATGATTGTAACAAAAATTTCAATTAAG
ASHG19A3A040464	69.9254	41.5209	69.5157	56.9028	63.338	76.3114	68.1333	60.051	65.6946	46.4487	5.66293	6.09451	5.69802	6.4215	5.7206	6.59853	5.75313	5.77276	6.05526	5.51941	noncoding	ENST00000456631	RP1-137H15.2	Ensembl	304	chrX	-	136638349	136646084		TTAGAAATGACCCTTGCCCTGATCTGAGGTGGAAGAAATAAAGGTCTGGTAAAGAAATGA
ASHG19A3A019380	107.129	32.8711	95.3342	36.3226	64.3803	49.9899	79.9306	76.9181	44.3923	55.8978	6.26295	5.72438	6.1452	5.78465	5.74603	5.96348	5.99936	6.11253	5.5324	5.78432	noncoding	ENST00000435738	AP001476.3	Ensembl	355	chr21	+	47476429	47477481		TTTTACCAACAGAGAATCTCCAAATCCAGCCTTTTACCAGAAGCCTCTCCGAGAAACTGG
ASHG19A3A012653	50	14.6646	46.9633	9.66621	16.0712	21.0412	24.8449	23.0872	9.48036	26.4291	5.19393	4.45275	5.1549	3.96184	3.61447	4.63826	4.20523	4.39558	3.59627	4.71188	noncoding	uc001hwk.3	BC016972	UCSC_knowngene	886	chr1	-	235093091	235099746		AGGAATACTGCTGTGACCGCAAAACTGTTTCTGTAGAATTTTCTCCGGTGTGGTCATCCT
ASHG19A3A019881	159.781	143.375	172.211	254.323	218.905	281.138	227.726	161.517	191.096	135.894	6.8076	8.00438	6.96979	8.58015	7.59625	8.55516	7.60471	7.15369	7.51512	7.00852	noncoding	uc003bcm.2	BC038245	UCSC_knowngene	1074	chr22	-	42760536	42765180		GTTTTCAGGTTTCTGCCTGACATTTAATATCACAAACATTGAGCCTGCTCCTGTCCCCCA
ASHG19A3A000160	1893.73	1468.05	1811.74	4111.84	2873.59	4032.7	2718.32	1455.65	1950.2	1467.35	10.4294	11.1251	10.3958	12.4624	11.546	12.3314	11.4566	10.1887	10.7676	10.2221	noncoding	ENST00000423663	AC073218.2	Ensembl	1109	chr2	+	34902645	34947630		GGCCAACTAGTCATCAGTTTATTCATGTTTCTGGGATTGGATTCATGAACTCATCCTTTG
ASHG19A3A050013	66.1295	56.9409	86.7796	53.3028	75.1057	57.311	96.3995	50.7181	32.8487	36.5685	5.58638	6.59563	6.01324	6.33245	5.98077	6.16673	6.27994	5.53111	5.13825	5.18491	noncoding	ENST00000435044	RP11-490N5.1	Ensembl	374	chr13	+	30728202	30728723		ATCTCGTCACGCTCCTAGTTTCCAAGCCCACACACCTGAGGGTCAATGTCCCTTATTGCA
ASHG19A3A016047	72.2472	22.0906	55.7678	23.0914	35.0957	42.0969	44.7927	44.8242	23.104	36.7384	5.71118	5.09809	5.39015	5.13722	4.83586	5.70676	5.12165	5.35638	4.68606	5.19201	noncoding	BC105019		NRED	339	chr2	+	100825111	100865566	uc002taj.1,	CAGTCTCCATTCTCTCTTCAGGAAAGAGGCCTACTCGCAGATGAACGCACCAAGGCTCAG
ASHG19A3A044131	671.247	414.501	629.612	264.124	506.788	357.83	537.203	362.093	388.768	339.917	8.8663	9.4974	8.82059	8.63922	8.84944	8.92769	8.91219	8.26712	8.50186	8.23343	noncoding	uc001jxd.1	AK023445	UCSC_knowngene	1860	chr10	+	77056147	77121436		ACTTCTTTATGAAGGACTCCAGCCTGGTGGAGATGAATGAGTCCTGAAGATGGAATCGAA
ASHG19A3A017262	67.6781	46.2834	70.5987	61.4281	50.8725	60.3069	56.4868	208.863	198.909	170.979	5.61555	6.26714	5.71759	6.53113	5.39688	6.24128	5.46577	7.5149	7.57464	7.3197	noncoding	ENST00000418979	RP4-673D20.3	Ensembl	1372	chr20	-	1748605	1760643		AAGAAGAATAATGATAGGTCCTACACCCTGGAAAAGCTGCTGCTGGTGAATGCATCAGTG
ASHG19A3A017809	12.1403	18.4779	13.3643	14.071	22.8085	36.088	33.5692	17.0704	26.0726	22.4357	3.24543	4.82008	3.39745	4.45997	4.17134	5.46986	4.67018	3.95202	4.84173	4.47574	noncoding	ENST00000426963	RP11-80K6.2	Ensembl	459	chr20	-	51474876	51479394		GGAAAACAAAGCAGGAGATGAAGGGTTCATAGAGATAAACTTCTTCCTATTTTGCCTGGG
ASHG19A3A040641	48.3432	21.7369	55.0705	30.4393	47.6175	40.7087	41.3362	40.4308	46.9736	36.3686	5.15022	5.0744	5.37293	5.53313	5.29515	5.65372	4.98792	5.21056	5.60682	5.17678	noncoding	ENST00000453953	RP13-297E16.5	Ensembl	548	chrX	+	1886239	1887669		AATGGGACCTATTTCACCTGGAGTGTCGCATCCACCAATATCAATGCTGCTGAAATGAAG
ASHG19A3A018374	62.2661	53.1661	57.6097	78.9372	75.4518	72.6511	74.3738	56.7259	54.1094	52.3826	5.49887	6.4856	5.4364	6.89194	5.98741	6.52339	5.88403	5.69338	5.79403	5.6921	noncoding	ENST00000424705	RP3-461P17.10	Ensembl	514	chr20	+	44076041	44076982		TCTGAGGATGCCCCAGACAGGGCCTGTGGCTGCTTTCTGAAATAGTGCAGCACCTTCTCT
ASHG19A3A049718	20.7056	15.734	35.4965	16.8706	35.7978	37.1953	32.8661	24.3291	21.6102	16.2192	3.99291	4.55931	4.7609	4.71276	4.86411	5.51824	4.64021	4.47602	4.59961	3.98835	noncoding	ENST00000435401	RP11-75N6.2	Ensembl	685	chr13	-	90200944	90206058		CTGTCTCTTGGCTTCCTGAGAATCTGTCGTGATTAAATAGTGAATGAAAGAAACTGAATG
ASHG19A3A007876	650.831	132.259	650.134	258.635	385.724	342.16	400.004	471.648	398.492	383.588	8.82001	7.87904	8.86232	8.60648	8.45334	8.85872	8.47123	8.6243	8.53662	8.39059	noncoding	NR_026951	C17orf44	RefSeq_NR	2115	chr17	-	8123948	8127361		AAAGTCTCAGATCAAGGATTCGGAGAAAGGTCTCTACAGGTCCCTCCTCGTTAGTATAGT
ASHG19A3A019379	351.552	43.618	364.361	134.517	383.554	157.713	392.184	803.036	488.187	810.122	7.92561	6.17361	8.01625	7.65289	8.44488	7.69106	8.44352	9.36601	8.82183	9.40373	noncoding	ENST00000429512	AP001476.4	Ensembl	415	chr21	+	47472509	47473019		TGGTTTCTCCACAGCCGCTGCAGCCACGAGGAGAAGGCCACCCTCTCGCGTTCAAACACA
ASHG19A3A014101	90.1206	121.964	92.3831	69.4164	99.3769	77.5246	90.2596	79.987	96.2374	83.184	6.01852	7.76103	6.09698	6.70374	6.39302	6.62232	6.18417	6.16564	6.57887	6.33333	noncoding	ENST00000443030	AC092168.4	Ensembl	236	chr2	-	101338682	101339344		ACAACATCCCGACTCCATTCCAGAGCAGCTGGGAGCCTACAGCAGCCTAGGAATCTCCAT
ASHG19A3A038547	111.686	116.294	102.391	60.0866	101.902	62.1451	99.8528	108.428	102.237	100.476	6.32108	7.69254	6.24309	6.49683	6.43381	6.28752	6.33261	6.60472	6.66286	6.596	noncoding	ENST00000433838	RP11-327L3.3	Ensembl	357	chr9	+	35930008	35937148		TTTGAAATCATCTCCATTCAGGAGAAAACAAGATGGAACCCAGTGACTGGCCACCATGGA
ASHG19A3A039082	72.5525	55.5916	78.1758	41.2879	88.7798	68.2993	89.6809	60.1147	69.5104	70.3208	5.71739	6.55968	5.86853	5.9695	6.22828	6.43241	6.17272	5.77426	6.1298	6.10143	noncoding	uc004bcy.1	AK093363	UCSC_knowngene	2054	chr9	+	109378338	109442079		ATTGTATCACATGGACTCGGTGTTGCCTCCTTATTGAAAGACATTTCCAGCCTTTGCAAG
ASHG19A3A031416	32.9661	20.3668	31.9191	23.7166	18.2649	22.3083	23.4658	40.544	29.6512	34.0672	4.63119	4.97297	4.61944	5.17384	3.81694	4.73199	4.10921	5.21468	5.00704	5.08066	noncoding	ENST00000450618	RP3-340B19.3	Ensembl	595	chr6	+	35512408	35513446		TAAAAAAGTGATGTGAACCTTAAGATCACATATGTCATATGGGGGTGAAGGTGGGGGTGG
ASHG19A3A029197	51.6847	93.0193	37.7143	35.6024	113.275	44.4671	111.046	48.5137	77.8158	35.0581	5.23882	7.34779	4.84331	5.7568	6.59372	5.78813	6.50931	5.46958	6.28652	5.12609	noncoding	ENST00000445662	AL583842.1	Ensembl	965	chr1	+	142553292	142559170	ENST00000424640,ENST00000418607,	CCACAGTGGGTTAGTGGATATTACAAAACCTCTGGTCCCACCTTATTAAGATGGAAAAAA
ASHG19A3A018034	48.2398	404.946	63.3494	3285.11	130.606	3452.86	137.245	99.0898	66.0099	111.616	5.14676	9.46684	5.57277	12.1368	6.80833	12.116	6.82867	6.47374	6.06248	6.73911	noncoding	ENST00000425900	RP4-764O22.1	Ensembl	381	chr20	+	7050260	7127303		CTGAAATGAAGCAGATTCACTCAATCCGCACAAACTCTCAGAAAAGTGCATCTGGAAAAA
ASHG19A3A032464	151.254	145.473	143.035	135.623	74.9565	113.727	71.7252	58.9448	120.199	70.7587	6.73005	8.02755	6.70124	7.66219	5.97726	7.19662	5.82901	5.74798	6.87493	6.11085	noncoding	ENST00000451066	AC009473.1	Ensembl	692	chr7	-	7989483	7990340		GCTCCCACTTAGAGACTGCAATGTAAGGTATGGAAACAGAATATTCTCTATAGAAACATA
ASHG19A3A015864	1737.99	270.413	1534.1	525.855	797.284	663.006	759.238	1478.22	956.249	1193.7	10.2753	8.9236	10.13	9.62598	9.54594	9.82295	9.46824	10.2136	9.78228	9.93364	noncoding	ENST00000453951	AC104135.4	Ensembl	1266	chr2	+	75167384	75169797		GGTAATAGCAAATGTTAACAGCCTGCTACCTCTGCACATCTTCCTTCCTTCATGATTTCC
ASHG19A3A049569	31.436	43.7726	40.6071	50.7451	11.5385	50.4455	20.6784	16.5096	21.4945	15.5117	4.5652	6.17948	4.9498	6.26368	3.07784	5.97505	3.90505	3.90264	4.59147	3.92638	noncoding	ENST00000425586	DLEU2	Ensembl	1267	chr13	-	50601268	50699856		TTCTCCTTTTCGCAATGTTGACGCAATCTATAAATAGTGGAACAAAAGGACCAACTTCCT
ASHG19A3A054911	387.229	104.328	344.028	172.937	280.722	212.786	294.24	242.681	261.899	193.112	8.05903	7.52005	7.93525	8.03104	7.97887	8.14302	8.00438	7.7129	7.95331	7.48624	noncoding	ENST00000422253	RP5-968D22.3	Ensembl	519	chr1	-	168433451	168464882		AGAACAAGTCCTCATCTCTCCAAAGACCCTTCATCCTTCATTTCACAATAGTCTTTATTG
ASHG19A3A050372	75.8119	15.6442	69.1416	20.4592	39.6209	20.1727	45.754	40.7687	26.7968	31.2392	5.77591	4.55001	5.68929	4.97626	5.02047	4.57812	5.15369	5.22397	4.87571	4.95548	noncoding	ENST00000446579	RP11-309H8.3	Ensembl	734	chr13	+	89925456	89932494		GTAACGGGATCAAACCCTTCTATTTACTTCTCCTTACTCATCCAAAGATGCAGTCAACCA
ASHG19A3A042359	42.3323	24.2786	54.4165	22.1977	45.1605	40.4251	57.6127	55.4477	22.7315	30.2715	4.9717	5.24851	5.3561	5.08433	5.21578	5.64272	5.49927	5.65948	4.66517	4.9109	noncoding	ENST00000417149	RP11-298E9.6	Ensembl	390	chr10	-	3282562	3299402		TAATCGCTAAGTAAAAACCACTGAAGAACAGGACAGAAGCCAATGACCACCTCACCTCCA
ASHG19A3A016105	1057.33	185.387	932.898	342.624	589.257	454.866	654.676	645.149	716.739	515.568	9.53848	8.39736	9.37982	9.01894	9.08663	9.26574	9.23517	9.06123	9.37713	8.79841	noncoding	ENST00000438148	AC104655.3	Ensembl	415	chr2	+	105760599	105761882		ACAAGCTCTTAAACCCTCCGCCTTTTCCCCTATTGGTTAGAAAGTGAATCTTAAACTGTG
ASHG19A3A018998	25.5217	12.0112	25.1699	16.2224	23.5215	13.6104	22.5725	16.7188	6.23278	20.3013	4.27926	4.15028	4.29052	4.65803	4.21923	3.97296	4.04501	3.92181	3.13956	4.33412	noncoding	ENST00000441947	C21orf93	Ensembl	2323	chr21	-	46720159	46725172		ATCTCCAAGTAAATATTTTCACTGCTAAGCACAGGCAGCACTTCGAGGCTTCGTGACGAA
ASHG19A3A037608	137.465	87.3186	123.409	91.1453	133.683	115.322	155.828	120.508	111.272	109.472	6.59342	7.2522	6.50044	7.09833	6.84582	7.2192	7.02585	6.75164	6.77348	6.71123	noncoding	ENST00000424980	RP11-375O18.2	Ensembl	328	chr9	-	82120718	82147257		GCTTCCGTGCCCAACTTAGAACTACACATCTGCTGCCTCTTGGTAACATGTCATTATAAG
ASHG19A3A041076	47.9434	16.8699	17.5462	7.86875	19.0486	12.322	18.7003	26.3948	12.1697	9.06166	5.13825	4.67455	3.79528	3.70773	3.88363	3.81857	3.74291	4.59551	3.88512	3.09578	noncoding	ENST00000430456	RP11-445O16.3	Ensembl	644	chrX	+	56999942	57001229		CAACTATTAGGACAAGAGAGGAAGGAGAAAAGCAGGCCCACGTCAGTTTAAAAATGCCAT
ASHG19A3A034015	119.014	56.8465	86.3189	63.6387	85.9184	92.2	113.461	84.3767	69.8896	74.2232	6.40457	6.59342	6.0048	6.58317	6.181	6.88485	6.53768	6.24449	6.13815	6.17334	noncoding	ENST00000417460	AC003986.7	Ensembl	692	chr7	+	19159555	19161539		TTACCTAACAATTTTCTTTTCCACATTTGCAAGGATGGCTCCCTTTTTACTTGTTGACAG
ASHG19A3A013764	25.8718	5	35.726	22.4042	18.7969	11.9103	23.0201	13.3141	13.1753	21.7701	4.29761	2.41344	4.76897	5.09769	3.86131	3.76442	4.07783	3.57693	3.98576	4.43419	noncoding	AK091143		RNAdb	2736	chr2	-	66554654	66557390		CCAGGCTGGAACTATTACAAACAAATATTAATAACACTCCATTACTCTGGCTACATTTTC
ASHG19A3A030412	56.4889	291.083	34.2296	250.16	63.9753	277.519	57.6097	40.5078	76.3189	36.4779	5.36488	9.01894	4.70818	8.55669	5.73783	8.53474	5.49914	5.21357	6.25926	5.18115	noncoding	ENST00000434296	RP1-249H1.4	Ensembl	413	chr6	-	114191161	114191899	uc003pwa.2,	GACACTTAAATGTAACTACAATGCAGTAATTCGAAGGTAAGAAAAAGTTGCCATGACTCT
ASHG19A3A019066	36.7966	14.5047	35.3745	7.643	30.8954	14.1731	24.6983	25.0323	12.7101	16.1209	4.7811	4.43494	4.75581	3.67435	4.6405	4.03313	4.19572	4.51793	3.94313	3.98006	noncoding	ENST00000449746	AF127577.12	Ensembl	446	chr21	+	16439390	16440158		ATATTCTTTCTAGGTGTTAGGAATGCTCCCAGGAGGTACAAAAGCTATCAGTCGCTGCAC
ASHG19A3A039611	69.9092	68.5191	64.3754	59.6233	35.3631	60.7282	41.8475	46.838	60.5345	43.5961	5.66242	6.87704	5.59929	6.48692	4.84771	6.25136	5.0072	5.42101	5.94159	5.43299	noncoding	ENST00000391359	RP1-122K4.3	Ensembl	544	chrX	-	13998184	14006939		TCAGAAAAATCAGAAACTTTGGGGGACCTGAAACATCATCTCTCTGGACTTGTTGCAAAG
ASHG19A3A054728	242.161	24.8902	200.38	46.3773	100.354	53.9565	108.795	659.329	346.804	696.446	7.39013	5.28842	7.1827	6.13165	6.40983	6.07599	6.47685	9.09219	8.3456	9.20099	noncoding	ENST00000414590	RP4-782G3.1	Ensembl	562	chr1	-	166864947	166877317		AAGACATAGGAACATCGAGAAGAATGGAGTATGCTTATCTATGAAGACATGAGAACACAG
ASHG19A3A018434	866.598	92.5606	841.062	292.819	809.148	334.38	684.885	2023.7	1555.27	1757.58	9.24424	7.34162	9.23458	8.79268	9.56675	8.82409	9.30762	10.6741	10.4454	10.4711	noncoding	ENST00000411453	RP11-112L6.4	Ensembl	573	chr20	+	48789126	48793096		AATAAATATATGAAGAAATACAACCCCCTCGGGCAGTGCCTGGCACAGCATAAATGCCCA
ASHG19A3A054977	294.45	69.1763	300.934	101.033	174.095	127.905	187.681	247.533	180.441	207.927	7.66964	6.89121	7.75073	7.24669	7.24945	7.38368	7.30802	7.7413	7.43795	7.58725	noncoding	ENST00000445428	RP1-206D15.3	Ensembl	1491	chr1	-	169411875	169429690	uc001ggd.2,	GTTTATAAAGCCCTAACTGTGCCGATGTTGACCGTTTTCTGAAACTCCTCCTCCAAAACC
ASHG19A3A026379	101.792	52.8579	82.0584	67.307	75.334	91.6492	87.5055	68.5587	75.3278	57.4566	6.19311	6.47728	5.93768	6.65803	5.9848	6.87704	6.13802	5.95736	6.2427	5.82315	noncoding	ENST00000418344	RP5-1070A16.1	Ensembl	2229	chr1	+	98676302	98738214		TGCCTTTTCCTCTGCCAATGCTATGAGAATACCTTGGTTCACTAGAAGAAATGCTGACAG
ASHG19A3A024149	269.414	13.1256	314.969	67.6949	280.845	72.6323	305.542	522.908	517.715	561.637	7.54197	4.27829	7.81143	6.66661	7.97959	6.52319	8.06229	8.76576	8.90864	8.91487	noncoding	ENST00000230113	RP4-763G1.2	Ensembl	408	chr1	+	67995312	67998012		TTTTCTAAGGCACCAACTACTTCCTTCAAGCAGCAGCCAGAGATCTTTGCTTAATGGCTG
ASHG19A3A020279	165.471	42.6567	170.621	49.5033	106.911	81.7295	115.713	153.915	89.0701	130.203	6.85965	6.1374	6.9524	6.22843	6.50442	6.70256	6.56982	7.08608	6.47259	6.9486	noncoding	uc003adi.2	CR936633	UCSC_knowngene	5051	chr22	+	27706611	27713416		GAGAGCTCTTAAACCAAAGGTCAGGACACACCCAGTGAATGTTTCCCTTCCAGATAAGAA
ASHG19A3A018086	2850.26	423.933	2645.43	768.365	1503.79	1044.36	1335.19	2397.61	2022.45	1979.89	11.0601	9.52605	10.9737	10.1674	10.5215	10.4655	10.3398	10.9083	10.8165	10.6494	noncoding	ENST00000429853	RP4-726N1.2	Ensembl	400	chr20	+	18040136	18051652		GGTGTCTCATCGTCCCCACCCCACTGTAATTCAAAATAAAAACAATGCTAAACCACAAAA
ASHG19A3A000194	117.851	48.1005	121.704	62.045	82.3882	86.118	80.2052	73.7556	62.1406	67.1105	6.39221	6.32871	6.4821	6.5472	6.11918	6.78103	6.00335	6.05166	5.98011	6.03704	noncoding	ENST00000429281	RP11-265P11.2	Ensembl	673	chrX	-	39164887	39186615		TGCAGTGGACCCTGTTGCCTACCCGAGTGAAGATAAGAATACCTATTTTAAAGTTCTGTT
ASHG19A3A037053	330.3	5	315.222	5	54.7871	8.60794	49.5103	48.8476	15.3621	49.5698	7.84069	2.41344	7.8124	2.49059	5.50676	3.26808	5.27837	5.48057	4.1726	5.60956	noncoding	ENST00000453789	RP11-147I11.2	Ensembl	780	chr9	-	1041218	1042520		CCCCGAGGAGCAAAGGACATTTTTCCATGGGGAACAGAATTTTAGAATTTCCCTTTGTAC
ASHG19A3A015495	181.583	38.4718	164.537	69.0635	126.84	86.1982	131.739	97.4976	117.646	102.353	6.9956	5.97008	6.9036	6.69799	6.76529	6.7821	6.76787	6.45101	6.85022	6.62117	noncoding	ENST00000414054	AL121656.4	Ensembl	1794	chr2	+	33050509	33151760	NR_027098,	AGTCCTTTTGGGGACTAGAATAATTTCTAGAGAGCCACCCTTTCTACATGATACGGCGCA
ASHG19A3A033875	53.168	27.2872	36.1878	15.9524	25.8916	26.0268	37.145	21.5064	27.1464	18.0119	5.27781	5.43569	4.78667	4.63336	4.37206	4.9717	4.8297	4.29297	4.89278	4.14967	noncoding	uc003sme.2	BC034268	UCSC_knowngene	2066	chr7	+	2477397	2487484		TTCTTGTTTCCTTCTTCCAGAGGGTGTAGGAGTTGTGTTCCAAGTTTGTTCCTGCAAACC
ASHG19A3A029251	1093.34	327.612	1044.34	652.108	704.996	644.984	641.405	263.592	443.697	265.38	9.59167	9.18543	9.56142	9.92795	9.36721	9.78198	9.20264	7.83341	8.69591	7.90587	noncoding	uc001eiw.1	CR936796	UCSC_knowngene	4096	chr1	+	142618798	143257763		GGCAAAGGTTCAGACATACGACGTTTGTTTTTAAAATCTTTCTACAGCCTTGTATCCTTT
ASHG19A3A018644	1719.39	475.658	1847.06	7973.8	1622.58	7693.9	1577.79	1369.33	1187.13	1552.26	10.2603	9.67741	10.4244	13.3682	10.6426	13.2302	10.6022	10.1044	10.0793	10.3036	noncoding	ENST00000449602	AJ006998.2	Ensembl	1000	chr21	-	16742840	16774624		TTGCTATAAAGAGTAGGCAAATGGAAATCTTTCCCCAAAGGGCACACTGGGATTGTTAGG
ASHG19A3A038741	1855.45	157.932	1404.81	356.092	483.563	467.175	604.686	1129.84	584.227	678.661	10.3966	8.15486	10.0058	9.07582	8.77777	9.30661	9.10043	9.81606	9.08273	9.17238	noncoding	ENST00000419576	RP11-561O23.7	Ensembl	416	chr9	+	70922308	70923361		TCACGCCTGACTAGAGCACTCTGCTTCACAGAGGGGCGTTCTGCGCGTTCTTCCTCCCTG
ASHG19A3A017807	301.276	39.5772	221.352	51.9289	110.278	53.7409	118.488	165.703	166.299	119.711	7.70431	6.01876	7.31123	6.29653	6.55198	6.06993	6.6039	7.18825	7.32845	6.83527	noncoding	ENST00000414598	RP4-583K8.1	Ensembl	431	chr20	-	51068002	51072158		AAGCAATTGGTTCATCAATGGGTTGGTAAGAAGCCCTCCAAACCTTAATTATCTGAGTGC
ASHG19A3A015678	318.094	254.72	327.248	310.515	332.96	312.496	327.224	453.291	372.905	419.144	7.78288	8.83648	7.8613	8.88181	8.22846	8.71937	8.16366	8.5674	8.44708	8.51319	noncoding	ENST00000454367	AC007250.4	Ensembl	813	chr2	+	58503011	58523683		TGAATGGGTCCCCTGTTTTTTCTCTTCTGCTCTTGTTGAACCATATCTCTGTTCCTTGTG
ASHG19A3A015282	65.7518	69.9968	60.8184	40.568	58.168	57.5312	60.391	58.582	50.9587	41.2254	5.57581	6.90944	5.51579	5.9444	5.59672	6.17158	5.57231	5.73943	5.71255	5.35143	noncoding	ENST00000442864	U91324.1	Ensembl	447	chr2	+	8279531	8283399		GTGCCCCGTGAAGCCCTTGAACAAAACCAGAAGAAAGTGAAAAATAAACAGCCTTATACG
ASHG19A3A020169	1535.55	249.925	1716.06	454.709	990.322	503.238	983.331	1293.66	943.819	1178.98	10.1024	8.8143	10.2946	9.41785	9.89249	9.42958	9.86656	10.0208	9.7625	9.91738	noncoding	ENST00000412149	LL22NC03-2H8.4	Ensembl	524	chr22	+	22648097	22649159		ATCGCTGTAAGCCTGAACCCCAACCCTGGCTGCAGCCACCTGCCCTCCTAGTGCGGCCGC
ASHG19A3A030374	77.1096	124.431	70.8318	155.446	73.1107	176.144	75.2996	82.843	105.354	80.188	5.80039	7.79342	5.7222	7.87543	5.94013	7.8564	5.90208	6.21624	6.70012	6.28575	noncoding	uc010pbe.1	BC062745	UCSC_knowngene	1072	chr1	+	149230715	149232553		TTGTAAGAATGGCATAAAGCCGGTTTCTTGCGGTGGTTATATAATTTTCAGAATGTGTAC
ASHG19A3A049684	11.898	9.66666	18.063	5	18.2428	17.9834	28.9537	21.2746	32.9329	29.1991	3.2157	3.81889	3.83355	2.49059	3.8152	4.40173	4.44376	4.27693	5.14225	4.85368	noncoding	uc001vkt.1	AK090854	UCSC_knowngene	2615	chr13	-	78553900	78568908		CCTTTTTCCCACTTAACTTTTGGAAAAACAATTGCGCAAGAAATTAGAAAACCCCAAAGA
ASHG19A3A014162	81.2164	51.9245	62.7418	638.744	53.5564	671.612	69.2772	46.6947	81.476	38.7092	5.8735	6.45023	5.55887	9.89605	5.47501	9.84519	5.77692	5.4157	6.35155	5.26555	noncoding	ENST00000443123	AC006227.1	Ensembl	860	chr2	-	107871146	107982329		GTGTTTAAGAACATTTGCCTGTGCATGCATGTGTTTTCCTTTGCATCCCACAAGAGGAAG
ASHG19A3A040745	232.8	145.211	275.741	217.465	247.094	234.055	219.322	212.521	214.652	172.654	7.33504	8.02455	7.62933	8.3607	7.77726	8.27938	7.54533	7.53743	7.68058	7.33373	noncoding	ENST00000449605	RP11-147O5.1	Ensembl	7619	chrX	+	21911717	21920026		TTCTTTCATTCAAAGACAGGACTTACATGAGCCTTCCTTTCTGCTGTTCCTTTTCTTAAA
ASHG19A3A039320	926.814	252.251	972.762	130.969	787.603	181.839	803.833	780.836	899.667	670.223	9.33607	8.82409	9.44504	7.61393	9.52718	7.90312	9.55908	9.32522	9.69622	9.15463	noncoding	ENST00000423122	RP11-65J3.1	Ensembl	545	chr9	+	132104121	132121817		TTCTTTCCCTGAGGACCATCTGGAGTGGACGCGTGCACTACCCCTCTCTGAATACACCCT
ASHG19A3A018101	70.9511	39.3807	68.4599	43.3806	62.4086	51.2088	74.0775	92.4549	73.0395	81.3338	5.68478	6.00865	5.67517	6.03811	5.69902	5.99691	5.87638	6.37783	6.20071	6.30474	noncoding	ENST00000412571	RP1-122P22.2	Ensembl	415	chr20	+	19738791	19789926		TCGTCTTTGGGGCCACCGGTCGCCCCCGCCTCCGGGACCTGCGGGGAGGGCCCGCGAGAG
ASHG19A3A043571	296.171	107.057	266.15	144.449	254.626	196.372	250.591	215.324	227.842	174.43	7.68037	7.56082	7.57558	7.75884	7.82402	8.0182	7.7487	7.55364	7.76821	7.34971	noncoding	ENST00000448835	RP11-554I8.1	Ensembl	499	chr10	+	6660677	6667308		TTACAAAAGGATTTGGATACCTCATCTCTCCTGTTTCGCCAAGGTCTTGACTCATCGCTG
ASHG19A3A044674	692.826	637.332	621.68	232.829	369.977	271.053	322.144	526.754	843.161	563.581	8.91426	10.0644	8.79815	8.45623	8.39059	8.49761	8.14621	8.77777	9.60262	8.91896	noncoding	ENST00000428814	RP11-432J24.2	Ensembl	297	chr10	+	134232586	134234457		GGTTTTCTGTTTCTTTGATTATAAAATAACCCCTGTTGGTGGGGGGAAAAAATTAGCAAA
ASHG19A3A017605	196.263	49.293	216.727	85.9143	160.788	106.677	163.874	147.844	219.407	129.045	7.10156	6.36514	7.28294	7.01156	7.13441	7.10145	7.10302	7.03301	7.7114	6.93428	noncoding	NR_023919	HSPC157	RefSeq_NR	1039	chr1	+	22352041	22357713		TTCCTGGAGTCATTTGTGGGAGTTAGGGTCTTATCCTGATCTTTCCTCGTCCCCCGCTCC
ASHG19A3A013238	144.664	36.9665	118.797	43.9386	67.7033	44.5388	67.6145	85.1831	60.8748	72.909	6.66483	5.90966	6.44946	6.05438	5.82227	5.79077	5.74273	6.25769	5.95008	6.15123	noncoding	ENST00000425125	AC017053.1	Ensembl	579	chr2	-	6453085	6465778		ATATGAAAAGGCTTTCCCAAAGAAGCCATGGAGTAGAATCCAGGTCTCCCAGTTCGTGAT
ASHG19A3A000203	1454.02	194.72	1270	371.906	595.348	518.321	658.342	691.612	750.49	727.172	10.0262	8.47392	9.86701	9.13606	9.10539	9.46996	9.24424	9.15011	9.43858	9.26074	noncoding	ENST00000430772	NCRNA00182	Ensembl	708	chrX	-	73467698	73513362		CTGGACAAAGGAACAGGTATCTCAGATTCCCAGTTCTCAATCTTCCTTCCTCCTTACAAG
ASHG19A3A037206	28.2486	78.4112	31.8665	26.8453	85.8435	62.3311	95.5063	35.128	37.4833	34.755	4.41424	7.07981	4.6165	5.35143	6.17948	6.29316	6.26457	5.00238	5.31138	5.11207	noncoding	ENST00000446754	RP11-321L2.2	Ensembl	689	chr9	-	23894987	23898054		GGCATTAGAAATCCTGGCGTTTTGCTGATGTTCTGCTTCTTGATGTAGATGCTTATACTG
ASHG19A3A008341	22.8128	16.5854	22.5207	13.5567	31.8582	22.5329	33.9576	30.7515	13.1849	25.9084	4.12554	4.64949	4.13844	4.4063	4.68639	4.74695	4.69171	4.81524	3.98638	4.6834	noncoding	ENST00000458070	RP1-35C21.2	Ensembl	546	chr1	-	177362814	177566844	BG196709,	AAGAAAGTGAAGATAACTGCAAGTCAGCTGGAAGTGCTGCCAAGATATGACCTCCAGGAA
ASHG19A3A031267	160.745	70.6741	144.753	82.9936	128.053	106.117	126.323	126.433	113.772	109.698	6.81625	6.92476	6.71979	6.96202	6.77829	7.09427	6.70239	6.81777	6.80467	6.71439	noncoding	NR_003948	HCG22	RefSeq_NR	5670	chr6	+	31021983	31027653		GACTCATCTCTTCTTTGTACTTATACCTGACTCAGTGTTGCCCTCAGTCCAACTAGATCA
ASHG19A3A019393	49.894	18.3152	33.5375	24.6685	58.3996	41.4647	54.3826	34.7164	37.3844	35.0456	5.19161	4.80528	4.68382	5.22911	5.60138	5.68254	5.41332	4.98576	5.3075	5.12534	noncoding	BC062773		misc_RNA	859	chr1	+	32320889	32321713		GGCCCCAGACTACGTCCTTCAGATGCTGTAAAAGTGATAAAAATTATATTTATCTCGTGG
ASHG19A3A019094	26.8074	21.8246	19.6376	15.0607	34.9216	22.3995	31.3912	18.5614	27.3759	23.5352	4.34315	5.07957	3.94354	4.55562	4.8295	4.73698	4.5704	4.07559	4.90274	4.54174	noncoding	ENST00000428205	AF241725.4	Ensembl	609	chr21	+	22939083	22987758		AATAGCTAATACAAATAAGTGGTGCAGACCCCGGACACAGAGCTGATACACAGGATGTCA
ASHG19A3A031071	33.4497	37.3783	23.3396	14.0399	10.9016	25.3134	18.3832	18.4994	8.49846	10.3268	4.65068	5.92483	4.18739	4.45687	2.99784	4.9295	3.71477	4.07046	3.47597	3.29154	noncoding	ENST00000428903	RP3-425P12.5	Ensembl	577	chr6	+	25042066	25056892		CACCCACATCCGAAAGAAAATATGCTGGCGTGTAAAAAAGGAAGAAAAACTACCAAGAAA
ASHG19A3A043602	79.7909	31.0295	75.9936	35.3107	57.4025	56.5309	53.3547	57.8298	43.0665	57.9189	5.84962	5.63721	5.82686	5.74481	5.57566	6.14782	5.38831	5.72237	5.49053	5.83427	noncoding	ENST00000420825	RP1-251M9.2	Ensembl	537	chr10	+	11002113	11012779		TCTTCTTCAGGAATTGAACTGAATGTGCTGCCATCCTAGGCAAAAACTCCCAACTGACTG
ASHG19A3A044610	140.769	70.178	154.403	80.1007	143.418	91.4047	131.434	120.19	109.75	100.64	6.6262	6.91469	6.80905	6.91102	6.95561	6.87167	6.76394	6.74827	6.75552	6.59872	noncoding	ENST00000448347	RP11-282I1.1	Ensembl	831	chr10	+	125115965	125277224	uc001lhg.1,	ATGCTTGAAAATAAATGGCACCTGTGGAGAAAGTGCCCCATCCCTGATTATGTCATCGGA
ASHG19A3A016313	53.3159	62.9467	65.1132	8.55368	43.7702	17.5967	52.6963	95.4692	77.2462	95.4947	5.28164	6.75233	5.61447	3.80871	5.17073	4.36645	5.37017	6.4221	6.27791	6.5211	noncoding	ENST00000433673	AC068282.3	Ensembl	2690	chr2	+	128146705	128158156		TACCAATCAAGGACCTTTGACTCCAAAAATTACCTTTTTTGTACAAGTGACTACCTGGTG
ASHG19A3A022187	35.39	29.4761	37.0204	20.9755	47.459	38.249	43.5165	28.0123	38.2038	31.8006	4.72697	5.5569	4.81901	5.00986	5.28956	5.55789	5.07329	4.6816	5.33459	4.98007	noncoding	ENST00000413093	RP11-8J9.6	Ensembl	488	chr1	+	47223946	47233300		TCTGCAAGTTTACCAAGCATTGCCACAGTGCTCTTCAGTTTATACTCCTCATAGAAATAG
ASHG19A3A009744	171.821	57.7222	111.682	51.9209	85.7763	67.7872	96.5817	74.8071	59.303	44.9793	6.91469	6.61551	6.36678	6.29629	6.17764	6.42082	6.28262	6.07181	5.91497	5.47698	noncoding	ENST00000412360	AC102948.2	Ensembl	682	chr17	+	50939480	50976948		CATGACATATATTTGTATTTATGGTCCTCTGGAGAATCTTGCCTTTTCCCACCAATTTTT
ASHG19A3A035619	56.8618	57.7853	67.9323	36.5381	52.6709	49.0345	55.6198	17.9937	34.8135	28.5845	5.37433	6.61792	5.66576	5.79346	5.45107	5.93462	5.44128	4.03064	5.21525	4.82545	noncoding	ENST00000493797	RP11-34P13.14	Ensembl	323	chr1	-	139789	140339	uc010qvj.1,uc003fza.2,NR_028327,NR_028326,NR_028324,NR_028322,ENST00000499986,ENST00000418377,	TTGACCACTGTGAAGACTGGTGTGGGAAGGGTCGTTTTGGATGCACTTGAGCAGGGGTCC
ASHG19A3A042404	82.4198	24.1343	32.622	26.2192	41.1583	38.5771	42.2028	32.6031	34.2363	36.556	5.89382	5.23944	4.64857	5.3173	5.08	5.56921	5.02156	4.89748	5.19597	5.18411	noncoding	ENST00000435526	RP11-414H17.6	Ensembl	409	chr10	-	6168004	6179520		TGTGAATTCAGACCCCCACTTCGCTTGAGCAGTGACGGGAAGCTGGTGACTTCAGGCTCT
ASHG19A3A043406	40.7216	20.926	41.8192	22.2	32.7033	20.2841	38.3196	20.1089	46.638	20.9261	4.91934	5.01716	4.98965	5.08442	4.7303	4.58533	4.87529	4.18776	5.59761	4.37951	noncoding	ENST00000446713	RP11-298J20.1	Ensembl	430	chr10	-	126617451	126619962		AGTATTTAAAATGACACAGGGCTGGAGCAGTAGGAACCACTGCTGTAATCCTAGCACCTT
ASHG19A3A051632	29.747	23.6937	36.9554	10.5813	32.5561	11.259	37.6745	41.8497	44.3923	28.7476	4.48851	5.21012	4.81624	4.07783	4.72197	3.67695	4.85091	5.26136	5.5324	4.83268	noncoding	ENST00000428508	RP11-353N4.1	Ensembl	398	chr1	-	149590751	149591762		ATCTGACAGTATGACAAATGGTCCCATGTGCGATATTCACACTGCATTGCAGTCAAACCT
ASHG19A3A013471	1298.36	96.6727	1229.78	227.594	936.02	286.377	922.496	2104.85	649.857	2026.96	9.8624	7.40803	9.81606	8.42518	9.79776	8.58364	9.76751	10.7289	9.23166	10.6823	noncoding	ENST00000416279	AL133249.1	Ensembl	418	chr2	-	32018891	32029049		AGCTGCTTACCCCTCACTGGGTTGTGGCATGAACAATAAATACACTTTTAAGATACTGAA
ASHG19A3A038774	189.197	510.302	169.916	635.268	146.376	700.6	156.641	11.1288	29.3446	10.8215	7.05556	9.76628	6.94588	9.88767	6.98586	9.91161	7.03217	3.29732	4.99519	3.36029	noncoding	uc004aiu.1	AK095210	UCSC_knowngene	2078	chr9	+	74920351	74958126		CAGGGGAAGTGTGACTGTAGCTTTAAATAGTTTAAATAGTCCTTCAAATACGGCAAATAA
ASHG19A3A025674	32.9303	14.366	29.4581	10.3678	27.8534	21.7601	35.8673	27.582	15.5906	23.5083	4.63014	4.42054	4.50548	4.05244	4.48392	4.69383	4.77641	4.65782	4.1915	4.54009	noncoding	ENST00000436089	AC112518.3	Ensembl	575	chr4	+	74576018	74580244		AAGTTGGAAATGGCTCCTCTCAAACACTGGAGATAGAGCAGCCCAAATGTATCTGCTACT
ASHG19A3A000271	33.6483	36.2529	28.0847	13.6247	47.4774	31.9211	56.7215	25.8764	15.8093	25.0647	4.65782	5.8784	4.44129	4.41279	5.29026	5.2839	5.47351	4.56433	4.20835	4.63301	noncoding	ENST00000442214	AC104654.1	Ensembl	741	chr2	+	42104695	42120186		AAGAACCACCGCAAAGAGAGATGGCAACAAAGTCTGAGGCCCAGGGTCACCACAAACCCG
ASHG19A3A026104	23.4764	12.673	22.8575	7.45596	18.6451	11.4626	22.0833	24.8945	10.7393	19.6677	4.16525	4.22558	4.15848	3.64416	3.84746	3.70499	4.0103	4.50915	3.74449	4.28424	noncoding	ENST00000439455	RP11-78O9.1	Ensembl	352	chr1	+	94610666	94611175		CTTGGGACCCTATGTGTACACCAGCATTTTCCTGAGTTCTCTAATTGTTTGTAGTTTGTC
ASHG19A3A043517	50.9353	79.0628	44.3013	24.8543	33.8703	29.2098	31.069	34.2278	49.0748	43.4897	5.22002	7.09296	5.07095	5.24007	4.78304	5.14389	4.55536	4.96514	5.66144	5.42858	noncoding	ENST00000446337	RP11-178D16.1	Ensembl	415	chr10	+	3026555	3027331		TTGAAATGAATGTTCAGGGTGACCCTGGCTCAAGAAATTGCAAACCGTGGCCACTAAAAG
ASHG19A3A049576	10.3186	20.4963	23.4585	21.0183	26.532	26.6404	32.2677	25.0844	35.4949	19.4577	3.04204	4.98314	4.19526	5.01297	4.40793	5.00857	4.60991	4.522	5.24186	4.26864	noncoding	ENST00000433280	RP11-547C18.3	Ensembl	431	chr13	-	51659559	51685078		ATATCGCTGCCCACACTGTGCATACTGTAGACGGCCAGTTTCGAAGGAGCACCGAGCACA
ASHG19A3A040892	39.764	19.244	43.8475	28.7577	43.4659	33.1284	52.4684	49.4994	29.8764	47.5174	4.88526	4.88214	5.05584	5.4523	5.16153	5.34099	5.364	5.50023	5.01799	5.54939	noncoding	ENST00000422047	RP11-245M24.1	Ensembl	639	chrX	+	45369728	45489447		TCCATGCCATGTGTGCCAATGGTAACCAAACCTTTCATCCTGACCATCACTAACTGGATT
ASHG19A3A015599	926.754	164.328	836.525	356.41	503.95	417.19	526.997	744.749	515.721	615.045	9.33504	8.21822	9.22832	9.07776	8.84242	9.14506	8.88586	9.25129	8.90248	9.04359	noncoding	ENST00000442821	AC009236.2	Ensembl	553	chr2	+	45395721	45396553		ACTGGAAGCTGTTTTATCACTTTGTATTTTGAGAACCGCTCCCTTTCCCGCACACGCATT
ASHG19A3A008339	78.6482	18.7967	66.1062	22.7587	47.5022	21.3341	43.9746	49.392	21.438	37.1247	5.82913	4.84719	5.63355	5.11847	5.29157	4.66326	5.09008	5.49602	4.58936	5.20551	noncoding	ENST00000456403	AC019349.2	Ensembl	2141	chr17	-	39705857	39710747		AACAATTACAGACACCTCCCACGAGCAGGAAAGCTCTGGAAATGTCTTCTTGGAAAGCAA
ASHG19A3A013677	24.5419	26.2756	26.4742	14.8948	15.7791	34.5045	31.5664	16.2769	49.8956	17.1586	4.22149	5.37494	4.35793	4.54016	3.58628	5.40382	4.57879	3.88265	5.68433	4.07231	noncoding	ENST00000457668	AC007381.3	Ensembl	2005	chr2	-	60577729	60580151		GATGGGGTGGGGGTGAGATTTTTGTCCTTTGTACCTTTTAATTACAAAATTATTTTGAAC
ASHG19A3A013193	49.965	22.6174	50.2364	24.1258	47.9358	42.883	52.7911	36.739	38.7091	31.339	5.19323	5.13562	5.24701	5.19775	5.3035	5.73292	5.37245	5.07037	5.35219	4.96067	noncoding	ENST00000445279	AC113607.2	Ensembl	694	chr2	-	895901	901137		AGTGCACCTTCCTCTCTTATTTTGTTTTATTTCCAGGGAAAGGGAAAGGAAGACATGCAG
ASHG19A3A031839	25.7135	13.8483	22.5428	6.43669	9.55733	22.2085	21.3575	17.0282	5.60165	15.3692	4.29052	4.36624	4.1395	3.46823	2.84021	4.72467	3.95701	3.94823	3.01871	3.90811	noncoding	ENST00000424678	RP11-524K14.1	Ensembl	484	chr6	+	94596617	94599128		GAATCCAGAAAGACTCCCAAGTTTCAGGCTCAAGGTGACTATCTTTTGAATGGGAAAAAA
ASHG19A3A054913	26.4885	63.9714	19.8672	5	20.0832	5	21.9036	11.443	23.8167	17.7928	4.32724	6.77555	3.95913	2.49059	3.96433	2.36146	3.99598	3.33954	4.72343	4.12855	noncoding	NR_024347	C16orf81	RefSeq_NR	2243	chr16	+	89225627	89230083		GCTTGCCTTTGACTTCGTTTGTTCTATCGAAGCATGTGCAGAATTGTTAAATTTTAATGT
ASHG19A3A010012	93.2997	52.743	82.3306	65.7063	96.2533	90.6571	100.705	77.2091	71.7636	73.2794	6.06604	6.47282	5.94142	6.62796	6.34535	6.8607	6.34814	6.11777	6.17629	6.15794	noncoding	ENST00000439041	AC061992.2	Ensembl	799	chr17	+	76311809	76343879		TCTTGCTGCAGCTGGGCCAGTTTGCTGACCTTCTCAGCTCCTTCTCTTAGACTGGAGAGG
ASHG19A3A020583	919.447	215.248	895.811	235.04	775.013	254.279	825.694	1049.59	782.518	1056.13	9.32474	8.6096	9.32058	8.46812	9.50443	8.39489	9.59859	9.72726	9.50145	9.76526	noncoding	ENST00000426112	RP3-439F8.1	Ensembl	2949	chr22	+	46937391	46944093		AAATTTGCTCGCCTGCACACCCAGAGAAATGGACTTGGCTTGGTTTTTCTGAACTTTTGC
ASHG19A3A013611	55.2987	28.9948	38.2014	64.9457	159.649	67.4471	188.14	350.359	287.133	329.94	5.33591	5.53183	4.86296	6.61329	7.12314	6.41266	7.3118	8.22278	8.0807	8.19132	noncoding	ENST00000447571	AC079807.4	Ensembl	1808	chr2	-	48168834	48468122		ACTGGTTGAAGGAAATCCATGTTGGGCTTCTGTGGATGCTGGATTCTTTCCTTCTGAGAA
ASHG19A3A043022	2039.65	727.306	2019.7	1155.92	1289.5	1172.29	1251.08	2947.05	2788.95	2914.5	10.5599	10.2462	10.5621	10.7145	10.2936	10.6281	10.2462	11.2129	11.2754	11.1994	noncoding	uc001kat.2	CR592318	UCSC_knowngene	1146	chr10	-	81451255	81586183		TTACTTCCATGGGATATAGTCTCCATAAGAGAGTAGTCATCATTGTATTTGTTGATGCTT
ASHG19A3A041491	84.7398	185.851	62.3441	478.11	116.085	436.982	115.619	101.498	108.237	103.662	5.93155	8.40058	5.54878	9.49009	6.62935	9.21267	6.56868	6.50996	6.73666	6.63925	noncoding	ENST00000445339	RP11-552D4.1	Ensembl	654	chr1	+	230138476	230142909		CCTTCCCTGAGAGAAGTGTATTTAATCTTAAATTCAGATGTTTGTTTGTCTACCCACTTA
ASHG19A3A015637	27.7887	17.3081	29.7275	17.2741	19.391	25.0181	35.9563	26.5519	17.3043	21.2261	4.3925	4.71598	4.5202	4.74425	3.91199	4.91076	4.78097	4.6034	4.32204	4.40036	noncoding	BC042523		misc_RNA	4850	chr2	+	48340113	48344953		AAAGAAATACTGGGTGCAGTGGGGTGCTTAAACATCAACATGGGCTTTTAAATGTGGGCC
ASHG19A3A043842	424.616	133.102	385.754	216.339	309.106	311.648	319.922	325.855	356.196	257.057	8.18166	7.89096	8.09624	8.35157	8.12662	8.71396	8.13463	8.1191	8.37895	7.86402	noncoding	ENST00000421320	RP11-124O11.1	Ensembl	1714	chr10	+	43366968	43369508		TGTTGTGGATCTTTTCCCCCTTTTACCTTGGCTTCCAGGAAGCTCAGTGCCAAGTTTTAT
ASHG19A3A029461	66.0682	38.9068	82.7248	64.4829	67.9521	96.4154	89.8072	55.1731	59.6149	62.5756	5.58482	5.98763	5.94618	6.60258	5.82882	6.94687	6.17479	5.65224	5.92127	5.93891	noncoding	ENST00000450310	RP3-471C18.2	Ensembl	191	chr6	-	19690055	19753344		GAATATCCTCTAAAAGGCAGCTAAGCACTCGCTGTCTTCTTCCTTTTGCCTCATCAAGCA
ASHG19A3A032037	8.89028	18.1805	24.6485	19.9198	16.4774	21.7367	24.178	22.0901	5.44327	20.1914	2.88555	4.79403	4.26381	4.94312	3.65541	4.69212	4.15793	4.33146	2.84034	4.32583	noncoding	ENST00000423208	RP1-293L8.2	Ensembl	843	chr6	+	125995498	126039244		AGAGAGGGAAGAAGAAAGAAGGAAGATGAAGACAACTTCCTGCTCAAGACCAACCCATCT
ASHG19A3A055227	35.1551	31.0252	35.7443	27.7211	42.5642	26.1253	47.1006	50.5706	37.2024	29.6545	4.71685	5.63688	4.7697	5.39808	5.12915	4.97788	5.19758	5.52743	5.30157	4.87702	noncoding	uc003pvl.1	CR598940	UCSC_knowngene	1339	chr6	-	112221561	112230600		AAGGCAGGAGGGCAGAAGGGCAGAGGTGCAAGCAGGGGCCACCTCCTGGATGAGTTTAGA
ASHG19A3A054934	115.056	5	112.686	16.8181	31.2382	5	33.2809	45.2088	56.9915	49.7266	6.35921	2.41344	6.37839	4.70818	4.65716	2.36146	4.65733	5.36864	5.86242	5.614	noncoding	ENST00000457405	RP1-10C16.1	Ensembl	418	chr1	-	168732602	168743728		TCTTGGCTTGCATTTGCTGTTCCAGCATTTGTGGAGTTTGAAATCTGCATGCTTGGAGTG
ASHG19A3A017869	280.754	34.9513	254.158	80.3694	152.086	104.248	176.447	178.248	218.888	165.481	7.60077	5.82413	7.50744	6.91667	7.0454	7.06716	7.21485	7.29168	7.70645	7.27852	noncoding	ENST00000420710	RP5-827L5.2	Ensembl	500	chr20	-	59652279	59652872		TGCTTATGTTCCATTGGCCTGAACAAGCTACTTATCCAAGCCCTACTTCAGTGAGATGAG
ASHG19A3A049634	236.238	85.5297	222.734	65.0167	102.553	71.9134	125.655	171.166	135.197	164.287	7.35504	7.22096	7.32219	6.61551	6.44197	6.50728	6.69362	7.2327	7.03489	7.2678	noncoding	uc010aeh.1	AK127969	UCSC_knowngene	3223	chr13	-	64402979	64418258		TCGTGGGGGTGCCTCCCCCCCTGGGATGGGGGTCCCAAGAGCCAGGGGGGGAAGAGGGGC
ASHG19A3A044239	45.9703	16.9932	46.524	9.2655	53.2177	22.1028	53.0306	60.0308	58.104	54.0166	5.08422	4.68745	5.14225	3.91402	5.46668	4.71663	5.37904	5.77222	5.88609	5.73352	noncoding	NR_029408	LOC439994	RefSeq_NR	1179	chr10	+	89102167	89103330	NR_029407,AK025716,	TGCCATTCGTGGGACCGAGTTTCAGGCAGCTGGAATAAAGAGAGACATCGGGGGAAAGCC
ASHG19A3A046574	103.291	23.1113	90.7385	36.2923	62.3795	39.7997	73.6912	57.4306	166.46	41.6165	6.21269	5.17034	6.07263	5.78349	5.69812	5.61838	5.87037	5.71067	7.32961	5.36433	noncoding	ENST00000439156	RP11-776H12.1	Ensembl	1796	chr1	-	61005920	61106163		ACCAAGTTTAGCCTGCCTTTGCTATTTTGGCGTATCTCCAATTCTTCATGATTTTCTCAT
ASHG19A3A019202	1223.99	171.512	1017.79	417.317	860.928	652.094	892.314	762.191	854.683	582.165	9.77355	8.28113	9.51807	9.30547	9.66358	9.79921	9.71437	9.28692	9.62061	8.96622	noncoding	NR_024351	NCRNA00160	RefSeq_NR	694	chr21	+	36096104	36109479		ACTTAAGCAAATCCTTAGTAAAGGAAAGAACCCAGCAGCCTCTCCTCAAACCAGTAGGCA
ASHG19A3A000239	63.7837	39.919	65.7725	37.8195	58.2423	38.3161	61.8529	48.5247	40.0309	46.0785	5.53203	6.03532	5.62763	5.83831	5.59788	5.56044	5.60513	5.47035	5.39596	5.50893	noncoding	ENST00000436162	XXbac-B33L19.3	Ensembl	1069	chr22	+	20325665	20350461	uc002zse.2,uc002znz.1,	GTGGCCCCTCTGAGGCATGAATCTAGAGCCATTGACACTGGAGAATGATACCTACCCTGA
ASHG19A3A040308	20.0949	13.2047	26.0174	7.26023	28.8667	11.4598	32.5089	22.6809	21.6417	17.8319	3.94986	4.28925	4.33397	3.61379	4.53981	3.7047	4.62162	4.37001	4.60084	4.13277	noncoding	ENST00000446495	RP11-232D9.3	Ensembl	512	chrX	-	115826877	115828156		AATATTTTCTAGTTAGCGAGGGTTTGAGAGGTGCGTCAGGTCTCCAGAAATTCACCTCAA
ASHG19A3A033984	85.532	51.2527	81.1254	59.7542	96.9322	83.4654	112.283	92.1658	160.264	75.5558	5.94391	6.43125	5.92183	6.49006	6.35679	6.73291	6.52403	6.3723	7.27385	6.19889	noncoding	ENST00000411542	AC011288.2	Ensembl	526	chr7	+	13141096	13743774		ACTTTGAGATTTTATGGATATGAAACCTGCTATCATTTAGCATCCTGCCTCTGGGAATAG
ASHG19A3A018811	200.502	21.3298	185.507	18.0819	96.4519	27.4091	107.956	130.873	135.934	143.442	7.12765	5.04434	7.07328	4.80667	6.34882	5.05145	6.46385	6.86647	7.04383	7.07838	noncoding	ENST00000450928	AP000302.58	Ensembl	666	chr21	-	34854805	34856565		CAAACCTGAAAATGGTCCTGAAGTCACAATGTCTCCAGAATCTAGGAGTGCCTCTCTGAA
ASHG19A3A025152	252.079	138.033	243.405	249.669	209.78	283.702	232.555	256.365	245.866	254.557	7.45107	7.94668	7.44927	8.55415	7.53272	8.57085	7.64058	7.7939	7.86468	7.85282	noncoding	uc003gcl.1	AX747945	UCSC_knowngene	2165	chr4	+	1145159	1147489		TCCTCTTCTTCTGCCCCTTCAACTGCAGGCTGGAAAATTCATATGTTACCAGGAAAACAG
ASHG19A3A018638	1457.25	257.591	1408.52	408.652	630.662	527.677	677.528	1275.93	929.816	1102.34	10.0292	8.85373	10.0095	9.27315	9.19341	9.49899	9.2926	10.0004	9.74084	9.8255	noncoding	ENST00000455253	AF127936.3	Ensembl	743	chr21	-	16120065	16126186		TCTCCTTCCCTCTTGAAGGAGAAGCCTTGAGTTGTGCATCTTCTCTTGATTTTACTGAGG
ASHG19A3A047515	24.999	36.6832	36.5577	5	11.6926	7.09322	16.1374	26.0093	34.5769	18.0345	4.24933	5.89627	4.80037	2.49059	3.09673	2.99437	3.49245	4.57215	5.20697	4.15178	noncoding	ENST00000452834	RP11-170N11.1	Ensembl	1526	chr1	-	83439564	83450605		ACTATATGGTGCAGCTGACTGGTGGAAGAGATGAGGCTGAGAAGACACGAAAGGCTTATG
ASHG19A3A019186	202.256	56.1542	187.361	139.565	165.08	141.047	182.383	191.28	153.763	228.209	7.13927	6.57671	7.08578	7.7086	7.17162	7.52727	7.26866	7.38821	7.21788	7.71553	noncoding	uc002ytn.2	CR626360	UCSC_knowngene	2657	chr21	+	35303425	35343487	ENST00000427447,	TCTGTCACCTCTTTCTAAAAGCTGGGAAATGGTTATTGTCAACGCCAGCCCCATTTTGGA
ASHG19A3A048964	71.826	22.5606	70.5177	20.2081	51.9961	34.1736	47.0912	42.1091	46.4755	48.0167	5.70291	5.1316	5.71573	4.9604	5.43081	5.38776	5.19745	5.26961	5.59227	5.56324	noncoding	ENST00000455771	RP11-347K2.2	Ensembl	439	chr1	-	103820968	103835986	ENST00000444810,	AAACCCAACCTGAATGTCCCCTAAAAGTGAAGAAATGTCCACACTTCTATGTGCAGATTG
ASHG19A3A013452	389.519	93.7283	359.261	203.99	381.086	197.224	364.855	142.497	318.194	129.842	8.06686	7.35966	7.99421	8.26629	8.43226	8.02535	8.32748	6.98408	8.2308	6.94329	noncoding	ENST00000452212	AC097724.3	Ensembl	726	chr2	-	28931818	28959071		AAGGAACTCTGAGCAGCTAAACTCTGACTAATCCCAGGGTATACCTGCGTTTTCTCTTCA
ASHG19A3A016260	286.318	265.968	301.1	130.727	236.957	138.004	211.226	287.731	308.936	345.019	7.6282	8.90156	7.75117	7.61053	7.71506	7.49634	7.48608	7.95857	8.18678	8.25113	noncoding	ENST00000420330	AC009404.2	Ensembl	3090	chr2	+	118591512	118599234		TCCTCTGATCCTTCCAGGTGGATTAAGCCCTTTCTAATCTGTCATGGACAGAGCAATGTA
ASHG19A3A051692	293.082	95.3395	240.82	142.944	224.984	188.023	216.173	272.432	266.045	218.688	7.66344	7.38537	7.43347	7.74455	7.63615	7.95083	7.52439	7.87927	7.97547	7.65466	noncoding	uc001xyn.2	BC036259	UCSC_knowngene	1375	chr14	+	90921672	90925248		ATTTTTGAGAAAACTGCCTCCTCTTTAGGACTTGGCATCCCCTAACCTGCATCAGGAAAG
ASHG19A3A050792	14.5816	40.5288	20.4454	21.4702	19.7896	14.9091	22.9596	8.61712	11.008	16.1845	3.49976	6.05732	3.99922	5.04434	3.94469	4.11305	4.07356	2.9416	3.77534	3.98529	noncoding	ENST00000436530	AL163953.2	Ensembl	726	chr14	-	54066549	54080744		TTGAGGTAAAACTGAGAGACAGTGTTTGCAGTGAACCATGCAGTAACCTTCATCTTGCCC
ASHG19A3A017323	31.08	17.2467	21.621	14.215	37.7067	30.7429	43.3826	31.7053	20.1601	21.5978	4.55039	4.71037	4.08077	4.47411	4.94738	5.22353	5.06867	4.85915	4.51168	4.42426	noncoding	ENST00000450640	RP5-1022P6.4	Ensembl	358	chr20	-	5488520	5490648		AGTCACAGCAACTCTCCAAATCATGACGCTCAAAATGCCACATCTAAAAAGAACATCCGG
ASHG19A3A014319	166.531	68.6808	167.93	152.381	190.23	182.466	177.788	178.841	187.219	168.387	6.86677	6.88133	6.92914	7.8412	7.38098	7.90838	7.22928	7.29671	7.48687	7.29851	noncoding	uc002tpv.1	LOC151121	UCSC_knowngene	2213	chr2	-	129999745	130031421		AACTTTCCTACTCAGTGGTGCCTTATTGAAATGGAGCATATTCCTGCCACCCATAGGTTG
ASHG19A3A015568	57.5828	36.2081	59.1341	39.9927	66.9025	67.2026	70.9344	49.6773	44.4773	30.584	5.39026	5.87711	5.47536	5.92366	5.8057	6.40822	5.81285	5.50493	5.53569	4.92393	noncoding	uc002rse.2	DKFZp781C08198	UCSC_knowngene	1809	chr2	+	42104694	42121185		AGTGGTGTTCCCCTTTTTTGCATGTATCAGGTATAATTAATCAGGTTGACATCACATATG
ASHG19A3A036878	194.138	56.1937	228.367	92.4838	176.782	136.679	168.71	154.795	165.091	87.2821	7.08864	6.57738	7.35471	7.11981	7.27077	7.48311	7.14744	7.0923	7.31717	6.39715	noncoding	ENST00000417409	RP11-161I10.1	Ensembl	506	chr1	+	190449508	190463427		GGTCACCTTGCTTTCTTTGCTCTTGATTGTTTTCTAGCCCTACTTCTGTGACTACATTAA
ASHG19A3A050818	281.272	1560.96	301.625	365.461	441.273	397.763	453.767	101.363	156.287	119.926	7.60347	11.2058	7.75382	9.11075	8.64593	9.07403	8.66485	6.50714	7.24077	6.83781	noncoding	ENST00000422129	BX571672.2	Ensembl	697	chr1	-	143118703	143194342	ENST00000513357,ENST00000451663,ENST00000428211,	CGTAAGAATTCCTACTTCAAACCTCAGACTTCAAATAACTGCCAGAACTACTTGACTGAG
ASHG19A3A047523	124.482	49.0547	127.954	38.1156	95.8354	51.8567	105.486	90.4109	64.3361	91.5836	6.46272	6.35782	6.54937	5.85042	6.33751	6.01707	6.42399	6.34104	6.02773	6.46136	noncoding	uc001diz.3	BC036594	UCSC_knowngene	3162	chr1	-	84041473	84326679		TAAGTTCCACAGCTTCACCCTTGTCGGTGTGATATGGGCGTGAAAGAAGACATAAAACAG
ASHG19A3A019083	28.6069	8.14203	22.2958	9.79582	19.6022	24.7657	25.3392	17.7221	10.6276	11.7267	4.43376	3.56254	4.12554	3.98006	3.92808	4.89607	4.23663	4.00807	3.73285	3.48483	noncoding	ENST00000450653	AP000431.1	Ensembl	790	chr21	+	20418628	20420003		GCAGGTTTCATGCAGGAAACAAGTCTCCTGTTTTATGCTGGATCTCAGTACTCAACATAG
ASHG19A3A013207	104.178	43.067	113.803	41.5269	88.9482	43.9045	89.9148	103.583	63.5352	93.0018	6.2243	6.15402	6.39179	5.97787	6.23142	5.76731	6.17655	6.53667	6.01141	6.48311	noncoding	ENST00000457813	AC018685.2	Ensembl	368	chr2	-	2733679	2734729		AATGAAGAGATGAGAAGCTGGAGCTTCTTATGTGAAAAATAACCCTCCAGCCATGGCTGC
ASHG19A3A042921	132.72	48.5328	124.986	46.836	101.935	60.6836	116.091	122.05	98.5799	99.232	6.54735	6.34131	6.52041	6.14322	6.4347	6.24983	6.57453	6.77109	6.60803	6.57816	noncoding	AK055023		misc_RNA	1974	chr10	-	72689681	72695453		ACCTCAAAACTGTTTCGGATGCTAGAAATCCATGGCTTAGAAGTTCCAGCCCTCCATGAA
ASHG19A3A013308	12.4479	10.7614	21.5952	10.2174	26.0243	24.2219	23.3348	24.5637	27.9016	19.5666	3.27898	3.98585	4.07914	4.03496	4.38088	4.86308	4.09996	4.48885	4.92726	4.27762	noncoding	ENST00000448379	AC113608.1	Ensembl	487	chr2	-	15941870	15951001		TTGAGGTGGAGCATGAGCTGCCCCTGAGCAGACAGAACAACACAAAGGGGCTGGGAATTG
ASHG19A3A013259	410.188	168.805	425.562	291.208	413.284	365.844	442.501	517.992	404.248	427.222	8.13489	8.25945	8.23987	8.78424	8.55188	8.95701	8.62775	8.75033	8.55669	8.53679	noncoding	ENST00000456681	AC007464.1	Ensembl	746	chr2	-	8064284	8418214		TTTAAAATATCCTTCTTTGAAGTCCATCCTGCTCTGCCCACTATTTGTCCCCGGTGGTCA
ASHG19A3A014831	1045.25	175.467	1026.68	318.214	500.474	455.516	556.143	936.863	572.054	809.764	9.52752	8.31315	9.53446	8.91579	8.8344	9.26811	8.96298	9.57529	9.05306	9.40293	noncoding	AK055120		RNAdb	2021	chr1	+	4007904	4009925		TTGTACACTAATTTTGAGGACCTGGAGCTGGTTTTGAGGACCCTCCCTAGCAAGTACTTA
ASHG19A3A030126	2219	351.127	2411.42	744.509	1358.57	751.356	1185.16	1635.75	1500.74	1255.41	10.6812	9.2839	10.839	10.1188	10.3698	10.0108	10.1574	10.3592	10.4004	9.99505	noncoding	ENST00000413945	C6orf155	Ensembl	662	chr6	-	72054046	72129806		ACTCCACCCCATCCCCTTATTGAACAATTACGATGCCTATAAATATTGTATTGAGAAAGA
ASHG19A3A018649	194.844	79.3445	179.781	75.9779	148.689	111.878	141.49	123.452	182.501	127.645	7.09507	7.09853	7.03165	6.83761	7.00765	7.17128	6.87785	6.78696	7.4535	6.9204	noncoding	ENST00000443579	RP1-159A19.4	Ensembl	283	chr1	+	27852315	27857072		TCTGTGTGTCTGTCTACCTGGCAAGGAGATATGGCCCCCATCAGACTGGAGCTCCACAGA
ASHG19A3A038739	20.8358	132.33	18.6117	51.1065	37.9575	48.6032	41.1898	39.0185	109.941	47.9588	4.00259	7.87964	3.8732	6.27448	4.95775	5.91926	4.98301	5.1566	6.75801	5.56173	noncoding	ENST00000425587	RP11-561O23.8	Ensembl	340	chr9	+	70843566	70844228	ENST00000422178,	TTAATAACAAGAAATTAATGGTGAAGTGGTGACGAAAATTCTACATTGCTTAGAAAGCAA
ASHG19A3A038493	49.4296	42.7343	51.9907	33.3079	59.8128	39.2778	44.3996	54.0923	51.9637	38.3967	5.17951	6.14131	5.29524	5.66282	5.6374	5.59775	5.1061	5.62403	5.73743	5.25106	noncoding	ENST00000449144	RP11-384P7.5	Ensembl	1144	chr9	+	33719687	33722553		GGGTAGCGATTATCTGAATAATATGTGCTTCCTGTCTGTAGTGAGGTGTGAACATGGTGG
ASHG19A3A040232	27.515	23.3283	20.8838	23.6819	26.5153	21.025	41.9155	28.1822	13.0615	18.8136	4.37778	5.18572	4.03012	5.17171	4.40725	4.63739	5.0096	4.69132	3.97647	4.21608	noncoding	ENST00000447281	LL0XNC01-116E7.2	Ensembl	1229	chrX	-	103172004	103174131		AACATAATGGAAGAGGCAGGAGGTATTCCCACCTACAACTCAGGATTCCTATGTCCTATG
ASHG19A3A010958	275.769	84.3093	245.306	87.3574	163.148	108.79	183.817	185.095	197.849	162.273	7.57388	7.19536	7.45644	7.0363	7.15323	7.12831	7.27802	7.34131	7.56599	7.24968	noncoding	AK096113		misc_RNA	2617	chr1	-	214157145	214159762		TTCTCCAACCCCACCCATCGTTTTGAGGGTTAGCATTTGGAGAGGCCGTGATTTAAAAAA
ASHG19A3A038311	878.659	535.58	849.475	1203.45	586.526	1249.77	548.186	290.036	572.381	324.699	9.26049	9.83382	9.25094	10.777	9.08047	10.7128	8.9404	7.96856	9.05366	8.16981	noncoding	ENST00000427722	RP11-509J21.3	Ensembl	537	chr9	+	3674545	3691814		GCCAGAATTATTCATATGTCTCACTACAGGATGGGCCGGGAGTGTACCTTCATTATGTAG
ASHG19A3A015657	370.135	61.8075	347.933	28.9759	205.102	39.3952	205.566	187.898	145.268	203.25	7.99388	6.7248	7.94866	5.46246	7.49564	5.60229	7.44318	7.36362	7.13759	7.5587	noncoding	ENST00000422346	AC008280.4	Ensembl	732	chr2	+	54309690	54312203		TTATGGGCTGACATTCATGGTCTTGCAGGCAAAACTCAAGTTCCTAGGTAGGACTGAGAA
ASHG19A3A018991	29.3	29.1102	25.8415	32.3553	29.5654	40.6355	30.9372	25.3685	26.7687	27.6496	4.46715	5.53928	4.32556	5.6236	4.57636	5.65088	4.5471	4.53758	4.87444	4.77811	noncoding	ENST00000434081	NCRNA00163	Ensembl	2155	chr21	-	46409778	46414001		CCTCTGGGCTTATAGTGGTTTTCTTTTCTACTGTCTGAAATTGAATGTTTAGTTCATCTA
ASHG19A3A016419	3661.54	588.097	3422.43	938.356	2133.87	1063.24	2213.35	2537.65	2015.96	2169.91	11.4424	9.95137	11.3694	10.4307	11.083	10.4938	11.1419	10.9899	10.8137	10.7798	noncoding	ENST00000446520	AC069394.1	Ensembl	553	chr2	+	138859453	138863475		AAATGAACGAAGTCAAAATTATGCCCTAAGGCAAGCCTTCCCCTCCATGCTTAGAGCTAG
ASHG19A3A050022	68.828	719.197	48.3166	19.2777	48.8176	16.0025	39.4062	29.9105	65.2369	34.747	5.6413	10.2295	5.19476	4.89821	5.33502	4.22252	4.91416	4.77568	6.04334	5.1114	noncoding	ENST00000440633	RP11-252M21.1	Ensembl	411	chr13	+	31456687	31457532		TATTCCTTCCAGAAGGAAATTACAGACCACTCTCTGTTTCTACTCAACTGCTTTTCACTC
ASHG19A3A051789	16.0878	27.0426	23.9353	8.59502	53.9149	14.7483	61.4698	104.736	47.0155	128.41	3.63545	5.42238	4.22337	3.81554	5.48448	4.09663	5.59467	6.55315	5.60786	6.92799	noncoding	ENST00000414488	AL132709.5	Ensembl	800	chr14	+	101415314	101424887		ATGCAATGAGCTGATCATTTTGCTGTGATCAAGGCTATGTTGCCTCTGTGTTAGGCCAAT
ASHG19A3A043982	1472.93	4672.84	1378.2	686.088	1469.44	689.18	1433.01	925.427	2157.85	995.17	10.0465	12.5783	9.98117	10.0012	10.4892	9.88999	10.4566	9.55741	10.9088	9.68206	noncoding	ENST00000432535	RP11-456A18.1	Ensembl	477	chr10	+	60759385	60761303		GCAATGTCCAGTTATATCTCCATGATATTTTCTTTGTGGAAGTTGATTGTTCTTCCTTAC
ASHG19A3A029434	78.1388	18.2337	80.6799	26.616	58.134	34.125	67.7571	72.7169	44.2537	57.2181	5.81841	4.79697	5.91376	5.33837	5.59596	5.38483	5.74562	6.0346	5.5261	5.81712	noncoding	ENST00000437648	RP11-146I2.1	Ensembl	1017	chr6	-	14977018	15090234		AATTCTTGCGAGGATGAACTCAAGATACAAAATATGCTTGGCAACTCACCCCTGAGTGGC
ASHG19A3A050106	363.847	174.218	373.566	116.564	265.938	160.803	256.217	515.582	505.203	487.316	7.97207	8.30275	8.05272	7.45487	7.89336	7.72009	7.78448	8.74053	8.86934	8.71906	noncoding	ENST00000419514	RP11-366O17.2	Ensembl	192	chr13	+	43385972	43386428		TTTTTTTAAAAGCCACAGTTTCATTGTCTTAGTCAAAGCAAGATTATTACGTGATTATTT
ASHG19A3A018802	181.569	111.98	171.633	108.068	175.952	115.945	188.857	145.847	102.192	117.68	6.99547	7.63251	6.96309	7.34482	7.26415	7.22721	7.31767	7.01259	6.662	6.81057	noncoding	ENST00000427911	AP000281.2	Ensembl	384	chr21	-	34216676	34222244		ATGCCTATGTTCACCTCTTCCACCTGGATGGATGCTGAGCTCTTAGAAATTGACTTTCCA
ASHG19A3A014010	130.268	29.69	99.9975	15.9574	91.2699	12.0552	83.2037	48.6454	47.4227	59.799	6.52415	5.56984	6.20891	4.63351	6.26675	3.78227	6.06045	5.47518	5.61921	5.87875	noncoding	uc001abu.1	AK056486	UCSC_knowngene	3043	chr1	+	846814	850328		GTGACAGCAGGTAAAGAGTGAGCCACAATCAGCATTTTCACATGAAAGGAAACTACAGGC
ASHG19A3A044240	869.602	341.755	807.258	410.827	634.262	505.075	691.278	581.39	619.953	512.668	9.24792	9.24211	9.17714	9.28025	9.20417	9.43417	9.32433	8.91321	9.16008	8.78851	noncoding	uc001ker.1	BC082979	UCSC_knowngene	888	chr10	+	89102678	89115182		ACCTCCATGACCCTGCCTCTGAGAAACCAGCGCGTCCGCAACGATCACTCCTAATTTTCG
ASHG19A3A042331	61.156	10.9246	47.9181	12.3849	33.9305	6.79814	42.6752	18.065	65.8931	14.6069	5.47613	4.01228	5.18288	4.28179	4.78551	2.94023	5.0424	4.03724	6.05934	3.82963	noncoding	ENST00000437830	XX-CR54.1	Ensembl	580	chr1	+	248855491	248862411		TTCATGGAGCTCTGGCAAGAGCCTAGCCACTTCCATTTATGAATTAAACCTGAATTTTTT
ASHG19A3A030734	1577.44	369.98	1855.1	606.771	1145.25	704.33	1014.12	1379.87	1098.6	1072.14	10.1336	9.34728	10.4326	9.82977	10.1097	9.92018	9.92018	10.1165	9.9723	9.78801	noncoding	ENST00000453579	RP1-257I9.2	Ensembl	554	chr6	-	155701644	155702317		AAGCCTCCATTGCCCCTCCTAAGCCATGCTTTCCAGCACTGTAATAAAACTGGATTTTTT
ASHG19A3A039113	666.105	393.925	632.428	678.017	559.07	753.219	579.285	684.504	453.01	584.544	8.85598	9.42862	8.82733	9.98753	9.0051	10.0147	9.03201	9.13962	8.72208	8.97332	noncoding	ENST00000417084	RP11-6J21.2	Ensembl	917	chr1	+	207422411	207482466		AATAAGATAGACATGACCTCCTTCCTCCTGGACCTGACAATTGTTCCTTCAAATCACTTC
ASHG19A3A032568	158.4	60.5959	133.803	133.128	94.6209	83.8542	100.749	118.658	77.48	116.515	6.79484	6.69351	6.61229	7.63932	6.31861	6.74123	6.34989	6.73013	6.28184	6.79887	noncoding	ENST00000412197	AC091705.1	Ensembl	209	chr7	-	25587381	25590682		GAAAAAGCTATTATTGAACTTCCCAGGAATCTCCCAGGCTGAGAAGTCTACACAATATTC
ASHG19A3A040430	619.693	127.048	566.293	192.182	307.739	230.476	327.446	548.327	428.841	444.707	8.74504	7.82492	8.66012	8.18425	8.11889	8.25851	8.16543	8.83553	8.64328	8.6006	noncoding	NR_024493	NCRNA00087	RefSeq_NR	2808	chrX	-	134229014	134232733		AGGAAAGTTCTTTGCTGATTGCATGTGTGATACAGTGGGGGGTGCCTGAGCCCTCCCCAT
ASHG19A3A055281	256.692	83.1954	255.038	97.5908	205.726	143.354	232.736	186.228	171.216	174.037	7.47361	7.17698	7.51319	7.19572	7.50076	7.55203	7.64185	7.35033	7.36746	7.34747	noncoding	uc010gei.1	BASE	UCSC_knowngene	558	chr20	+	31786003	31793009		GGAGTTTCTTCCCAGCTCCTTAATGCCTGCAGACAACTGGCCTCCAGAAACCATTGAGTA
ASHG19A3A000099	53.5514	22.7003	58.9462	5	28.9154	11.7154	29.7154	11.409	9.48124	17.5155	5.28812	5.14158	5.47183	2.49059	4.54263	3.73684	4.48503	3.33531	3.59655	4.10374	noncoding	ENST00000413762	RP11-261C10.3	Ensembl	124	chr1	-	243229477	243230172		gctcagagatcccactgagtctacgttataCTGGATCTACCATGAAAGACTTCTGAATCC
ASHG19A3A044464	158.67	78.9921	153.881	88.4055	124.598	99.5178	142.437	110.009	89.3623	105.843	6.79728	7.09095	6.80406	7.05238	6.74123	6.99172	6.88833	6.62705	6.4762	6.66649	noncoding	uc001kyk.2	BC036309	UCSC_knowngene	2093	chr10	+	107899923	107923511		AAACCTAACAAAACAGAAATGAACCCTTGATGAACCTCTTGCTCTGGACTGGTGCCCTGA
ASHG19A3A055266	27442.3	7814.76	25474.3	12389.3	15052.6	14645.2	16479.2	23116.1	18865.9	20433.3	14.5867	13.2578	14.4666	13.9421	14.0518	14.0963	14.2112	14.187	14.0372	14.004	noncoding	uc009wxq.1	BC039493	UCSC_knowngene	538	chr1	+	181143619	181151340		AAGGCCACTCCCTCCCCAGCCTGAGGAACACTCTACTGGTAAGGGGAGAAATGCCTCAAA
ASHG19A3A017466	23.1366	12.798	30.1508	18.309	25.7828	26.4198	28.2868	19.9341	14.2988	20.2478	4.14659	4.24056	4.53941	4.82347	4.36525	4.99576	4.41044	4.17692	4.08185	4.33043	noncoding	ENST00000440798	RP4-753D10.5	Ensembl	719	chr20	-	22990845	23011422	uc002wsq.1,	ACAGATCAAAACCAAAAGTTATAGTGAGAGTGGACAAGCCCTGGACAACAGCAGGCATGA
ASHG19A3A019123	1363.15	1027.57	1268.91	1314.25	1261.17	1292.43	1237.57	886.302	1164.48	928.686	9.92482	10.6798	9.86415	10.8946	10.2628	10.7691	10.2305	9.50114	10.0515	9.58972	noncoding	ENST00000458316	AL035610.1	Ensembl	1122	chr21	+	29420765	29475899		CAGACCTATTAATTCTGAGAGGAAGGAGGTGTCAGGATTTTCACAGAAGAAGAGCACTAA
ASHG19A3A050214	3967.56	1254.42	4235.07	2081.2	2841.11	2262.57	2722.68	4006.41	3182.22	3492.51	11.5613	10.9271	11.6981	11.5096	11.5284	11.5423	11.4596	11.6373	11.4768	11.4717	noncoding	ENST00000446689	RP11-78J21.4	Ensembl	721	chr13	+	53063127	53073440	ENST00000424511,	GTTCTCCCCGACCCCATGCCCTTTTCCCTCATCTTTAATGAGTATCTGTATGTGTGGCAG
ASHG19A3A038189	71.4948	37.3832	83.2507	44.4527	83.7141	43.7535	79.2577	84.9058	130.066	76.3301	5.69691	5.92538	5.95555	6.07081	6.14108	5.76091	5.98775	6.25283	6.97871	6.21403	noncoding	ENST00000452377	RP11-399H11.3	Ensembl	527	chr9	-	138096567	138129443		TGTAGAGTCTTGCCTTGGGCCTTCTCGAGTATCCCTTGATGTTCTGCCCAGGAGGAGGGT
ASHG19A3A029882	33.9191	32.539	33.1557	18.1086	32.3997	20.735	32.9036	27.8138	24.9184	27.8978	4.67018	5.70791	4.671	4.80906	4.7148	4.61734	4.6421	4.67049	4.78314	4.78965	noncoding	ENST00000440573	RP1-238O23.4	Ensembl	449	chr6	-	41107593	41108570		TCTCTTTTCACATCTCATTACAGAGGCCTTAAGCTCAGATACCCACTGGTGATAGACAGG
ASHG19A3A013365	194.562	96.3447	176.846	77.3093	141.762	92.0145	142.678	145.098	236.95	146.543	7.09194	7.40139	7.00978	6.86178	6.93759	6.88219	6.89323	7.00625	7.81557	7.10922	noncoding	ENST00000421563	AC012506.4	Ensembl	541	chr2	-	23598099	23604170		TTGGAGTGAGACTACATCTCCCAGCATCCTGGCAGTTAGACAATTTTCTAGTCTCCTTTG
ASHG19A3A014418	62.1323	22.1619	58.1654	29.9871	32.5578	26.1307	47.3872	57.5085	33.7504	49.5022	5.49679	5.10287	5.4494	5.50905	4.72244	4.97863	5.20826	5.71271	5.17513	5.60774	noncoding	ENST00000458351	AC020601.1	Ensembl	1269	chr2	-	138636323	138683977		TTCTATGACTGCACATATATAGTCGCTTCAGAATAGAAAGCCGCTTTCTCCCTTAGCAAG
ASHG19A3A039319	108.401	76.89	84.3886	13.2692	140.247	29.2916	153.166	109.37	348.012	115.651	6.27888	7.05238	5.97333	4.37481	6.91939	5.1492	6.99891	6.6165	8.34927	6.79002	noncoding	uc004bxt.1	AX747401	UCSC_knowngene	1772	chr9	+	132098802	132100574		TTTCCTAATTTGTCAGGATTTTAGGCCACATGGCAGCTGGGGGCAGAAACATTTCTGAGA
ASHG19A3A043054	88.1342	29.3785	89.4586	43.0118	74.3905	35.0754	75.8896	81.3586	47.1619	79.5272	5.98741	5.55327	6.05271	6.02509	5.96421	5.42972	5.91184	6.19225	5.612	6.27399	noncoding	ENST00000444137	RP11-475D12.1	Ensembl	403	chr10	-	87191698	87192271		TTACATTCTTTCCTCTCATCCCATTGCAATGTTTCCATGCTGAGAGGGCTCCAGAGAGAT
ASHG19A3A049380	20.9703	34.5913	24.0633	17.8328	46.7162	31.3802	42.1918	16.6466	27.3669	20.3429	4.0103	5.80746	4.23049	4.78909	5.26531	5.25726	5.02047	3.91549	4.90195	4.33706	noncoding	ENST00000450264	RP11-90M5.4	Ensembl	575	chr13	-	30492783	30500788		TTCAAAACAGAGTCTTACAACTCAGCCACATTTTCTGCTGAGCCAGCCAGTGGGAACAAA
ASHG19A3A037039	819.497	429.125	780.353	396.952	808.29	541.524	959.399	488.055	497.759	437.45	9.15646	9.54022	9.13042	9.22916	9.56456	9.53446	9.83087	8.667	8.84984	8.57399	noncoding	uc003zfy.2	AY343902	UCSC_knowngene	581	chr9	-	100994	102941		GGACATATTTGTACCCCATCTCTATTTAATGCCTTTATACAATTCTTAATTCTACCAGCC
ASHG19A3A035081	113.532	62.4642	107.434	57.2876	110.248	62.9626	112.9	104.617	75.3027	94.3736	6.34224	6.73923	6.31209	6.42924	6.5517	6.30942	6.53086	6.5517	6.24235	6.50495	noncoding	uc003vql.1	CR618431	UCSC_knowngene	1618	chr7	+	130538478	130613408		TAACAATATGTGCAGGCAGGACCGAAAAAAGGTGTGGTGCCTTCCAGCCCATAAATCAAA
ASHG19A3A015233	120.797	126.823	117.662	108.636	169.134	108.785	177.985	120.333	121.792	107.478	6.42112	7.82243	6.43734	7.35348	7.2078	7.12821	7.23186	6.75003	6.89212	6.68521	noncoding	ENST00000446593	AC093642.6	Ensembl	561	chr2	-	242989845	243026289		AGCAAAAACAAAACACACACATGCTCCTCTCAAGAGTCACTGGCATCCCAGCTGAAAAGT
ASHG19A3A049705	112.882	786.219	130.456	39.9901	505.717	38.9407	443.316	818.63	1073.9	847.299	6.33559	10.3539	6.57625	5.92332	8.84624	5.58326	8.63094	9.39095	9.94299	9.46257	noncoding	ENST00000450888	RP11-342C20.2	Ensembl	510	chr13	-	88079468	88080528		TATAGCCGTTCTGGACATACACATGGGCAGAAGATGTAGCCGCCTTGTGTGAAAATTTGA
ASHG19A3A043226	426.696	108.93	378.681	144.443	296.586	187.492	288.081	266.36	264.468	241.89	8.19172	7.58804	8.07095	7.75829	8.0598	7.94687	7.97238	7.84996	7.96762	7.78756	noncoding	uc001ksy.1	AX747408	UCSC_knowngene	2222	chr10	-	103012577	103023307		TTTCTTGATTTTAATCTTGGCAGCCACCCTCCATGACAGCCTTAGGTCTGCACATTCATC
ASHG19A3A030885	145.325	25.0038	112.985	34.1914	137.663	44.818	150.683	104.59	79.4268	83.0758	6.67141	5.29588	6.38241	5.69802	6.89121	5.79943	6.97477	6.55125	6.31462	6.33226	noncoding	ENST00000440848	RP11-145H9.3	Ensembl	834	chr6	+	2637169	2640235		TTCTCTTTTCTCTCTTTCCAAAATCTGGACACACCATGGCCCAGTGATGGAGAAGAAGTC
ASHG19A3A018417	132.071	40.0042	118.871	60.72	111.035	77.7077	125.332	108.859	93.2986	93.0239	6.54004	6.03857	6.45121	6.51097	6.56358	6.62649	6.68971	6.6101	6.53901	6.48369	noncoding	uc010zye.1	LOC284749	UCSC_knowngene	3080	chr20	+	46994389	46999381		TGTCAGCGTAATCCAAAGAGGACACAAACACCCCTGCTATTTTCTTGTCACCAGGAAAAG
ASHG19A3A049511	308.404	826.225	294.386	259.833	303.246	318.18	313.402	322.178	408.914	275.043	7.73547	10.4156	7.7198	8.61295	8.09538	8.74378	8.10386	8.10743	8.57484	7.95295	noncoding	uc001uzl.2	BC025370	UCSC_knowngene	976	chr13	-	44974387	44980021		AGGTGTGCGGCATTGCCTCTGGGTCCCTGCTTTGGTTTAATTAAACTAAGTCTGGTGGTG
ASHG19A3A030845	32.1402	38.9768	50.656	31.9533	37.672	22.5622	44.7921	33.7231	28.4769	28.5193	4.59677	5.98999	5.2587	5.60138	4.94557	4.75012	5.12156	4.94468	4.95548	4.82191	noncoding	ENST00000439703	RP11-417E7.1	Ensembl	647	chr6	-	169558186	169563019		ATTGAAAATAAGACCTTGGAAGAACCCCTTGCAAAGCTGACATTGTACGAGCCAAGGCAG
ASHG19A3A020324	94.1781	52.9394	106.327	65.8534	80.6246	81.5364	106.847	103.581	71.5372	134.536	6.07814	6.47944	6.29629	6.63077	6.08985	6.69903	6.4464	6.53658	6.17103	6.99547	noncoding	uc003ajj.2	TUG1	UCSC_knowngene	5561	chr22	+	31368248	31375377		TTAGAGTCCTGTGTTTGTAATTCCATGCATTTGTTATTTTACCTGTTTTGTCCCTGCCCC
ASHG19A3A030805	1236.86	85.7341	1214.26	20.7958	362.384	30.6844	382.336	284.175	679.609	338.01	9.78608	7.22421	9.7987	4.99906	8.35846	5.21987	8.40228	7.93938	9.29427	8.22598	noncoding	ENST00000431017	RP11-252P19.2	Ensembl	359	chr6	-	166186688	166188674		TCGAAGGTCTTCAAATCATTGTTCCTCCATATCATATTCAGAGCTAGTGCTTTCATGCTG
ASHG19A3A017453	39.5528	17.1056	38.0815	14.0904	30.7469	19.635	32.7934	22.641	17.5469	23.1446	4.87877	4.69711	4.85851	4.46262	4.63327	4.53597	4.63718	4.36713	4.33903	4.51607	noncoding	ENST00000420928	RP5-828K20.2	Ensembl	504	chr20	-	22260865	22263310		AACAAACCGTCTCTAGAACGTATGCATTTGAGCACTCCAGTACTCGAGTATCCAAGGAAG
ASHG19A3A019043	140.641	50.7454	130.317	80.8991	123.158	95.8938	132.262	102.164	89.2971	94.0121	6.62446	6.41369	6.57453	6.92688	6.72044	6.94032	6.77247	6.51823	6.47467	6.49819	noncoding	ENST00000444356	AL050303.7	Ensembl	458	chr21	+	15142252	15144061	ENST00000422609,	TGAAACCTTAAACTCTTACTGATTCTTTAAACTGTCCCCATTCCAGTTTTCTCTACAGCA
ASHG19A3A050129	36.5951	5	25.6848	5	19.1923	17.0741	30.8402	10.3174	6.88776	23.8786	4.77116	2.41344	4.31606	2.49059	3.89596	4.32228	4.54213	3.18492	3.24399	4.56325	noncoding	ENST00000437748	RP11-321C24.1	Ensembl	240	chr13	+	45620724	45657260		TTTCGTATGTGGTCTAATACTGATAGCTGCTTCTCAGGTTTTTCCGCCAGCACTGTCTGT
ASHG19A3A007319	74.1094	25.8179	56.3498	25.3747	36.6946	28.3161	38.7697	47.2381	26.8343	23.0619	5.74663	5.34788	5.40467	5.26794	4.90146	5.099	4.89278	5.43349	4.87742	4.51338	noncoding	NR_024506	LOC646982	RefSeq_NR	3834	chr13	-	40921272	41055143		CCTGGGGAATGTGCCTCAGCTTCTGAATACCATCGGAGCTCCTCTGGAACATGTCCTTGT
ASHG19A3A019639	121.883	50.7915	133.376	67.9228	111.998	86.2989	105.65	105.221	109.381	109.398	6.43381	6.41525	6.60664	6.67116	6.57647	6.78501	6.4264	6.55915	6.75063	6.70979	noncoding	ENST00000440477	RP11-46E17.6	Ensembl	770	chr22	-	27853207	27856021		TGATTATCCTTGTTCTGGTCCCATGTATACTCTGTGGGCTACTCCTTTTTACTGGGGGAT
ASHG19A3A037419	82.3951	69.519	70.8328	18.2158	35.148	18.9587	38.4557	45.4692	31.7078	53.1087	5.89343	6.89788	5.72237	4.81732	4.83819	4.48407	4.88017	5.37688	5.09365	5.71173	noncoding	ENST00000450911	RP11-327I22.8	Ensembl	1761	chr9	-	43184022	43189411		CTTATGAAAATTGCATCCATATTAGAGTTAACCATGTGCTATGGATACAGCAACCCTACA
ASHG19A3A031472	58.3308	25.1618	59.8093	29.1664	59.2413	30.7232	52.4303	40.0256	51.2141	38.4297	5.40839	5.30571	5.48993	5.47146	5.62349	5.22224	5.36259	5.19528	5.72046	5.2528	noncoding	ENST00000439844	RP3-503A6.2	Ensembl	400	chr6	+	38681826	38682993		GACAGACCTTTCAGTCCTCATTCCACATTGATCTGCTCTACATTCAAAGACTGACTTTCA
ASHG19A3A050526	33.9156	13.8626	26.3355	7.7342	10.8694	12.3117	19.23	36.1232	26.8789	42.1706	4.66998	4.36748	4.35016	3.68882	2.99465	3.8166	3.78624	5.04403	4.87971	5.3852	noncoding	ENST00000449453	RP11-199F6.4	Ensembl	344	chr13	+	114580580	114582349		GCTGGCAGAAACTGAACCTGGATTATGAGTGCTGGCAAAAATGTAAACAAAATTATTAAA
ASHG19A3A030761	209.376	153.713	196.814	125.466	169.441	173.332	203.922	167.555	186.239	154.039	7.18985	8.11285	7.15826	7.55657	7.21149	7.83024	7.43015	7.20341	7.47962	7.17568	noncoding	ENST00000446887	RP1-111C20.3	Ensembl	331	chr6	-	159485759	159486305		ATCTCACTATCAGTTTAGGAAATTCTCTGGTCTTCATGCTGGCTTCTGACCCTTGTGTCG
ASHG19A3A043851	326.424	48.4578	333.663	82.7756	143.753	87.6923	149.38	287.26	179.655	336.323	7.82122	6.33943	7.8921	6.95774	6.95966	6.81163	6.96123	7.95652	7.4317	8.21822	noncoding	ENST00000442526	RP11-517P14.2	Ensembl	303	chr10	+	43916046	43917254		GAAGCTGTTTCTACACTCTCCTGAATGACCATTTTATAGATGCTGGGAAAAAATTGTATT
ASHG19A3A030839	758.439	451.174	642.261	396.014	776.332	474.793	670.069	633.837	516.226	431.355	9.0427	9.60745	8.84502	9.22463	9.50629	9.33297	9.27278	9.03933	8.90396	8.55295	noncoding	ENST00000445442	RP11-503C24.6	Ensembl	445	chr6	-	168700862	168702794		AAATGTTTGTTCCTGCAAATGCATCTTCCATCCTGGGTGACAGGAAGTGTCTGGTTCCAT
ASHG19A3A026688	27.8127	49.7834	18.8177	6.56936	26.0069	18.9143	24.0122	15.988	30.4782	16.2359	4.39449	6.38265	3.88797	3.49367	4.37997	4.4799	4.14685	3.85576	5.04357	3.9895	noncoding	ENST00000446055	RP5-837M10.2	Ensembl	467	chr1	+	100810032	100810798		GTACCCTGTGGAATTGTCTTCAGTTGATAAAAAGGACTTCTCTGTGAGTGTATATTTTAA
ASHG19A3A018676	238.626	139.115	207.388	103.844	197.266	129.503	179.019	183.013	158.385	163.348	7.36982	7.95926	7.22486	7.2878	7.44031	7.40077	7.2383	7.32375	7.25593	7.26016	noncoding	uc002yky.3	C21orf131	UCSC_knowngene	2124	chr21	-	22114913	22175426		TGGCAAAGGACGATGGCTGCTCTCCCGCTAACTTTAAATAAGTCATGTCACAAATTGCAT
ASHG19A3A055244	87.38	10.6347	60.0127	27.0686	68.5487	37.9504	77.9639	48.1028	48.1128	38.1215	5.9727	3.96826	5.49511	5.36213	5.84281	5.54559	5.96219	5.45893	5.63805	5.24204	noncoding	uc003zpy.2	BC043546	UCSC_knowngene	1234	chr9	+	25780053	25812963		AAAGATAACACCCTCTTTCATCAGAGCGAGCGAGCTTTCTTCATGGTGGCAATTTCCAGT
ASHG19A3A000321	67.9945	44.0042	60.1032	36.8435	53.516	40.4325	68.551	57.558	52.5352	55.3442	5.62094	6.18725	5.49759	5.80475	5.47444	5.64331	5.76226	5.71472	5.75297	5.76904	noncoding	ENST00000450248	TUG1	Ensembl	6477	chr22	+	31365642	31374831		AACTGAGGATGCTCCATCCAAAGTGAATTATGCCTACAGACCTGGTACCTGGATTTTTGC
ASHG19A3A039080	363.325	180.691	427.661	252.573	357.329	258.493	329.336	436.401	342.584	383.897	7.96946	8.35638	8.24653	8.5701	8.33309	8.42379	8.17276	8.51084	8.32902	8.39145	noncoding	uc004bcw.2	BC039487	UCSC_knowngene	1005	chr9	+	108870331	109173662		TCCTGAGATGGCCCCGGCCCTGTTCATGTTACCTGTGTGTTGCTGAGTGGTCTTCTGTTG
ASHG19A3A037418	79.1831	49.316	67.143	28.5964	84.6409	38.9879	65.1641	66.3022	50.3295	47.8974	5.83857	6.36605	5.65437	5.44345	6.15819	5.58517	5.68655	5.91214	5.69706	5.55959	noncoding	ENST00000447613	RP11-327I22.5	Ensembl	957	chr9	-	43144979	43160008		AACTACAGAATCATTGCTTACATTGACACCGGCCCTGTTGTCCCAATGGATGGGTTTTTT
ASHG19A3A013085	49.8601	27.2661	41.5524	52.9662	56.7615	39.8259	65.8196	55.031	29.4825	47.0031	5.19062	5.43474	4.98118	6.32295	5.55726	5.62002	5.70212	5.64837	5.00132	5.53556	noncoding	ENST00000431139	RP11-80B9.4	Ensembl	446	chr1	-	240902728	240906911		GTTTAACTGCTAATCTGGATCTTATATTCTGAGCCCCAGCTTTTTTCTAAAGCAAAGAAA
ASHG19A3A038990	51.7272	16.2494	68.3415	21.5912	51.5003	8.42552	49.8137	32.1399	22.5559	29.541	5.23987	4.61482	5.6724	5.05116	5.41407	3.2336	5.2863	4.87907	4.65568	4.86955	noncoding	ENST00000423924	RP11-535M15.1	Ensembl	425	chr9	+	99449337	99483403		ATTTGCATGGCCAGAAGCAATTCTTGATCCTCTTGGCTAGATTCGAAGATTTGGCCACCT
ASHG19A3A029323	164.28	50.9395	161.153	75.1199	121.088	88.4362	148.928	141.081	159.012	130.714	6.84965	6.42032	6.87415	6.82287	6.6952	6.82245	6.95797	6.97048	7.26151	6.95531	noncoding	ENST00000420981	RP11-420G6.4	Ensembl	1588	chr6	-	2854890	2876744		ATAACCTTGCTTATGTCTGTTGTTGTATGTCTCAAATACCCTGTCCTCAGGAAGGCCCAC
ASHG19A3A038349	1053.77	182.146	968.179	286.021	465.74	402.847	483.336	916.186	558.732	737.787	9.53643	8.36675	9.43858	8.75953	8.72404	9.09481	8.75659	9.54226	9.01732	9.2839	noncoding	ENST00000412339	RP11-390F4.10	Ensembl	422	chr9	+	6704470	6707780		AAGAAACGCGGAGACAGACTACTGGGACTGCGACGTCTCCTCTCCTGTTCGCTGCGATAT
ASHG19A3A043047	88.0703	56.0913	109.781	73.0993	108.992	108.223	122.542	112.412	89.4806	88.1723	5.98605	6.57518	6.3424	6.77933	6.53439	7.12195	6.65575	6.66004	6.47728	6.4107	noncoding	ENST00000432108	RP11-219F10.1	Ensembl	309	chr10	-	85671409	85672678		TGTTTTGAAGGGGCTGGAAGTCTTTTCTGTCACCACCTTTACCTACCTGTCATCTGTGAA
ASHG19A3A053834	15.4129	18.951	13.7441	18.7009	24.6217	27.7032	26.1697	12.0582	37.4497	13.7148	3.574	4.8595	3.43873	4.85666	4.2948	5.06785	4.286	3.43077	5.31008	3.72808	noncoding	uc001frq.2	BC029599	UCSC_knowngene	834	chr1	-	158101833	158110429		CAGTGTGACTCAGTTTCCAGACTCTTTCTCTTTAGACATAAATGAAGAACAAGTCAACCT
ASHG19A3A020608	42.3564	27.4888	35.4516	24.7058	39.4046	29.1127	50.1616	28.2713	24.7274	28.1204	4.97218	5.44673	4.75851	5.23065	5.01297	5.13859	5.29551	4.69475	4.77178	4.80223	noncoding	ENST00000450408	RP3-355C18.7	Ensembl	1016	chr22	+	50427792	50431528		CTCATGCAAAGGTCAGCTCCATGATCCCAGTTTGCCTGGGACTGTCCTGGTGTCAGCACT
ASHG19A3A030331	222.903	75.7691	226.26	198.84	181.527	202.262	189.917	158.689	162.006	190.053	7.27196	7.02946	7.34356	8.23129	7.31384	8.0618	7.32644	7.1291	7.28918	7.46483	noncoding	NR_027354	LOC645166	RefSeq_NR	1104	chr1	+	148930404	148953054		GATTCCTTTTATCATTTTGTCCAAAGGCTCCACCTTCCTGAATATTACTGCTTTATACCC
ASHG19A3A039750	33.5465	14.2895	31.1439	12.4543	30.1861	15.0943	40.4412	41.6916	23.3703	16.8822	4.65429	4.41265	4.58613	4.28824	4.607	4.13126	4.95339	5.25482	4.70078	4.0471	noncoding	ENST00000438867	RP11-157D23.2	Ensembl	786	chrX	-	39260505	39294078		AATCAAGGAGAACTGTAAACATAGGAAAAGAGGGCTGAACCCATGCTTCCAGGGAAGGAA
ASHG19A3A000526	44.8868	42.4223	55.7131	38.9315	50.7608	55.2985	50.6071	51.0814	30.6392	40.2044	5.04923	6.12827	5.38893	5.88389	5.39402	6.11375	5.30877	5.54219	5.04995	5.31575	noncoding	HIT000393267		H-invDB	225	chr1	-	148945552	148945776		TGCAGCAGAATCCCTAGCTGAAATGGCAATCTTGTGCTAACTGGAAAAAAAGAAAAAAAA
ASHG19A3A053843	90.5833	19.6186	82.5652	27.3469	66.6217	38.2795	70.8221	80.3427	74.682	66.9563	6.02494	4.91446	5.94424	5.37664	5.79898	5.55854	5.81073	6.17325	6.23239	6.03396	noncoding	ENST00000415019	RP11-404O13.5	Ensembl	1999	chr1	-	158167711	158173667		TAAAATTCCATGTGATCTAAAATTCCATCATTCTATCATGAGCCCAGGAGCTCCTGCTAC
ASHG19A3A055255	120.804	52.4785	117.271	60.446	103.102	75.2982	109.508	96.7978	87.0713	109.787	6.4221	6.46544	6.43282	6.50553	6.45101	6.57656	6.48653	6.44156	6.44076	6.71519	noncoding	uc004dvh.2	LOC92249	UCSC_knowngene	2713	chrX	-	62646438	62780873		GCAGTTGGATGGCGGTGACTGCGTGGTCCTGCAACCCTGGTTCCAGTCTGGCAAGCATTG
ASHG19A3A051325	1408.86	88.55	1468.68	235.894	897.043	254.487	862.337	585.058	693.336	563.095	9.97667	7.27453	10.0713	8.4717	9.73106	8.39617	9.66131	8.92043	9.32335	8.91785	noncoding	ENST00000425109	RP4-704D21.2	Ensembl	727	chr1	-	146473498	146475178		ATACAAGTTATAACAATGTAGCAATTGACCCAGCAAACGAGGACACAAACGTGTTGAAGG
ASHG19A3A007500	35.1176	16.549	29.0942	18.7374	41.9839	34.5549	46.9784	42.4787	34.9545	43.3597	4.7152	4.64574	4.48839	4.85915	5.10847	5.40633	5.19402	5.28137	5.22191	5.42351	noncoding	NR_027312	LOC153910	RefSeq_NR	2293	chr6	-	142847591	142959026		CTTCTCATCAGCACGTGTCTACAGTTGCAAgttctcactctgtagcccagtctggagtgc
ASHG19A3A018465	69.1725	45.7027	68.3007	198.683	66.6753	233.696	80.5622	43.5328	49.3055	46.54	5.64787	6.24918	5.67142	8.22969	5.80064	8.27854	6.01214	5.31888	5.66964	5.52148	noncoding	ENST00000416190	RP5-1010E17.1	Ensembl	1340	chr20	+	54039580	54084752	BC041864,	AGACTGTGCCCCACACAACTCTGCAGCATAACCTTGCAGTATGAAAATAATGCCTCTCAT
ASHG19A3A015354	34.4007	26.532	39.3124	7.29562	37.8151	22.4038	42.8748	31.5335	20.4768	39.2105	4.68791	5.3906	4.90589	3.62019	4.95188	4.7374	5.04864	4.8507	4.52957	5.28257	noncoding	ENST00000448650	AC008069.1	Ensembl	596	chr2	+	16909390	16948822		AGCCTTCTTAGCTTGGATTCTTTGATGAAACACCACCATATTGGAGCATTCCACCTGCCA
ASHG19A3A000339	200.411	91.9592	187.736	107.907	169.432	175.625	157.032	232.993	181.388	150.608	7.12704	7.33228	7.08864	7.34319	7.21137	7.85093	7.03569	7.65972	7.44548	7.14587	noncoding	ENST00000452637	RP11-403I13.7	Ensembl	695	chr1	+	149284644	149287106		CCCCCTTCGTGACCACGGTCTCTTTCCTGCCAGGGCACTGGCAACAGTTTTCCGTTTGTG
ASHG19A3A026922	45.4885	19.5041	47.2712	23.47	38.8538	32.9313	48.2643	26.1396	23.8084	37.5725	5.067	4.9046	5.16388	5.15868	4.99173	5.32984	5.23592	4.58091	4.72304	5.22171	noncoding	uc003kbl.1	AK123868	UCSC_knowngene	2767	chr5	-	70647681	70742169		TCATTTACTCACTGGGAACCTCGGAGGATTTCAGCTGATGTTTTTCTCTCCTTAGACAGT
ASHG19A3A042732	251.107	16.4793	224.633	64.1698	155.2	70.9681	122.874	215.433	157.736	210	7.44457	4.63739	7.33352	6.59652	7.07805	6.48799	6.66004	7.5554	7.25106	7.601	noncoding	ENST00000439776	RP11-144G6.10	Ensembl	709	chr10	-	47279191	47289833	ENST00000453853,	TTGAGTCAATGAGCTCTTTGGTCTGCTCTTCTGCTCAAGCAGAAAAGGATTGGCACTTCA
ASHG19A3A045322	44.6106	13.0767	35.372	8.18339	36.4277	13.5841	43.104	21.161	17.878	33.8971	5.04145	4.27156	4.75569	3.75632	4.89144	3.97067	5.05715	4.2691	4.36417	5.07184	noncoding	NR_026749	SKINTL	RefSeq_NR	1526	chr1	-	48567386	48648100		ACTTGCTACCTTCAAAACCCTGTAACCGGTCAAGAGGAAAGGACAAGCATTGTCTTACCA
ASHG19A3A050485	204.356	119.309	254.5	137.243	216.23	162.607	184.268	252.537	164.924	167.607	7.15498	7.72769	7.5103	7.68359	7.5817	7.73512	7.28165	7.77045	7.31566	7.29305	noncoding	ENST00000440735	RP11-365P13.3	Ensembl	684	chr13	+	111635653	111642911		GTGTGTTCCCTTGCCCTTAGATGAAGAAATGCTTTCAAAACCTCTGAAGATGCCTGAATG
ASHG19A3A007949	315.583	632.566	330.825	566.74	395.324	543.797	381.224	304.483	270.28	281.709	7.77045	10.0566	7.87904	9.73166	8.4899	9.54286	8.39773	8.02647	7.99829	7.98225	noncoding	ENST00000423323	AC015842.1	Ensembl	2998	chr17	-	13679950	13695867		GCCTGGAACTTAAAACAACGACAACAACAATGTCCAGATAAACCCAATAAAATAGGTTTT
ASHG19A3A030167	190.976	132.567	156.711	141.744	204.643	185.447	212.47	155.25	154.084	126.526	7.06681	7.88315	6.82898	7.73142	7.49344	7.93253	7.49682	7.09546	7.22096	6.90836	noncoding	ENST00000449463	RP3-390M24.1	Ensembl	387	chr6	-	79314183	79315753		GTGAAGATTTTACAGGTAACACTTCCTTTCCTTCCTTTGTTTTGATAACAGATGGAGATA
ASHG19A3A000150	39.3344	19.4996	36.8581	17.6619	46.226	34.8585	53.1198	21.456	12.7838	23.2306	4.87159	4.90388	4.81198	4.77288	5.25106	5.41797	5.38099	4.28945	3.95156	4.52184	noncoding	ENST00000421322	XIST	Ensembl	446	chrX	-	73040487	73046641		TGGATAGAGGACCCAAGCGAAAAAGTTTCTGGCATCACTACCACTACTGATTAAACAAGA
ASHG19A3A016126	132.111	40.5462	111.114	59.6073	95.3957	75.7563	92.8451	104.848	80.5642	97.8994	6.54077	6.05785	6.3594	6.48653	6.32996	6.5867	6.22418	6.55504	6.33644	6.55671	noncoding	ENST00000413708	AC096669.1	Ensembl	616	chr2	+	107978774	108023785		TCTTTTTGTATTAATGCATCATGTGACTCCCTCGTTTGGACTTCTGCAGGAACATGTCAG
ASHG19A3A026831	13.1934	27.4852	7.7155	20.8936	16.6726	28.6262	26.1894	5	7.03945	15.2761	3.35842	5.44643	2.75608	5.00536	3.67591	5.11404	4.28789	2.33794	3.26885	3.89913	noncoding	ENST00000415532	RP11-411H5.1	Ensembl	478	chr1	+	102189297	102195170		TTCCAGGCAGACACCACTGACTTTCAAGAGAAAGGCACGGGAGTAAGGAAGTAAAGAATT
ASHG19A3A034249	96.3976	141.176	79.7617	50.1511	104.356	64.3961	124.596	59.2662	50.8645	45.1543	6.11604	7.98283	5.89693	6.24756	6.46966	6.34435	6.68043	5.75571	5.71067	5.48261	noncoding	ENST00000425271	RP11-479J7.2	Ensembl	423	chr1	+	166304120	166304999		AGGAGGTTTATGATCACCTCGGAGTTGTTCAGCAATGAGACACTTGCCTTGAACAAAAAG
ASHG19A3A051630	23301.6	30106.5	22733.1	30678.3	19600.4	29782.9	18303.8	22680.1	23512.2	24906.8	14.3234	15.0775	14.2857	15.1774	14.4236	15.0746	14.3446	14.1595	14.359	14.2844	noncoding	ENST00000447883	RP11-277L2.3	Ensembl	561	chr1	-	149576590	149577296	CR620599,	TCCTTCTGAATTCGGTCTTGCCTTGAACACATCCCCATTAAATAAATCCTTGGAAAAGAA
ASHG19A3A016180	44.9134	14.7625	33.7329	13.7248	39.9081	10.9217	31.2819	16.9497	20.0414	31.2726	5.04995	4.46262	4.69026	4.42332	5.0314	3.62996	4.56485	3.93955	4.50523	4.95763	noncoding	ENST00000438897	AC068491.2	Ensembl	617	chr2	+	112022859	112037457		TCTCTTCATATGACCATTTGGGAAACCCCCAGTGAGATGGAGTGTGCTTTTAAGCCATGA
ASHG19A3A030457	355.943	209.055	332.384	335.751	291.311	405.099	297.093	252.11	246.706	256.517	7.94207	8.56898	7.88564	8.99281	8.03562	9.10124	8.02107	7.76792	7.87081	7.86154	noncoding	ENST00000445225	RP11-277L2.2	Ensembl	5730	chr1	+	149576489	149651107		CATACTTACTTCTGGAAATATATGCCTTTCCTAAAACTTAACCACACATCCACTACCATG
ASHG19A3A019487	74.3043	59.2555	62.5303	42.5049	61.6523	62.4141	71.7918	43.6696	57.8546	41.8028	5.75108	6.65816	5.55294	6.00843	5.68175	6.29541	5.83052	5.32305	5.88191	5.37039	noncoding	ENST00000458154	XXbac-B33L19.4	Ensembl	446	chr22	-	20330725	20331888		AACTGGAAAAGTGGCCGTGTGGGCTGGTGCTTTGGTGATTTAATGAGTAAAGTCTACAAC
ASHG19A3A009237	72.095	12.1845	60.9972	232.366	34.6436	286.759	39.3139	30.4366	27.8479	32.5132	5.70783	4.17198	5.51979	8.45231	4.81629	8.58677	4.91106	4.8008	4.92506	5.01544	noncoding	ENST00000452153	AC115989.1	Ensembl	1150	chr17	+	19532763	19537138		CAAGCCCTTTTCTATCTGGTGTACATCTTGAGGATAAACTGGAGCAAAGTTGTGGAGCAG
ASHG19A3A049948	240.423	76.2024	202.241	108.418	177.262	126.835	183.731	165.516	149.457	143.976	7.3799	7.03831	7.19615	7.35033	7.27566	7.36826	7.27756	7.18637	7.17938	7.08464	noncoding	ENST00000443778	RP11-760M1.2	Ensembl	398	chr13	+	24044185	24060449	uc001uos.2,	TGCTCTTAATCCTCCCTTGGCGACCTTCTACTCAGACATCATCTTTTATGCAGAGAAGCA
ASHG19A3A017461	135.456	108.759	119.41	125.127	140.616	159.086	159.362	123.485	139.634	99.6682	6.57419	7.58522	6.45716	7.5516	6.92355	7.70364	7.05954	6.78758	7.08147	6.58432	noncoding	ENST00000437696	RP11-359G22.2	Ensembl	565	chr20	-	22664299	22665982		AACTATACCAGTCCTCTGTTCCTGGTCTCTGGAGCTTCAATTTGGGAAAGTGACCCATTA
ASHG19A3A016422	45.0558	21.485	34.8816	24.3842	36.031	53.2995	47.7337	33.8013	20.7134	26.9745	5.05463	5.05737	4.73527	5.21451	4.8737	6.059	5.21961	4.94857	4.5461	4.73965	noncoding	ENST00000412593	AC114763.1	Ensembl	826	chr2	+	139228225	139231502		AAATAAAGCACACATTCCCTTTGGCACTAAATTTGACTCGGCAGCGTCTGTACAGGGATC
ASHG19A3A023095	207.085	29.6881	95.4255	41.1617	74.2319	55.8157	76.2503	66.4839	80.0136	56.4738	7.17334	5.56957	6.14611	5.96621	5.96119	6.12922	5.91875	5.9173	6.32783	5.79769	noncoding	ENST00000435828	RP1-158P9.1	Ensembl	731	chr1	+	56611392	56620896		AAACATTCCTTTGGGTTCAGTTCAATCGCCTGCAAGTCACGTTTCCACACAAACATGTCC
ASHG19A3A050377	182.397	87.1877	172.133	102.27	197.802	117.235	171.101	123.144	106.364	108.306	7.001	7.24968	6.9686	7.2643	7.44438	7.24669	7.16952	6.78442	6.71334	6.69387	noncoding	uc001vlo.2	BC038529	UCSC_knowngene	1000	chr13	+	91145541	91187593		GTTTTTAAGATGCATCAGTTCCCCTTTCCAGCCTGAAGCCTCATCATCAAACAATGCTTC
ASHG19A3A038656	1174.9	540.715	1060.27	513.154	541.618	516.355	550.213	490.701	783.623	592.155	9.71297	9.84656	9.58333	9.59091	8.95389	9.4648	8.94615	8.67433	9.50443	8.99429	noncoding	ENST00000421848	RP11-374M1.4	Ensembl	492	chr9	+	45004878	45023236	ENST00000452477,	TCTAACACTAGTTTTACCCTTGTCAGCACTTTGCCGAAAACCTCAAATAAAGACTTTTTT
ASHG19A3A040914	74.1051	29.131	83.9978	46.7241	58.637	70.2642	77.102	55.6336	57.9734	53.3153	5.74643	5.54065	5.96658	6.13896	5.60828	6.47374	5.94055	5.66543	5.88373	5.71681	noncoding	ENST00000366224	RP11-571E6.3	Ensembl	477	chrX	+	47157250	47158120		CATAAGTTCTGGGTCTTTATTCAGTTAGTTAACATTATTACCTTGTTCCCTCAACCATGA
ASHG19A3A018526	103.022	41.7432	98.9906	38.9687	80.2106	55.2794	84.9831	107.751	51.7119	68.9884	6.20891	6.10189	6.19536	5.88564	6.08239	6.11336	6.09193	6.59355	5.7318	6.07637	noncoding	ENST00000437035	RP5-1043L13.1	Ensembl	499	chr20	+	58755935	59102516		TTAAAGGGCCCCATTTCCCATTTGCTGCAGAAGATGTTTAATTGGAAGTCTCTCCCTGTC
ASHG19A3A030333	25.9026	21.6816	28.3865	12.0292	20.6801	13.5318	19.3061	26.2902	27.6507	15.6302	4.29928	5.0713	4.45481	4.24643	4.01211	3.96594	3.79246	4.58936	4.91622	3.9382	noncoding	ENST00000449180	RP11-404H14.1	Ensembl	414	chr6	-	106806440	106807592		GTGAAAAGTTTTTTAATGGAGAGTTGACATTGTCCTAGAAAATTCTTCCGTATGTGGCTT
ASHG19A3A019926	44.8445	29.3549	35.5641	26.8191	40.958	37.3638	61.8584	39.9733	26.1716	37.59	5.04793	5.55217	4.76349	5.35012	5.07289	5.52328	5.60548	5.19362	4.84574	5.22254	noncoding	ENST00000454439	RP1-102D24.5	Ensembl	545	chr22	-	45831743	45844624		TTCCCATGGACTGGGCCTTTGCACACACATTGCACCAAATTCTCACAGCAGCCGAGCCAG
ASHG19A3A019435	21.3684	10.3311	22.8322	13.6383	32.7232	21.1255	25.6775	16.678	12.1703	16.242	4.03808	3.91904	4.15664	4.4145	4.73147	4.64471	4.25651	3.91739	3.88524	3.99044	noncoding	ENST00000428828	CECR3	Ensembl	1915	chr22	-	17737748	17747623		ATTTCTCATAACCCTGGGAAGTTGCATGCTGTTTCCTTAGCAGCAGAGTAAGCCTCAAAG
ASHG19A3A000041	29.7268	5	26.5467	10.5627	26.6533	17.8641	22.8687	29.4927	11.8817	18.5068	4.48725	2.41344	4.36251	4.07528	4.41677	4.39061	4.06665	4.75632	3.85834	4.18989	noncoding	BC045813		RNAdb	1271	chr9	-	96938888	96966848		GCTTCGCCTCTCACTGGAATTACAGATGGTGGATTGGAAACAGTGTCAGCATGACTCTCC
ASHG19A3A015595	1549.46	344.512	1803.21	723.165	1199.93	755.298	1097.82	1132.58	1094.37	940.906	10.1129	9.2571	10.3876	10.0807	10.1822	10.0185	10.0404	9.81877	9.96811	9.60536	noncoding	BC024156		misc_RNA	2195	chr2	+	45165058	45167235		AAATTCTCTCTCAACCTCTCTTTCTCTCTTCCCTCATTGAGATCACCAAAGTGGTGTGGA
ASHG19A3A029049	522.514	53.2346	518.068	90.227	407.616	97.7954	388.502	397.22	529.807	421.922	8.50014	6.4871	8.53355	7.08228	8.53204	6.96568	8.42688	8.39577	8.945	8.51938	noncoding	ENST00000457683	RP5-834N19.1	Ensembl	391	chr1	+	119870874	119898805		AGAAGACTATGGATCTACATGTTCATTTTGTGGTCGAATTATAACCAACACGCCACTCTA
ASHG19A3A043762	327.773	177.698	298.08	167.718	279.956	200.154	340.229	170.639	204.665	148.902	7.82766	8.33384	7.73909	7.9832	7.97223	8.04844	8.22578	7.22696	7.61513	7.13103	noncoding	ENST00000426067	RP11-253D19.2	Ensembl	378	chr10	+	30865627	30869111		TTTCAAGACCAGCCTGCTTTCAAGGTGTCAACTGATCGTGTAGACAATGTCTCAAAAAAC
ASHG19A3A039106	128.589	53.6035	111.723	82.1698	116.662	110.529	120.864	97.0509	99.0733	90.0201	6.50931	6.49968	6.3672	6.9486	6.63696	7.15125	6.63572	6.44583	6.61535	6.43805	noncoding	ENST00000451108	RP11-410K21.2	Ensembl	635	chr9	+	113361754	113367499		ACAAAATTCATCCTCAATGCTGGTTACCTGCCCCATGCAGATGCTGGCATTTAAAATGTT
ASHG19A3A030127	237.653	44.0488	237.026	87.9744	165.908	92.9897	168.132	133.708	99.8416	143.369	7.36346	6.18887	7.40976	7.04593	7.17836	6.89725	7.14156	6.89737	6.6255	7.07719	noncoding	NR_026807	C6orf155	RefSeq_NR	2933	chr6	-	72124148	72130448		GGTACTCCACTGGGCATTTTCTCTTCATGGAGCTTATAGCAACAAAAGTGTTTTACAAAA
ASHG19A3A014100	32.7641	5.61892	25.4175	5	28.5322	21.5878	24.7057	19.5323	16.5405	26.1936	4.62263	3.01754	4.30325	2.49059	4.51968	4.68273	4.1961	4.14709	4.26381	4.70032	noncoding	ENST00000414965	AC092168.3	Ensembl	562	chr2	-	101286353	101292500		TTATGGGGAGAAGATCCACAAGGTCACTTAATCCTCCAAAAGGTGAAGAGCTGTTGCCTT
ASHG19A3A013690	71.0956	31.2512	65.0424	26.2694	49.3178	52.0663	58.4648	52.6984	26.8547	46.2478	5.68737	5.64694	5.61334	5.31968	5.3508	6.02388	5.52343	5.58736	4.8784	5.5133	noncoding	ENST00000420469	RP11-978I15.9	Ensembl	1638	chr1	-	247687980	247690054	NR_027309,	ACACACTTCCTGAAGTAAGATGCATTTCACAAAGCTCCCAGTTTCCAGAAGGATGGAGCA
ASHG19A3A042518	438.365	103.84	369.518	228.323	353.53	261.755	376.722	470.774	358.778	405.176	8.22938	7.51418	8.03501	8.42981	8.31768	8.44278	8.37494	8.62031	8.38753	8.46525	noncoding	ENST00000433460	RP11-275N1.1	Ensembl	439	chr10	-	21629161	21661879	DB068425,	AGTGAGTAAAGGGAAAATTTTCACTTCTTCCTATGGAAGCCTGTCACCCCCCAACTCCAT
ASHG19A3A049382	35.0188	30.1146	33.2306	20.9882	42.1225	39.5849	49.3055	32.0054	44.198	47.9281	4.71165	5.59088	4.67403	5.0109	5.11319	5.60939	5.27083	4.87351	5.52425	5.56064	noncoding	uc001usr.2	CR592782	UCSC_knowngene	2567	chr13	-	30677365	30683005		TTGGAATGCATCCTCCACTTTAGCAAAAGAATTATGTGTTTTGTTTGCTCTTCATCATGT
ASHG19A3A032188	480.498	101.426	439.935	191.263	436.459	212.1	410.144	1300.17	1289.38	1192.44	8.3763	7.47937	8.28729	8.17874	8.62796	8.13853	8.51033	10.0273	10.2055	9.93298	noncoding	uc003qmi.2	BC041998	UCSC_knowngene	2592	chr6	+	149539061	149544216		GCCCCCTTCTATTCATTATTTCCTGTACCAAACTCATTTTGTAAACTAAGATCAAGTCTA
ASHG19A3A007506	1447.7	289.448	1456.07	1485.08	1483.91	1617.34	1541.1	3189.95	1840.94	3521.74	10.0208	9.01047	10.058	11.0684	10.5012	11.0643	10.5657	11.3386	10.6892	11.4866	noncoding	NR_027355	LOC645166	RefSeq_NR	670	chr1	+	148928285	148951595	NR_027238,	CTCCAAGACCTCATCAACAATTAAGACTCTTTGGCAGTTGCACTGGGTACTGGCTGAGTT
ASHG19A3A055229	48.0986	45.0796	43.1841	25.4214	50.3897	30.0215	69.7244	37.9728	35.1002	36.8606	5.14251	6.22774	5.03375	5.2706	5.38358	5.18829	5.78769	5.11831	5.22725	5.19538	noncoding	uc003qir.2	BC039503	UCSC_knowngene	1292	chr6	+	140092209	140181606		TCCTACAGATGATGACAGTTCTCATTCTCCAGCAGCAAATAATCCCAAAGGAGGTAAACA
ASHG19A3A018696	106.725	58.6115	95.4347	63.2897	90.3939	88.5334	91.3653	84.2502	74.6758	76.3885	6.25808	6.64209	6.14684	6.57453	6.25553	6.82353	6.20339	6.24102	6.23219	6.21501	noncoding	ENST00000446404	AP000402.3	Ensembl	540	chr21	-	26258989	26275070		ATATGACCCAAAATCCACTCCTCACTTGGACACTGCTCTGGTTATGATGGCTGACAAGAA
ASHG19A3A038936	121.428	220.053	120.491	97.1857	186.09	115.415	151.052	91.5431	65.3837	49.6697	6.42953	8.64082	6.46977	7.19032	7.34885	7.22079	6.97835	6.35907	6.04662	5.61223	noncoding	NR_027341	C9orf44	RefSeq_NR	2000	chr9	+	94903748	94921890		CAGGGAAGGGAAGGTAATTGAAAGTTTACAAAAACAAAACCCCATTCACATTCTTAAAGT
ASHG19A3A043233	241.366	35.9845	228.98	204.753	70.4576	229.383	69.3173	118.141	96.7284	111.463	7.38547	5.86717	7.36031	8.2725	5.88355	8.25161	5.77795	6.72578	6.58484	6.73627	noncoding	ENST00000458489	RP11-190J1.3	Ensembl	291	chr10	-	103464408	103468158		AAGTTCTGTGGAGGTTTCTAATCCTTTCTGCCAAAGAAGAGAAGAGAGAGAATCACTCAG
ASHG19A3A017276	92.8868	48.7803	77.5626	55.0204	99.2472	67.9855	117.567	69.5048	60.0675	61.2388	6.06087	6.34914	5.8568	6.37292	6.39143	6.42509	6.59314	5.97538	5.93173	5.9122	noncoding	ENST00000435552	RP3-340N1.6	Ensembl	480	chr1	+	20569587	20571148		AGGAGAGAGTGACCCAGTCAACATCCAGCCCCATCAGCATGTGACTTATCCAGCCCCAGT
ASHG19A3A049332	65.3076	35.049	57.5228	33.6604	44.3503	39.1817	52.3796	53.1371	38.3104	47.2972	5.56534	5.82853	5.43407	5.67914	5.18968	5.59401	5.36111	5.59929	5.33858	5.5439	noncoding	ENST00000415166	RP11-195M16.1	Ensembl	450	chr1	-	110426797	110428886		CAAAAAATAAAAGACCAGAAGCCAGTGTTTAGGCACAGTGGATAGGACATTCCCTACCCC
ASHG19A3A016048	723.65	254.669	729.941	370.847	505.128	408.222	518.721	633.151	500.523	653.484	8.97053	8.83553	9.02257	9.13003	8.8448	9.11475	8.86262	9.03782	8.85598	9.12176	noncoding	ENST00000441036	AC104782.3	Ensembl	581	chr2	+	100859092	100865724		ACAGAAAATGCTGTGCTGGCCTGGCCCTCCCACAAACACTCCAGTTTCACGGGCTGAAGA
ASHG19A3A009077	68.5885	26.7336	58.1831	35.2494	56.6155	42.7407	40.562	46.4373	36.1233	58.9715	5.63514	5.402	5.44986	5.74282	5.55275	5.72846	4.95775	5.40902	5.26531	5.8595	noncoding	ENST00000434300	RP5-1011O1.2	Ensembl	396	chr1	-	192486768	192536347		CAATTATTCTCCTGTTTTATCCAAATTATTCCCTTCTGCAAGACTCACATCAAGTACGAT
ASHG19A3A055179	61.5883	15.1221	57.4734	19.6715	38.5447	28.5677	45.2555	35.1211	50.101	40.9347	5.48573	4.50078	5.43314	4.92469	4.97946	5.11134	5.13847	5.00172	5.69153	5.34153	noncoding	uc002zgn.1	BC046564	UCSC_knowngene	744	chr21	-	46411186	46414001		TCACCTGACAGGCTCACCAGAACCAGCACAGCTGCTGAGTTTTGGCTCCCGGACCCTGGA
ASHG19A3A030868	52.15	52.6207	50.2789	25.947	64.6697	43.8845	74.3387	47.0561	47.5857	45.1932	5.25051	6.46927	5.24841	5.30072	5.75252	5.76614	5.88291	5.4281	5.62469	5.48412	noncoding	ENST00000458006	RP3-416J7.3	Ensembl	751	chr6	+	155134	156639		AACAACACGTGTCCCTGCAGTTTGCTGAATTTCAGGGCATCACCACCTTTTTTCAAGAGT
ASHG19A3A032368	29.9301	24.2261	23.9084	15.5129	33.3765	24.4857	38.809	37.0042	20.7467	24.8206	4.49588	5.24481	4.22235	4.59427	4.76239	4.87888	4.8941	5.08087	4.54825	4.61876	noncoding	ENST00000465755	AC093627.7	Ensembl	759	chr7	-	70971	71835		TTCTGTGGGTGGATTATCTCTCTGGATCTTTCTAAGTGAGTCCTGTGTTTCACCACAGCT
ASHG19A3A020108	138.347	59.3956	138.918	87.8965	136.401	110.018	121.055	124.454	96.4195	113.934	6.60293	6.6608	6.6623	7.04452	6.87678	7.145	6.63829	6.79764	6.58122	6.76908	noncoding	ENST00000424052	XXbac-B444P24.8	Ensembl	2183	chr22	+	20186295	20192440		TGGTTTAAGTTATTTTCTGTCAGCATCAACTTATTCCCCAGCCCATATCCGCAGGCCTCA
ASHG19A3A013546	78.6608	22.2308	61.5189	32.0157	52.9682	45.236	67.6019	42.9431	39.2944	37.8484	5.82955	5.10815	5.53047	5.6046	5.45967	5.81299	5.74221	5.30047	5.3734	5.23263	noncoding	ENST00000423797	AC006038.4	Ensembl	603	chr2	-	42592809	42652228		CAACTCTGTGCCACATCCTCTTCATTTTAGAATCCAGGATGAAGGATATGCCCTTATCTG
ASHG19A3A010892	48.7245	14.2237	38.6523	17.6866	32.943	24.5855	29.4816	21.6116	15.9262	20.3372	5.16024	4.40583	4.88077	4.77568	4.74126	4.88571	4.47336	4.30032	4.21801	4.33634	noncoding	ENST00000439570	RP11-61J19.2	Ensembl	359	chr1	-	212640157	212641085		TTAGGCTCATTTAATCCAAACTCGACTCCATTTCAGCCAGAACCAGGCACCTCTAGAAAG
ASHG19A3A042543	36.6614	40.2902	36.7879	13.3609	46.5056	14.387	52.7967	42.6952	19.5801	25.2607	4.77453	6.0484	4.80996	4.38477	5.258	4.05621	5.37268	5.29007	4.47646	4.64507	noncoding	ENST00000458084	NCRNA00202	Ensembl	1787	chr10	-	27220134	27226788		TCTCAGGCTTGTTGCATCCAGGCCCTTCTAAAATAAACCAGACAGGTTGGCAGGTTTTTT
ASHG19A3A043896	609.883	472.898	540.599	546.146	389.374	546.602	436.415	803.342	793.61	698.247	8.72227	9.66949	8.59059	9.68299	8.46785	9.55059	8.60815	9.36642	9.52212	9.20543	noncoding	ENST00000441923	ANTXRL	Ensembl	634	chr10	+	47658248	47665128		ATAATGGGGAGCCATGAGTCCCTGGGGCCCTACTTCCTGGTCTTCCTGCTGCTGCTGCTG
ASHG19A3A018515	261.733	132.623	274.68	145.364	228.146	178.449	228.895	263.623	202.472	178.58	7.50335	7.88455	7.62342	7.76711	7.65571	7.87456	7.61284	7.8339	7.59903	7.38286	noncoding	ENST00000443747	RP11-164D18.2	Ensembl	566	chr20	+	58090245	58091094		AATAGAAAGTAATTCTCCATGTGTCTTCCTCCAGCTCCAATCTAGTTTAAAACCATCCCC
ASHG19A3A020595	15.5392	26.8753	18.0087	14.177	28.004	19.8028	24.2918	25.9083	15.1355	20.1847	3.58644	5.41143	3.82897	4.47044	4.49243	4.54947	4.16713	4.56665	4.15206	4.32482	noncoding	ENST00000453866	RP11-536P6.3	Ensembl	568	chr22	+	48844701	48847029		AGAAAGAAGACACGGTGGGCGGATTCAACAGTCTTATGGGGTCACAATGCACAGGGCTTG
ASHG19A3A031051	112.683	83.1793	132.053	28.6374	110.643	40.6907	110.967	69.0622	80.9586	78.7744	6.3339	7.17623	6.59291	5.44636	6.55788	5.65291	6.50758	5.96589	6.3424	6.25832	noncoding	ENST00000444265	RP1-67M12.1	Ensembl	327	chr6	+	22056774	22111157	uc011djk.1,NR_015410,	TTGAGTCTCATTTTGTTTCCCTCTGGAAACCACATGTGTACCTTGTTTGCAACAGTATGG
ASHG19A3A029517	78.5329	43.3695	71.7194	35.5021	65.6381	44.1518	62.0595	53.3029	66.9699	53.3702	5.82735	6.16564	5.74348	5.75227	5.77711	5.77652	5.60971	5.60306	6.08294	5.71805	noncoding	ENST00000455966	RP1-224A6.3	Ensembl	615	chr1	-	22350486	22351461	BC039533,	GATGCCGCTTGAGTCCCAGAGCAACTCCAATTTCATAGGCACATAAATTTATGTGAAAGT
ASHG19A3A032065	5574.12	862.445	5240.65	2187.59	3585.42	3004.39	3991.01	3829.39	3592.29	3331.45	12.114	10.4695	12.037	11.5884	11.8802	11.9173	12.056	11.5827	11.6456	11.4051	noncoding	ENST00000454262	RP11-102N11.1	Ensembl	335	chr6	+	131018456	131018923		AACCTCCCCCTTATAAATAAGAAGAGTCATTCAGAAATAGAGTGTTGCAATGAAGTCCCT
ASHG19A3A030370	36.797	14.8788	29.0987	21.8368	29.7167	24.8704	21.4993	29.0422	14.7255	21.7583	4.78124	4.47336	4.48851	5.06473	4.58428	4.90223	3.96826	4.73442	4.1181	4.4333	noncoding	ENST00000421174	RP11-403I13.2	Ensembl	905	chr1	+	149186302	149187373		CCTAGACCCCGAGATTCCTTTCACCCGGGAAATCTCTTAATCGCATCCTTTGTCATTTTG
ASHG19A3A013311	182.113	77.0819	157.415	106.947	155.622	118.908	133.24	181.523	122.69	95.3768	6.99891	7.05573	6.83703	7.3302	7.08282	7.26866	6.7824	7.31318	6.90178	6.51966	noncoding	ENST00000422415	AC010145.4	Ensembl	517	chr2	-	16137170	16203007		ATGCCTCTCAAGGCTCCTTTTCCTCCTTACAAACAAAATAAAACAAATCCTTCCTATGGA
ASHG19A3A042655	191.81	47.2597	204.192	75.2078	164.962	101.856	166.845	136.447	144.986	143.848	7.07361	6.30047	7.20709	6.82431	7.1704	7.02981	7.12821	6.92862	7.13506	7.08391	noncoding	uc001jah.1	AK123067	UCSC_knowngene	1298	chr10	-	43169007	43187207		ACCTTGGAGTCTCCAGTTCACTGAAACCTGTCACTGCCACCCAGTGGCCACCATGACAAG
ASHG19A3A042591	16.4159	148.574	17.4676	94.6974	76.0014	102.946	72.6983	38.6673	34.3876	39.3108	3.66358	8.05721	3.78913	7.15254	5.99663	7.04556	5.85227	5.14353	5.20144	5.28609	noncoding	ENST00000433770	RP11-472N13.3	Ensembl	347	chr10	-	31982011	31996316		ATAAGTGTTCCAATGGTTTTATTTGGGGAAAGCCAACGCTTTCCCCAAAAAGACTTTTTC
ASHG19A3A008045	35.064	12.9488	46.8601	10.3415	29.5186	18.4603	23.4852	45.4556	13.4126	28.6759	4.71322	4.25845	5.15211	4.04911	4.57392	4.44078	4.11138	5.37644	4.0079	4.83026	noncoding	ENST00000456537	AC004448.5	Ensembl	441	chr17	-	19342455	19364048		CGTCCCTTTGGGCCCTGAGGAATAATACTGCTGGTTTAATTCAAGATATAAAACCAATAA
ASHG19A3A017120	61.2981	49.8432	46.1117	178.64	58.7734	192.781	57.2891	44.7137	40.337	44.8804	5.47934	6.38509	5.1296	8.07533	5.61137	7.99096	5.48972	5.35361	5.40627	5.47414	noncoding	ENST00000420211	RP11-422P22.1	Ensembl	491	chr1	+	18712322	18715008		AAAGCCCTTCCTTAAATCCTTTAAAGCCTAGGCTTAGGGGATTGGGCTCCTGCTTTAAGA
ASHG19A3A041434	26.4509	5.97068	24.4159	9.84643	20.6446	10.1585	18.4189	22.088	8.93898	22.8308	4.32529	3.09205	4.2518	3.98771	4.0103	3.51606	3.71807	4.33119	3.52827	4.49821	noncoding	ENST00000451869	RP1-241P17.1	Ensembl	444	chrX	+	114957296	114959381		GTGACATGTAAAAACCCAATTCCCGTAACAGCTTTCCCAACGTTGATTTTTTAGACATGA
ASHG19A3A051145	54.2895	18.7823	42.6709	14.0818	36.5897	32.6925	45.1981	39.2856	26.1815	36.2289	5.3063	4.84574	5.0163	4.4614	4.89748	5.3201	5.13678	5.16842	4.84613	5.17034	noncoding	ENST00000448840	AL132709.1	Ensembl	520	chr14	-	101540300	101544008		AAGTCCTCCGACTCTGAAGGCCATACCCAACAGGTCCCATTTTATTTGTTTTACTTTTTT
ASHG19A3A019071	605.663	1140.94	609.059	598.845	649.061	688.798	627.575	602.141	1140.61	666.463	8.71158	10.8025	8.76942	9.80898	9.24034	9.88824	9.16246	8.97053	10.0257	9.14642	noncoding	ENST00000413645	AP000473.5	Ensembl	550	chr21	+	18003145	18012952		TCTGGGAAAAGTCTGCAAAGCTAGTTAGGACATTCAGAAATTCATTTCATTTCAATCCTA
ASHG19A3A049414	596.001	218.623	542.394	282.449	448.421	366.125	485.355	518.487	467.079	426.488	8.68309	8.62993	8.59641	8.74523	8.6721	8.95837	8.76489	8.75357	8.76171	8.53277	noncoding	ENST00000421002	RP11-380B4.2	Ensembl	903	chr13	-	33451568	33485788		TGAAAGTGGACATTTTTGCCTTGACAACTCCATCTGCTCCTCCTCTATGAAAGCTCCATC
ASHG19A3A038921	99.5414	38.9519	100.639	34.6041	69.4853	39.678	66.3241	32.2086	53.5314	42.9381	6.16418	5.98948	6.21728	5.71584	5.86169	5.614	5.71353	4.88253	5.77938	5.40981	noncoding	uc004are.1	AK095132	UCSC_knowngene	2745	chr9	+	93922050	93927858		ATGGGCCATGATTTACCTGAATTCTCACAGTGGCTTAGACAATGGAGACCTTGTCCACAA
ASHG19A3A040030	64.5945	46.1974	63.4719	55.9769	63.8464	57.8591	66.16	59.5167	66.8792	54.9037	5.54914	6.26321	5.57609	6.39674	5.73555	6.18028	5.71043	5.76091	6.08071	5.75941	noncoding	ENST00000431637	NCRNA00210	Ensembl	1586	chr1	+	218066242	218094146		ATTAAATAGTGATGCTACCCAAATCCAGGCTTGTCCTGTGCTTGATGGCTGCTGCTATTG
ASHG19A3A039837	90.7677	24.2927	74.118	31.0746	72.3265	50.407	101.116	109.873	74.2595	77.2184	6.02744	5.24907	5.7898	5.56203	5.92127	5.97416	6.35609	6.62482	6.22452	6.22991	noncoding	ENST00000456240	RP11-323I1.1	Ensembl	347	chr1	+	213904758	213967930		TTAAGAGTCTCCAGTGCTTGTTAGGAAAGTGTGGAAGATGAACCCCTTCTTCATCCACAG
ASHG19A3A012617	121.98	18.6031	116.814	14.063	42.4104	13.2196	53.9688	77.7871	92.4581	88.4802	6.43518	4.83066	6.42659	4.45915	5.12413	3.92739	5.40355	6.12739	6.5246	6.41498	noncoding	ENST00000438770	AC012309.5	Ensembl	462	chr19	+	37742827	37747421	uc002ofv.2,	CACCTCTCAAGATCATTAGGAGCTTCTTTTCCAATTCCTCTGTTTTGCATGCATTGGAAG
ASHG19A3A040180	1464.88	690.663	1370.19	539.623	1077.93	640.068	1249.87	1110.97	887.616	1108.42	10.038	10.1733	9.9694	9.6619	10.0226	9.77299	10.2441	9.79537	9.67515	9.83222	noncoding	ENST00000456301	RP3-341D10.4	Ensembl	3216	chrX	-	100258820	100262962		GAAAGTTTTAAAATCTTTTTCTCCAACTTGGGCAATATGGCAAAACCCTATCTCCACAAA
ASHG19A3A018479	278.64	58.7901	226.13	81.6911	215.864	99.6788	217.539	180.986	142.57	146.015	7.58898	6.64738	7.34295	6.93987	7.5781	6.99439	7.53251	7.3091	7.11282	7.105	noncoding	ENST00000437350	RP5-843L14.1	Ensembl	298	chr20	+	55171365	55173677		TTCTCTTGTGCCCCAATTACCACATGCGTCATGGGGAGAAGAGCTTGAACCCCCCAGAGG
ASHG19A3A044506	87.927	26.8611	81.3989	54.9946	66.9884	43.6242	79.6047	76.3758	77.2075	74.7247	5.98319	5.41086	5.9261	6.37245	5.80754	5.75532	5.99378	6.10234	6.27741	6.18326	noncoding	uc001aio.1	AK054708	UCSC_knowngene	1954	chr1	-	1944651	1946969		ATTTATAAAATGCCGTGATTCAGGTCTCAGGGCACTGTCGCCCCTACTCACTTTGATGAA
ASHG19A3A007100	324.751	188.008	282.677	265.987	282.697	330.355	334.844	307.928	300.792	271.718	7.81343	8.41868	7.66462	8.649	7.99192	8.80467	8.19727	8.04551	8.14922	7.93774	noncoding	NR_002323	TUG1	RefSeq_NR	7115	chr22	+	31365633	31375377		AAACTGAGGATGCTCCATCCAAAGTGAATTATGTCCTGTGCCTCCTGATTGCTGAGTGTT
ASHG19A3A019299	176.131	76.7525	166.632	90.7766	168.44	122.789	170.509	120.684	114.902	120.797	6.95047	7.04924	6.91834	7.09276	7.20275	7.3191	7.16468	6.75358	6.81678	6.847	noncoding	NR_027085	LOC284551	RefSeq_NR	2741	chr1	+	31984035	31989846		TATAGTCACTTCCAATATCATGTGTTTCAACAAGCCCGTGTTCCTTCCTGGTCAGTTCCC
ASHG19A3A014148	107.961	36.3878	128.844	42.9211	94.6053	65.8804	90.6703	89.3394	80.4177	80.0219	6.27209	5.88432	6.55703	6.02135	6.31849	6.37642	6.19198	6.32306	6.33361	6.28332	noncoding	ENST00000413151	AC009505.4	Ensembl	424	chr2	-	106575539	106578462		TAACACACCGCTAAGAAAAAGACTTGTTCTGAGAGTGAGGACTGCCCCCGGATTTTGTAA
ASHG19A3A043721	34.6799	25.2585	40.6086	54.7861	63.868	71.5456	47.0103	33.0834	25.9212	26.6109	4.69819	5.31159	4.95017	6.36657	5.73584	6.49978	5.19517	4.91765	4.83545	4.71987	noncoding	ENST00000450270	RP11-307B23.1	Ensembl	441	chr10	+	25940703	25971574		ATTTCTGGCATCTCTTTCCACAGCACAGGCAGCCTTGCAGAATGAAAAGTATTTCTCCCA
ASHG19A3A030424	102.963	1595.64	106.315	2286.78	494.849	2365.23	498.536	921.317	974.513	1009.64	6.2083	11.2286	6.29598	11.6518	8.81658	11.5975	8.80599	9.55199	9.80898	9.70609	noncoding	NR_027484	FCGR1C	RefSeq_NR	1338	chr1	+	149369293	149378295	NM_000566,AK291502,	TACTAAATACTAACTGCTAGAAGAGAAGACTCTGGGTTATACTGGTGCGAGGCTGCCACA
ASHG19A3A043209	29.9419	16.7905	28.198	14.2034	36.9152	17.16	35.3574	26.9973	24.0596	32.6272	4.49661	4.6684	4.44757	4.47278	4.91369	4.33043	4.75457	4.62831	4.73674	5.02018	noncoding	ENST00000466557	RP11-34P13.13	Ensembl	972	chr1	-	164404	173864	uc003icc.1,ENST00000447412,	ATGCCAGGTGCATCTGTGGACAGGGGCCATGCCCCTGGGCTTCCAAAGTTGGAGAGAGCT
ASHG19A3A013235	241.124	30.9495	250.758	24.3517	76.6959	31.1952	76.0916	209.84	425.996	207.573	7.38407	5.63246	7.48916	5.21262	6.01116	5.25022	5.91574	7.52109	8.63365	7.58538	noncoding	ENST00000425763	AC107057.1	Ensembl	319	chr2	-	5689911	5696163		GAATGCATTTGGAGTAGGTGATGTTTAATGATCCTTTCTGTTCTCAATTCCTGTAATACA
ASHG19A3A039563	27.5353	22.1377	19.5345	16.5303	24.4855	29.7175	28.994	20.9969	16.0536	31.6994	4.37879	5.10087	3.93692	4.68064	4.28764	5.17318	4.44656	4.25698	4.22626	4.97527	noncoding	ENST00000438499	RP11-1M18.1	Ensembl	517	chrX	-	6585905	6639585		TAGAGATTAACCCTTTCCTGGAAAATGAACGTCTATTGCTTCTTTTGGGGACAGCATGCT
ASHG19A3A018133	42.7508	24.5823	46.8022	33.2062	22.1733	42.3913	39.9851	19.889	10.9346	13.1521	4.98543	5.27159	5.15006	5.65837	4.12775	5.71698	4.93638	4.17345	3.76671	3.66307	noncoding	uc002wsw.1	AX747171	UCSC_knowngene	2345	chr20	+	23168597	23170942		ACTCCTTCCTCTGAATCAGAAGGACAGGAAAGGTGGGATTTTAAAGGAACAGAGAACCCT
ASHG19A3A019932	455.182	823.445	481.179	1404.2	317.212	1427.66	308.964	190.391	430.463	182.969	8.28591	10.4111	8.42796	10.9908	8.16236	10.9095	8.08413	7.38128	8.64915	7.41799	noncoding	NR_027036	LOC100271722	RefSeq_NR	1625	chr22	-	46435788	46440748		ACCCATGAGGTAATTACTGAATGCATTTGGTTGAAAGTCCTTCTGCTATATTTTCCAAAC
ASHG19A3A008236	10.0287	32.6213	11.7169	71.483	23.9778	94.835	17.9979	7.0395	15.9034	5.01067	3.00978	5.71279	3.21341	6.74487	4.2529	6.9244	3.67971	2.73072	4.21608	2.45144	noncoding	ENST00000420946	AC091199.1	Ensembl	478	chr17	-	36158868	36162759		ACTGGATAAAATCATGGCTTGTCTCTTTGAGGGAAAGAGGTTGATTGGGTTTGGTGTGGA
ASHG19A3A019258	121.681	11.9963	91.4782	45.1593	60.4658	55.0803	69.3894	60.1403	71.0702	31.2816	6.43241	4.14873	6.08393	6.09566	5.65308	6.10824	5.77969	5.77497	6.16191	4.95795	noncoding	ENST00000416842	AP001042.1	Ensembl	487	chr21	+	40218170	40220568		AGACTTGGGCAAACTCTACTCCTCAATTTGTGGAAAAATCTCAGTATTGATCTATGCATG
ASHG19A3A039227	20.726	25.7656	16.5628	29.584	38.7071	24.5736	29.5352	84.84	17.1796	28.5735	3.99434	5.34471	3.70636	5.49378	4.98576	4.88526	4.475	6.25136	4.31379	4.82483	noncoding	ENST00000369027	RP11-10J18.3	Ensembl	266	chr9	+	127277216	127278335		AAGATTACTGAGACGACATGCGTGAAGCACCAATTACGGCGCCTGGACTCACGAGGCGGT
ASHG19A3A038559	2437.27	847.366	2372.32	1187.66	1082.4	1243.98	996.32	1478.78	1829	1762.72	10.8233	10.4534	10.8141	10.7565	10.028	10.7068	9.89062	10.215	10.6794	10.4755	noncoding	ENST00000429493	RP11-220I1.1	Ensembl	4375	chr9	+	37079892	37090398		GGATCTCAAATGTGGGAAGGATTGTTATATAAGACAACCAAATGATGACATGAGACAATA
ASHG19A3A025285	16.3205	13.4637	23.9181	13.5184	27.4783	19.9542	25.8681	34.0521	29.3262	29.5138	3.65724	4.32074	4.22252	4.40206	4.46071	4.56111	4.26786	4.95836	4.99479	4.86885	noncoding	ENST00000426794	RP11-290M5.2	Ensembl	255	chr1	+	86064813	86066417		TCAGAGAATCAGCACATATCTTGTCATGTCATAGCTGAAGAGCTGCCACCTAGACCTGTT
ASHG19A3A024207	53.4141	26.0106	76.437	25.9087	56.6455	36.0455	61.4735	48.5856	47.0916	37.6541	5.28526	5.36024	5.83688	5.29756	5.55379	5.4675	5.59477	5.473	5.60939	5.22523	noncoding	ENST00000425517	RP11-424D14.1	Ensembl	627	chr1	+	69521580	69650686		GGATCACAGAAAACACCCCTACACCAACTTATAGCCAATCTATTCAACCTGCATTGTTAG
ASHG19A3A029496	46.1809	33.8642	55.8126	92.4711	79.8264	113.65	77.9662	58.9355	52.7204	26.6518	5.09158	5.77014	5.39129	7.11945	6.07653	7.19536	5.9623	5.74784	5.75893	4.72197	noncoding	ENST00000510784	AL160400.1	Ensembl	1029	chr6	-	25015180	25042398	AK300950,	ACTTAACTTCCAGGATAGCTGCAAGACCCTTTTGTTCCTTTGCCATGAGCAGGTTTTAGG
ASHG19A3A050871	78.3877	72.8228	76.0193	48.945	125.368	53.8208	115.73	75.0987	60.1955	57.3137	5.82457	6.97077	5.82749	6.21024	6.74938	6.0724	6.57012	6.07834	5.93448	5.81925	noncoding	ENST00000418607	BX004987.7	Ensembl	964	chr1	-	143527404	143533272	ENST00000445662,	CCACAGTGGATTAGTGGATATTACAAAACCTCTGGTCCCACCTCATTAAGATGGAAAAAA
ASHG19A3A035290	258.535	109.139	226.79	124.49	213.098	126.855	224.391	177.665	181.259	163.341	7.48471	7.59104	7.34615	7.54428	7.55493	7.36859	7.58259	7.28582	7.44367	7.25998	noncoding	ENST00000417506	AC004941.3	Ensembl	3120	chr7	+	149095294	149098547		TTCTGTGCCAATCTTTATTGCCTGAGTCCCCCAGCACCCAGACTGCTGAAATTAAAAGAT
ASHG19A3A031190	1531.85	282.078	1544.37	666.521	1031.08	728.94	1055.6	1207.29	962.707	1104.57	10.0992	8.97643	10.1382	9.96176	9.95231	9.96395	9.98523	9.90865	9.79107	9.8275	noncoding	ENST00000444986	HCG14	Ensembl	413	chr6	+	28864306	28865099		ATGTTTACTGAAATCTTGATCGTGGTTAGCCTCCCCCAGGACTTCATTGTTTGGAAGATG
ASHG19A3A017828	36.4667	21.9322	34.4936	27.6147	40.4407	19.7854	25.8796	30.253	26.4721	31.5446	4.76682	5.08685	4.721	5.39268	5.05311	4.54741	4.26888	4.79268	4.86022	4.96939	noncoding	ENST00000458293	RP5-897D18.1	Ensembl	483	chr20	-	55305452	55306516		TTCTCTACTGAGAGTCTTACAGACATTTTCTCCAGCCATCAGTATCCACAAAGGTCCGGT
ASHG19A3A050860	60.0187	39.081	52.6775	35.3522	52.0755	44.3619	53.9128	42.5008	74.2337	39.5328	5.4471	5.99478	5.31309	5.74633	5.43314	5.78363	5.40212	5.28232	6.22407	5.29409	noncoding	ENST00000443548	BX004987.4	Ensembl	681	chr1	-	143356064	143467532		GGGGGGCCAGACCAGTGTTCCCCATTTGTGGGGGCAGACGCGTGGGCGCATCGCGGGCAG
ASHG19A3A019498	65.5032	39.666	58.1276	29.2314	52.1016	39.7576	51.5631	51.3285	35.2529	45.4921	5.5705	6.02307	5.4487	5.47518	5.43419	5.617	5.33623	5.54939	5.23315	5.49172	noncoding	ENST00000412656	AC011718.2	Ensembl	727	chr22	-	20640967	20661407		ATCATTCCAGACATACATGCAGATGTTGGAACTCCCTTGCACAGTGACTCATGATCCCAA
ASHG19A3A043746	41.5717	32.066	40.4821	54.7965	34.8786	55.465	31.8093	45.2638	24.0095	32.1942	4.9461	5.68837	4.94526	6.3667	4.8275	6.11874	4.59046	5.36947	4.7333	4.99953	noncoding	ENST00000456082	RP11-478H13.1	Ensembl	517	chr10	+	29032673	29033592		AAGGAGAAAAGAAAAGAACAAAATCCACCGGGAACCAGAGACTTCCAGGCTCCAAAGACA
ASHG19A3A050126	86.719	45.3968	66.8089	48.2112	75.9439	48.3481	71.8847	46.8719	58.7657	47.3212	5.96261	6.23801	5.64787	6.18588	5.99532	5.91184	5.83258	5.42182	5.90136	5.54484	noncoding	ENST00000426509	RP11-442J21.1	Ensembl	295	chr13	+	45225947	45275152		TCAGGACAAAGCCAGCTCTGTCTCCTGTACCAACCTTGCATGAAAAACAACCAAGGAAAT
ASHG19A3A017186	33.1491	14.7446	30.4415	12.2348	25.0448	12.3461	25.7182	20.0132	13.0117	23.9724	4.63914	4.46108	4.5543	4.26715	4.32094	3.82113	4.25917	4.18214	3.97296	4.56897	noncoding	ENST00000446029	AC079612.2	Ensembl	348	chr2	+	240547391	240552533		GTGATTCATAACCAAAGCAGGGCTCCCACAGCGACGCTGAGCAGACACAGAACTATTTTT
ASHG19A3A031944	488.256	139.682	501.365	346.35	405.056	376.202	388.695	372.926	342.734	392.105	8.4026	7.96708	8.48529	9.03521	8.52495	8.9956	8.42808	8.31133	8.3298	8.42018	noncoding	ENST00000444259	RP5-1112D6.4	Ensembl	557	chr6	+	111599134	111599945		TTAGAAAAGGAAAAGTTTACCTGCAAAGAGAGCAAGAGAATGACTGGCTTGCCTAATAAA
ASHG19A3A032137	275.819	103.963	243.005	105.67	161.004	124.683	176.282	224.965	148.911	183.325	7.5741	7.51567	7.44685	7.31411	7.13633	7.34319	7.21362	7.61184	7.17436	7.42054	noncoding	uc003qis.2	BC038188	UCSC_knowngene	1351	chr6	+	140297466	140414856		GCTTTCTCTCTCTCCATGCTCAGGTACTGAGGAAAGATCATATGAGCACACAGCAAAAAG
ASHG19A3A042680	140.333	47.9106	144.066	59.5859	107.312	75.9759	121.13	109.106	77.6299	106.293	6.62117	6.32286	6.71262	6.48605	6.51072	6.59073	6.63941	6.61294	6.28462	6.67127	noncoding	ENST00000437014	RP11-20J15.2	Ensembl	841	chr10	-	44755049	44757261		TAAGGAGACCAAGACATTGTGAAAACCAAGTGTCTCCCACCTTGCCAGGACCTATAAAGT
ASHG19A3A038558	1212.6	344.64	1083.83	553.095	878.851	647.1	918.923	1048.58	870.867	962.189	9.75963	9.25854	9.61748	9.69901	9.69804	9.78706	9.75896	9.72589	9.64688	9.63781	noncoding	uc003zzp.1	BC067112	UCSC_knowngene	1868	chr9	+	37079993	37087992	ENST00000429493,	AAACAGCATCCACAGCTATTTTGTGTTGTTTCCCTGACCCCACCCTGAAGAAAAGAAAAA
ASHG19A3A049636	76.3673	6.23995	56.0534	15.0399	38.1932	27.3284	42.1182	53.2794	26.2963	20.9136	5.78769	3.14721	5.39742	4.55268	4.96648	5.0463	5.01731	5.6026	4.8516	4.37817	noncoding	uc001vii.1	AK057471	UCSC_knowngene	1878	chr13	-	64560503	64650144		TGTTAGACTAATAAGTGACAGGGTTGGACAATGAACCCAACCACTCAACCTTCCGGAAAA
ASHG19A3A011351	46.7906	22.3254	39.9711	25.4861	39.5288	27.0249	37.2418	27.8012	30.3956	27.5515	5.10626	5.11464	4.92788	5.27392	5.01739	5.02888	4.8334	4.66956	5.04068	4.77278	noncoding	ENST00000428426	AC002511.3	Ensembl	376	chr19	-	35923858	35924720		AGGCATCCTCTGTCAAGACCATCTGCGCATGTGCTGTGCAGTCTCCAGTCTGCACTGTGA
ASHG19A3A019124	58.3927	23.9283	27.5406	5	23.9747	7.51391	25.0306	26.478	29.278	28.9809	5.40964	5.22531	4.41404	2.49059	4.25235	3.06522	4.21722	4.59982	4.9923	4.84315	noncoding	uc002ymk.1	AX747935	UCSC_knowngene	1752	chr21	+	29420732	29509928		CCTATGGTTGATTGTGTGCCTCTAGAAGAACTTCAAAAGTACAATATAAATCTTGCTAAC
ASHG19A3A044551	201.58	40.3412	225.162	10.5549	82.9628	23.0113	74.7397	133.736	122.57	140.557	7.13493	6.04988	7.33768	4.0744	6.12786	4.77823	5.89098	6.89788	6.89965	7.05035	noncoding	ENST00000445647	RP11-328K15.1	Ensembl	244	chr10	+	119494823	119495918		GTGCCAAAGTCTGTTTTACAAGGCTGTAAGTGAAATCACTGACATGGAAATTATATTTTC
ASHG19A3A009075	51.9302	15.7905	35.3436	28.5778	49.3731	23.6016	57.8418	40.2207	31.9999	33.857	5.24495	4.56607	4.75426	5.44221	5.35219	4.81865	5.50448	5.20256	5.10434	5.07025	noncoding	ENST00000428569	RP11-541F9.1	Ensembl	583	chr1	-	191827892	191859359		GATGTTCTTTTTCTTTCCCCCGGCCAGGGATCTGAAACTAACTCGGACTTACTTGAAAAG
ASHG19A3A019728	29.2391	14.9179	24.1717	14.4412	23.5817	12.6902	36.4678	14.3211	23.9712	15.5938	4.4637	4.47757	4.23653	4.49608	4.22497	3.86612	4.80372	3.68637	4.73066	3.93386	noncoding	ENST00000447396	RP1-302D9.1	Ensembl	437	chr22	-	33501368	33502045		GCGGGTGGGCCCCGCTGTAAGAAAGCCTGCCATTTGGAAATGAGAATTAGAGCAAAAGGA
ASHG19A3A048505	36.7629	122.817	37.8069	17.4089	39.9817	28.2404	55.3925	64.8128	75.4876	61.972	4.77946	7.77241	4.8468	4.75327	5.03415	5.09508	5.43558	5.87748	6.24545	5.92738	noncoding	ENST00000457989	AC079630.2	Ensembl	470	chr12	+	40550040	40561414		CAACAACAACATCTATCCCTTGGCATATGGTGTGTTTAGATGCTAAACACTGCCTCATCT
ASHG19A3A013035	42.9439	56.1037	41.4359	209.929	32.7831	214.734	39.1203	27.2495	26.4957	24.6488	4.99153	6.57583	4.97788	8.31146	4.73386	8.15507	4.90414	4.64341	4.86144	4.60746	noncoding	ENST00000413439	AC006293.3	Ensembl	2127	chr19	+	55219699	55224955		GTGCCTGTAGAGAACGCTTCCTCCATTAAACTTCCATTAAATGGCAGTGCTTTCAGTCCA
ASHG19A3A035418	32.3324	10.7479	19.7576	16.7299	20.7419	23.7556	20.9793	31.1912	22.7758	23.5802	4.60722	3.98413	3.95231	4.70016	4.01591	4.82915	3.92808	4.83528	4.66865	4.54416	noncoding	ENST00000433660	AC006372.6	Ensembl	292	chr7	+	157305987	157309535		GCGGCATCAGCCTCATGAGATCTGGGATGTGCACGGGACGTCCATGAAGCCGTCGGAGAT
ASHG19A3A043462	23.3018	42.8386	15.4146	5.08184	20.5021	16.1522	19.8248	21.8535	9.21663	20.7974	4.15502	6.14564	3.60568	3.20234	3.99922	4.23625	3.83604	4.31692	3.5641	4.36879	noncoding	uc001lln.2	AF086154	UCSC_knowngene	632	chr10	-	134325131	134331695		CACTCCAAGGACCACGGCCTGGACATGAGCGGCAGCGGTGAGCTGGGAGCTGCTGGCCTG
ASHG19A3A043771	29.9765	127.562	27.8014	93.018	64.6502	93.8981	78.0882	20.2932	35.9844	23.2353	4.49785	7.82953	4.42805	7.12791	5.75227	6.90944	5.96526	4.20506	5.26174	4.52224	noncoding	ENST00000420945	RP11-472N13.2	Ensembl	421	chr10	+	31893527	31895146		CCATGGTTGGACTCCTAAAATACTCAAGATGAGAGACATGTTACTTTTCTTTACTATAGT
ASHG19A3A007950	1171.15	2683.08	1267.05	2096.22	1197.98	2243.11	1077.46	710.247	948.446	784.394	9.70782	11.9009	9.86154	11.5238	10.1804	11.5319	10.0147	9.18628	9.76846	9.36119	noncoding	uc002goc.1	AK123263	UCSC_knowngene	2800	chr17	-	13680148	13695867	ENST00000423323,	GGCAGAATATTTTGTTCCTTTATGGGTCAGCCTGGGATACAAAATTAGAGAAACTTTGCA
ASHG19A3A055162	111.883	58.7811	92.4661	76.3665	99.9022	96.7067	105.011	91.871	86.4817	88.4141	6.32398	6.64706	6.09807	6.84462	6.40077	6.95097	6.41747	6.36678	6.4322	6.41348	noncoding	uc002rop.1	LOC285045	UCSC_knowngene	868	chr2	+	33066079	33162270		GCTCCTGACCCATGCTGGGCCCTCAACTTAATTGCTGCCTAGAGCTCATAGAAGGATCTC
ASHG19A3A016447	77.7146	40.4129	72.3873	50.7431	73.4254	69.2208	76.8725	98.3706	52.3696	34.0153	5.81196	6.05211	5.75728	6.2634	5.94674	6.45268	5.93486	6.46512	5.74825	5.07808	noncoding	ENST00000414967	AC062031.1	Ensembl	747	chr2	+	146672657	146688714		TAGAACTCTCACATTTGTTTTGCTGGTTCACTCTGCCCGTGTTCTACAAAAGCCCCAGTT
ASHG19A3A032310	227.911	80.6369	226.529	116.734	195.627	129.463	162.13	189.11	189.417	160.988	7.30534	7.12502	7.34482	7.45678	7.42558	7.40038	7.08712	7.37106	7.50398	7.23904	noncoding	ENST00000452944	RP1-230L10.1	Ensembl	719	chr6	+	164124935	164180873		GTTGTTTCCAATAGTTGACTAGTTTTCTTCCCCAGCACTTACGAGTACACAGCCAGTCAC
ASHG19A3A020113	117.319	77.3751	140.226	81.1136	133.231	109.607	159.325	138.226	156.187	114.089	6.38549	7.06103	6.67598	6.9301	6.84162	7.13941	7.0585	6.94385	7.23982	6.77164	noncoding	ENST00000426653	AC023490.2	Ensembl	853	chr22	+	20377668	20378803		ACGTGCAGGAGATGGGAGGGCCTGTCTCTTGGTTCCTCTCGGAAGTCCTGCCCTTGTCCT
ASHG19A3A037200	258.344	50.9842	243.096	89.68	199.971	101.637	220.263	130.561	116.207	112.02	7.48329	6.42183	7.44734	7.0735	7.46188	7.02529	7.5516	6.86031	6.83312	6.74454	noncoding	ENST00000435092	RP11-408N14.1	Ensembl	443	chr9	-	22203988	22214671		TTCTACGTGTTTGTGTCTTAGATCTGTTAAACTCAGCTGACCCACCACACCCAAGCAGAA
ASHG19A3A038674	29.7207	18.6068	31.559	5.27704	21.0368	16.5392	28.0625	28.3719	6.17648	18.1768	4.48687	4.83097	4.60404	3.24278	4.04025	4.27101	4.39558	4.70001	3.13066	4.16355	noncoding	ENST00000377614	RP11-111F5.5	Ensembl	1890	chr9	+	46687461	46746500	NR_003670,ENST00000454645,	ACATGGCTCCCTGAAGCCGCTCAGGCTCAAGAGCAACATGGAGGTCTGCACTTAATCGCT
ASHG19A3A018011	22.7337	22.6023	17.5029	19.7929	26.7409	30.8511	28.6468	25.0419	28.0984	24.6067	4.12133	5.13442	3.79108	4.9348	4.42199	5.22999	4.42769	4.5188	4.93557	4.60523	noncoding	ENST00000419863	RP5-1164C1.2	Ensembl	168	chr20	+	4456284	4505846		AGCTGAGACCACAGGTAGTTGGTCAGACTCTATACTGCAGGAGGTACCCTGTGCACATGA
ASHG19A3A008245	330.42	357.363	331.086	306.021	147.249	285.962	147.739	308.823	426.597	334.106	7.84108	9.3057	7.88013	8.85872	6.9951	8.58156	6.94534	8.051	8.63563	8.20813	noncoding	ENST00000426575	RP11-318C24.2	Ensembl	657	chr1	-	175873897	175889649		CCTGGCTGTTCTGTTCATGACGGTGGTTATTCCAATTACTTTGAGAATTATATTTATTAG
ASHG19A3A017524	29.0765	22.1535	21.7113	14.8501	19.298	20.8202	21.4512	14.1247	6.65066	54.5943	4.45494	5.10167	4.0889	4.5372	3.90419	4.62384	3.96447	3.66552	3.2047	5.75097	noncoding	ENST00000380888	RP4-610C12.4	Ensembl	3328	chr20	-	29513581	29521213		TGCCCTCTAGGAAACCAGCTAGGAGAGTTGTGTACTTACGGAGGGATGGAGTTACAAAAG
ASHG19A3A016127	68.6839	41.4739	61.6942	50.3882	53.1684	71.205	66.5306	49.8385	48.9087	40.1163	5.6374	6.09204	5.53449	6.25393	5.46496	6.49321	5.71792	5.50954	5.65772	5.31292	noncoding	ENST00000443205	AC096669.3	Ensembl	1539	chr2	+	108145942	108172782		ATTTTCTAGGTTTGGGACCTCTGCGTACCTCCTGTGGCTTTATGGTACCTGGTATTGTTT
ASHG19A3A055143	40.4229	18.4652	47.9608	15.7489	56.3397	31.0065	26.363	40.4727	32.9841	30.0711	4.91031	4.81917	5.18491	4.61595	5.54626	5.23803	4.29918	5.21181	5.14457	4.89911	noncoding	uc002jix.2	AK000477	UCSC_knowngene	1697	chr17	-	70380461	70588943		CACAGTTGTATGCCATCATGCCCAGACCAGATTTCGCCATATTGCTCAGGATGGTCTTGA
ASHG19A3A044648	85.4862	54.4495	92.5529	64.8122	107.089	71.9192	68.6627	75.3464	88.7005	94.1756	5.94342	6.52415	6.09984	6.61039	6.50665	6.50753	5.76457	6.08187	6.46737	6.50148	noncoding	ENST00000446589	RP11-442O18.2	Ensembl	450	chr10	+	130711142	130714535		TAAGAAACTCTTATGAAGTTGTCGGGGTTCAAGTTGGCCTTCCTGTTGTTCAACCTGGTG
ASHG19A3A019421	113.945	7.11202	97.5446	5	7.3225	5	5	276.961	266.42	320.473	6.34635	3.35101	6.17689	2.49059	2.54068	2.36146	2.32411	7.90304	7.97753	8.15171	noncoding	uc002zlu.2	BC038197	UCSC_knowngene	1033	chr22	-	17227759	17229328	ENST00000422917,	AACCTTGTGAAGTAGCAGATGCAATGATTACCAATGTACCTTATAAAATGACTTTCAGAG
ASHG19A3A009363	78.8141	68.924	76.5233	66.1135	49.7479	57.4407	53.07	55.6917	44.0113	59.403	5.83249	6.88682	5.8395	6.63529	5.36328	6.16939	5.38015	5.66791	5.51894	5.86953	noncoding	uc001guz.2	EF413001	UCSC_knowngene	2280	chr1	-	198867622	198906558		AGGGATTACCCAGAAGAAAAGAAGGTAAGCTATTTCATCAGTTTTGGTGGAAATCAGAAG
ASHG19A3A036889	8884.03	1554.02	8853.68	3043.27	5648.56	3209.49	4133.73	6518.45	5077.69	6421.31	12.8206	11.2002	12.831	12.0302	12.5748	12.0072	12.1003	12.3492	12.1395	12.3246	noncoding	ENST00000434983	RP11-309H21.2	Ensembl	299	chr1	+	191190288	191197597		ACTCTTTCCCCTCCCATTTACTTGATTTACTTGTTCTCCAGGAAAAGGCAACATGAACTC
ASHG19A3A031860	39.6055	37.1146	41.531	18.8972	82.8191	24.4297	88.5624	30.4688	10.797	14.8937	4.88071	5.91434	4.98073	4.87087	6.12624	4.8748	6.15428	4.80271	3.75192	3.8628	noncoding	ENST00000439279	RP11-436D23.1	Ensembl	226	chr6	+	98723021	98727735		GTCGCTTCTTAGGCTTCCTGCCAGATTTTGAAAACCACTATAACTAGTCGTTTCTGCCAA
ASHG19A3A048738	39.7731	39.6324	47.5983	19.7657	40.5695	21.2807	40.2398	13.5352	28.9238	19.3144	4.88571	6.02194	5.17352	4.93249	5.05794	4.65874	4.94501	3.60188	4.97573	4.25673	noncoding	ENST00000417659	RP11-206L10.5	Ensembl	295	chr1	-	694411	700305	uc001lnz.2,NR_029401,ENST00000499986,ENST00000447412,ENST00000438487,ENST00000431663,	TTTCTACTAATGGAATTCCTGGCCTTGAGAGGATGTTACTTTAGAAGGAAAGGATTTTTT
ASHG19A3A039137	234.767	109.047	215.357	144.601	203.198	165.236	200.744	236.145	149.918	128.924	7.34586	7.5901	7.27469	7.75994	7.48418	7.75715	7.40746	7.67523	7.18288	6.9331	noncoding	ENST00000437712	RP11-168K11.3	Ensembl	3043	chr9	+	116381507	116384914		TGAATGTCCCCCAAGCTGCTTAGCCCTTGTGTCTGCTTTTAAAAGTTCTGCTTTGCTTCT
ASHG19A3A031861	82.5987	21.0617	77.5993	19.7099	90.1807	26.3819	66.7373	69.4896	56.6193	54.0815	5.89614	5.02656	5.85758	4.92757	6.25239	4.99306	5.72264	5.97505	5.85227	5.73667	noncoding	ENST00000424521	RP3-453D15.1	Ensembl	138	chr6	+	99006309	99006447		GGAGTTGGTTTTTACTCCCAAGCCCTTTGCTACTTAAATAAAGTTATTGGCTGCCTAATG
ASHG19A3A032406	21.8688	21.5934	29.7762	24.7065	33.5982	14.4851	29.6135	27.9765	23.6599	19.2516	4.06762	5.06532	4.52184	5.23078	4.77202	4.06738	4.47943	4.67943	4.71652	4.25141	noncoding	ENST00000437145	AC024028.1	Ensembl	437	chr7	-	3122885	3126055		AGAAGAAGGACTTTGAAGTGTTGAGGTAGGAGCCTGTATCATCTCTTTGCTGGTTTGCAG
ASHG19A3A018527	22.6631	22.1688	34.0556	21.9512	40.5947	27.9267	32.3289	38.097	27.4593	37.2048	4.11623	5.10364	4.70089	5.07144	5.05904	5.07888	4.61292	5.12351	4.90616	5.20918	noncoding	ENST00000441660	RP5-827L5.1	Ensembl	391	chr20	+	59654195	59655235		TCAGAGCAAAATGGCCTGCTCTTCAATGTAGCTTAGTTTAGTTCAATTGTCCTGCCCACC
ASHG19A3A025658	10.2607	28.7285	5	25.9363	14.3943	30.9812	19.7106	7.92003	13.6551	15.4047	3.03598	5.52032	2.33607	5.2998	3.43317	5.23671	3.82654	2.84699	4.02869	3.91251	noncoding	ENST00000416805	RP11-413E1.3	Ensembl	1835	chr1	+	90229103	90235462		GGGTGAACTGTATTCATCCAAGGCAGGAAAAGATTACCATACAAAATAAACTTTATAGGA
ASHG19A3A030601	28.2798	14.6336	32.9605	35.4919	22.4469	25.3464	15.0399	22.059	5.41439	16.6812	4.41605	4.44883	4.66136	5.75192	4.14748	4.93124	3.3687	4.32914	2.7516	4.02922	noncoding	ENST00000417932	RP11-10J5.1	Ensembl	573	chr6	-	138264215	138266939		CTCCATATGCAAACCCATGTAAAAAGAAACCTAGAGAAACAGATGCCCAGATGAAGAGGG
ASHG19A3A032523	386.809	78.7039	306.803	118.665	208.986	131.108	204.051	130.025	139.946	108.71	8.05681	7.08479	7.77759	7.481	7.52647	7.41873	7.43126	6.85451	7.08447	6.70026	noncoding	ENST00000418764	AC004543.2	Ensembl	655	chr7	-	19853307	19871039		TGATCATCATCCTCTCTTCTTCTCCACAAGCTCAAACACTTTCAGTGACTGATTTGAAAC
ASHG19A3A044282	1261.03	211.991	1103.56	262.368	803.598	328.816	823.563	726.585	710.336	573.65	9.81515	8.58851	9.64374	8.62775	9.55678	8.79621	9.59451	9.21589	9.36119	8.9457	noncoding	ENST00000412362	RP11-236B18.2	Ensembl	380	chr10	+	92754376	92766147		TCTTTGCTTCTCACTTCCTGTGCCTTCTCCCAGAGAAACGGAGCTTTTGGAATTCTTTCA
ASHG19A3A052674	75.258	20.449	84.9623	36.5112	78.5211	53.9659	76.1295	58.4357	60.1989	27.2046	5.76654	4.97971	5.98204	5.79261	6.05034	6.07675	5.91649	5.73572	5.93462	4.75327	noncoding	ENST00000451579	AC009878.2	Ensembl	606	chr15	+	26640218	26691921		ATTAATAGCAGAGCCAGTCATGTCCTACCAGCATTCCTTTTATACAGGCTGGATATATGT
ASHG19A3A019080	26.2348	7.29805	26.1532	14.0985	31.2362	24.588	27.7527	25.659	17.0369	25.5986	4.31553	3.39073	4.34079	4.46317	4.65702	4.88598	4.37646	4.55357	4.30451	4.66526	noncoding	ENST00000416002	AF240627.2	Ensembl	879	chr21	+	19986748	20022678		ATGTCATCATGTCAGCGTATGCTAGGAAGGATTTGCTTAGACCCCGGTCCTTTTAGTATG
ASHG19A3A015734	549.043	111.623	536.953	195.159	359.44	220.146	349.149	595.477	367.943	494.159	8.5686	7.62847	8.57914	8.2035	8.3432	8.1955	8.26689	8.95368	8.42651	8.73647	noncoding	uc002sdd.2	BC041356	UCSC_knowngene	1720	chr2	+	64834494	64843614		TTGGAGAAGACTGGAGCCAGCCTTGCCTTCTCCTCTCCTGAAGGAATGGATACATGAATG
ASHG19A3A030936	66.849	47.1654	60.5604	42.0594	49.8811	46.3703	36.3371	56.3876	51.8939	56.633	5.59893	6.29785	5.50905	5.99629	5.36746	5.84808	4.79724	5.68478	5.73565	5.80185	noncoding	ENST00000454882	RP3-380B8.4	Ensembl	412	chr6	+	5851738	5870453		GCCCACACATAAGCTGAAGTATTGCCTTATGACATATTCTGAATATTCCAATTATTTTGC
ASHG19A3A038307	840.584	294.382	774.017	333.397	583.764	402.117	675.047	615.126	662.048	529.496	9.20099	9.03782	9.1182	8.98339	9.07352	9.09283	9.28675	9.00089	9.25933	8.83158	noncoding	ENST00000452746	RP11-32F11.2	Ensembl	886	chr9	+	3181588	3198517		CAAACTACTTGATCACATTCCTCCTTTTGGTTTTGCTTCCTCTACCTGTCAGTTGTCCTG
ASHG19A3A034585	119.524	99.4987	105.901	110.195	108.422	113.812	106.554	94.4967	97.4051	83.1962	6.40849	7.44956	6.2892	7.37259	6.52628	7.19844	6.44171	6.40687	6.59462	6.33361	noncoding	ENST00000450820	RP11-335G20.5	Ensembl	777	chr1	-	25579797	25594376		TTTTCACTGCAATCAGCTGCTCCAACTTTGTCTTGTACATGGCTCTTTGACCTTGGGCTT
ASHG19A3A040642	484.851	211.886	419.712	212.677	440.312	251.372	427.273	569.648	383.403	447.003	8.3909	8.58724	8.21908	8.32859	8.64183	8.37699	8.57372	8.88368	8.48114	8.60815	noncoding	NR_033380	NCRNA00103	RefSeq_NR	2915	chrX	+	2527305	2575270	NR_033381,	ACCCGGCCCGTGGGGGAGGTTCCGTCCCGCCGCCTTCGCCCGCGCGCTGCACTCGCGGAC
ASHG19A3A034155	25.1762	18.423	25.6218	28.4565	23.3283	21.6427	14.6552	20.7782	11.8383	17.3826	4.26001	4.81475	4.31335	5.43538	4.20543	4.68592	3.32229	4.24135	3.85512	4.09279	noncoding	ENST00000452618	RP11-306I1.2	Ensembl	492	chr1	+	165567699	165592568		GACTGGATCTCGACTCCAGAGTTTGCTCCTGAGATCGAAAAACAAAACAACCCAATAATA
ASHG19A3A009341	76.2125	120.79	77.5008	32.5879	64.7918	38.9439	62.8563	104.788	77.1855	86.5587	5.78432	7.74755	5.85582	5.63234	5.75593	5.58348	5.62659	6.55403	6.27711	6.38696	noncoding	ENST00000429469	RP11-553K8.2	Ensembl	363	chr1	-	198566853	198567998		GATCTCTGAGTGACTACAGTGAACAAAGAAAGAAAGACTCCTGCCAAACCTTGTGGACAG
ASHG19A3A039424	97.14	25.692	85.6356	37.6041	73.3533	46.7219	77.6887	71.2696	70.4053	60.8403	6.12691	5.34068	5.99363	5.83066	5.94587	5.86015	5.95398	6.00793	6.14753	5.90238	noncoding	ENST00000455039	RP11-426A6.7	Ensembl	795	chr9	+	138359933	138364095		TTTTTTACTGGCCAACCTCCTTTTGCCTTTCAGGAGTGTGACTGAGCAACCTCTTTGGTT
ASHG19A3A030338	422.887	49.373	388.676	86.158	199.069	109.915	206.797	98.3245	79.9193	63.9382	8.1762	6.36796	8.10576	7.01604	7.45571	7.14343	7.4515	6.46434	6.32572	5.96937	noncoding	NR_015365	LOC553137	RefSeq_NR	2491	chr6	-	107218006	107222877		TAGGAATAAAGGCAAAACCAAGATAGGCCCACCCTGACAAAGCCTAAAACCAACTCTTCA
ASHG19A3A042773	28.0463	30.1515	33.6138	25.9529	46.2668	28.634	46.5895	33.8761	27.7097	18.2765	4.40653	5.59308	4.68639	5.30127	5.25207	5.1144	5.18163	4.95188	4.91886	4.17145	noncoding	ENST00000448134	RP4-811H24.9	Ensembl	687	chr1	-	32814794	32816264		TTTCTGTGTCTTTTTTGTTTGTAGTCTGTGATCCTGGGAGCCCTGGGGCCAGTTTAAACA
ASHG19A3A009362	30.9212	11.1256	32.5254	18.291	37.2201	13.8324	36.2343	26.959	19.582	29.9574	4.54304	4.04075	4.64311	4.82218	4.92453	3.99712	4.79295	4.62614	4.4767	4.89262	noncoding	uc001guy.2	DM004468	UCSC_knowngene	109	chr1	-	198828173	198828282		GAATTAAAATCAAAACCATCGACCGTTGATTGTACCCTATGGCTAACCATCATCTACTCC
ASHG19A3A038487	554.731	234.366	523.473	219.217	432.108	248.071	434.775	419.859	478.87	397.558	8.58364	8.73155	8.54894	8.374	8.61677	8.35914	8.60375	8.45963	8.79621	8.43994	noncoding	ENST00000433357	RP11-255A11.21	Ensembl	902	chr9	+	33602498	33605291		AGCTGGTCTGGCCCTGGACGTGCCTTCAGGTGCTGGTTATGCTTTATGACCTGTGTTGTG
ASHG19A3A020278	132.46	18.1379	131.688	35.9544	78.1492	40.8088	76.6744	102.095	76.1676	87.887	6.54415	4.7895	6.58998	5.77213	6.04264	5.65744	5.93025	6.51649	6.25566	6.40673	noncoding	ENST00000449126	CTA-929C8.5	Ensembl	274	chr22	+	27672200	27682310		ATCTGTTTGAAGAGGAAAGCAAATGGCAGAGCATCTCACCTCTAGACCAACTGACCTTTG
ASHG19A3A049392	41.7229	10.1646	20.9738	11.5367	29.3392	19.5952	28.8972	26.4072	15.3063	9.29496	4.95106	3.89341	4.03705	4.19224	4.56443	4.53324	4.44142	4.59635	4.16744	3.13376	noncoding	ENST00000420694	RP11-223E19.2	Ensembl	448	chr13	-	30993655	30996374		TGCTAAGGAATTCCTACTCCTACTGGGGCCTAATGTCAGGCTTTCCTTATATTGTGGAGT
ASHG19A3A018882	5.03232	49.1851	17.3711	15.628	26.6956	34.4933	21.7299	41.2467	47.5274	16.9297	2.3231	6.36213	3.78011	4.60523	4.41962	5.40284	3.9851	5.24291	5.62349	4.05175	noncoding	ENST00000419664	AF064858.11	Ensembl	509	chr21	-	40378573	40383255		GGGCCAGCAGGACAGAGGAAACAGAAAGTACATGACCGATGATGTCTTTCGACCACAGAA
ASHG19A3A012647	652.225	1087.81	664.027	264.633	382.479	280.175	391.762	384.726	501.27	411.872	8.82241	10.7467	8.89213	8.64183	8.4386	8.551	8.44169	8.35454	8.8575	8.48685	noncoding	ENST00000451766	RP11-443B7.1	Ensembl	426	chr1	-	235095412	235105809		GACAGCACTTCCTCATTAAATGCAGAGATCTGCAAAAAGGGAAAATAAAAACACAAGAAG
ASHG19A3A007962	287.438	159.576	269.514	273.954	281.633	351.736	312.309	315.56	276.873	261.873	7.6339	8.16903	7.59608	8.69677	7.98419	8.90271	8.09901	8.08023	8.02949	7.88846	noncoding	ENST00000431343	AC005703.3	Ensembl	1773	chr17	-	15170777	15175607		ATTTCTCTTCAATGTTGGCTTCTATGGATGTTTTCTGTTCCCTCTTCGCTGGCCTGGAGT
ASHG19A3A049850	652.594	74.3182	618.385	187.836	409.911	331.585	455.704	462.774	354.555	358.368	8.82441	7.00303	8.79063	8.15048	8.54093	8.81001	8.67162	8.59955	8.3734	8.30446	noncoding	ENST00000413637	RP11-315H15.1	Ensembl	657	chr13	-	112976880	112985539		GAAGGTTTTCTAACCTTCTATCAGATTTTCTAACCTCCCCAAGCCACAGGATGAGAAAAG
ASHG19A3A039326	222.347	44.2601	223.138	77.9039	142.293	98.5957	147.852	210.621	157.576	113.297	7.26698	6.197	7.32375	6.87209	6.94329	6.9796	6.94665	7.52501	7.24968	6.76155	noncoding	uc004bya.1	BC037833	UCSC_knowngene	2449	chr9	+	132337687	132346835		AGAGAAACCCAGCAACGCTACTTTCTAAGGGCATTTTTCCCTCTCATTTGGAATCCTGAG
ASHG19A3A009454	49.8719	42.6732	43.6783	24.1999	39.6799	29.6921	42.9075	37.2449	36.2112	21.3299	5.19104	6.13871	5.05015	5.20293	5.02226	5.17202	5.05038	5.08851	5.26853	4.40575	noncoding	ENST00000425901	AC091178.1	Ensembl	3239	chr17	+	37186158	37201194	uc002hrd.1,	TTCTGGACAGACATGGAGAGCTTCTGAAAGTCCCGCATGCTTGGAATTATTTTCAAGACC
ASHG19A3A017887	106.68	53.1751	138.14	71.1539	133.014	88.4266	118.033	111.919	348.92	125.953	6.25769	6.48571	6.65575	6.73829	6.83815	6.82212	6.5984	6.65232	8.35295	6.90103	noncoding	ENST00000427132	RP13-30A9.1	Ensembl	499	chr20	-	61265032	61266856		AATGCACGTTCCAGGGCCCTCTTTCAGCCTCTCTCAAGCCTGAATTTGGGAAGACTGCGG
ASHG19A3A042352	24.1974	17.9956	29.6404	18.8994	18.7692	21.8568	18.4439	17.2335	69.8555	31.9528	4.20492	4.77568	4.51516	4.87107	3.85858	4.70089	3.72021	3.96594	6.1374	4.98844	noncoding	uc001igo.1	AK097474	UCSC_knowngene	2097	chr10	-	2047666	2056542		TGCCATCACACAGAAGAGAGAACTTACCAAGCAATACCAACACATTCATTCTCCAATAAA
ASHG19A3A020072	934.105	16542.1	912.022	16604.8	693.183	18400.8	739.067	682.54	1408.19	640.299	9.34768	14.2154	9.34609	14.3367	9.34054	14.4186	9.42736	9.1365	10.3205	9.09545	noncoding	X91348		RNAdb	1284	chr22	+	18958141	19018742	uc002zon.1,	GCACGGTGTCCCTGGGTTGGCCACCCAGCTTAGTTTTAAAATAAAATAATGTAATCTTGG
ASHG19A3A043717	47.1475	15.7542	42.616	22.0569	34.2375	25.3272	45.22	40.6798	35.4998	50.868	5.11668	4.56172	5.01423	5.076	4.79857	4.93053	5.1373	5.22002	5.24204	5.64823	noncoding	ENST00000436140	RP11-80K21.3	Ensembl	789	chr10	+	25401986	25406286	BC042983,	GTTTGAAAGTGGGCATCACTCTTGGGCTCCCACATTGACTGTAGTTTTACGGAATGTTTG
ASHG19A3A018454	91.1036	19.9403	84.5913	29.3815	64.8622	43.0008	70.666	83.2372	74.3461	76.8819	6.03161	4.94083	5.97619	5.48314	5.75801	5.7364	5.80706	6.22366	6.22639	6.22361	noncoding	ENST00000454600	RP4-723E3.1	Ensembl	745	chr20	+	50827183	51263280		AAGAGACACGAAGTGATAAACCGAGCACCCTCTTTGAAGATTTCCCAGTATATTTGTCCC
ASHG19A3A049783	76.3088	62.2661	93.4014	60.4924	101.99	46.2646	76.5462	74.5775	52.8025	78.5324	5.78639	6.73497	6.11475	6.50634	6.43531	5.84452	5.92635	6.06769	5.76091	6.25439	noncoding	uc001voi.1	AK123584	UCSC_knowngene	2796	chr13	-	100143728	100148992		TACTTTTCAAAGTCCTCTTCTCTGTTCCAGACCACTATGGGCAACTCTCTATCTATTCGA
ASHG19A3A019345	875.76	106.577	948.58	187.987	544.204	186.22	500.179	408.133	483.386	340.892	9.2578	7.55112	9.40864	8.15266	8.96135	7.93801	8.81177	8.42261	8.80919	8.2371	noncoding	ENST00000449713	AP001065.15	Ensembl	912	chr21	+	45905459	45910171		CTGGAATCTCGGAAGGTGAATGTCTGCCTTCGAAAACCCTACCACCTGTCTTTCTTGTGG
ASHG19A3A054980	15626.9	3444.21	13386.8	5483.28	7600.88	7002.59	8098.36	11159.8	9904.57	8631.01	13.7034	12.2015	13.4869	12.8561	13.0121	13.0981	13.1251	13.1454	13.0855	12.7668	noncoding	uc001ggd.2	BC041451	UCSC_knowngene	1707	chr1	-	169411876	169429907		ACTCCCTCCTTCTGGGTGTGCGGCTGAAGACTGGAAGCAGGTTGCCTTGCCTGCTGCAAG
ASHG19A3A007293	75.6713	5	68.2311	5	33.3081	5	37.385	52.7723	46.872	63.7196	5.77391	2.41344	5.67023	2.49059	4.75864	2.36146	4.83925	5.58867	5.60426	5.96376	noncoding	NR_024357	NCRNA00113	RefSeq_NR	524	chr21	+	29094697	29123552		AAGACCTCAATTCTTTGGAGAAAAATGGATGAAGTTCCAGGGATGGAATCCGAGTGATCG
ASHG19A3A031927	213.021	207.214	217.885	123.567	152.085	144.89	154.737	165.402	173.306	154.128	7.21265	8.56049	7.28987	7.53567	7.04529	7.56571	7.01748	7.18553	7.38351	7.17682	noncoding	ENST00000458693	RP1-249I4.2	Ensembl	465	chr6	+	110147724	110149988		GTTTGGCCCCCTAGCATTTTTTATATGTTCTGTTGAGATAAGTATTGCTTAAATGAATCG
ASHG19A3A020282	183.983	95.6356	178.015	119.915	165.673	342.053	179.239	164.572	132.498	140.673	7.01311	7.39062	7.01843	7.49312	7.17633	8.85838	7.24059	7.17836	7.00525	7.05224	noncoding	ENST00000417957	RP11-375H17.1	Ensembl	451	chr22	+	28112467	28117665		CATACTGTCTCGATTTCTATCTCTTCCTAAATGCCTTTTCCCAGCTTGATACATTAAAAA
ASHG19A3A009134	290.517	110.378	270.489	121.827	249.47	156.009	266.52	243.963	229.092	190.137	7.65003	7.6131	7.60174	7.51296	7.79069	7.67704	7.84627	7.71916	7.77447	7.46611	noncoding	NR_003261	CDRT15P	RefSeq_NR	1101	chr17	+	13927814	13928915		TCTGTGTTTGGAAATTCCAGTGGAAAGTGACTGATGCTGGTGACCCTTTCTCCTTTCTCA
ASHG19A3A017944	59.5428	12.6263	30.6495	21.1322	27.8813	31.1698	32.4038	30.7041	13.0086	29.9866	5.43667	4.22133	4.56325	5.021	4.48553	5.24895	4.61617	4.8134	3.97252	4.89445	noncoding	NR_027087	LOC284632	RefSeq_NR	1863	chr1	+	24526729	24538180		AAAGGCAGGGACCTGTTCCACGATGCTCCCAAGCTCAGATCACAGCGAGCTAAAGGGAAC
ASHG19A3A000225	14481.4	6851.45	14782.4	9731.05	13061.1	10796.6	13482.4	9393.18	9490.63	9979.5	13.5823	13.0816	13.6366	13.6098	13.8545	13.6833	13.9295	12.8895	13.0234	12.9613	noncoding	ENST00000434593	RP11-557H15.4	Ensembl	534	chr6	-	134846462	134980974		gccgcagggacctctgcctaggaaagccagGTTGTCTGCCAACGCTAACTGGCCAGCTCT
ASHG19A3A000166	15.1614	15.7243	31.3467	23.1488	33.9692	31.9686	32.8306	30.4563	18.3397	21.6525	3.55248	4.55844	4.59529	5.14101	4.78645	5.28609	4.63903	4.80223	4.3947	4.42714	noncoding	ENST00000423917	RP13-16H11.1	Ensembl	1220	chr10	+	26936914	26942375	NR_026794,	tcagcctcctgagtagctgggattagaggtGGAGAGGAGTGGAAGACCTTCTGGTGTGGG
ASHG19A3A007932	12.8642	17.1631	15.1949	24.7254	19.3187	28.6372	20.1717	9.6707	13.2251	12.6714	3.32427	4.70332	3.58557	5.23202	3.90547	5.11452	3.86226	3.09506	3.99077	3.60739	noncoding	uc002gmz.2	BC041634	UCSC_knowngene	1466	chr17	-	10698231	10707354		AACATTGAGGTGTCTCCTGAAAAACTGGACCTGTAATTTGGCCATGGGAAGAGGAGAAGA
ASHG19A3A031248	13.7678	6.29311	19.5545	8.27858	21.896	21.6129	69.3162	22.1605	9.23727	19.2667	3.41516	3.15688	3.93864	3.77159	4.10945	4.68414	5.77779	4.33624	3.56665	4.25283	noncoding	ENST00000415195	XXbac-BPG249D20.9	Ensembl	851	chr6	+	30484042	30486994		TTTCCTGGATAGGAGACTACGTCTGTATCTTGTATCACAGGAGGCACCTTCTTCCTGTTT
ASHG19A3A007507	4887.83	620.465	4878.09	4173.62	3998.83	4663.18	3975.13	7798.36	4561.06	7690.4	11.9054	10.0235	11.9184	12.4786	12.0311	12.5483	12.0485	12.6197	11.9937	12.5872	noncoding	NR_027356	LOC645166	RefSeq_NR	592	chr1	+	148928285	148951595	ENST00000452399,	TGCGGCCAAGACTCCGTCCTGCAAGACTCTTTGGCAGTTGCACTGGGTACTGGCTGAGTT
ASHG19A3A045972	416.326	104.599	401.777	176.136	278.909	215.504	328.933	372.768	292.961	302.887	8.15734	7.52416	8.15379	8.05556	7.96607	8.16089	8.1713	8.31004	8.11154	8.07803	noncoding	ENST00000455671	AC051649.16	Ensembl	315	chr11	+	1923876	1929145		GCATACCTGATTTTCTCGACCTCTTTTATGAAATATCCCCGCCAGACTCCCTCGACCGTG
ASHG19A3A033859	44.9065	20.5128	31.2451	11.0631	48.2659	19.6553	49.4084	94.5839	76.6622	38.4908	5.04982	4.98447	4.59099	4.1373	5.31584	4.53768	5.27489	6.40908	6.26847	5.25488	noncoding	ENST00000453798	AC073094.4	Ensembl	433	chr7	+	1306988	1308903		AGGGAAGAGAAAGGCTCCAACCTTGACCCTGTCAAATAAATATCTCTAACTTTTTCTGTC
ASHG19A3A047151	77.6572	17.117	68.5761	21.0542	42.1758	36.8995	43.518	34.8503	37.1876	25.9984	5.81048	4.69819	5.67734	5.01544	5.11507	5.50534	5.07346	4.99128	5.30111	4.68842	noncoding	ENST00000447864	AP002856.6	Ensembl	562	chr11	+	131074893	131085058		AATGGACATTTGAGCATGCTCTGATTCTCAGCACTCCCTGGGGAAAAGAAAGAAGAAACC
ASHG19A3A013913	221.047	161.645	235.894	187.516	226.529	255.943	241.343	197.651	267.939	182.705	7.2594	8.19216	7.40455	8.14768	7.64612	8.40697	7.68964	7.43263	7.98615	7.41611	noncoding	ENST00000450290	AC084193.1	Ensembl	769	chr2	-	80926512	81097315		ATCATTCCATTGCCTCTCGCTGCTCTGCTGTTGCTTTCCACCAGCGTAAAATCAATTAAG
ASHG19A3A018482	502.226	284.215	469.36	296.001	401.939	397.839	445.383	471.25	430.604	396.515	8.44845	8.98549	8.38917	8.80703	8.51139	9.07443	8.63688	8.62273	8.65006	8.43346	noncoding	ENST00000442780	RP11-560A15.4	Ensembl	377	chr20	+	55680796	55682184		AGATGGTTCAAGGGTTGTGTGTGTTTCCTCTGCCTGCTGTAATAAATTACTACAAACTAA
ASHG19A3A050120	193.805	96.5701	206.179	23.5131	103.995	29.1073	115.93	94.6253	701.629	90.1071	7.08608	7.40701	7.21692	5.16124	6.46434	5.13804	6.57219	6.40962	9.34238	6.43957	noncoding	NR_026955	LOC121838	RefSeq_NR	2564	chr13	+	44596470	44604598		TCAGTGAAATCCATGCCTTCTGGAGGACTGCTTGTAAATAAATATTAAGCACAACCATTA
ASHG19A3A015888	45.6175	20.0203	250.621	16.2962	31.7931	25.8437	37.7655	31.2896	18.1345	28.4898	5.0713	4.94595	7.48777	4.66417	4.68323	4.96077	4.85427	4.84036	4.38075	4.82008	noncoding	ENST00000448431	AC010744.1	Ensembl	303	chr2	+	83749937	83750626		ACACAGGCACAAAGCAGAAGCATTTTCTTCCACTTCAACAGAGCTCCTATGCCTAAACAG
ASHG19A3A029373	54.3573	104.567	44.4672	12.2909	85.2601	25.3057	66.4175	27.8406	29.8537	27.1133	5.30817	7.52329	5.07658	4.27307	6.16989	4.92884	5.71519	4.67223	5.01683	4.74849	noncoding	ENST00000512967	AL031123.1	Ensembl	2641	chr6	-	6695026	6700720		ATTAACAACCATGGCTCATTCACAGCCAGGCAGCCAAATGGACAGCTCTATAAGACTCAA
ASHG19A3A041990	58.637	5	63.3906	5	28.6218	5	18.5094	30.4008	5.4579	37.2663	5.4152	2.41344	5.57377	2.49059	4.52503	2.36146	3.7267	4.7995	2.89533	5.2114	noncoding	uc001hwh.2	BC032040	UCSC_knowngene	1372	chr1	+	234782034	234796669		GCCTACAGCATTTTTTATTAGTAAATCCAGAGGACGTGTTATATAAAGTGTAAGACAACC
ASHG19A3A015761	40.9335	48.0087	44.6863	24.1255	33.2001	22.1524	31.377	30.7494	39.6667	26.3121	4.92566	6.3268	5.08271	5.19765	4.75367	4.72026	4.56937	4.8151	5.38369	4.70571	noncoding	ENST00000433065	AC007422.1	Ensembl	1008	chr2	+	67789198	67801176		AGTGAAAACAGGAGAAGGGGTGACCTTGCGCTTCCACTCATTGGTTTGTTTTGTAAAAAG
ASHG19A3A019635	7.33759	833.439	5.32349	18.2078	102.266	21.1545	112.377	60.9451	33.9432	63.848	2.72173	10.4277	2.47003	4.81653	6.43857	4.64695	6.52497	5.79129	5.18262	5.96712	noncoding	ENST00000444114	RP5-1172A22.1	Ensembl	637	chr22	-	27617309	27620688		GACCTTCATCACTGTGAACAGTGATGCAGTGGCTTTATAAACTCTAGAATGTGCTACAAT
ASHG19A3A018721	31.9997	36.8236	27.7604	29.5584	34.0361	26.6993	38.2305	29.3658	29.0564	26.2664	4.59129	5.90332	4.4261	5.49221	4.78896	5.01112	4.87159	4.75012	4.98209	4.70317	noncoding	uc002yml.2	BC047600	UCSC_knowngene	4482	chr21	-	29488416	29600986		GAAAATAACAGAAAAACTGACCTCTGTGGCTTAAACAAGTAAGGATTTATTTTCCTTCCG
ASHG19A3A009230	37.1926	93.7436	29.9195	44.2712	98.2133	39.2679	95.7862	24.7247	58.6951	32.1856	4.79268	7.36011	4.52899	6.06536	6.37531	5.59748	6.26819	4.49831	5.90019	4.99921	noncoding	ENST00000437646	AC004448.2	Ensembl	520	chr17	+	19322347	19327670		CCCTACTCTAACACACACAGAAATGGGTTCTTTGAAATGGAGTGATGCTGTATCAGACAG
ASHG19A3A016411	59.4979	17.0407	62.9093	83.7147	55.5775	92.2528	59.322	65.7343	28.9603	64.0005	5.43538	4.69199	5.56286	6.97532	5.52825	6.88562	5.54626	5.89886	4.97788	5.97134	noncoding	ENST00000448672	AC068492.1	Ensembl	469	chr2	+	136835461	136836083		GACAGTCAAAGAAATCATGAAGGTCTACTATATGTATTTCCACTCCTGACCTAACTGAAT
ASHG19A3A000088	339.337	124.239	319.844	207.283	265.769	219.669	267.475	237.107	177.818	254.243	7.87581	7.79118	7.83282	8.29139	7.89165	8.19191	7.85184	7.68007	7.41854	7.85071	noncoding	ENST00000411595	RP4-737E23.2	Ensembl	556	chr20	+	23168764	23170944		GCTTCAGCCCTTCTTGCTCTCCATGGCAGAAGTCCTAGCAGAGTATGCCCACGCTGGTTA
ASHG19A3A013542	21.9832	39.951	16.2591	17.0707	36.447	16.7288	41.5133	37.9549	57.578	38.5749	4.07484	6.03647	3.68156	4.728	4.89227	4.2862	4.99446	5.11782	5.87651	5.2584	noncoding	ENST00000436551	AC104654.2	Ensembl	769	chr2	-	42158758	42160863		ATTCCTGATTTCCATAATCTGTACCTGGAGGTTTATACAGGAGAGGATCACTGGGGCAGA
ASHG19A3A032095	64.0443	26.9063	63.3865	23.4892	53.9921	31.6234	57.1025	27.305	28.0778	40.8366	5.53805	5.41479	5.57363	5.15988	5.48711	5.26961	5.48363	4.64529	4.93414	5.33881	noncoding	NR_027029	MGC34034	RefSeq_NR	3517	chr6	+	134142284	134175130		CAACATCCTGGCCATCTGCATTCATATAAAGTGGTTATTTTCATGGATAATTCACCTTAT
ASHG19A3A018698	74.2008	31.234	60.5844	42.5786	56.3867	66.2084	57.0546	42.6957	31.7418	39.5585	5.74845	5.64641	5.50954	6.01101	5.54741	6.38459	5.48235	5.29026	5.09494	5.29452	noncoding	ENST00000423389	AP001342.1	Ensembl	525	chr21	-	26403317	26403842		TCAAGTTCCAGTTTTTCCCAAAGGACCCTTTTGTTTCTGCTGCTCCACATGCAGCTTATA
ASHG19A3A014184	28574.6	20268.4	28659.2	17093.9	20700.4	18301.3	20710.1	32156.7	26590.6	35976	14.6377	14.5254	14.6429	14.3725	14.4924	14.4096	14.5179	14.6613	14.555	14.8214	noncoding	ENST00000426713	NCRNA00116	Ensembl	461	chr2	-	110969106	110970400	NR_027063,	GTTGAAGATGCATATAGACTACCGGAAAGAAATGACTTCTTCTTGCACTTTATGAATCAA
ASHG19A3A044373	189.106	18.4263	156.815	19.635	115.257	24.1859	132.262	103.445	101.752	105.061	7.05475	4.8151	6.83015	4.9217	6.62062	4.85994	6.77269	6.53519	6.6537	6.65816	noncoding	ENST00000452494	RP11-129J12.1	Ensembl	392	chr10	+	101286837	101288018	uc001kpt.2,	TAAAAATCAGCAATCCGCACAGAGCAGGCAGCCGCTTTGGTTCGAATGAATTAATTTGCC
ASHG19A3A029431	32.4974	15.2537	32.1486	20.5232	33.9193	17.905	43.4524	28.4473	18.5096	30.496	4.61376	4.51417	4.62831	4.98073	4.78472	4.39442	5.07069	4.70392	4.4044	4.92059	noncoding	ENST00000427276	RP11-359N11.2	Ensembl	3152	chr6	-	14280357	14285376		ACCAAGAACCAATGAGCCATATTTGCTCTTCACACCTCAACAAAGATGCTGCTTCCAGGA
ASHG19A3A013938	32.825	11.1898	44.2372	15.8427	34.8859	30.2368	34.4759	18.7282	18.6694	43.0078	4.62595	4.05063	5.06851	4.62384	4.82781	5.19875	4.71598	4.08806	4.41583	5.41223	noncoding	ENST00000441866	RP5-857K21.15	Ensembl	676	chr1	+	459655	461954	NR_029406,ENST00000417636,	TCCTGATTAATGGCCGATGAATTTCTCCTTAAGGCCCTGAAACTGCCTACTCAGAACCAA
ASHG19A3A044162	100.394	34.1849	97.2843	40.073	83.2763	45.2958	76.1148	85.2525	65.4332	71.989	6.17596	5.78639	6.17372	5.92662	6.13363	5.81583	5.91628	6.25996	6.04763	6.13276	noncoding	uc001jzw.1	AK126491	UCSC_knowngene	3842	chr10	+	80027098	80159502		GGGCTTGACATAGGCTCTCTCATCTCCACACAGTTAATATGGTTTTACGATAAAACAAAG
ASHG19A3A037342	42.2074	39.136	46.1321	27.7959	51.6274	50.1478	54.9806	42.3977	33.1609	34.0432	4.96709	5.99607	5.13021	5.40212	5.4187	5.96806	5.42766	5.27924	5.1527	5.07957	noncoding	ENST00000452923	RP11-397D12.4	Ensembl	243	chr9	-	37383174	37384431		TTTGTCCAGAAAGAAGAAAGAGTGGCTGCTTGGCCCGGGGGCTGTCAAAGGGCAAACCAG
ASHG19A3A044020	100.932	76.8749	109.098	66.0121	107.377	75.4533	104.1	97.9324	86.7975	100.342	6.18259	7.05187	6.33181	6.63298	6.51155	6.57992	6.4035	6.457	6.43696	6.59342	noncoding	ENST00000433152	RP11-222A11.1	Ensembl	744	chr10	+	67345445	67441220		GAGAACTACTCAAGAGAACAAAACCACCAGCAATATCCACCTGTATTTGTCTTTTCATAA
ASHG19A3A043515	64.4534	27.5485	85.5922	41.9996	55.2531	55.614	62.3142	40.888	46.5821	39.5288	5.54591	5.45	5.99276	5.99429	5.51894	6.12328	5.61464	5.23014	5.59624	5.29394	noncoding	ENST00000438753	RP11-526P5.2	Ensembl	918	chr10	+	2543974	2609431		TAGAATCATTATTCCTGAAGGTTTTGCTGTCCTTTGCGCTCAGAGATGGTCCCACTGACT
ASHG19A3A013260	11.9289	26.4309	17.9297	46.634	23.9864	54.1577	18.5333	10.3801	12.6106	5	3.22018	5.38454	3.82337	6.1374	4.25404	6.08239	3.72808	3.19555	3.93053	2.33805	noncoding	uc010eww.1	BC043563	UCSC_knowngene	1813	chr2	-	8147901	8464814		ACTGACTGCTGGGTTCGATGGTTCAAAGAGAAAAAGCACGTGATAACTTTGAAGGAGGCT
ASHG19A3A019408	23.9431	29.6688	28.2861	11.927	28.317	18.0779	37.2653	29.4997	25.2312	29.5651	4.18989	5.56861	4.45143	4.23586	4.50798	4.40946	4.83455	4.75677	4.79936	4.87087	noncoding	ENST00000453395	LA16c-83F12.6	Ensembl	624	chr22	-	16199665	16231333		TTAGATGAGAAGCTCTGCTATGCAATCAAGAATCTCAGCCACTCATTTCTGTAGGGGCTG
ASHG19A3A028504	86.7451	17.2445	81.4891	43.5257	80.2588	45.5747	71.1621	91.8919	68.1937	77.6986	5.96348	4.70991	5.92793	6.04204	6.08368	5.82336	5.81776	6.36708	6.10352	6.23801	noncoding	ENST00000420156	RP4-543J13.1	Ensembl	332	chr1	+	114749048	114804900		AAGGCATACAGGGAAGTCTTACCCCCTGCAAAGTGATGAGCACTAGACATCCTTTTCTGT
ASHG19A3A030723	25.1087	17.4266	25.2963	17.8412	14.8797	13.0398	17.6607	21.5807	5.0002	18.8104	4.25508	4.728	4.29622	4.78998	3.49042	3.90565	3.64581	4.29791	2.32193	4.21571	noncoding	ENST00000436953	RP11-475C16.2	Ensembl	438	chr6	-	153625729	153630117		GAGAGACCAAAAATAAACATAATGAAATAGAGGACATTCTCGCGCCTCAAAAAATTGAAC
ASHG19A3A042807	36.0827	153.773	23.0876	80.7586	45.0076	81.348	33.8119	89.5042	73.3807	55.8056	4.75256	8.1135	4.17228	6.92387	5.21206	6.69545	4.68259	6.3268	6.2076	5.78219	noncoding	ENST00000443523	RP11-556E13.1	Ensembl	369	chr10	-	54316742	54515169		TGTATTCTGGGATCAAACCACCTGGCTGGAGATGCTTACTAACCTCAGTTTCTTCATCTG
ASHG19A3A043574	49.8432	40.9336	70.499	23.0968	68.8253	48.4823	72.0667	37.7201	49.1134	63.7211	5.19003	6.07025	5.71497	5.13747	5.84808	5.91639	5.83661	5.10652	5.66282	5.96385	noncoding	ENST00000420049	RP11-393K12.2	Ensembl	436	chr10	+	7139113	7139637		TCAGTTGTGTCCTATTAGGTGCTCCGCTAACATTCTGCTTTCTCTTCTGAGCCGTCAATA
ASHG19A3A013763	101.302	5.66513	108.997	9.30129	31.9587	5	36.5226	49.9016	28.3915	45.134	6.18704	3.02861	6.33062	3.9187	4.69132	2.36146	4.80602	5.51112	4.95131	5.48157	noncoding	ENST00000411785	AC118345.1	Ensembl	366	chr2	-	66462508	66463345		GCTGAGCAGGAGAGTATGTACTAAAGCAGATCCTAAGAATACTAATTATTCAGATATGGA
ASHG19A3A030965	201.879	87.4746	205.473	135.109	173.186	143.527	190.823	184.167	192.163	178.263	7.13749	7.25593	7.21265	7.65786	7.24132	7.55364	7.33431	7.33228	7.52439	7.38042	noncoding	ENST00000429060	RP11-314C16.1	Ensembl	489	chr6	+	8784410	8785678		AGCCTCAAAGAGCGGTCTTGTTGACCCCAACTATATCATTTTTCATCAAAATCATTCTTG
ASHG19A3A049990	215.564	125.826	193.777	122.405	221.31	133.607	224.137	184.689	145.895	138.769	7.22763	7.811	7.13469	7.52229	7.61345	7.44822	7.58007	7.33699	7.14459	7.03547	noncoding	ENST00000431171	RP11-125I23.3	Ensembl	580	chr13	+	27947484	27948503		TAAAATGGGGCTCATTGAATAAGGCTTACAAAGATGATGAGCTCCTGCCTGGGTTTGCAC
ASHG19A3A040676	38.0064	23.7066	40.438	22.88	40.9217	21.656	44.4512	33.609	25.7704	27.1812	4.82079	5.21056	4.94409	5.12595	5.0713	4.68713	5.10722	4.9388	4.82757	4.75153	noncoding	ENST00000454113	RP6-1O2.1	Ensembl	611	chrX	+	10210378	10333363		ACCTGCTATTTTGCTGCTGAGGTTTCTTCTGGGCCTATATGACATGCCCGTAATTTTGAG
ASHG19A3A043468	153.703	16.909	147.431	13.6554	39.4475	11.115	32.4124	57.857	45.79	58.4412	6.75087	4.679	6.74572	4.41593	5.01407	3.65801	4.6165	5.72346	5.57423	5.84562	noncoding	ENST00000424193	RP13-137A17.4	Ensembl	2619	chr10	-	134757470	134778928		CTTGGATTTGGGAAATCTCTTACTACATTATGTTTGGATATACTTTCTCTGAGGGGATAA
ASHG19A3A039601	929.737	108.356	806.356	237.397	462.964	350.523	506.187	722.692	721.482	527.974	9.33956	7.5791	9.17398	8.48211	8.71656	8.89683	8.82952	9.20996	9.38535	8.8278	noncoding	ENST00000412485	GS1-600G8.5	Ensembl	1497	chrX	-	13284166	13321511		ACTAGTATTGTTAACCATTGCAAAGAAATACTGTTGCCCTCCATTAAAACCTGAACTGCC
ASHG19A3A011584	37.4615	14.937	40.0368	24.0537	50.0438	26.0301	56.7214	52.4246	35.8464	42.5116	4.80131	4.48027	4.93042	5.19316	5.37245	4.97218	5.47338	5.58098	5.25712	5.39763	noncoding	ENST00000436706	RP11-365O16.3	Ensembl	790	chr1	-	224396448	224400981		TTGTACATGAAGATAAAAATGCTCAGGTGTGCCCAGGTTGAAGAAGATGAAAGGCCCTGC
ASHG19A3A000081	4787.63	961.357	4584.47	1578.91	2322.32	2104.75	2686.78	4033.07	3208.24	2101.58	11.8714	10.5951	11.8164	11.1536	11.2058	11.4241	11.4379	11.6509	11.4851	10.7318	noncoding	ENST00000400430	RP11-350A18.1	Ensembl	702	chr13	-	41025130	41055143		TGGAATCTTCCTCCTCCTCACTTCTCTGCCTTAAGGGCTCTGCCTGCCACAATTCATGAG
ASHG19A3A010806	53.1812	42.5464	43.2661	28.9986	58.7344	29.6699	60.0606	37.0137	38.3999	38.9643	5.27826	6.1326	5.03699	5.46416	5.61056	5.16963	5.56472	5.0812	5.34143	5.27326	noncoding	ENST00000438401	RP5-845O24.8	Ensembl	378	chr1	-	12882548	12883022	ENST00000437631,ENST00000432559,ENST00000417907,	AAGATCAAAATTTCCAATCCGTATGTCTCGGGTGCCATCTGCTGATAGATCGGACCAGAT
ASHG19A3A038935	213.817	192.282	224.26	106.575	247.6	136.547	262.555	155.904	166.589	196.336	7.21729	8.45205	7.33048	7.32644	7.78002	7.48135	7.82175	7.10092	7.33091	7.50709	noncoding	ENST00000367276	C9orf44	Ensembl	738	chr9	+	94903579	94910588		GCCGCCAGGTGACCCAGCAGCCCGGCCGCCGAGATGCCCAACCCGCCCAGGCTCCGGGCG
ASHG19A3A012557	101.483	34.4421	116.884	47.6518	92.5312	63.2193	115.078	64.2332	83.6248	63.9904	6.18874	5.79907	6.42752	6.16989	6.28663	6.31814	6.56039	5.86396	6.38686	5.97096	noncoding	uc002nzf.1	AK128099	UCSC_knowngene	3312	chr19	+	35896508	35907742		TTCACAGGCACATCCAACCTCCATCCTTACATTCCACAAGGATTTGAGTGTCTGTTATAG
ASHG19A3A012041	28.1521	16.8575	27.2999	10.1057	21.0079	8.56298	25.157	17.129	7.44645	19.6399	4.41111	4.6732	4.40142	4.02059	4.03691	3.25932	4.22578	3.95732	3.33202	4.28205	noncoding	ENST00000422837	RP11-275O4.3	Ensembl	619	chr1	-	227698296	227708178		TATACAGTGACCTGGCTCAAATAATTCCAGGCTGTCATTAACCAGGTGAGCTCCTCTAGA
ASHG19A3A026279	68.1198	16.2697	49.5242	13.8454	33.6242	17.1362	39.2768	52.6699	38.9529	37.0815	5.62335	4.61734	5.2295	4.43667	4.77335	4.32861	4.90961	5.58669	5.36111	5.2039	noncoding	ENST00000456933	RP11-286B14.1	Ensembl	714	chr1	+	95975722	96247898		ACGAAATAAAATTAAAGCCCTACAATCGTGTTCGTGTCAATGTAGATGGGGTGCCCCCCT
ASHG19A3A008625	144.347	53.4649	116.991	48.9836	87.4311	59.5533	99.4299	85.9663	72.1526	74.954	6.66052	6.49472	6.42953	6.21124	6.20433	6.22217	6.32543	6.2704	6.18417	6.18777	noncoding	ENST00000456771	RP11-540K16.2	Ensembl	532	chr1	-	181159606	181160285		TCAAGTCACCGTCCACCCTTCAGCTCTGAGCTAGAATCTCAGCAGACACATCTGGGCCAG
ASHG19A3A015258	141.243	60.5007	126.47	61.1153	112.909	73.9098	120.062	110.844	106.02	88.7058	6.63257	6.6912	6.53504	6.52266	6.58892	6.54915	6.62527	6.63866	6.70953	6.41791	noncoding	ENST00000440268	AC011995.2	Ensembl	472	chr2	+	2875862	2876529		GCTCCAGTTTCTTCGTTTGCAAAATGGGATCCTCAGAGACACCCACCTGGCCCTTTCACA
ASHG19A3A050469	61.251	30.181	56.861	42.4659	62.6347	38.2191	56.2372	50.9283	38.8259	77.3523	5.47802	5.59495	5.41851	6.00751	5.70484	5.55677	5.45953	5.53744	5.35673	6.2319	noncoding	ENST00000455487	RP11-54H7.2	Ensembl	698	chr13	+	109934320	109940081		TAAAAGGAAGCAACTCTGGAGAACAGAATGAGAAATCAGAAAGCAAGGCCCTGTCCTCTG
ASHG19A3A017526	1006.26	205.302	838.023	289.251	647.614	358.366	730.737	838.486	626.308	653.039	9.46291	8.54741	9.22967	8.77353	9.23681	8.92981	9.40864	9.42234	9.17574	9.12012	noncoding	ENST00000432067	RP4-610C12.1	Ensembl	460	chr20	-	29565755	29596406		AATGGACTTATCGACCTCAAACCAATGGGACATATTCCTACATGGCCTTCTCCCCTGTTA
ASHG19A3A018682	55.5786	47.6219	56.4235	36.3141	60.661	45.0887	71.1947	51.8463	45.4793	47.9467	5.34209	6.31305	5.40618	5.78444	5.65928	5.80844	5.81841	5.56563	5.56684	5.56147	noncoding	ENST00000452500	AP000472.3	Ensembl	530	chr21	-	23305634	23348000		GAATGATGCCCCAAATGTTGATATGAATTACATAGTGTGTCCTGCTGTGAGCATCAGAAG
ASHG19A3A042537	26.6684	33.7116	22.7903	31.7831	25.1623	37.7793	30.2486	29.0373	26.8874	22.747	4.33591	5.76372	4.15356	5.59331	4.32898	5.53854	4.51276	4.73395	4.87984	4.49444	noncoding	ENST00000449071	RP11-128B16.3	Ensembl	422	chr10	-	26866604	26868236		AAGGATCCTCTTTCGCCCATGTTGGGGTTTTCGAAACTGGAAAGAAGACTGATTTCTGCA
ASHG19A3A039884	422.12	58.8661	433.487	124.575	193.673	142.783	202.628	307.221	219.689	299.317	8.17333	6.64901	8.26728	7.54523	7.40949	7.54375	7.42153	8.04094	7.7129	8.06612	noncoding	ENST00000425150	RP11-348F1.3	Ensembl	451	chrX	-	51099795	51139314		TCCTAGAACCTCAGAGGCATGAAGCTAGAATATCTTCCCCTTCAAGGAGAATAAGCCAAG
ASHG19A3A040032	5.36167	59.0867	9.0762	74.0368	19.2522	86.1321	9.58175	23.7149	31.1148	13.5127	2.33471	6.6545	2.91186	6.79887	3.90105	6.78118	2.71714	4.43557	5.06867	3.7047	noncoding	ENST00000450860	RP5-1091N2.9	Ensembl	726	chrX	-	70403408	70418025		AAATGCCTCAGAAATGTTTTGTGATGAAGATGAAGGAGAGGCGCTGGAAGCAGAAACTGG
ASHG19A3A037686	319.665	321.748	329.208	1750.02	624.899	1969.72	661.005	446.468	482.302	497.887	7.78906	9.1616	7.87011	11.283	9.17863	11.3401	9.25094	8.54507	8.80574	8.74785	noncoding	ENST00000457976	RP11-305L7.3	Ensembl	506	chr9	-	93881419	93925369		TCAGCCTCTTTGGGGTTTGGGTTCTGACCAAGTAAATCGGGAATGTTGTTAACATATCAA
ASHG19A3A016519	862.102	29.7255	899.968	84.5122	129.933	97.7875	148.745	1010.08	891.272	1189.89	9.23828	5.57231	9.32522	6.98719	6.80149	6.96549	6.95601	9.67786	9.68098	9.93037	noncoding	ENST00000439050	AC009299.3	Ensembl	2333	chr2	+	162101249	162105561		GCATTTATTGGTACATAGTTAATGCTTATACACAGGCTTCAGTGTAACACCTATACACTA
ASHG19A3A016427	9.18667	5	18.6913	115.214	15.6912	156.544	19.2613	22.1065	5.46174	21.387	2.91773	2.41344	3.8777	7.43903	3.57705	7.68037	3.78831	4.33302	2.90852	4.40946	noncoding	ENST00000429008	AC062021.1	Ensembl	557	chr2	+	140123734	140136717		GCGCAAGAATACCAACGTTTATGACCCAGGAAGCACCAACTTATACTTCACAGAGCTAAG
ASHG19A3A038042	112.217	13.0547	92.9489	25.5498	46.1793	32.7252	63.6575	57.4733	59.2262	45.8869	6.32767	4.26888	6.1078	5.27694	5.24946	5.32144	5.64866	5.71173	5.91274	5.50404	noncoding	ENST00000444800	RP11-423C15.3	Ensembl	509	chr9	-	128506032	128508019		AGATTCATTGAGCTCACCCTAGATGAGTCCTTTGGTTCGGTGGTTCGGAAAAGTCTCTTT
ASHG19A3A055256	399.281	279.571	384.146	230.262	249.44	239.691	254.615	204.466	233.476	201.396	8.098	8.96656	8.09037	8.44036	7.79044	8.31315	7.77514	7.48311	7.79708	7.54565	noncoding	uc004ebo.2	LOC554203	UCSC_knowngene	2212	chrX	+	73164158	73220326		ATTGTTTGTTTGAAATTGCATTGACGACTGGTACTGGCTCCTGTATCACCCAGCTCTGGA
ASHG19A3A039746	18.9554	14.521	31.0843	15	19.0743	18.9553	29.4302	15.2512	27.9297	21.6703	3.86802	4.43715	4.58316	4.54861	3.88661	4.48367	4.47059	3.78309	4.92832	4.42819	noncoding	ENST00000438026	RP11-265P11.1	Ensembl	828	chrX	-	39085355	39159040		AATAAAAAGTCCAGGAGGTTCTAAGGGAGCCCTGGGTCTTACCTGGAATTGTGTGTTACT
ASHG19A3A009395	50.9263	55.734	64.6141	48.9868	78.6713	62.5472	81.6181	62.0572	75.3006	40.8965	5.21987	6.56472	5.60535	6.21167	6.05288	6.29866	6.03085	5.81766	6.24226	5.34011	noncoding	HIT000395572		H-invDB	354	chr1	-	200443206	200443559		ATTAAGTAGGAGGTTCAGGGCTAAGCTAATAACTCGCCTGCCTTTCTGACTGATCACAGT
ASHG19A3A050378	61.595	5	63.2081	5	44.0804	5	43.2917	94.1287	35.2257	102.318	5.48624	2.41344	5.57014	2.49059	5.18006	2.36146	5.06555	6.40123	5.23202	6.62062	noncoding	NR_027350	MIR17HG	RefSeq_NR	5018	chr13	+	92000073	92006829		GGAAAGAAAGCACTTAACATTTTAGGAATTCTTTTTAAAGCTGCTTGCAAAGTGTTGGTG
ASHG19A3A037109	159.544	109.076	137.744	121.073	207.156	162.368	165.278	132.408	104.612	132.673	6.80559	7.59061	6.651	7.50636	7.5094	7.73254	7.11438	6.88256	6.69081	6.9726	noncoding	ENST00000435444	RP11-29B9.2	Ensembl	501	chr9	-	7960412	7961080		GAACTAAGAATGAGAGCCTTTCCTGCCAAGCCCATTCTGTGCCAGTCATCATAAAATACT
ASHG19A3A044505	172.7	58.5081	155.174	74.3637	146.07	101.549	167.901	172.159	161.827	132.64	6.92373	6.63882	6.81564	6.80467	6.98266	7.02407	7.139	7.24181	7.28704	6.97237	noncoding	ENST00000428766	RP11-57H14.3	Ensembl	317	chr10	+	114648491	114665870		GGAAAGATCAGCTCTGCCATTTGAAACACCCAACTGCTACCTTCTCTCAGAAATCAAAAG
ASHG19A3A000387	420.649	190.453	379.802	216.716	345.258	287.088	373.645	309.16	268.839	237.84	8.16836	8.43698	8.07404	8.35479	8.28613	8.58888	8.36437	8.05154	7.99015	7.76971	noncoding	ENST00000467677	AC068610.3	Ensembl	685	chr7	+	114719072	114765997		ACTAACCATCCAGCACCACTTAAAGCCACACTCTCCTCTTTGGTCTTTCCTGGTACGCAG
ASHG19A3A044557	357.962	42.5974	372.545	50.091	194.363	75.7761	198.364	264.94	96.3748	253.329	7.94931	6.13529	8.04808	6.24545	7.41472	6.58714	7.39077	7.84199	6.58017	7.847	noncoding	ENST00000436430	RP11-245J24.1	Ensembl	556	chr10	+	120001163	120027222		ATACCTCCGTGTGCATAATGGTTGTACCTGCTCCAGGAAGGCGCTGGATCCTCCCAACTC
ASHG19A3A039171	53.2479	5.34867	60.4647	5	26.7312	5	18.7667	20.5698	19.1448	45.9614	5.28028	2.9581	5.50625	2.49059	4.42134	2.36146	3.74866	4.22565	4.44865	5.50587	noncoding	ENST00000454204	RP11-360A18.1	Ensembl	382	chr9	+	122735371	122736600		AAGAGGTGGATCATGTTCTGCCTCAGATTTATGTTCCTGAAATCCATGTATATTGAGTTG
ASHG19A3A046504	600.287	235.503	593.941	269.244	348.149	311.919	350.059	371.047	437.157	383.752	8.69525	8.73884	8.73179	8.66903	8.2967	8.71656	8.27045	8.30446	8.67291	8.39106	noncoding	ENST00000423408	RP4-794H19.1	Ensembl	1211	chr1	-	59348539	59362337		ACTGAGGCTTCAGAAGAGTTTGGGAGCTGCAATTCATCCACACACGCATTCATTTTCAAG
ASHG19A3A018102	235.924	53.003	238.898	37.8377	176.593	43.8172	174.066	108.945	80.5627	99.8947	7.35287	6.48162	7.42259	5.83934	7.26905	5.76372	7.19409	6.61137	6.33632	6.5884	noncoding	uc002wrm.1	BC090059	UCSC_knowngene	1294	chr20	+	19780217	19790937		AAATTGAAGAAAGACACTTCCAGTTTTCAGAGGGAGATCCTCTGCCACAAGAGAACAGCC
ASHG19A3A018720	27.4011	7.67181	27.4049	6.69972	20.465	10.1025	18.6308	21.6941	14.7769	22.3863	4.37425	3.46524	4.40675	3.51661	3.99519	3.50775	3.73684	4.30505	4.1224	4.47257	noncoding	ENST00000437194	AL035610.2	Ensembl	443	chr21	-	29584624	29600799		AACTTGCATGGATGCTCTGAAGCAACTTTGAGGTCTCCTTGATGAGGAAAGTTGGCTCAA
ASHG19A3A039083	83.6058	16.5468	85.6171	25.9548	47.4965	30.4015	61.4109	39.9853	52.4227	43.2725	5.91311	4.64547	5.99346	5.30157	5.29128	5.20721	5.59382	5.19409	5.74994	5.42101	noncoding	ENST00000411451	RP11-308N19.4	Ensembl	690	chr9	+	109427030	109464943		TACAAACACGCCCACAGAACCAAACCAAGCGGACAAGGCTTCAAGGAGAGCTTCTGGGCG
ASHG19A3A046520	41.4183	23.7088	32.8659	12.6193	19.8373	13.4209	23.8312	14.9968	8.09986	25.7924	4.9419	5.21086	4.65826	4.30647	3.94775	3.95231	4.13453	3.75645	3.42522	4.67604	noncoding	ENST00000449812	RP11-145M4.3	Ensembl	623	chr1	-	59522314	59553867		TGCACTCCTTTTAGATGAACATTCTAATCTTGCCTCTAAGACTCTTCCAAGGTGAAAAAA
ASHG19A3A050121	775.948	315.249	777.324	279.829	450.734	303.668	412.913	1004.69	1117.99	1159.25	9.07582	9.13129	9.1248	8.7295	8.68085	8.67514	8.52282	9.67267	10.0041	9.89574	noncoding	ENST00000437867	RP11-478K15.2	Ensembl	266	chr13	+	44717728	44813010		TACTCGCTTAGAGGGTGAAAAAAGTGAATTTGCCTACAGGGCCAATTTGGAAGCACCTCT
ASHG19A3A020257	156.573	57.9812	166.652	61.7983	106.178	83.1062	121.108	119.465	110.139	93.0264	6.77793	6.62412	6.91851	6.54088	6.49484	6.72544	6.63899	6.73997	6.76143	6.48382	noncoding	ENST00000420391	CTA-796E4.3	Ensembl	188	chr22	+	26557799	26560269		GCTCACTTTGTATTCTGTAAACTTTCAGTTGGAAAATAAACACACTGTCTCCCTGTCAAA
ASHG19A3A030413	104.169	89.7081	103.495	102.186	109.15	135.07	129.477	103.976	83.313	93.8847	6.22407	7.29671	6.25793	7.26384	6.53667	7.46535	6.74153	6.54214	6.38058	6.49636	noncoding	uc003pwa.2	BC037331	UCSC_knowngene	2746	chr6	-	114189182	114194512		CGACACATTATCAAAGGACTATCTTGGACCTTCTCATCCCAGCAAACATCCAATGGAGAA
ASHG19A3A019191	67.7092	409.846	80.2978	9.11332	106.619	27.3479	100.852	41.8225	105.319	37.3222	5.61664	9.48345	5.90569	3.89292	6.50126	5.04737	6.35164	5.25988	6.69903	5.21299	noncoding	NR_027267	C21orf82	RefSeq_NR	673	chr21	+	35552977	35555545		TGGGTATGTGTGACATCAACAAGAAGCAGCAGACAAAACAAAATATTTTCACAAACATTC
ASHG19A3A042710	668.361	224.055	675.524	313.542	424.377	372.157	443.771	488.402	409.162	329.199	8.86099	8.667	8.91608	8.8971	8.59357	8.98264	8.63208	8.6674	8.57529	8.18811	noncoding	ENST00000411791	FAM25E	Ensembl	322	chr10	-	46310875	46312772		GAATGCACCTGCTACCATGGCCCACCCTTCCCAAGTCTCAATAAAAAGCCATGAAATATG
ASHG19A3A016235	1187.95	350.624	1303.2	611.763	1047.32	688.885	897.966	1451.7	1138.72	990.495	9.72845	9.28202	9.9082	9.84236	9.97872	9.88845	9.72329	10.186	10.0244	9.67647	noncoding	NR_026821	FAM138B	RefSeq_NR	1130	chr2	+	114334958	114336428	NR_026823,NR_026819,NR_026818,ENST00000507796,ENST00000504074,	TGTGGTCTTGTCTATTCCCACTCCCTGCCTGACTGAACATTTTCTCCACCTCCTGATCAT
ASHG19A3A016444	22.9255	9.91252	27.0341	15.5245	29.8183	17.7626	32.3323	21.4309	26.2624	25.9449	4.13435	3.85512	4.38846	4.59529	4.58874	4.38248	4.61315	4.28789	4.84985	4.68561	noncoding	ENST00000451774	AC074093.1	Ensembl	2098	chr2	+	145425592	145831662	uc002twc.2,	GATTGTTGAGATCTGGCGACTTGTTTAAATTTCATCAGCCTCACTTCTATGAACTCTCAG
ASHG19A3A039324	3984.17	3899.22	3885.83	7557.73	4368.67	8624.02	4371.87	4855.49	5440.11	5042.19	11.5669	12.3492	11.5595	13.2848	12.1647	13.3937	12.1846	11.9225	12.2405	11.9677	noncoding	ENST00000419300	RP11-492E3.1	Ensembl	1959	chr9	+	132251378	132267360		AATGTAGTGTCTTTAGACCGTGCAATGTTGTGCTCCTGTTAGTCTGATATCAGGGGCTTG
ASHG19A3A011680	20.3571	93.9839	19.7183	32.1238	36.8952	44.4967	35.8141	21.9234	18.5947	19.0569	3.96752	7.36467	3.94912	5.61164	4.91252	5.7893	4.77453	4.32094	4.41077	4.23547	noncoding	ENST00000428642	RP11-496N12.6	Ensembl	397	chr1	-	225634944	225653045		TCTGTAGCATTTTCTTTCTGGCAACAACGGTTGGGGTCATTAAAAGTGTCTTTGAAATGC
ASHG19A3A044181	91.8526	46.4362	88.0771	39.0683	71.1175	51.993	96.9893	64.9617	50.4618	51.6422	6.04357	6.27099	6.03161	5.89114	5.89819	6.02123	6.28873	5.88087	5.70066	5.67191	noncoding	NR_002724	MBL1P	RefSeq_NR	1424	chr10	+	81679933	81682875		TAAAATGCCATTGCCTCCAAAACAAAGCTGTTCGTGGACTCTCTGGGATCCCATATTTCC
ASHG19A3A032557	6331.5	1246.51	6050.57	2253.57	4365.2	2679.96	4603.58	10173.5	7521.74	8134.8	12.3039	10.9177	12.2586	11.6252	12.1631	11.7693	12.2756	13.0059	12.6977	12.6721	noncoding	ENST00000439839	AC004485.3	Ensembl	527	chr7	-	24236280	24295338		AAATCAATGTTAGTTCCTGACCGCTCCCCCTCTCTGTGTATTGGTCAATCACTGTCTGAT
ASHG19A3A031764	268.811	87.2773	296.579	108.731	212.401	124.436	219.321	205.228	184.063	197.135	7.53995	7.25122	7.73303	7.35489	7.54817	7.33979	7.54523	7.48752	7.46483	7.51319	noncoding	ENST00000452402	RP11-250B2.3	Ensembl	682	chr6	+	81153060	81175644		AAGCTTTCACTGGGAGATTATGAAGGGTAGATGCTTTGTGTCTCCATTGCCTCCTGTGAT
ASHG19A3A030851	239.162	109.04	223.455	81.8334	164.971	84.7357	156.702	113.012	94.546	101.748	7.37273	7.58982	7.32453	6.94302	7.17053	6.75782	7.03247	6.66779	6.55622	6.61182	noncoding	ENST00000433388	RP1-137D17.1	Ensembl	588	chr6	-	169770092	169788480		AAGCACTTTTGCATCTCTTTCCTGCCCAGAAGCGACCAGAGAGGCCAGGCATTGTCACCT
ASHG19A3A045288	183.112	61.4066	172.324	110.769	154.605	126.24	161.626	164.727	135.137	112.602	7.00842	6.71549	6.97117	7.3798	7.07289	7.35937	7.08242	7.17986	7.03418	6.7515	noncoding	NR_026878	MGC12982	RefSeq_NR	2527	chr1	-	47897807	47900313		GAAAAGTTATCCAGAGACTTTTAACCTCCGGACTCCACTCTTCGCTTATGTTTGCTTTTT
ASHG19A3A013363	56.2162	24.7979	60.3982	31.9295	62.6964	33.5967	62.9453	59.1414	36.5989	54.5366	5.35758	5.28387	5.50437	5.60013	5.70603	5.36287	5.62876	5.75261	5.28164	5.74927	noncoding	ENST00000423706	AC012506.1	Ensembl	525	chr2	-	23553534	23554915		ATCCTGGATCACTCTGAGAGGTCACTGGAAAAGAACGAGAACAGCTTTCCCCATTTCTTA
ASHG19A3A033488	1514.94	2824.95	1584.01	2560.96	1276.08	3020.26	1331.61	1802.71	2288.13	1909.91	10.0807	11.9677	10.1832	11.7989	10.2792	11.9217	10.3359	10.4988	10.9913	10.5925	noncoding	ENST00000467630	AC000123.3	Ensembl	461	chr7	-	126989886	126990347		AAATCACTGTATGAATAGTGAAAGCTGGACTGTAGCACCAATAATAAATGCTCTTCTGTC
ASHG19A3A029944	50.7897	5	51.3674	5	27.2236	5	24.8799	64.7316	22.5304	392.288	5.21542	2.41344	5.27781	2.49059	4.44639	2.36146	4.20855	5.8759	4.65439	8.42137	noncoding	ENST00000424283	RP1-261G23.5	Ensembl	348	chr6	-	43690522	43705571		AATACGTGGACATTTACTACGGAGACAAAGTTGGAAAGAACCTGCTAGGCAGAGGGAACA
ASHG19A3A016857	61.6864	8.90073	72.3186	29.4943	28.7131	22.5229	19.9285	43.1482	12.7598	49.5455	5.48803	3.69714	5.75624	5.48895	4.52998	4.7468	3.84233	5.30858	3.94791	5.6091	noncoding	ENST00000414128	RP11-108M9.2	Ensembl	882	chr1	+	17181901	17185779	NM_014644,ENST00000429207,	ATCTTTTGAGGATCTCTTAAGGAGCAATGACATTGACTACTACCTGGGACAGAGCTTCCG
ASHG19A3A031483	26.7274	14.314	30.79	9.26749	19.7745	18.9849	18.9149	18.6881	13.3633	22.9164	4.33965	4.41541	4.56996	3.91458	3.9433	4.48584	3.75944	4.08498	4.00366	4.50453	noncoding	ENST00000427145	RP1-140J1.1	Ensembl	2254	chr1	+	153146993	153164152		TACCAACAACAGTTTACCCTTACCTGGAAGAAGAGCCTTGGAGGAGAAAACACACCATGT
ASHG19A3A018061	105.88	59.1353	92.4622	38.2813	88.305	55.5834	97.0668	85.8952	59.9749	66.0991	6.24545	6.6554	6.09788	5.85785	6.22051	6.12258	6.29096	6.26917	5.92845	6.01595	noncoding	ENST00000449841	RP5-1069C8.1	Ensembl	484	chr20	+	12916686	12917842		AATCTGCTCACCTGAAAGGCTCACTCCTGTTGTAATAAATGACACATAAGGTCACAATTC
ASHG19A3A013244	61.0917	43.3436	73.0265	38.3051	48.3534	42.4757	64.5919	46.3344	46.572	50.0868	5.47474	6.16407	5.77024	5.85898	5.31871	5.71964	5.6724	5.40571	5.59545	5.62366	noncoding	uc002qym.1	AK124409	UCSC_knowngene	2130	chr2	-	6869300	6910442		ATGCTCTCTGTTCCCTGTGAGAAGAAGGGGTTTCTTTTCTTCTGGGATGATTCATCCCTT
ASHG19A3A040110	26.2329	13.0549	29.0749	21.3984	25.5424	29.3537	16.2174	55.5763	33.9317	67.1632	4.3153	4.2691	4.48764	5.039	4.35179	5.15257	3.5003	5.66333	5.18191	6.03811	noncoding	ENST00000458443	RP11-95P13.2	Ensembl	182	chr1	+	219730533	219731043		GTTGCAAAGATCAAATACCAAGGTTATGGGAAGATGTTTTGAAGCCCCATATAAATATGT
ASHG19A3A019121	44.7573	5.59969	43.9985	19.294	25.1323	28.4813	36.5786	22.6155	27.1849	25.8469	5.04494	3.01391	5.06023	4.89885	4.32659	5.10748	4.80772	4.36603	4.89445	4.67917	noncoding	ENST00000433344	AJ006995.3	Ensembl	572	chr21	+	29327239	29357614		AGAAATGGAATGCAGCTGAGAGAATCTAAACTCTTCCTCAACCCTTGGAGGAGGTCTCTT
ASHG19A3A030574	1828.02	342.719	2106.13	615.672	769.143	572.24	797.343	1594.7	923.432	1317.03	10.3747	9.24671	10.6305	9.85136	9.49618	9.61326	9.54533	10.3222	9.72803	10.0702	noncoding	ENST00000447848	RP11-394G3.2	Ensembl	777	chr6	-	136128285	136129604		TCTATTCTCCCTACTCCCATATTCTTCCAGTGGGACAAAGTGCCCCAAAGTATAAGTCAG
ASHG19A3A038829	149.146	48.3724	156.516	100.776	125.323	121.475	126.514	170.528	116.974	154.329	6.7101	6.33644	6.8273	7.24308	6.74846	7.30269	6.7039	7.22652	6.84113	7.17856	noncoding	ENST00000417801	RP11-394O9.1	Ensembl	446	chr9	+	82645493	82649470		TCCAGGAATGCGATGAAAAGATCTGTAAGAGAGCACAGCCCCTGTTGATTGACTTGTCTT
ASHG19A3A017525	2569.17	1316.83	2438.66	2455.61	1396.33	2690.2	1383.78	1539.77	1650.97	1530.16	10.9062	10.9953	10.8544	11.7444	10.4162	11.7735	10.4021	10.2709	10.5374	10.2832	noncoding	ENST00000454331	RP4-610C12.3	Ensembl	553	chr20	-	29521636	29522987	NR_026658,ENST00000451009,ENST00000421418,	TATTTATAACTCCCTCTATAACTCTCTGTTTGGAGACACTGTGGCTCTATTGACAGACTG
ASHG19A3A042681	103.973	1064.23	106.987	30.149	124.209	32.0478	111.406	119.814	112.075	99.1847	6.22249	10.7242	6.3059	5.51663	6.73529	5.2905	6.51509	6.74335	6.78254	6.57685	noncoding	ENST00000452578	RP11-20J15.3	Ensembl	915	chr10	-	44787705	44789157		CCTGGCCAGTCTGTAGAATTTGGCAAAGATGAGGCACCTTATAGCCTTACATGTTCTTAT
ASHG19A3A053526	34.474	15.1242	32.393	10.21	17.9489	19.4926	23.6412	30.6923	10.4144	27.0262	4.69094	4.50092	4.63768	4.03361	3.7898	4.52496	4.12217	4.81273	3.7089	4.74306	noncoding	ENST00000428641	RP11-66D17.5	Ensembl	433	chr1	-	156682003	156682966		AGATAGCTTATGAGGAGATTTGGCCCACAGAGACCATAAGTGCCCTCAAGCAACAAGAAA
ASHG19A3A017155	1934.99	216.678	1746.8	492.952	1116.47	563.681	1160.09	1387.69	1265.77	1224.54	10.468	8.61851	10.3274	9.53012	10.0728	9.59268	10.1308	10.125	10.1756	9.96774	noncoding	ENST00000455068	AC011286.1	Ensembl	561	chr2	+	237642024	237661449		AATTGGAATGTATTTTGAAGCCCCCCATACAGCCCCCTGTTGTCATTGACCCTAAATCTG
ASHG19A3A042284	25.8919	69.9978	31.2299	23.038	50.2829	18.4717	52.6719	19.9998	37.0141	20.7439	4.29884	6.9096	4.59057	5.13497	5.38082	4.44149	5.36975	4.18043	5.29486	4.36525	noncoding	ENST00000442712	RP11-439E19.7	Ensembl	522	chr1	+	246853348	246855123		TGACAACCACCAGCAGCTACAATCATGCCGAACCAAGAACCAGAGGATTCAGTAACTTTA
ASHG19A3A018703	31.5882	20.6682	23.58	25.5079	27.2218	21.2358	40.2927	24.4098	29.7517	19.1387	4.57201	4.9971	4.20181	5.27459	4.44624	4.65402	4.94827	4.47932	5.01112	4.2412	noncoding	ENST00000419694	AP000221.1	Ensembl	1046	chr21	-	26887784	26890650		GTCTGCTTCAGATTCTTCTACTTCTTGGCCATCTTTATTGGGAAAATAAGTATGTGAAAT
ASHG19A3A031204	55.8415	22.7487	48.2458	30.3468	51.7724	41.002	53.1349	35.1555	42.437	42.3037	5.34833	5.14561	5.19275	5.52797	5.42318	5.6651	5.38135	5.00321	5.47114	5.39037	noncoding	ENST00000436804	XXbac-BPG13B8.10	Ensembl	877	chr6	+	29465285	29478333		TAATCAAATCGTATAACAGAAGAGGAAGTCCCATCCTGCCGAGGATCCTGGATGTGAGAA
ASHG19A3A020014	578.798	82.9964	512.966	166.113	335.636	221.316	406.403	270.965	333.845	201.505	8.64446	7.17299	8.51851	7.96833	8.23987	8.20378	8.49675	7.87264	8.29537	7.54685	noncoding	uc002zll.1	CR605662	UCSC_knowngene	1732	chr22	+	16373080	16377057		CCTGTTCCACATCTATGCATTCCCCATCTATCTAATGTATATTCAGACACAAATGTATAT
ASHG19A3A043356	99.5263	32.6747	123.024	33.6352	105.284	41.4146	106.968	108.146	60.9009	101.912	6.16407	5.71497	6.49709	5.67734	6.48162	5.68156	6.44873	6.59901	5.95034	6.61386	noncoding	ENST00000437838	RP11-498J9.2	Ensembl	229	chr10	-	120763047	120763396		GCTGCCTGCAGCTGGAGGCCACAGGCCCCCCATGTTGAAGAAGTGTCACCTTCAAAGGGA
ASHG19A3A031705	29.4547	23.7461	33.6698	18.0392	28.3265	36.5713	38.1783	22.7514	20.3537	16.744	4.47472	5.2137	4.68805	4.80453	4.50888	5.49064	4.86932	4.37436	4.522	4.03431	noncoding	L08443		misc_RNA	1241	chr6	+	72071634	72072825		TTTGTGGTCTCAGCAGAGTCGGTAGTTTTCTTCATGTTGGTCTTCATGTAATACTTGTAT
ASHG19A3A042007	30.0013	21.5386	28.6053	25.7208	34.9643	28.3903	41.5562	41.3242	27.4449	25.1263	4.49913	5.06158	4.46383	5.28712	4.83104	5.103	4.9959	5.24526	4.9053	4.63718	noncoding	uc001hwj.1	AK125357	UCSC_knowngene	3574	chr1	+	234861147	234867390		TTCCTGTAAAACAAATTGGCAAATTGTCACCTTCAGATGGACCACAGCTGGCCCTCTGAA
ASHG19A3A044092	516.785	119.56	497.298	158.056	276.223	197.756	313.232	562.832	287.784	357.77	8.48529	7.73104	8.4717	7.89935	7.94974	8.03134	8.10222	8.86666	8.08504	8.30216	noncoding	ENST00000441348	RP11-472G21.2	Ensembl	525	chr10	+	73638113	73638865		GGCTGTGCAGCCAAAATTTGCAATTCTTCCCCCAGCTTTTAAAATTGTAGTAAAATATAT
ASHG19A3A031976	25.7122	25.9551	24.7849	18.9319	33.9203	17.3055	29.7186	25.7158	15.945	22.8604	4.29015	5.35638	4.27072	4.87377	4.78484	4.34274	4.48513	4.55549	4.21939	4.50125	noncoding	ENST00000451415	RP3-446I19.1	Ensembl	559	chr6	+	114551304	114560363		AGGAAGACTCTCATCTTTGCCTCGGTGACAAAGCTATGTATGACATTACTCAAAATCTCA
ASHG19A3A049788	34.6666	28.6245	32.4918	19.5464	38.3938	29.6212	40.1853	35.0821	24.9537	36.0987	4.69791	5.5153	4.64222	4.91527	4.97461	5.16657	4.94259	5.00061	4.78506	5.1656	noncoding	uc001abo.2	BC006361	UCSC_knowngene	1317	chr1	-	700236	714006	uc003icc.1,uc002fqr.2,uc001lnz.2,NR_029401,ENST00000466557,ENST00000447412,	ATCTGTGGACAGGGGCCATGCTCCTGGGCTTCCAAAGTTGGAGAAAGCTGCCAGGCTCAG
ASHG19A3A030150	203.567	75.8	214.436	324.483	215.314	345.574	201.651	167.391	153.401	151.836	7.14985	7.0301	7.27034	8.94356	7.57464	8.8725	7.41427	7.20197	7.21469	7.1551	noncoding	ENST00000422157	RP6-74O6.3	Ensembl	439	chr1	+	147496675	147498172		TTCCTCAGAAGAAGAGTTCCAAACAAAAGATCTACTACCCTGAGAAGCGGTGAAGTGCTC
ASHG19A3A031856	26.7721	20.5803	17.8765	9.42396	26.9027	27.5576	31.3889	26.1627	23.6825	26.0421	4.34216	4.98919	3.8195	3.93407	4.43164	5.05838	4.56996	4.58304	4.71826	4.69152	noncoding	uc003ppd.1	AK091365	UCSC_knowngene	1984	chr6	+	97753512	98156726		TGTCAGAAGGCATCAGAGGTGGTTTTGACTCCTTATGTCTTGGACCTGTGCACAAAAAGT
ASHG19A3A050243	84.4639	54.4408	86.9287	58.0423	88.3971	62.5264	87.161	72.0255	64.9842	52.5993	5.92753	6.52349	6.01515	6.44793	6.22174	6.29835	6.1313	6.02123	6.03868	5.69812	noncoding	ENST00000455894	RP11-521H3.1	Ensembl	324	chr13	+	61259332	61268662		ACAAAACACTTTCGACGAAGGTCCTGCTGCTTGTCTTCAGCTTGGTACCAATTAGAGCTT
ASHG19A3A019880	458.825	1660.84	492.21	2078.93	678.135	1888.07	657.871	479.83	907.09	571.047	8.30446	11.2773	8.45497	11.5078	9.30352	11.2867	9.24276	8.64505	9.70638	8.93923	noncoding	ENST00000412060	Z83851.1	Ensembl	475	chr22	-	42760407	42765214		TTTAATAGAAATGCTGAGTTTTATGAAACTAAAGTGGCTAATAAATCAGACCTGAAGCTT
ASHG19A3A018901	109.938	5	130.095	5.99609	26.4808	5	79.891	38.8412	39.4306	40.4377	6.29969	2.41344	6.57184	3.39152	4.40509	2.36146	5.99863	5.14977	5.37744	5.32523	noncoding	ENST00000435493	C21orf130	Ensembl	349	chr21	-	42515068	42519350		AACAATCGTAGGACGATGACAAGGTTTTGGCAGCTGCAATCTTAAAGACCAGGAAGTGAG
ASHG19A3A043452	35.7524	16.3529	59.2807	23.6948	48.0604	31.4688	40.9831	41.1866	30.9129	57.3172	4.73953	4.62581	5.47894	5.17256	5.30769	5.26127	4.97546	5.24106	5.06064	5.81943	noncoding	ENST00000439421	RP11-540N6.1	Ensembl	297	chr10	-	132237330	132281418		TTTCTTTTTCAAAAGCGAACAGCTACAGTATCCATCATACTCCAGAGCAGCCCTCAAAGC
ASHG19A3A044279	60.81	29.7139	51.6867	30.9576	66.4447	40.3205	71.8804	65.6329	55.9338	51.6874	5.46685	5.57154	5.28712	5.5586	5.79454	5.63885	5.83249	5.89614	5.83638	5.67417	noncoding	ENST00000439157	RP11-94M14.2	Ensembl	784	chr10	+	92214454	92290873		AATGAAAAAGTATCACAGCTGAGACAAAGCTCCTCAGCCTCAGCATGTTTGTCAGTGTGC
ASHG19A3A007409	408.005	162.533	410.24	141.425	339.956	166.748	336.309	235.826	244.021	235.731	8.12755	8.20104	8.18477	7.72851	8.25826	7.76919	8.20378	7.67394	7.85505	7.75657	noncoding	NR_026762	C10orf75	RefSeq_NR	1003	chr10	+	102133332	102148110		ccaaggaacatcttgccaatttcaaatcggataggaGtgtcaggcctctgagtccaagct
ASHG19A3A032309	2039.93	388.767	2058.58	445.904	1343.43	507.996	1429.71	1256.91	1268.21	946.561	10.5606	9.41109	10.6005	9.38941	10.3509	9.44289	10.4518	9.97872	10.1784	9.61326	noncoding	ENST00000446476	RP5-826L7.1	Ensembl	600	chr6	+	164007614	164009197		AGTATTAGGAATAAGGCCCCACCACCACCCCAACACACTTTTAAATAATAAGACGTTCAG
ASHG19A3A050863	208.785	94.5131	214.451	95.2707	141.108	96.1791	136.83	196.063	145.963	190.459	7.18489	7.37333	7.27052	7.15954	6.92905	6.94399	6.82527	7.41957	7.14559	7.46897	noncoding	uc001ejn.1	BC070106	UCSC_knowngene	1888	chr1	-	143424332	143467651	NM_001033515,	GGATCCCAGCGGTGGTCGTGTAGCTGAGCAGGCCTGGGGCTTGGTTCTATGTCCCTGTGG
ASHG19A3A000302	96.3492	295.901	97.4853	51.4315	184.73	71.0419	202.216	66.3157	58.5554	52.911	6.11528	9.04439	6.17606	6.28414	7.33768	6.4896	7.41914	5.91231	5.89704	5.70503	noncoding	ENST00000447511	ANTXRL	Ensembl	506	chr10	+	47668556	47681735		TGTCAGCATCACCAGCACCACATGTACTGTCAAGGAGCCACCACCTGTGCAGAAGCCAGA
ASHG19A3A042360	38.9326	19.4994	34.5854	22.0444	45.887	23.8362	31.7697	25.5871	45.9838	30.2139	4.85492	4.90374	4.72439	5.07544	5.23895	4.83444	4.58874	4.5498	5.57796	4.90722	noncoding	ENST00000413993	RP11-482E14.1	Ensembl	832	chr10	-	3529085	3545030		TATTCCTGTGACTGCTGCACATTTGCCTTATCTCAGCAGTATGCCTGTGTCACTTTTTTG
ASHG19A3A009269	53.9973	53.7487	82.1939	38.9528	75.7922	39.4492	81.5969	51.7075	58.8974	75.7187	5.29837	6.50407	5.939	5.88498	5.99214	5.60399	6.03023	5.56215	5.90494	6.2018	noncoding	ENST00000456235	AC087393.1	Ensembl	750	chr17	+	20978868	20993928		ACTGCTCAGCAATTTTCTTGGAGACCTCAGTGCTCATGTTATTCTTTCCTCTATCTTATG
ASHG19A3A012618	65.1579	10.072	73.2517	5	14.3815	6.46166	24.0881	20.3726	13.8981	19.9089	5.56203	3.87925	5.77426	2.49059	3.43131	2.8844	4.15116	4.21033	4.04924	4.30196	noncoding	uc002ofv.2	BC041478	UCSC_knowngene	1698	chr19	+	37742827	37754514		AAGTCTACATGTAACCCAAACGGAAAAGAGAAAAGGCCCCTGAGAAATCAGGGCAAAGTC
ASHG19A3A011163	163.467	5	140.036	7.63307	151.566	15.37	162.554	63.8868	25.1994	49.4489	6.84051	2.41344	6.67423	3.67311	7.03932	4.16136	7.09131	5.8568	4.7983	5.60642	noncoding	ENST00000441790	RP11-392O17.1	Ensembl	811	chr1	-	219583022	219585283		AGTGAAAATGGAAGAGACTGCTTGCTGGGTGTTCGTCAAAATGGAGTTAGATGGTCTGTC
ASHG19A3A038291	147.058	95.2888	152.247	36.1351	126.549	42.1696	127.006	116.985	83.9301	126.905	6.68814	7.38407	6.78967	5.77779	6.76243	5.70939	6.7101	6.7129	6.39169	6.91351	noncoding	ENST00000429980	RP11-143M1.2	Ensembl	394	chr9	+	72700	88826	uc002tjx.3,NR_015423,ENST00000420855,ENST00000416758,ENST00000416700,	AGTGAACGCGTTGGGAACAATATGGAAAACTGGGAGCCGCCTTGGAATCTACAGGGCCGG
ASHG19A3A049606	111.384	190.477	157.613	149.37	114.247	116.506	98.916	132.356	98.7147	118.553	6.31723	8.43803	6.83885	7.81356	6.60691	7.23528	6.31814	6.882	6.60985	6.8204	noncoding	ENST00000417989	RP11-24H2.2	Ensembl	577	chr13	-	53720673	53725943		AATGACATCCACAAACCTCTTCTGCTGTATACCTGGATGAAAGCAAGGCTAGCTGTGTGT
ASHG19A3A032355	35.4853	19.2176	38.2937	15.2246	36.872	25.6626	34.5212	39.3145	38.1841	36.6741	4.72993	4.87984	4.86672	4.5704	4.91123	4.94902	4.71767	5.16974	5.33415	5.18884	noncoding	ENST00000429305	RP11-302L19.1	Ensembl	429	chr6	+	170477740	170478251		CAGTCACTTCCGCTTGTACTAATTCTGGCCCAACCGTTCATTATATTTTTACAATTCTTA
ASHG19A3A016046	43.2009	38.3375	58.5437	18.4892	55.2976	17.64	57.8203	19.7678	22.9225	29.7592	4.99931	5.96421	5.46032	4.83839	5.52054	4.36979	5.50404	4.16452	4.679	4.88239	noncoding	uc002taj.1	BC105019	UCSC_knowngene	3115	chr2	+	100824715	100867946		AAAGGAATTATTTCCACGAGACAAGCACGCCAGCCATTGGCTCATAATGAGCTGAAAGAC
ASHG19A3A042643	38.402	31.8351	24.8041	15.039	43.2488	18.6948	47.4406	21.7551	18.7669	18.6121	4.83528	5.67533	4.27173	4.55245	5.15257	4.46153	5.20974	4.30954	4.42199	4.19952	noncoding	ENST00000452667	NHEDC1P1	Ensembl	1524	chr10	-	38933912	38982200	NM_139173,NM_001100874,ENST00000398120,	TTAAGAAGCATTGCCCTTAACATTATTCTAATACGAGCTGGGCTTGGACTCGATCCACAG
ASHG19A3A031356	45.6255	19.5819	39.9946	31.2536	35.1867	34.0755	33.1464	38.779	17.2437	35.9415	5.07144	4.911	4.92884	5.57098	4.8396	5.38223	4.65242	5.14728	4.31873	5.16008	noncoding	ENST00000414398	HCG24	Ensembl	717	chr6	+	33112559	33115544		ACATTTGCTTTATTTCATGGTGCTGCCCAAATTCATGCTGTACCCTCAGCAGCAAGGAGT
ASHG19A3A033808	117.919	26.6587	100.259	41.6276	77.4379	34.8427	69.9243	67.6684	42.7878	63.4802	6.39275	5.39763	6.21225	5.98149	6.02535	5.41733	5.79129	5.93935	5.48192	5.95725	noncoding	ENST00000426187	AC073133.2	Ensembl	432	chr7	-	156225216	156228527		GAAAATCTCCTTGCAGTACCGGCCTACAAATGTACCGTTAGGAAGCTGTTCTCTTCAAGA
ASHG19A3A050448	93.3743	57.3623	87.682	114.726	87.6624	132.591	87.2294	74.8531	72.0645	63.5108	6.06743	6.60629	6.02453	7.43033	6.20797	7.43619	6.1326	6.07322	6.18177	5.95786	noncoding	ENST00000416924	RP11-484I6.6	Ensembl	361	chr13	+	103532285	103533517		CTGTCAGAATCCTAATCCCTTCTGCCTGGACTCGTTACCAGTGGTAGCGAGTGTGTATAG
ASHG19A3A044206	48.6004	30.9397	57.4582	31.0218	57.5747	41.5559	50.7918	55.7109	41.9477	51.452	5.15707	5.63197	5.43224	5.56044	5.58049	5.68595	5.31435	5.66844	5.45625	5.66639	noncoding	ENST00000440100	RP4-739H11.3	Ensembl	471	chr1	-	41134760	41153260		AGAAGAAGGAAAATTCAGCAGAACCTAGGAAGTGCAACTGCTATTGCCTGGGCCTTTGTT
ASHG19A3A033963	90.3154	28.3707	90.4367	36.8169	77.0324	40.1178	78.8249	64.5636	61.2603	58.5693	6.02065	5.49691	6.06823	5.80337	6.01752	5.63112	5.97861	5.87197	5.95997	5.84922	noncoding	ENST00000447999	AC060834.3	Ensembl	618	chr7	+	9776950	9809142		CTCTACTATCATCCTGTACTGGATAGGCCCCCACAAATAATCCTGTATTTTGGTAAACCG
ASHG19A3A015787	23.6674	19.4645	24.5449	11.0586	19.2956	15.4039	22.8607	25.1071	9.79829	13.9573	4.17454	4.90056	4.25832	4.13684	3.90364	4.16513	4.06603	4.52382	3.63674	3.75839	noncoding	BC127846		misc_RNA	341	chr2	+	70351426	70352384		TCAGATCCAAGTAGAGAAAACCGGGAACGGTTCCGGCTCTGGGGACTGACATTCATCGCG
ASHG19A3A013808	647.251	326.423	762.524	372.509	526.932	357.127	544.305	749.967	500.228	660.104	8.81158	9.18049	9.08784	9.13729	8.90982	8.92436	8.93022	9.26049	8.8554	9.13377	noncoding	NR_024444	LOC100133985	RefSeq_NR	661	chr2	-	70351168	70352448		TTTTCTCTACTTGGATCTGAGAACTCTGTCCCTCCAGCCCTGCGAGCGCTTTGCCAGGGT
ASHG19A3A009455	238.69	85.9865	255.272	107.474	215.897	144.27	225.968	243.123	171.651	218.961	7.37007	7.2298	7.51398	7.33699	7.57871	7.55951	7.59403	7.71538	7.37064	7.65705	noncoding	uc002hrd.1	FLJ43826	UCSC_knowngene	3580	chr17	+	37186158	37209458	NM_020426,	TACAAGTAAAACTGACCAGAGCCCCAGGAATAAATGGTTTTCTTGGCTTCCTCCTTGCTC
ASHG19A3A042582	51.785	22.215	48.9334	27.1712	40.295	32.078	49.2227	44.08	22.1769	42.239	5.24135	5.10684	5.2143	5.36987	5.0463	5.29266	5.26696	5.33415	4.63435	5.38764	noncoding	ENST00000440932	RP11-253D19.1	Ensembl	541	chr10	-	30842782	30843412		TTCAAAGGAGTGCATGAAAGATATCACAGCCTCACAAATGCAGAGAAAAGCCTCCCTTGG
ASHG19A3A010544	19.1572	123.202	19.2171	30.3877	25.538	38.8224	18.0196	18.4277	15.648	16.8511	3.88299	7.77759	3.91576	5.52982	4.35161	5.57945	3.6827	4.06463	4.1956	4.04465	noncoding	ENST00000435542	RP11-328D5.1	Ensembl	565	chr1	-	208047139	208052418		GGGGTGGGGAATGACTTCCCTATAATCAGCTATTAAAGACTTGTACCACTAATTAGTCTA
ASHG19A3A031966	40.6876	22.2094	56.4464	25.4254	48.1077	27.3805	41.7601	30.9012	30.9721	27.0414	4.91823	5.1064	5.40659	5.27083	5.30941	5.0495	5.00363	4.82191	5.06281	4.74432	noncoding	ENST00000456424	RP1-249H1.2	Ensembl	375	chr6	+	114113031	114158556		AATTGGACCACCATGCAGCCTGCTAATTCCTGTGATCTTTCTTCTGCTTTTGAAGAAATT
ASHG19A3A017267	64.0971	140.696	68.6883	49.6439	83.9985	65.1252	85.6919	80.8137	76.8222	75.9771	5.53854	7.97716	5.67927	6.23291	6.14588	6.36183	6.10692	6.18115	6.27188	6.20743	noncoding	ENST00000417884	RP3-340N1.2	Ensembl	1083	chr1	+	20480830	20487061		TAAAAGTTGAAAAACAACAGGAATGAAGTCATTGGCAAGACCAGCCGGTGCCACTGATGA
ASHG19A3A013558	33.9054	24.805	43.9919	29.301	52.8396	30.3249	32.3644	44.8769	32.4005	33.9801	4.6692	5.28425	5.05974	5.47894	5.45599	5.2036	4.61399	5.35791	5.12037	5.07642	noncoding	ENST00000438736	AC016735.3	Ensembl	569	chr2	-	43268331	43270921		AAGCCTGAAAGAGCTGCACTCTAAGCACCACAGCAGGACTTGCCCCTGAATGGAGATGGG
ASHG19A3A033991	31.7638	12.7875	20.5727	26.9602	27.2356	15.5727	21.4434	15.4301	14.2019	15.7249	4.57972	4.24013	4.00849	5.35661	4.44695	4.1824	3.96399	3.80143	4.07454	3.94761	noncoding	ENST00000442176	AC005550.4	Ensembl	697	chr7	+	15728002	15735116		AACTAAATCTTTTGTTCACCAGCTGCTCAGCTTTTCAGTCTGGGTCTGAGCTGAAACCTG
ASHG19A3A020070	212.34	1456.17	203.518	1797.21	199.655	2054.68	230.13	244.946	272.982	235.534	7.2078	11.1155	7.20275	11.3236	7.45925	11.3891	7.62309	7.72712	8.00917	7.75521	noncoding	NR_024159	DGCR9	RefSeq_NR	2434	chr22	+	19005346	19007760		ACATACTTTCCATAGGACCCAGTGCTTTCATCTCCGTGCAACTGACCAAGAGAAACCAAA
ASHG19A3A020453	92.3657	32.4387	90.5916	36.6537	72.1474	61.1584	82.7277	61.1739	51.7197	51.1873	6.05308	5.70374	6.07057	5.79743	5.91849	6.26481	6.05151	5.79668	5.73217	5.65753	noncoding	ENST00000450216	CTA-150C2.13	Ensembl	678	chr22	+	39317231	39320713		ATTTTTCCCTCATATTTGAACCCCACATGCACCAAGGGCTGTTTTATGCCTTGCACATGA
ASHG19A3A000120	71.7759	50.5417	54.6684	42.1358	53.2989	48.7198	57.9671	55.2366	48.1715	46.7941	5.70151	6.40673	5.36334	5.99876	5.46873	5.92415	5.50816	5.65478	5.64007	5.5303	noncoding	ENST00000417514	RP11-439L8.4	Ensembl	1122	chr1	+	31987963	31989190		GTCTGCTTCCTCAGTGGTTCTAGAGCTGCTCAGTCGCAGGCTCCAGATGTCTGCTTCAGA
ASHG19A3A037679	62.0139	41.4006	77.4253	51.6704	80.4677	59.1696	85.4445	64.39	63.6448	52.7399	5.49414	6.08855	5.85483	6.28948	6.08666	6.21177	6.1008	5.86905	6.01401	5.70102	noncoding	ENST00000449990	RP11-555F9.2	Ensembl	791	chr9	-	93225940	93345026	uc004aqt.1,	TTCATCTTGGCCCTGCTTTAAAATGATGCATCTACTGTCTTCATGCCTCAGCACAGCAGA
ASHG19A3A030213	88.9803	5	74.5482	5	57.9392	5	46.0493	134.167	53.9474	142.387	6.00156	2.41344	5.79907	2.49059	5.59068	2.36146	5.16535	6.9028	5.79091	7.06867	noncoding	uc003pkm.2	AK024998	UCSC_knowngene	2511	chr6	-	86096938	86099904		GAGTAGCTGAAGCAGCCAATGCTGGTGGTTATAATTCTTGAGGATGCAACAGTAAGAACG
ASHG19A3A039322	206.145	892.654	209.681	3342.31	138.893	3559.93	145.251	81.1304	354.488	76.885	7.16793	10.5131	7.23982	12.1625	6.90583	12.1631	6.9192	6.18797	8.37321	6.22379	noncoding	ENST00000439014	RP11-65J3.2	Ensembl	800	chr9	+	132200494	132201397		CCTTATTCATCCACGTAACCTCAGCCTCTAGTGCAGCGTCCTATTTTTTGGCTTGTATTA
ASHG19A3A014127	216.034	57.4933	176.478	75.723	133.548	100.761	143.838	165.227	193.646	133.187	7.23016	6.60952	7.00726	6.83403	6.8448	7.01311	6.90474	7.1839	7.53417	6.98074	noncoding	ENST00000449772	AC068535.3	Ensembl	493	chr2	-	105028684	105030466		TTGCGTATGCAAGATTCGCTAGCATGTAAACTCTGTCACTGTCTCCCAAGAACACAGAAA
ASHG19A3A040475	28.5291	37.3208	30.7702	82.8862	49.3436	97.9146	51.5769	38.6026	31.1247	33.9764	4.43001	5.92332	4.56897	6.95966	5.35118	6.96773	5.3367	5.14173	5.06915	5.076	noncoding	ENST00000458577	AC004070.1	Ensembl	582	chrX	-	139298186	139298956	ENST00000417426,	CCAAAGCTGAGCCCAACAGTGTTCCACCCATGCTGATGAATGCAATAAAATCAGCACAAT
ASHG19A3A020115	237.262	55.5848	252.629	95.735	162.864	129.985	160.041	197.31	106.023	178.696	7.36142	6.55934	7.50006	7.16739	7.15039	7.40663	7.06479	7.42952	6.70979	7.38407	noncoding	uc002zsa.1	AK094309	UCSC_knowngene	2167	chr22	+	20378629	20381779	ENST00000449424,	TGTATTCTGGTATTCTTACTACTTGAGCTCAGCTCATCGCTGTCATCTTCCCCTAAACCG
ASHG19A3A014385	144.51	48.6893	140.705	58.5883	115.655	51.5407	132.503	101.781	97.2727	92.1993	6.66277	6.34617	6.68043	6.46434	6.62488	6.00692	6.7748	6.51279	6.59269	6.47175	noncoding	ENST00000437330	AC103564.7	Ensembl	562	chr2	-	132587373	132589604		AAGCGCCCGCTTTCTCGGCCCAGGCCCGCAGCCAGGGCTGCTCCGCCCGCTGCGCCCCAG
ASHG19A3A038963	291.802	161.823	304.425	63.914	220.21	62.1469	230.198	156.458	137.641	164.127	7.65686	8.1941	7.76628	6.59041	7.60543	6.28765	7.62359	7.10864	7.0597	7.26677	noncoding	uc004aul.1	DM004128	UCSC_knowngene	103	chr9	+	96941107	96941210		TAGTAGGTTGCATAGTTTTAGGGCAGGGATTTTGCCCACAAGGAGGTAACTATACGACCT
ASHG19A3A013507	34.6179	10.079	23.0591	15.5609	21.1018	20.4018	20.0492	50.1861	5.42952	14.1579	4.69599	3.88047	4.17037	4.59915	4.04607	4.59543	3.85018	5.5178	2.79588	3.77955	noncoding	uc002rqj.1	AK057187	UCSC_knowngene	1889	chr2	-	38053389	38056541		TCCTAATTCCAGGGAATGGAGCTAGTCATGCCACACATCTTTGCTGTTTTCACGAACTGA
ASHG19A3A028163	275.094	762.059	253.954	863.621	419.648	872.753	401.619	125.032	414.929	130.564	7.57047	10.3133	7.50636	10.326	8.57683	10.2216	8.47761	6.80419	8.59478	6.95304	noncoding	ENST00000399543	AC025171.1	Ensembl	2423	chr5	+	43042194	43045492		TCCAATTGCCTTCTGGTCTTACAGACGGGAGAATAAAGGAAAAATGGCATCGTTTCCACC
ASHG19A3A020346	598.844	93.06	593.109	169.33	322.297	240.469	343.935	552.031	359.172	382.271	8.68987	7.34885	8.72911	7.99856	8.18408	8.31798	8.24493	8.84375	8.3894	8.38753	noncoding	ENST00000430449	CTA-342B11.1	Ensembl	473	chr22	+	32359343	32366387		ATGTGAGGATGTTTCTGCCACTCTGGACATTAGTTTTCTCCCCTAAGTGGCTCTATCTCT
ASHG19A3A020549	79.4515	31.6956	71.6505	38.7322	66.5155	52.4821	80.772	70.6917	51.7127	53.1892	5.84401	5.66955	5.74062	5.87681	5.796	6.03647	6.01515	5.99744	5.7319	5.71385	noncoding	ENST00000415702	CTA-397C4.2	Ensembl	630	chr22	+	44839206	44840668		ACCCTGGAGCCTGTCATGTTACTCCAAGGCTGACTAGTCCCAGTCCCCAGTGAGAAGCAA
ASHG19A3A019640	391.857	47.0533	405.092	84.614	140.768	122.01	179.182	395.254	173.31	359.788	8.07622	6.29382	8.16674	6.98833	6.92557	7.30953	7.23982	8.3909	7.38368	8.31189	noncoding	ENST00000415655	RP1-231P7P.1	Ensembl	577	chr22	-	27959799	27969534		GGGGCCCGGACACATTATTTTCTCCAAGGAATTTCTTCTTTTCATTATTTCCCTCCAAAG
ASHG19A3A042364	64.7999	37.6253	124.357	50.4019	55.4782	60.5212	59.9813	57.8425	72.9773	45.6346	5.55346	5.93502	6.51133	6.25467	5.52631	6.24638	5.56226	5.72276	6.19975	5.49576	noncoding	uc001ihe.3	LOC100216001	UCSC_knowngene	2553	chr10	-	4621443	4720262		TGACACAGACTTCCTTAGATGTGTTGTCTTCCTGTCACTGGTGCATTCCTTATCAATGTG
ASHG19A3A046831	59.7833	46.66	49.0722	26.1829	63.5969	19.5298	80.4451	24.5815	25.3505	18.3406	5.44194	6.2804	5.21904	5.31446	5.72698	4.5282	6.00883	4.48972	4.80628	4.1762	noncoding	uc002khh.2	LOC388312	UCSC_knowngene	4812	chr1	-	661139	679736	NR_028327,NR_028326,NR_028324,NR_028322,NR_024497,NR_024368,ENST00000494149,	AAACTTCGGGGTCTACAAACGCAGGCGGGAGCTGAGCCAAAAGAGCTTGTTTGCTGGGAG
ASHG19A3A016232	16.035	30.207	8.55753	54.4106	37.8436	66.8061	36.7209	163.977	159.223	183.163	3.62947	5.59636	2.85285	6.35855	4.95297	6.39974	4.81333	7.17334	7.26289	7.4194	noncoding	ENST00000449954	AL078621.3	Ensembl	745	chr2	+	114270039	114273062	uc004afh.2,uc003zfy.2,NR_015361,ENST00000435421,ENST00000423390,ENST00000414223,	ATGGACAGAGAGACAGGAGATGGTCCTTTATAATGCAGTGTGATCTGTGCTGCAATAGAG
ASHG19A3A032301	21.3134	20.5073	22.7843	26.3904	25.3247	21.814	35.7744	15.2845	11.8442	23.6225	4.03496	4.98407	4.15306	5.327	4.33869	4.69753	4.7727	3.78688	3.85576	4.54672	noncoding	ENST00000417479	RP3-428L16.1	Ensembl	573	chr6	+	161352111	161390803		TATGACGTGTTCCAAATTCAGCCTCTCACTGAACACTTCCAGAGCAAGGCAACATAAACA
ASHG19A3A044574	673.131	108.752	658.331	167.534	411.139	223.948	416.712	480.588	440.989	428.507	8.87143	7.58483	8.88053	7.98055	8.5448	8.21869	8.53474	8.64785	8.68578	8.54171	noncoding	ENST00000411599	RP11-254K3.1	Ensembl	479	chr10	+	121940741	121968507		TTCACCCCCTGCCAGGCCAGTAGAGGAGCTGAAGAGTCTTCGCCATGGTTTGAGAAAAAG
ASHG19A3A018410	67.2872	47.2171	54.702	55.7424	77.2719	76.8074	90.6504	73.5679	63.14	62.2646	5.60763	6.29912	5.36459	6.39143	6.02267	6.60708	6.19118	6.04803	6.00275	5.93173	noncoding	uc002xts.1	BX648826	UCSC_knowngene	4087	chr20	+	46585042	46589679		CCAGCTGCAGTTCCCTGACAGTCCAGTGAATTCAGCCAAAGGAAATGGCCCCACATGGAG
ASHG19A3A044652	12.1436	36.4671	14.9594	15.9009	24.2064	19.5029	20.5746	16.9155	27.2337	15.6227	3.24574	5.88826	3.56337	4.62885	4.26888	4.52594	3.8954	3.93755	4.89638	3.93729	noncoding	ENST00000428273	RP11-109A6.3	Ensembl	495	chr10	+	131567107	131567699		CGTTCGTGAAAATACAGAGGGAGAGGGAAGGCACAAAGAAATACAAAACTATTTTCCAAA
ASHG19A3A020033	94.8369	59.3623	96.9609	54.0202	95.0393	58.3224	100.32	96.5762	70.1325	75.3778	6.08899	6.66021	6.16764	6.34893	6.32459	6.19162	6.34104	6.43893	6.14273	6.19536	noncoding	ENST00000442403	AC007064.24	Ensembl	500	chr22	+	17350367	17352016		CATTTCTCACTGGATCAGTCAACAAGATTTGAGTACTTTCTGTGTGCTCTGCATCATTCT
ASHG19A3A030178	472.846	15.2726	457.101	6.55533	100.308	13.5218	95.3634	119.285	221.018	143.017	8.34953	4.51682	8.34802	3.49101	6.40864	3.96447	6.26253	6.73776	7.7205	7.07309	noncoding	ENST00000438797	RP1-159G19.1	Ensembl	481	chr6	-	80513299	80516942		CAGAAGATTCCCTGATCCAATCTTTCCTTGGCACAAACTTTTAGTTATTGTGTTTACATA
ASHG19A3A017642	32.614	10.9261	26.2753	14.355	31.591	13.2882	29.7988	22.4184	23.8524	29.0027	4.61814	4.01253	4.34739	4.48739	4.67371	3.9359	4.4881	4.35342	4.72478	4.84429	noncoding	ENST00000411780	RP11-425M5.5	Ensembl	714	chr20	-	36120873	36137633		TGCTGCAACAACCCAAATCCTGCAAAGCTCTGACTGAATCAGGAAAAAGTGACCTTGGTA
ASHG19A3A016247	19.1243	20.0412	17.2051	37.4005	27.3038	45.2201	22.8583	17.3229	10.1288	21.4365	3.88038	4.94839	3.76551	5.82336	4.45155	5.81285	4.06575	3.97415	3.67322	4.4136	noncoding	uc002tkz.1	CR601322	UCSC_knowngene	844	chr2	+	114737145	114764879		AAGTTTTCAACTGCAGATACAAACATCAGGACGTCAATGTATCTGCTAGGAGACACCCGG
ASHG19A3A000103	32.6731	20.2666	26.3623	19.5799	32.8373	20.3091	36.6258	38.4706	25.605	22.6129	4.61944	4.96501	4.35147	4.91815	4.73618	4.5867	4.80906	5.13795	4.81865	4.48553	noncoding	ENST00000414086	AC096559.2	Ensembl	399	chr2	+	12739112	12745271		GCTGATGGCTGCATTTGGGGAAGAGGAACAGAGAAGCCAGCTTGAGCAACATCTTCTGAG
ASHG19A3A049622	17.664	17.8947	21.2202	8.92763	24.0636	19.8083	31.5986	28.8849	17.4155	30.2101	3.7661	4.76808	4.05287	3.86654	4.25917	4.55012	4.57988	4.72512	4.32898	4.90684	noncoding	ENST00000423739	RP11-359P14.1	Ensembl	419	chr13	-	60788485	60789080		CAGCATAGTGAAACTTCAAGAACTAGGTTTTTCTGGACCATCCCAGTGCGCATGAATCAG
ASHG19A3A040337	63.374	30.7713	58.1363	60.0648	57.1261	60.1511	63.1927	52.6916	35.2654	38.2332	5.52217	5.62458	5.44906	6.49651	5.56791	6.2371	5.63606	5.58707	5.23348	5.24526	noncoding	ENST00000422226	GS1-421I3.4	Ensembl	279	chrX	-	119251551	119253610		TGTGACAGCTTGATTTCTTCCACATCTCAGATTTCCACAGTGTACCCCGGTGTTTTCTCA
ASHG19A3A038911	50.9677	38.9459	92.884	55.3786	72.7764	60.0162	76.6717	62.1208	59.2748	52.7212	5.22065	5.98898	6.10648	6.38225	5.93362	6.23406	5.92999	5.81911	5.91408	5.70052	noncoding	ENST00000444374	RP11-316P17.2	Ensembl	822	chr9	+	92316565	92334585		GAGACAGAATTGGCCCCATTTTCTGCTAATTTCCATTCTCTGATTGTGCTGCCTGCTACA
ASHG19A3A043443	34.2094	238.794	31.3508	51.0269	74.6094	46.5133	71.2899	32.0618	51.7187	25.2894	4.67926	8.75859	4.59551	6.27188	5.97048	5.85313	5.82093	4.87597	5.73209	4.64675	noncoding	ENST00000443888	RP11-442O18.3	Ensembl	200	chr10	-	130695765	130696233		TTTATGGCACCTTGGAAGAAACAAAAGCTTTACAGAGAAAAGGCTGGCTTGGCAGAGGGA
ASHG19A3A040063	249.141	47.0085	229.695	81.8922	176	79.4899	197.807	140.578	110.703	110.01	7.4317	6.29234	7.36613	6.94399	7.2645	6.65853	7.38703	6.96588	6.76914	6.71888	noncoding	ENST00000445437	RP1-172N19.1	Ensembl	453	chrX	-	72001688	72002484		AACGAAGTCCTGTCGGTCCCTACCGGCACATCACACACTCCTGGAAGCATGATCTTCACT
ASHG19A3A042386	23.8689	8.8206	31.7756	74.5954	16.2275	86.9725	25.2528	21.282	8.5695	19.5402	4.18604	3.68128	4.61242	6.81083	3.63294	6.79983	4.23122	4.27762	3.48357	4.27546	noncoding	ENST00000427341	RP11-336A10.4	Ensembl	657	chr10	-	5658824	5660124		AAAGGGCTGGAAGGAGTTGGCTTTTTCCAAGAAATTACAGCGGAATCTTCTTCCAAGAGG
ASHG19A3A020463	9.9828	12.8459	10.0729	43.9307	30.4455	65.2479	27.6924	9.19643	7.8622	16.9525	3.00424	4.2462	3.01824	6.05363	4.61906	6.36434	4.37356	3.02861	3.39484	4.0536	noncoding	ENST00000424436	RP4-742C19.12	Ensembl	592	chr22	+	39487638	39488860		ATTTGAACACTGTTGAGAAGACTGTGTACAAGAGAGATGTGCCATGTCAGCCTTGCAAGG
ASHG19A3A037217	127.84	57.4205	147.04	84.2745	118.075	124.064	138.714	151.967	100.758	130.137	6.50148	6.60815	6.74235	6.98368	6.65611	7.33481	6.84462	7.0696	6.63846	6.94753	noncoding	NR_026679	NCRNA00032	RefSeq_NR	2913	chr9	-	27245683	27282791		ACTTCAGTTGTGGACATATCGGTTATGTTTCCTCATCAGCTTGGCTTGCCTCCCAAAAGA
ASHG19A3A015479	108.677	27.5366	98.0776	40.424	78.7654	44.5557	61.0516	48.6428	40.4857	44.2975	6.28394	5.44906	6.18417	5.93945	6.05449	5.79192	5.58684	5.47495	5.41023	5.45588	noncoding	uc002rnf.1	AK123934	UCSC_knowngene	679	chr2	+	30569524	30573024	ENST00000421976,	GAAAAGAAAACAGCTAAAGCAAAATCTAGAGCCCAGTTTTTGCCAAACCAGCCCCACGTG
ASHG19A3A032148	645.064	65.9067	518.12	205.818	419.135	242.297	427.229	400.079	422.128	194.957	8.80504	6.82201	8.5341	8.28134	8.57465	8.32939	8.57288	8.40346	8.61946	7.49755	noncoding	ENST00000417650	RP11-439L18.1	Ensembl	554	chr6	+	143271347	143277783		ATGTCTAGTGACAGGCCAGAGATCAAAACCCAACACCCTCATTTACCTGACAGTGATTTG
ASHG19A3A048508	108.855	54.9471	113.533	63.9277	119.832	85.1984	111.237	121.804	97.3097	95.2948	6.28663	6.54077	6.38873	6.59073	6.67843	6.76578	6.51303	6.7689	6.59355	6.51842	noncoding	ENST00000435559	RP11-86H7.7	Ensembl	2272	chr1	-	95086706	95089740		ATTTTCATAAGGAAAGTTCTGTTAGGAGAGCTGCCTGAAACAACACCTCTGCCTGTGCTC
ASHG19A3A038967	145.264	98.686	157.604	55.7678	115.925	48.6305	104.012	81.5304	91.5109	74.3998	6.67015	7.43638	6.83862	6.39235	6.62737	5.9203	6.40217	6.19467	6.51054	6.17613	noncoding	ENST00000417264	RP11-533K9.2	Ensembl	155	chr9	+	97247981	97250077		CACCCTGCCCGTTGTAGATGAGGAGTCCGTTGAAGATGAGGAGTCCATTGAAGATGAGGA
ASHG19A3A050344	37.8229	9.03987	33.1341	20.0936	41.7976	21.2427	38.8441	40.6291	28.9469	32.9909	4.8134	3.71891	4.66998	4.95239	5.10267	4.65473	4.89536	5.21793	4.977	5.03415	noncoding	uc001vlh.2	BC036310	UCSC_knowngene	981	chr13	+	80446720	80492170		CTGAAAAACACATGAAATCATCGTAACCCTGCTAAGTCTGTGCTTTGCAAAAATTAAAAC
ASHG19A3A031582	26.3983	21.1661	39.8103	21.4087	37.8089	24.0058	41.7432	30.2568	37.0134	30.5847	4.3235	5.03311	4.92252	5.04026	4.95131	4.84834	5.00311	4.79295	5.29478	4.9241	noncoding	ENST00000436113	RP3-449H6.1	Ensembl	473	chr6	+	44492995	44494491		TTTATTGTGTGAGTTGAAGTGGAAGGTGATGAATGGCGGCTTCCCTTGGACAACAGATCT
ASHG19A3A049902	105.208	68.4979	110.37	76.663	100.468	79.9721	94.8324	94.1029	91.7125	74.8549	6.23588	6.87632	6.34964	6.85069	6.41206	6.6686	6.25439	6.40104	6.51411	6.18614	noncoding	ENST00000438640	RP11-76K19.5	Ensembl	422	chr13	+	20161257	20162490		CTGTCATGTCGGGCCGTTTCCTTGCCTTCTTGCACACAGCACTATCTGAAATAATCTCCT
ASHG19A3A031013	1351.03	143.576	1167.85	460.176	645.634	442.069	668.678	765.104	1011.18	706.968	9.90901	8.00677	9.72931	9.43633	9.23292	9.22719	9.26886	9.29603	9.86029	9.22211	noncoding	ENST00000447179	RP11-146I2.2	Ensembl	177	chr6	+	14841454	14871959		ATCCTCCCCACTACAAGCCATTTTCTAATGTGTTTGATGTGTATCCTTCTATTTCGTTAA
ASHG19A3A042641	76.0237	50.5865	107.027	75.1452	102.958	100.924	136.637	94.8141	84.2199	92.1402	5.78118	6.40812	6.30677	6.8237	6.44873	7.01537	6.823	6.41185	6.39646	6.47061	noncoding	ENST00000453837	RP11-84A19.2	Ensembl	2257	chr1	-	32307619	32321169		TTATGAAGTTCGCATAACTGAGACATACCTACCGCACCTCTGTATCTGCCAACGCATACT
ASHG19A3A016227	17.6913	98.1923	20.7245	156.134	31.1931	43.7475	23.3155	43.5354	84.9018	32.8168	3.76943	7.43104	4.01873	7.8827	4.65473	5.76052	4.09854	5.31912	6.40761	5.02656	noncoding	ENST00000422178	AC016745.3	Ensembl	508	chr2	+	114182071	114182901	ENST00000425587,	CGGCAATGGATTAATAACAAGAAATTAATGGTGAAGTGGTGACGAAAATTCTACATTGCT
ASHG19A3A038675	31.4999	20.8022	30.0049	5	40.7944	13.3646	46.1757	17.0059	53.7159	11.1137	4.56726	5.00701	4.53398	2.49059	5.06644	3.94596	5.16934	3.9462	5.78421	3.39776	noncoding	NR_003674	KGFLP1	RefSeq_NR	3612	chr9	+	46687565	46748385	NM_002009,	ACCAATATTTAGTGGTAAATCCATTCCTGGTAGTATAAGTCACCTAAAAAAGACTTCCAG
ASHG19A3A015242	56.291	9.41237	63.9608	11.0197	48.7385	16.9609	39.979	40.5071	36.3569	33.8153	5.35921	3.77889	5.59035	4.13193	5.33242	4.30954	4.9362	5.21345	5.27213	5.06875	noncoding	ENST00000436808	AC079779.6	Ensembl	852	chr2	+	318052	342118		TGGCCTCCAAAGACATCCTGAGAACCTGGGAATGTTGCATGGATGAAGGAATTTGCAAAA
ASHG19A3A037066	44.8585	12.3018	35.1888	15.4416	27.9175	25.9682	65.6669	20.0964	14.0687	13.2369	5.04842	4.18402	4.7482	4.5877	4.48739	4.96763	5.69902	4.18701	4.06382	3.67274	noncoding	ENST00000435554	RP11-476H20.1	Ensembl	440	chr1	+	194320072	194321556		GAATCACCTGTCTCTAACATTCTACTATCAAAACCTGAGATCAGAAGTTCCATGTAAAAA
ASHG19A3A029309	44.9903	33.4538	44.9782	20.9046	50.3163	48.0763	64.8973	66.0709	85.1162	64.7306	5.05252	5.75161	5.09337	5.00579	5.38189	5.90348	5.67927	5.90777	6.41185	5.98815	noncoding	ENST00000434292	RP5-1077H22.1	Ensembl	403	chr6	-	958562	962511		AGCTTCAGTGTGACCTGACCCTGAGCTTTCCAATCCAAAAATAGAAGTAATGTCTATGTC
ASHG19A3A032402	93.7286	16.2934	80.2651	32.6988	49.124	44.2126	69.0042	55.1974	35.5052	46.8439	6.07181	4.61944	5.90522	5.63665	5.34504	5.77905	5.77213	5.65308	5.24217	5.53172	noncoding	ENST00000412266	AC006028.9	Ensembl	3288	chr7	-	2757466	2762622		GACCCCAGGACGCTTCTTGGAAATTGCTTTTTAAAATAAACCCCTGACATCAGCCTGTTT
ASHG19A3A044385	3547.33	779.684	3685.63	408.55	1725.97	422.56	1845.69	3785.03	3613.39	3301.17	11.3915	10.3444	11.4819	9.27278	10.7387	9.16618	10.8492	11.5626	11.6509	11.3909	noncoding	ENST00000454935	C10orf75	Ensembl	2551	chr10	+	102133371	102143125		GTCAAACAGAAGGTAAACAGTCTTACGAATGTAATTCCTTAGGAAGACTTGTACAAACTT
ASHG19A3A000111	60514.3	39297.9	52784.9	24168	35220.8	25720.3	34454	36625.8	44033	38095.1	15.8285	15.4622	15.6011	14.8691	15.2598	14.8907	15.2468	14.8563	15.2883	14.8979	noncoding	ENST00000415629	RP4-726F1.1	Ensembl	342	chr1	+	79789453	79790534		AAATTAGCTGGGTGTGGTGGTTCAGGCTCTGAAAATGATTGATTTTTTTCCTATATTTCA
ASHG19A3A055154	553.956	131.198	468.817	293.092	355.706	311.331	427.602	312.533	314.583	313.39	8.58259	7.86796	8.38706	8.79383	8.3272	8.71158	8.57484	8.06752	8.21719	8.12334	noncoding	uc002qgt.1	BC131616	UCSC_knowngene	2014	chr19	+	55219699	55224842	ENST00000413439,	CAAAACAAGACAGACTCCAAGACTGCCTCACACCCCCAGGATTACACAGTGGAGAATCTC
ASHG19A3A013358	161.988	65.8237	146.744	67.8683	104.121	86.0927	119.154	102.861	100.887	84.3421	6.82714	6.82029	6.73867	6.66994	6.46653	6.78039	6.61329	6.52667	6.64045	6.35299	noncoding	ENST00000412424	AC009411.1	Ensembl	548	chr2	-	21861302	21872435		AGCATATCCTGATCGCCACCTCCAGACCCTTCTGATAGATTCATTACCTGAATCTATTTG
ASHG19A3A044683	136.676	153.212	120.428	49.3869	147.033	62.9482	142.287	75.6177	96.1892	84.2036	6.58606	8.10722	6.46902	6.22418	6.99332	6.30874	6.88716	6.08742	6.57801	6.35062	noncoding	ENST00000300167	RP13-49I15.3	Ensembl	258	chr10	+	135060391	135061389		CTGGATCCACCGCCACCCGCTTGTATAAAAAGTGGGCCCCACACGGTGCAGCTTCGTAGT
ASHG19A3A000198	58.787	47.1333	44.9713	34.1143	69.3993	57.6912	79.2437	59.6377	52.9373	53.6627	5.41884	6.29653	5.09307	5.69462	5.85999	6.17677	5.98727	5.76402	5.76413	5.72404	noncoding	ENST00000430123	RP11-354K1.1	Ensembl	357	chr1	+	211813149	211827518		GCTGGTCCTTGGGGTTTCTTGCAAGGCTGATAGCGGGGGAACCTCTCTCACAGGGCTGCT
ASHG19A3A013449	47.1126	6.87815	32.8485	15.8589	26.3904	14.2202	27.4458	63.4418	19.3139	19.864	5.11534	3.29395	4.65765	4.62516	4.3999	4.03808	4.3595	5.8478	4.45888	4.2996	noncoding	ENST00000439700	AC104695.4	Ensembl	849	chr2	-	28671033	28673051		CAAAAATCAAAATTTGAATCTTCTCCACCTATTGGAGAGCCCAGCGTTCATGGCACTTCC
ASHG19A3A017138	56.298	27.1542	85.636	21.0308	39.367	20.8492	43.865	22.0243	44.8525	23.7519	5.35947	5.42852	5.99378	5.01382	5.01168	4.62604	5.08685	4.32756	5.54929	4.55377	noncoding	EF212288		misc_RNA	396	chr2	+	234774345	234774741		TTTGTGCTCTGGATAAAAACCCACCACCTTGTTAATTTTTTACCTGGAACTCAGAACACC
ASHG19A3A040418	1251.26	848.056	2073.72	675.07	1500.95	740.682	1499.61	2136.35	1736.56	2440.88	9.80195	10.4548	10.6094	9.98144	10.5154	9.99107	10.5174	10.7496	10.6022	10.9365	noncoding	ENST00000450784	RP11-452F19.3	Ensembl	543	chr1	+	222988363	223010726		TTAAGCTAGCCCATGACTACACAAGTGCAACTGTATTTCCCAGGTAGATGCCGGTAGATT
ASHG19A3A042759	422.811	74.1567	315.766	145.726	232.835	159.551	261.342	177.56	283.013	192.832	8.176	6.99846	7.81425	7.77186	7.68806	7.70782	7.81343	7.28506	8.06119	7.48341	noncoding	ENST00000440750	RP11-534L6.2	Ensembl	335	chr10	-	49872243	49880469		AGATGCTTTCTGCTCATGCACCTCAGTTTGGCCCAGTGAACACCTGCACCACCCAAGTGC
ASHG19A3A038962	116.347	75.9503	114.448	34.8715	85.1993	42.1452	86.8426	139.257	112.888	134.287	6.37509	7.03301	6.39974	5.72903	6.16867	5.70862	6.12722	6.95345	6.79314	6.99311	noncoding	BC064349		RNAdb	1448	chr9	+	96938739	96940172		AGCATAACGTTGCCACCTTCAGTTGGAAACGTATCCTTATCTAATAATTAAGCCCTGGAG
ASHG19A3A007437	666.603	491.588	639.773	420.579	671.296	433.265	705.174	380.598	397.077	394.747	8.85767	9.72036	8.83999	9.31745	9.29166	9.20351	9.35733	8.33968	8.53242	8.42909	noncoding	NR_026903	AMZ2P1	RefSeq_NR	3442	chr17	-	62962667	62971703		CGCAGTATTTATATACGGTCCATTGGATCTCTATGAAGCACCAGAATTATCAGTGAAGAA
ASHG19A3A037402	177.525	38.4225	155.731	59.542	100.764	61.6799	99.0414	59.0873	77.9072	53.6204	6.96159	5.96712	6.82057	6.48501	6.41721	6.27804	6.31999	5.75192	6.28841	5.72333	noncoding	ENST00000450520	RP11-216M21.7	Ensembl	3200	chr9	-	42363047	42367092		GTAGCTTCGAAGGCTTCTATCCCAACTCTACCTATTTCTATCTATCTTCTCTTGAGTTAT
ASHG19A3A030624	232.069	71.9445	198.355	115.705	158.526	129.531	175.929	145.949	149.97	126.079	7.33048	6.9524	7.16878	7.44494	7.11022	7.40176	7.2108	7.01398	7.18326	6.9028	noncoding	ENST00000445585	RP5-899B16.2	Ensembl	786	chr6	-	140177240	140198528		CACATACACACACTAGAGAACAAGAAGGAATAGTAAACAGTTCCCTCCACTGCTAGAGGG
ASHG19A3A033412	10873.9	548.491	10586.1	2344.38	7697	2507.5	7770.18	11197.5	7918.7	12189.5	13.1251	9.86266	13.1096	11.6825	13.0306	11.6645	13.0582	13.1484	12.7722	13.253	noncoding	ENST00000441991	AC006159.3	Ensembl	468	chr7	-	116211205	116254737		ACTCATTGCAGAGAGGAATTGATGAAGTCAACAGCTGCTGGAAAAACTTCTTTTTCCTTA
ASHG19A3A017764	22.3037	14.4908	30.2116	5.96747	34.958	15.4	34.8926	23.0478	9.74811	27.4706	4.09625	4.43319	4.54185	3.38619	4.83042	4.16452	4.73412	4.39234	3.63111	4.76725	noncoding	ENST00000428999	RP11-347D21.3	Ensembl	429	chr20	-	46609231	46617488		GACTTCCTAGAGCTACAGAGTAAGCCAAATTGGAGTTGCCTTTTCTGGACGTCTTGTTAA
ASHG19A3A037720	41.9756	16.0703	31.9439	19.0976	30.8601	27.6209	37.0993	33.4142	19.311	31.854	4.95996	4.5956	4.62103	4.88479	4.63835	5.06259	4.82842	4.93108	4.45879	4.9839	noncoding	ENST00000443716	RP11-165J3.5	Ensembl	641	chr9	-	96192623	96193581		TCCACAGAGTATGCCAGATCCTTTTTGGCATCTTTCCCCAAGTCTAAATTTCTTTAGTGT
ASHG19A3A037238	64.8243	21.7515	46.4556	28.5212	43.6089	32.2095	46.8347	45.5331	37.7763	39.9769	5.55392	5.0748	5.14028	5.43792	5.16628	5.29777	5.18931	5.37838	5.3201	5.30877	noncoding	ENST00000413291	RP11-555J4.3	Ensembl	839	chr9	-	32643100	32645024		TATCAGAATTCTCCAGCCACTCCTGGATACCATTGCCAACAAGCTGGAAAGAACTGTGTA
ASHG19A3A011836	256.549	93.4747	339.217	148.736	170.643	126.973	187.89	174.214	198.403	220.055	7.47267	7.35489	7.9158	7.80815	7.22135	7.37064	7.31034	7.2603	7.56959	7.66285	noncoding	ENST00000447908	RP4-704D23.1	Ensembl	579	chr1	-	14675449	14677518		TTGAAATCCCCTGCCTTAATCTCTCTTCGAAGACTTTTCTGCATTCATCTGAGTCCTCAT
ASHG19A3A050495	56.6411	43.0529	58.7954	33.2593	57.8414	47.0437	67.7699	61.0505	34.1113	57.557	5.36907	6.15347	5.46685	5.66058	5.58776	5.87111	5.74593	5.79356	5.1892	5.82673	noncoding	ENST00000421423	RP11-450H6.1	Ensembl	545	chr13	+	112761432	112762329		TAAAGCAAAACAGTTAAAACATCAGGCCACGCTCCTCAAACTGCAGGATTGCAAGCAGCT
ASHG19A3A014197	218.124	98.9236	215.74	133.013	187.902	188.929	216.102	223.458	221.347	187.739	7.24268	7.43957	7.27756	7.63757	7.36175	7.95831	7.52416	7.60439	7.72323	7.44759	noncoding	ENST00000414159	AC114776.3	Ensembl	4394	chr2	-	111467151	111474172		ATTTTTATTCTTCAGCTCTTTTGTTTTGGCTGGGGCTACCTGAGTCCTCCTTCCAGTTGT
ASHG19A3A041259	152.025	78.7489	141.203	27.8211	147.69	33.2296	160.354	287.362	146.198	309.556	6.73713	7.08641	6.68498	5.40391	6.99956	5.34586	7.06734	7.95704	7.1479	8.10618	noncoding	ENST00000435867	RP13-348B13.2	Ensembl	308	chrX	+	88678736	88701982	ENST00000425031,	GAAATGTGCTACAACCACTCAAGGTCTGCAAACAGATTCCTATTTAGATGTTGTTGAGAG
ASHG19A3A050450	58.0235	11.7889	76.5945	37.5515	55.4925	54.3709	51.8643	73.3174	44.4903	72.6482	5.40115	4.12502	5.8407	5.82817	5.52667	6.08996	5.34649	6.04389	5.5363	6.14661	noncoding	NR_026965	LOC121952	RefSeq_NR	2312	chr13	+	103532448	103548383		TACTGCATGTGAGTCTAGGATTGGGGTAACTTGTTCCTAGTTTGTCTCTATCAGCACCCA
ASHG19A3A049706	376.452	191.826	330.737	168.634	275.918	226.101	314.256	494.6	405.42	439.389	8.01753	8.44676	7.87805	7.99324	7.9477	8.23169	8.10835	8.68436	8.56029	8.58182	noncoding	uc001vlm.1	AF339814	UCSC_knowngene	1670	chr13	-	88096246	88323218		AATTGACCTTGCCAAAAGATGCCTCCCTAAATCCACAAGAATCTCCTTGTTTGAACACAG
ASHG19A3A049261	108.411	37.0737	108.426	48.0996	77.6791	48.8298	92.1489	70.8503	58.361	70.3303	6.27958	5.91363	6.32385	6.18298	6.03106	5.92827	6.21501	6.00081	5.89289	6.10183	noncoding	ENST00000423023	RP11-523H24.3	Ensembl	376	chr13	-	20248763	20250024		TTGTTTTGCTAATCATCCTCCTTGAGCTCCACTGTTTTCATTCTGGGCATCCAATCCAGC
ASHG19A3A017499	226.264	102.022	206.391	123.152	209.154	171.263	211.424	172.713	150.059	149.59	7.29466	7.48831	7.21826	7.52986	7.52727	7.81281	7.48777	7.24808	7.1839	7.13707	noncoding	ENST00000438287	RP4-738P15.1	Ensembl	468	chr20	-	25123875	25129894		ACAGAAAACTCCACAGGCCTGGGCTCGGCTCATCGCACAGCCTCCATCTCTGGATGCCCT
ASHG19A3A037504	21.6912	54.3295	22.6722	5.18112	56.8047	13.5053	58.3766	20.0198	14.5087	15.2632	4.05719	6.51952	4.14586	3.22184	5.55902	3.96269	5.51994	4.18268	4.10024	3.89796	noncoding	ENST00000417843	RP11-764K9.1	Ensembl	2818	chr9	-	68397877	68401759	uc004aec.2,	ATGTTCCAACACACCATCTAAGCATGAAGCAGGAGACACCCATAATTGAGTTTGCTGCCA
ASHG19A3A038922	392.227	136.128	344.69	103.902	284.37	135.224	328.274	155.49	174.458	116.542	8.07803	7.92207	7.93903	7.28877	8.00211	7.46797	8.16881	7.09787	7.39233	6.79922	noncoding	ENST00000439438	RP11-305L7.6	Ensembl	454	chr9	+	93881343	93945044		AATACACCCAGCCCACACCCTGACTTTACAACCTTTAATTAATTAGAGGAAAGAAAGAGA
ASHG19A3A029464	116.781	22.1968	94.1254	30.0367	55.142	34.9276	41.6429	99.1412	63.6919	96.8642	6.37999	5.10548	6.12665	5.51084	5.51707	5.42279	4.99931	6.47467	6.01532	6.5419	noncoding	ENST00000447250	RP4-625H18.2	Ensembl	1016	chr6	-	19803601	19804877		CTGTTTAAGAGAAGAATGTCTGAGTAGCTGTTGATTATCTCCCATAATCACAAAACAACT
ASHG19A3A046497	44.5775	11.9237	37.1864	15.3604	28.5594	15.3346	30.2274	30.7021	13.7061	21.7072	5.04042	4.14049	4.82438	4.58221	4.52184	4.15736	4.5119	4.81333	4.03361	4.43055	noncoding	ENST00000424592	RP11-63G10.2	Ensembl	395	chr1	-	59304119	59316926		ACATGCACCCTTTCTAAGTAGCAAAACTGGGTTCAAATCCTCGGCTACATCACTTATGTG
ASHG19A3A032616	3624.71	594.073	3695.97	1476.35	1850.35	1461.98	2110.85	2963.8	2081.01	3248.12	11.4272	9.96513	11.4866	11.0572	10.8537	10.9391	11.0776	11.2221	10.8588	11.3674	noncoding	ENST00000442865	AC007255.7	Ensembl	590	chr7	-	29638410	29724871		AGAAAATCAGCAGAGCTAGGCAATAAGTCAATCTAAAGTCTACATGCCCCTCCCTCTTCC
ASHG19A3A018055	368.295	237.068	343.081	132.005	132.35	151.499	128.649	166.721	279.849	172.794	7.98651	8.74979	7.92999	7.62628	6.8305	7.63277	6.73157	7.19615	8.04154	7.33556	noncoding	ENST00000417299	RP1-278O22.1	Ensembl	438	chr20	+	10733737	10734614		GGCCTTAAGCTTGGTTTGTCTACATAGAAATCAAAATAACAATGTCAACCCATGAAAGAA
ASHG19A3A042885	4591.71	1537.63	4574.29	1492.02	3186.88	1676.87	3305.35	4614.75	3478.14	4752.5	11.7946	11.1836	11.8121	11.0746	11.7104	11.1202	11.7666	11.8568	11.6022	11.8837	noncoding	ENST00000439904	RP11-9E13.2	Ensembl	1780	chr10	-	70237754	70240521		CATCTATTCTTTGAAACCCAGACACATTCTAGTATTGGGCACTAGAAACTGGTGATAAAT
ASHG19A3A019165	95.0184	27.6714	96.8282	36.1986	74.1847	44.5303	90.057	60.5774	55.8852	51.2332	6.09193	5.45709	6.16642	5.77978	5.95978	5.79061	6.1801	5.78421	5.83524	5.6599	noncoding	ENST00000424837	AP000282.3	Ensembl	576	chr21	+	34331195	34332874		GCCCCCAAAAGCCTGGATCAAATTAAGAGTTTTAATACTCAAAGTCATTTATATTGTGTC
ASHG19A3A009355	67.1133	21.5753	55.805	19.2291	44.9202	31.5009	44.2441	34.6912	39.0152	27.9919	5.60437	5.06386	5.39103	4.89429	5.20869	5.26298	5.09976	4.98476	5.36287	4.79501	noncoding	ENST00000432296	RP11-31E23.1	Ensembl	930	chr1	-	198776786	198906539		GACTCCATTCTCATTGTGCTCTTACCTGTTTCACTTAGTTGGATTATTTCTGTTCAAAAA
ASHG19A3A051144	43.9946	5.68288	53.0996	10.8081	31.5895	15.2506	51.5063	84.6553	50.8747	49.1851	5.02423	3.03297	5.32305	4.10603	4.67331	4.14727	5.33423	6.24885	5.71096	5.59918	noncoding	ENST00000514741	AL132709.10	Ensembl	2395	chr14	-	101536823	101539261		TTTAAATTGGCATGTTTACTGATCGGGGAATTTCAAGTTAACAGAGACAGCGCCCCCTCC
ASHG19A3A043347	150.285	58.5179	96.0297	5	165.967	5	139.065	74.6576	202.831	73.0606	6.72	6.63899	6.15458	2.49059	7.17938	2.36146	6.84828	6.06899	7.60174	6.15402	noncoding	ENST00000450247	CTA-109P11.1	Ensembl	475	chr10	-	119321594	119331968		GGGATAATTAATCAACACATCACCAACACCAAGGGATTGTTTTATATCAGAAGACGTATA
ASHG19A3A037685	318.577	61.4787	293.929	257.877	276.432	297.339	324.869	227.753	198.86	222.25	7.78421	6.7181	7.71698	8.60123	7.95178	8.64272	8.15535	7.62867	7.57388	7.67868	noncoding	ENST00000423380	RP11-305L7.1	Ensembl	815	chr9	-	93867238	93869586		AAACTGAGCACCTAGAGAGCAACACCAAAAACCCATGGCCAATAATGGAGAGCCAAATCA
ASHG19A3A055249	58.9729	69.1556	61.5578	37.6156	58.2594	39.5886	47.8393	55.0253	41.6602	31.544	5.42318	6.89044	5.53139	5.8311	5.59827	5.60999	5.22336	5.64823	5.44774	4.96928	noncoding	uc004arq.1	BC128384	UCSC_knowngene	1184	chr9	+	94919968	94921538		TTGATGGTTTGAAGAGCCCTAATCAGTGGTGGCTGTAGTCGGCTGGCTGAGGTCTCCCCA
ASHG19A3A048793	25.5233	18.9195	30.6923	18.9403	13.9713	19.4843	23.4318	41.5211	6.23923	21.5503	4.27959	4.8574	4.5652	4.87455	3.38427	4.52382	4.10697	5.24987	3.14094	4.42134	noncoding	ENST00000416343	RP11-84O12.4	Ensembl	374	chr1	-	101092604	101094500		CCCCTGGTGCAGGATGGGTTCTTCATAAACCTTTATTAAATAAGTGTTCAATAAATCAAT
ASHG19A3A030635	289.581	43.1376	278.699	73.1538	114.597	89.0947	124.383	178.555	133.025	179.443	7.64491	6.15784	7.6442	6.78012	6.61192	6.83371	6.67747	7.29431	7.01121	7.39049	noncoding	uc003qje.1	AK057490	UCSC_knowngene	1900	chr6	-	143287560	143358719		TGTACTTCAGCAGGAGCAACCAGATGAATTGGCTTCTCTATATCCCCGTATTAGCCACAA
ASHG19A3A044530	38.8978	8.81725	35.2529	9.95931	24.2793	16.2113	24.5389	42.3183	16.3307	28.6578	4.85368	3.68035	4.75096	4.00139	4.27437	4.24135	4.18392	5.27669	4.24879	4.82941	noncoding	ENST00000433085	RP11-383C6.2	Ensembl	344	chr10	+	116754415	116756352		AAACCTCTGGAGCTGTGATATTACAAACGTGAAAAGATGACGAGCACTCAGCAACTTTCA
ASHG19A3A018529	107.13	38.6921	87.849	39.2293	82.6994	60.8147	83.9633	84.4967	73.6402	72.896	6.26305	5.97888	6.02826	5.89712	6.12462	6.25439	6.07554	6.24658	6.21136	6.15091	noncoding	ENST00000448791	RP1-50O24.6	Ensembl	306	chr1	+	27202623	27204736		CAGTTGCAAGAGCAAAGAAAAAACTTCCAAGCCCTCTTGATTTTTGCCACACTCTCATAG
ASHG19A3A046549	29.8413	17.7637	32.061	13.3107	39.872	22.1559	45.568	43.428	17.1219	42.2028	4.49255	4.75711	4.62525	4.37947	5.03016	4.72042	5.1488	5.31601	4.30937	5.38632	noncoding	ENST00000429389	RP11-740P5.3	Ensembl	429	chr1	-	2730996	2731563		ATCAGTGAAGGAGACATTTGTGACCCACTACTGGGGCAGGTGGTTTCACTTTCCCACCAT
ASHG19A3A047091	28.0622	11.4523	21.2277	15.902	20.8289	16.6652	23.1659	21.139	12.5862	16.4327	4.40725	4.08327	4.05318	4.62897	4.02411	4.28123	4.08716	4.26681	3.9276	4.00836	noncoding	AK130929		misc_RNA	1761	chr1	-	71246140	71247581		CCAAACTCAAGTAATATCCCTTTCTTCTAGGCAAGAACTGCATTCTTTCTGAATAAAATG
ASHG19A3A017390	307.324	73.979	268.141	108.529	209.109	121.883	235.016	186.48	179.653	130.256	7.73124	6.99467	7.58794	7.35189	7.52691	7.30802	7.65431	7.3521	7.4316	6.94961	noncoding	ENST00000422574	RP5-1195D24.1	Ensembl	833	chr20	-	16838606	16844793		ATGACAACCATATTTGCAAGCCAGTCCCCACACTACCAATGTTCTTTCTACAAGAAGTAG
ASHG19A3A017473	48.94	5	54.1285	25.8735	27.5714	28.5383	38.0902	54.6903	43.0869	60.6233	5.1656	2.41344	5.34918	5.29504	4.46649	5.11025	4.86606	5.64007	5.49108	5.89754	noncoding	ENST00000442440	RP3-322G13.5	Ensembl	514	chr20	-	23337230	23338642		TGCAACAGACCACATTCAGAAGCTTGATTTCTTGTTGTTCTGGGAATATCTGGATCAGAG
ASHG19A3A042879	49.0928	5	38.4772	78.0728	30.0565	71.3429	34.6989	14.7735	23.2137	31.5115	5.16963	2.41344	4.87321	6.87432	4.60016	6.49621	4.72567	3.73351	4.69212	4.96787	noncoding	ENST00000444086	RP11-153K11.3	Ensembl	465	chr10	-	69993007	70002136		AATTGAAGCAAAAATAAGCAGGAGTGGGTGACTATTCTACACCCTGGAAAACTGCAACAG
ASHG19A3A043501	245.192	59.9372	228.238	233.325	120.911	248.721	130.954	89.5325	121.736	98.1909	7.41018	6.67423	7.35394	8.45785	6.69291	8.36323	6.75846	6.32746	6.89101	6.56163	noncoding	ENST00000435531	RP11-363N22.2	Ensembl	407	chr10	+	978965	988683		TATAGCAGCATACTCTACCTACCCCTGATCAGTTTATGGAAGAAAAGGAAACCAAACAAA
ASHG19A3A033967	80.018	28.1042	112.156	45.3424	85.0272	61.6117	94.4657	37.863	74.1921	50.1795	5.85313	5.48085	6.3723	6.10054	6.16549	6.27636	6.24918	5.11357	6.22355	5.62748	noncoding	ENST00000422697	AC004535.2	Ensembl	449	chr7	+	10742302	10747033		TCACCTGCATGACATTTCTTCACTTGAGATGCTGTTTGCCCTTTAAATGGCATCTTAGCA
ASHG19A3A041973	92.4724	37.1297	57.1557	36.0301	55.4036	41.1486	56.8653	76.0353	29.7445	70.1659	6.05399	5.91554	5.42677	5.77483	5.52343	5.66964	5.47802	6.09624	5.01076	6.09807	noncoding	ENST00000429269	NCRNA00184	Ensembl	2270	chr1	+	234765056	234770526		ATCTCCCAAGGTTCTTTCTTTGTAACAGAACCCTAGTTTTTGGCTGGACTCATTTCCCCA
ASHG19A3A048071	56.7884	49.1779	71.8202	44.5412	53.4032	57.4641	61.6239	53.5699	34.0006	43.5799	5.37254	6.36183	5.74562	6.07367	5.47114	6.16989	5.59816	5.61116	5.18519	5.43254	noncoding	uc001dnu.1	AK022898	UCSC_knowngene	2786	chr1	-	91295103	91317175		CAGCGAAGCTAGATTGTATAATTTATTAGTTTTCTCCACCTGGTAACACATCCTTAAGAA
ASHG19A3A045893	24.5508	21.2537	17.6421	20.9948	26.5432	24.9307	34.2414	29.5546	21.7553	12.2895	4.22224	5.03974	3.80274	5.01145	4.40866	4.90616	4.70536	4.75999	4.60773	3.55772	noncoding	ENST00000449958	RP11-117D22.2	Ensembl	850	chr1	-	53832339	53833917		TTTCGTGAAGAAGGTTGCATCTGACTGGGACAGTTAGGCCTCTGTGTACCACTTTAAAAG
ASHG19A3A037286	88.3213	18.9257	88.1229	39.9879	52.5809	28.7908	57.2945	54.363	37.6133	54.3272	5.99086	4.85764	6.03203	5.92306	5.4471	5.12296	5.49029	5.63096	5.31462	5.74481	noncoding	ENST00000421828	RP11-195F19.5	Ensembl	835	chr9	-	34664779	34665976		CCCCCAAAAACCCATACTGTGAGTCGCCTATATGAAGAGAACTAAATAATCCTGCCTGTT
ASHG19A3A038773	150.041	164.024	127.856	325.173	149.538	306.804	136.878	60.536	59.6062	39.3471	6.71745	8.21467	6.54852	8.9467	7.01655	8.68642	6.82567	5.78363	5.92071	5.28842	noncoding	ENST00000451596	RP11-63P12.6	Ensembl	672	chr9	+	74920344	74930380		TAAAATTCCCCCAGGCTGAGTGTTTCAGGAAACACCATAAATAAATAAAATTGTCTGTGT
ASHG19A3A020924	63.4002	11.1484	52.7808	15.8601	47.9479	18.5559	49.2035	30.8901	53.7206	27.3178	5.52258	4.04449	5.31591	4.62538	5.30411	4.44916	5.26612	4.82086	5.78444	4.75874	noncoding	ENST00000414199	RP5-1066H13.4	Ensembl	471	chr1	+	41329585	41342342		TTTTTGCAAAGTGTAAAAAGCTACACCCTGGAATTTATTCTCCTGAATCTTTCTCTACAG
ASHG19A3A043823	72.2741	55.5886	59.7547	48.2831	56.5337	76.3567	77.3876	45.5446	44.5406	33.9009	5.71255	6.55948	5.48884	6.18899	5.55099	6.59967	5.94714	5.37911	5.53865	5.07204	noncoding	ENST00000423162	RP11-508N22.8	Ensembl	790	chr10	+	38464595	38501285	NR_024524,	AGTTGTGTCTCTCAGTGCTTGTTGGGTTCACACCTATTAAATAAGCTGGCTGGTCTTCAC
ASHG19A3A040049	1565.17	526.28	1476.18	719.6	1207.96	857.439	1314.5	1586.76	1255.48	1328.49	10.1267	9.81395	10.0779	10.0702	10.1905	10.1935	10.3142	10.3129	10.1656	10.0832	noncoding	ENST00000439926	RP11-402P6.11	Ensembl	220	chrX	-	70980624	70981509		TTTTTCTCTTCCGCTGCATTTGCCCCCTTCCCAACGCAGTTCAAAGCAGTGTGAAATAAA
ASHG19A3A008213	324.116	200.075	285.581	325.091	285.817	276.116	276.862	220.484	244.854	236.35	7.81143	8.51346	7.67961	8.94595	8.01045	8.52495	7.9046	7.58312	7.85954	7.76017	noncoding	ENST00000412357	RP5-1114G22.2	Ensembl	775	chr1	-	175172363	175173985		GCAGTGTCCCCTGTGTTCCTGACCTCCTGAGGAGCTGCTGGATGGCTTAGCCCCTTGACA
ASHG19A3A032293	141.532	293.37	131.626	372.05	184.104	383.693	176.663	854.342	570.522	1031.84	6.63552	9.03158	6.58927	9.1365	7.33352	9.02737	7.2168	9.45144	9.04975	9.73166	noncoding	ENST00000419196	RP1-276N6.2	Ensembl	467	chr6	+	160693648	160697162		ACAAAATCAAGCTGATGAATTAAAGAAATATGGCCTGGTCAGGATGCCTGGAGGCCTCAG
ASHG19A3A042720	641.085	654.201	636.857	323.484	626.99	324.657	649.387	913.334	888.83	1012.11	8.79553	10.1035	8.83465	8.93888	9.18574	8.77291	9.22025	9.53729	9.67824	9.70747	noncoding	ENST00000437899	RP11-38L15.2	Ensembl	369	chr10	-	46937462	46951699		GACGAGTGCTCTTATCCATCCACAGTTCTTATCACAGTTACTTATGCATATATTCATTTT
ASHG19A3A055212	232.81	253.687	215.336	124.255	224.146	164.088	265.448	233.347	488.302	225.099	7.33522	8.83182	7.27435	7.54197	7.62997	7.74692	7.84024	7.66047	8.82289	7.69654	noncoding	uc003mud.2	MGC39372	UCSC_knowngene	1251	chr6	-	2854891	2876744		GTGCTGGTGTCCGTGGCGTGCCTGGGTGGAAAATGAGCTTATATATGAAGAAGTCAGCGA
ASHG19A3A018010	15.3299	51.3448	20.7625	20.5382	10.98	19.7857	15.4569	88.3828	39.4075	66.3136	3.56665	6.43405	4.02142	4.98201	3.00812	4.54756	3.41686	6.30842	5.37688	6.02065	noncoding	uc002wkq.2	BC069037	UCSC_knowngene	681	chr20	+	4173736	4176599		GATTCTCCGTGAGCTTTTCTGAATTAAAACAAACAACATAAAATCATGGGAGTGCCTTTA
ASHG19A3A012561	55.6741	24.3151	50.0932	25.066	52.7894	59.7238	66.3062	49.503	36.7995	35.2408	5.34387	5.25142	5.24362	5.25185	5.45436	6.22526	5.71326	5.50038	5.2873	5.13386	noncoding	ENST00000453968	AC002115.5	Ensembl	362	chr19	+	36088808	36092403		ATTGTAAACTGCTTCCCAGCTCTTGAACAAACCACCAAATATACACCACAGTGCAATTTA
ASHG19A3A000206	29.9953	18.4794	49.764	47.288	41.9244	53.5784	39.4746	105.62	49.6871	92.7021	4.49857	4.82046	5.23477	6.15717	5.10664	6.06621	4.91754	6.56413	5.67892	6.47878	noncoding	ENST00000431609	RP5-899B16.1	Ensembl	956	chr6	+	140176055	140181288		AAGACCTAGCCGTGCCTGGAGTAAATTAAGCCAGCAGCAAATAATCCCAAAGGAGGTAAA
ASHG19A3A000205	1329.3	490.035	1239.3	719.771	1172.64	833.616	1305.15	1153.96	1105.37	957.187	9.88845	9.71696	9.82654	10.0708	10.1448	10.1559	10.305	9.8429	9.98117	9.63037	noncoding	ENST00000431300	RP11-182L21.2	Ensembl	886	chr10	+	81586458	81598237	uc001ker.1,	AACAGCCCCCTTCTCAGTTTTCCTGCTGCTCCTATCAGTGACAAATCAGTGTATTAGAAC
ASHG19A3A042365	56.0817	12.2954	25.5749	157.057	42.1325	167.527	35.7607	72.0424	33.7954	68.7787	5.3537	4.18339	4.31073	7.89165	5.11357	7.77496	4.77183	6.02183	5.17678	6.07322	noncoding	NR_024475	LOC100216001	RefSeq_NR	1394	chr10	-	4692377	4720262		GTTTCCAAAATAAATAAAGAGCAGGCTAGAGGGAAACCTCCAGTCCTTAGAAACCACGGC
ASHG19A3A000153	97.3118	80.5591	101.973	62.6185	104.418	90.4228	109.98	190.967	159.771	203.812	6.1307	7.12334	6.23789	6.56063	6.47009	6.85653	6.49268	7.38601	7.26951	7.56146	noncoding	ENST00000422473	AP000688.29	Ensembl	2336	chr21	+	37477178	37481988		GTGACAAGACCTACTGCTGGACAGAGTGCTGCCTTTGGACTTTCCAGTGCCTCAGCATCA
ASHG19A3A017320	228.54	63.2778	201.47	80.0561	120.605	110.159	136.346	183.739	92.4525	162.443	7.3109	6.75921	7.19098	6.91002	6.68877	7.14698	6.81929	7.33048	6.52428	7.25122	noncoding	uc010gbl.1	BC048109	UCSC_knowngene	1564	chr20	-	5412655	5426394		TTAACATTCAGAAGCCTTCATCTCCCATCTGCAAAATGGGCATGTCCAACTCAGAAGCTG
ASHG19A3A040891	52.9212	25.4514	43.0842	25.1902	45.4909	42.7743	58.5268	52.6158	50.2253	38.8116	5.27071	5.32417	5.03051	5.25882	5.22511	5.72985	5.52503	5.58551	5.69439	5.26891	noncoding	uc004dgj.1	AK127697	UCSC_knowngene	2924	chrX	+	45364632	45386484		CATTTTAGCTTGCTTGTTGCTGGGGAAAAGACTTGCTGCTTTGTGTTTCATTTGATGAAG
ASHG19A3A050134	1092.56	264.184	1201.17	360.207	633.266	337.392	639.471	672.774	716.119	735.606	9.59049	8.89397	9.7761	9.0904	9.19973	8.83756	9.19844	9.11539	9.37513	9.27672	noncoding	ENST00000412946	RP11-290D2.4	Ensembl	225	chr13	+	45918513	45919045		GAAAGTAACTTGAGGCAACTGCAGGAGGGCTGCATGGCGGGAAAGAAATTGCTGAAAACA
ASHG19A3A043764	31.9107	17.9929	35.1669	12.288	37.8659	25.7424	54.5574	29.2142	23.5487	17.1071	4.58741	4.77524	4.74632	4.27293	4.9537	4.95314	5.41839	4.74293	4.71029	4.06718	noncoding	ENST00000450581	RP11-14C22.3	Ensembl	486	chr10	+	30944417	30946464		TGTTCAGAAGCCCAGGGTTTTCCAGCTATTTGGGAGCTTTCAAATTCTCTGAGAAACAAG
ASHG19A3A031462	85.1064	17.3947	73.6408	35.9125	50.05	39.3617	65.8904	68.4653	46.0429	50.232	5.93718	4.72425	5.78151	5.77014	5.37254	5.60093	5.70334	5.95494	5.57925	5.62876	noncoding	ENST00000434901	RP1-153P14.4	Ensembl	514	chr6	+	37514327	37515490		TGGATTCTTATCTGGAAGACACCCTGCGTCTTAGAACCTGCACCACAAGTTTTTGTTGTT
ASHG19A3A047153	24.6414	5	22.1822	5	14.2466	27.5846	23.5764	33.6887	14.4892	32.1001	4.22798	2.41344	4.11766	2.49059	3.41714	5.06001	4.11734	4.94284	4.09777	4.99493	noncoding	ENST00000416553	AP002856.5	Ensembl	584	chr11	+	131123316	131170666		ACAACTTGTGGTTCGGGTTGGAAATGCAAAGTGGAAAAATGCATAGCAGTATCCCCTCCT
ASHG19A3A030992	152.649	103.363	159.279	93.5744	156.657	92.4878	154.983	110.05	103.004	99.0055	6.74254	7.5094	6.8555	7.13738	7.09377	6.88988	7.01897	6.62788	6.67127	6.57453	noncoding	ENST00000412132	RP3-413H6.2	Ensembl	554	chr6	+	11810834	11811481		ATGCAAATATTTGTCCTGTTCTGAGACATCCTCCTGGGTCCCAGCTTCTTCTCTTGAAGA
ASHG19A3A031136	166.918	188.618	170.843	1952	231.326	2133.11	233.543	175.216	241.016	173.536	6.86992	8.42235	6.95416	11.4299	7.6772	11.4443	7.64706	7.26764	7.83892	7.34319	noncoding	ENST00000424968	RP11-373D17.1	Ensembl	507	chr6	+	26988231	26991703		TTACCAACAAAATCCGTTGCGCCGCAGTGAGTTAGCTACCTTCTATCTCCACTTTGTTCT
ASHG19A3A014134	3236.19	340.938	2825.29	561.49	1979.78	676.918	2061.67	2176.43	1727.48	1735.4	11.2552	9.23926	11.0705	9.71736	10.9632	9.85982	11.0323	10.7775	10.5945	10.4529	noncoding	ENST00000447876	AC018730.1	Ensembl	607	chr2	-	105424030	105469641		AGCGGAGCCGTGCGATGTATTTGAAAAGCAATCAGTCCGACCTTCCCCCATAGATTCATC
ASHG19A3A047087	925.24	475.614	792.415	428.597	739.372	514.009	727.773	878.264	761.009	735.314	9.33329	9.67647	9.15261	9.34023	9.44143	9.45903	9.40181	9.48685	9.46033	9.276	noncoding	ENST00000423187	RP11-99H8.1	Ensembl	432	chr1	-	71181615	71185972		GGCTCTTCCTCCTGCTCCTGTCACCACAACAACTAGTGTGTGGAGCACAACTAGCCTGAC
ASHG19A3A013029	1870.13	1209.74	1849.48	3329.94	1901.33	3517.19	1806.54	3176.84	2082.24	2978.03	10.4094	10.8789	10.426	12.1596	10.8993	12.1468	10.8192	11.3264	10.86	11.234	noncoding	NR_015407	LOC339535	RefSeq_NR	1540	chr1	-	238643685	238649317		CTTCTTCATATTTAGTACTTTTACAATTTTAACAGTAAAATTAGTTTCATGTTTTATAGC
ASHG19A3A050367	36.6397	8.35524	41.8761	22.8061	30.1186	33.0094	29.1795	39.0352	24.1179	16.8957	4.77361	3.59955	4.99109	5.12111	4.60367	5.33356	4.45562	5.15758	4.73893	4.04851	noncoding	ENST00000422074	RP11-471M2.2	Ensembl	344	chr13	+	88453290	88456063		ATTCACCTTTCAAAGGCACAGACACTCCTCTTATTTTGTACACATTGCAACACTTTGAAC
ASHG19A3A032275	22.4896	9.78449	19.2449	15.7837	22.5941	23.0425	30.5952	28.9606	16.6749	21.5921	4.10634	3.83569	3.9178	4.61944	4.15943	4.78024	4.52974	4.72958	4.27484	4.42374	noncoding	ENST00000421161	RP11-13P5.1	Ensembl	845	chr6	+	159528822	159537085		TTAACTTTTCTCTAACTTGCTTCATGAAAGTTAATTCTGCTGGGACCCCACGAGGCAGCG
ASHG19A3A013251	27.0438	51.5402	37.4373	27.2658	38.2832	30.1612	43.8196	14.2317	24.353	15.1213	4.35726	6.43941	4.83501	5.37433	4.97027	5.19489	5.08541	3.67785	4.75169	3.88643	noncoding	ENST00000418377	RP11-261C10.3	Ensembl	1715	chr1	-	243219130	243221165	uc010qvj.1,uc003fza.2,ENST00000499986,ENST00000493797,	ACTTGACCACTGTGAAGACTGGTGTGGGAAGGGTCGTTTCGGATGCACTTGAGCAGGGGT
ASHG19A3A011325	65.9014	34.1977	57.109	30.1635	50.5275	29.9425	63.4164	40.5699	42.3064	53.9687	5.57992	5.78689	5.42574	5.5178	5.38753	5.18465	5.64208	5.21542	5.46723	5.73217	noncoding	ENST00000446169	RP11-410C4.4	Ensembl	390	chr1	-	220658445	220660385		TATTCGAGTCTGCTGCCTCAGATATATGGGCTATCATTATCCTAAGTGCCTGCACACCTA
ASHG19A3A017304	69.8817	9.07444	35.9169	17.5411	38.002	36.2756	78.7026	27.8782	18.7261	25.2168	5.66179	3.72559	4.77641	4.7636	4.95916	5.47675	5.9766	4.67493	4.41962	4.64185	noncoding	ENST00000448825	RP11-307O10.1	Ensembl	408	chr20	-	4411807	4412320		ATTCTGCAAGAAGACATCTACACAAAAGATACACACTCAACAGAAAGGGTGCCGTGGTGG
ASHG19A3A018056	156.45	435.503	145.602	256.211	184.727	345.061	171.373	146.746	193.084	123.108	6.77621	9.56005	6.72878	8.59198	7.33746	8.87011	7.17226	7.02322	7.53004	6.87152	noncoding	ENST00000421788	RP4-697P8.2	Ensembl	268	chr20	+	10845302	10847830		CCCCAGTAGAGAAAGCACTGGAGAACAACATTCATTCTTCCTTAATAAATCTTAGTTTTA
ASHG19A3A030598	19.0842	22.6312	17.9288	20.8795	39.6133	31.1718	37.8969	20.8855	29.5132	15.8507	3.87668	5.13666	3.82328	5.0043	5.02018	5.24912	4.859	4.24898	5.00251	3.95863	noncoding	ENST00000440578	RP11-356I2.2	Ensembl	1025	chr6	-	138144809	138147031		ATATCAAAATTTGCCATGGTGCCCAGCATGGTTCAAGATCATAAGTGTCAAGCACATCAG
ASHG19A3A000066	183.617	50.8051	126.447	66.4801	111.002	112.341	131.281	88.0024	132.013	93.0364	7.0117	6.41558	6.5348	6.64347	6.5631	7.17788	6.76194	6.30291	7.00107	6.48415	noncoding	ENST00000366195	RP11-101E5.1	Ensembl	419	chr9	+	65467782	65469026	ENST00000445963,ENST00000433614,	ATTGAACAAGGCAATTCCCAATCTCTTGAGCCCTGGCTGTGTTCACTGAATGGATCTAGT
ASHG19A3A007469	19.1256	9.10915	25.6215	11.5654	30.6106	15.7559	26.902	30.8654	13.5832	21.9956	3.88047	3.73182	4.31327	4.19581	4.62614	4.19917	4.33102	4.81979	4.02198	4.44955	noncoding	NR_027089	LOC284788	RefSeq_NR	1681	chr20	-	22380988	22401281		AAGCAAGTCTTCCTGAAGCAAGCAGAGTCCTTTCAGCCACAAGTCTTAATAGTTTGTGTG
ASHG19A3A020593	167.617	99.422	152.39	98.647	199.997	137.505	214.947	157.969	110.468	133.13	6.8766	7.447	6.79136	7.21265	7.46245	7.49145	7.51674	7.12291	6.76578	6.97991	noncoding	ENST00000449941	RP13-455A7.1	Ensembl	219	chr22	+	48256419	48257811		GAATCTGCCACCACAACTTCCAGCCTCCAGGGGACGGACACCCACTTTCAAGGATTTCTT
ASHG19A3A055163	1460.54	1144.03	1395.73	2708.89	2081.94	2943.08	2218.78	1169.35	1544.25	1171.44	10.0327	10.8051	9.99912	11.874	11.0446	11.8902	11.1465	9.86067	10.4342	9.90865	noncoding	uc002rpc.1	CR617033	UCSC_knowngene	1343	chr2	+	34902646	34947861		AACTAGTCATCAGTTTATTCATGCAAGTTTCTGGGATTGGATTCATGAACTCATCCTTTG
ASHG19A3A031805	39.1837	6.76774	41.6558	7.73442	28.2675	16.6546	24.3383	21.9043	20.6951	20.9189	4.86588	3.26584	4.98457	3.68899	4.50534	4.27999	4.16932	4.32046	4.54484	4.37879	noncoding	ENST00000448282	RP1-102H19.6	Ensembl	542	chr6	+	88081310	88102519		TTTTTGGACTTTAAGACCATAAAGGACTTCCTCTGCTGAGGACCCAAACTGAACCCCAAG
ASHG19A3A044177	4419.38	4308.79	4373.86	2098.73	3895.67	2214.3	3739.19	4252.73	3118.13	4386.37	11.733	12.4732	11.7493	11.5273	12.0006	11.5083	11.948	11.7326	11.4465	11.7749	noncoding	NR_029407	LOC642361	RefSeq_NR	1712	chr10	+	81585657	81587355	AK025716,	AAGGCGAGCCATGTTCTAGAGCAATGTCTTTCTTGTATTAAAATACAGCCCCATGCTCAC
ASHG19A3A016206	100.346	77.6297	90.0718	80.2014	63.1375	54.2257	66.8311	108.176	101.414	116.848	6.17529	7.06479	6.06287	6.91238	5.71671	6.0851	5.72505	6.60023	6.64812	6.80222	noncoding	ENST00000436885	AC012442.6	Ensembl	529	chr2	+	113348372	113349516		TCTATGCCATGCAACTAAAAGAAGTGTGATTAAAACAGACAAAATGGAGATCCAGACTAC
ASHG19A3A016787	12873.6	7783.01	11291	7413.57	5116.85	7600.42	4902.3	8954.87	7639.41	10212.8	13.3954	13.2519	13.2119	13.2542	12.4199	13.2149	12.3665	12.8183	12.7293	13.0038	noncoding	ENST00000452795	RP4-798A10.4	Ensembl	342	chr1	+	16847188	16848303		GCTCCCATTGTTTGCTTGTTCAATTGTCTGTCCGTTAAATAAATAAAACCCTTTTCCTAT
ASHG19A3A049686	57.6776	19.3423	27.6775	24.4147	36.7547	43.1428	62.3015	29.1053	23.3313	37.5348	5.39217	4.88773	4.42188	5.21635	4.90446	5.7412	5.61429	4.73698	4.69945	5.22046	noncoding	ENST00000435156	RP11-203P2.2	Ensembl	342	chr13	-	78849854	78851649		AAAGCCTATGTACAGTTAAAAGAGCACAACTGTCCCTGATCACATGGAAGCCTTCTCCAG
ASHG19A3A038602	76.4179	51.0091	62.6808	19.053	60.6959	27.3534	64.8939	51.5503	64.749	44.4585	5.78842	6.42244	5.55714	4.88214	5.6602	5.04785	5.67914	5.5565	6.03513	5.46183	noncoding	uc004abv.1	BC121813	UCSC_knowngene	1106	chr9	+	41516045	41522322	uc004adv.2,NR_026803,NR_026802,NR_026801,ENST00000377629,ENST00000377512,	CTGTCGTTACTGCTGCACTTGGCTGTTTTTCTTTGGATAATTATTGCAATCAATTTTAGT
ASHG19A3A029807	33858.6	30844.7	30893.9	20726.5	14695.3	20734	14303.7	28153.7	30666.8	27895	14.8707	15.1113	14.7519	14.6411	14.0184	14.5723	13.9987	14.4796	14.7656	14.4587	noncoding	uc003ojj.2	CR624291	UCSC_knowngene	2513	chr6	-	34247456	34249969	AK026168,	TTTGAGCTGTGTGGGAGGGAAGGGCATTGAAATTGTAGGTTGTAATCTTGTGCCAACCAA
ASHG19A3A035383	94.8815	15.6836	57.0289	27.4711	39.9977	21.4922	47.2878	44.5965	48.2227	37.0215	6.0896	4.55429	5.42293	5.38326	5.03527	4.67552	5.20298	5.35068	5.64155	5.20133	noncoding	ENST00000454149	AC099552.3	Ensembl	367	chr7	+	154995856	154996899		ATGCCCAAGACTTCTAGGCCTCAGCAGTGCTCCCAAGGGTGTGGCACCAGGTGAAGCAGG
ASHG19A3A000221	231.749	52.6509	207.875	82.9145	169.544	105.973	187.2	216.37	151.461	194.413	7.32845	6.4707	7.22867	6.96053	7.21232	7.09248	7.30285	7.56054	7.1974	7.49469	noncoding	ENST00000434384	AC004383.5	Ensembl	724	chrX	+	133684002	133693953		GGTGTCCTTTGAGCTGCCGGGACGGCGCAAGAAACCTGTTTATGCACCCTCCTGCAATCC
ASHG19A3A037378	28.4303	26.4499	14.7929	5.41219	40.7576	19.5178	45.161	12.6571	24.4407	21.1673	4.42387	5.38549	3.54605	3.2696	5.0654	4.52712	5.13553	3.50089	4.75581	4.39541	noncoding	ENST00000433614	RP11-95H8.5	Ensembl	1125	chr9	-	39925025	39926970	ENST00000445963,ENST00000366195,	GCTGAAAGAGTGAGCCAGGACAGCCTTTCGACATTGAACAAGGCAATTCCCAATCTCTTG
ASHG19A3A020732	208.322	182.302	203.857	166.056	277.82	201.233	281.403	163.077	174.272	175.3	7.18235	8.36999	7.20524	7.96795	7.96025	8.05466	7.93525	7.16719	7.39122	7.35651	noncoding	uc010nxt.1	AK125248	UCSC_knowngene	2373	chr1	-	89294	237877	ENST00000424587,	TCCTCCAGGAAGCAGCAGGTTAACTGATTGGCAGAGACAGAGGGACTGAGGGACTGTCTC
ASHG19A3A053607	21.0532	168.304	18.9038	831.279	49.9496	858.504	64.9913	51.7034	78.9109	54.0682	4.01768	8.25499	3.89408	10.2757	5.36994	10.1957	5.68144	5.56203	6.30343	5.73623	noncoding	ENST00000443373	AC002331.1	Ensembl	294	chr16	-	26596075	26606134		GGAGCACTTCCTTCTGCTGATGAACATGTGCTATGAAAAATAAACTTATTTTGTTTAGCA
ASHG19A3A000107	33.6756	38.4669	27.0296	32.2777	39.282	33.0272	33.9539	30.993	27.4991	26.748	4.65874	5.96973	4.38809	5.61988	5.00887	5.33459	4.69152	4.82565	4.90798	4.72624	noncoding	ENST00000414677	RP5-828H9.3	Ensembl	442	chr20	-	5412637	5413249		TCCTCCTGGCTCTTCAGCTTAGCGGGATGTCACCTTCAGCGTCTGAAAGCTGGGTTTGAT
ASHG19A3A034024	54.6629	25.197	49.909	29.2064	54.1525	40.4597	48.6086	51.6161	46.8416	51.2898	5.31754	5.30798	5.23803	5.47373	5.49123	5.64401	5.24768	5.55887	5.60319	5.66152	noncoding	ENST00000446399	AC099342.1	Ensembl	1124	chr7	+	20336330	20351335		TTCCCTGAAATTGCTTTGAGCCTCTGCCAAACAGCCACTGAAGGACTCCGAAAAATACAA
ASHG19A3A042573	112.215	37.6821	94.3956	68.1497	95.9613	69.3871	100.398	65.0865	74.7902	75.8046	6.32759	5.93859	6.1307	6.6779	6.34036	6.455	6.34291	5.88389	6.23406	6.20326	noncoding	ENST00000411802	RP11-305E6.1	Ensembl	514	chr10	-	30569014	30569839		CACCAGGAATACACCATTTAAACTCTTTTCTGCAGCCTCCTCAGTTTTATGTAAAAATAA
ASHG19A3A044056	8.6732	16.3791	22.5895	24.2391	29.5655	37.4571	31.8944	12.971	15.4354	16.7759	2.86319	4.62869	4.1423	5.20551	4.57649	5.52797	4.59427	3.53502	4.17894	4.03736	noncoding	ENST00000428753	RP11-343J3.2	Ensembl	503	chr10	+	71335562	71336910		AACTTGGAGCTTTTTTGGTCTGGGAAAGAAAATCCAAACCATGCTTCTCTAGGGCCTCCT
ASHG19A3A033809	29.7537	18.2549	24.2443	259.002	33.8095	26.4279	38.9245	35.6803	20.2513	23.4916	4.48862	4.79936	4.24149	8.6096	4.78024	4.99637	4.89788	5.02537	4.51725	4.53927	noncoding	uc003wml.1	AX746648	UCSC_knowngene	2698	chr7	-	156230482	156238282		ATGAATATTTATTAGTGTGAAGACACCCCCAGGTCCTGGAACACTCAACACATGTAGAGC
ASHG19A3A042723	323.803	74.1757	417.539	136.327	191.303	135.363	191.925	447.925	163.093	245.723	7.80962	6.99876	8.21182	7.67208	7.39154	7.46979	7.34319	8.55154	7.29881	7.80759	noncoding	ENST00000422732	RP11-314P12.2	Ensembl	2444	chr10	-	47096453	47099716	uc001jef.2,	CCCCATATTCTTCATCTTGTTCCCTGGGATCTTTCTCCCTAATAAAGGAAAAGCTCATAG
ASHG19A3A031693	91.6138	35.7189	96.3317	47.4757	314.18	56.9664	333.801	305.521	1022.4	335.638	6.0395	5.85639	6.15845	6.16468	8.14513	6.15922	8.19309	8.03311	9.87624	8.21541	noncoding	ENST00000418403	RP11-462G2.1	Ensembl	397	chr6	+	71104589	71109120		GCCGAACAGATGAAAAAATGCATTGTCAACGGAATCTTTTATGTTTGTTTGTCTTCCTTT
ASHG19A3A012641	302.042	61.7952	248.639	60.0313	157.596	104.905	209.616	182.097	206.138	140.081	7.70899	6.7239	7.47542	6.49572	7.10112	7.0774	7.47392	7.31717	7.62591	7.04625	noncoding	ENST00000442382	RP4-781K5.6	Ensembl	3564	chr1	-	234805268	234831900		GGTCTGACACCCCATGACCTTTTTTGAGATTTGAGGTTATGCCATGTATTTGAGAATAAA
ASHG19A3A049311	17.4033	18.821	18.6767	15.3088	32.2478	18.3762	33.735	26.2808	25.9797	14.2519	3.74242	4.84921	3.87691	4.57718	4.70672	4.43342	4.67952	4.58835	4.83795	3.79024	noncoding	uc001upb.1	AK127292	UCSC_knowngene	4914	chr13	-	24481604	24523454		TATTATTAAATCCAGAAAGTCTGGGGTTCCATTTTTAGCACAAGGCAGGCAGCCCACGTG
ASHG19A3A039839	1183.77	159.141	1029.88	388.889	716.692	456.994	757.026	989.202	767.332	828.288	9.72388	8.16612	9.53911	9.19942	9.39095	9.27278	9.46509	9.65019	9.47189	9.43197	noncoding	ENST00000453810	RP11-1148L6.5	Ensembl	450	chrX	-	48438161	48439545		TAAGAATAATGGCATGAACTGCTTTTAACAATTTAGAAAAGACCCATTCCCCCCGCCCCC
ASHG19A3A015651	714.692	166.128	614.365	303.303	402.411	329.763	413.589	493.567	472.415	360.573	8.9543	8.23378	8.77986	8.84546	8.51391	8.80171	8.52547	8.68055	8.78126	8.31473	noncoding	ENST00000418451	AC010967.3	Ensembl	333	chr2	+	53091372	53093769		AGAGACTCTCTGTATAGCTCTGCCCTCCTGAATTGCATGTCCAAATTGCATTGGAAAAAA
ASHG19A3A024220	468.251	26.6018	458.537	22.2226	227.41	29.9289	225.95	146.974	282.452	158.324	8.33414	5.39476	8.35378	5.08579	7.64973	5.18438	7.59367	7.02442	8.05848	7.21485	noncoding	ENST00000448001	RP3-380B4.1	Ensembl	458	chr1	+	69898937	69901092		TTAGAAGGGTTTTGCTGCTTGCAAAATGAAATTAAACCTGCACACTTATTTCTGTTCTCT
ASHG19A3A029676	56.3877	25.2073	51.5982	21.5855	43.5595	39.5859	50.8163	47.3983	39.7603	35.4988	5.36204	5.30877	5.28441	5.05094	5.16467	5.60971	5.31562	5.43889	5.38743	5.14415	noncoding	ENST00000442852	XXbac-BPG27H4.8	Ensembl	799	chr6	-	30807302	30815936		AGAATTTCCTTGTAGACACTTTTCAGGCCTTTGTTTGCTGGAGACTGGAGTTCCCTGAGA
ASHG19A3A049630	33.5834	20.326	34.0176	25.0266	32.4998	35.1897	37.1335	40.6073	26.14	38.2937	4.65584	4.96939	4.69889	5.24932	4.72013	5.43579	4.8295	5.2166	4.84429	5.24675	noncoding	ENST00000451570	RP11-473M10.2	Ensembl	415	chr13	-	64241814	64312151		AAGTCAGAGACCTACAGGGAAATGGGGATCAAAAGCTCTCATCACTCCAGATGCTACAAA
ASHG19A3A051923	61.5627	28.0111	20.2488	17.7943	29.9112	20.85	24.7698	34.348	22.7949	25.6316	5.48465	5.47409	3.98617	4.78484	4.59359	4.62614	4.20017	4.97118	4.66998	4.66725	noncoding	ENST00000422117	AC124997.1	Ensembl	2491	chr15	-	25729977	25823938		AATAAAAGTGTTTGAAGCTGAAGCTGGGTCTTCCATCCAAATGTGGAAAGCGTGCCAGAG
ASHG19A3A009143	11.2714	5	26.0507	7.08855	18.3935	8.1103	23.3623	22.6036	13.5915	15.2056	3.14789	2.41344	4.33624	3.58442	3.82654	3.17345	4.10217	4.36525	4.02255	3.89356	noncoding	ENST00000445035	AC005863.2	Ensembl	627	chr17	+	14741278	14803871		TTGCATTTTCTGAGGCCCACGATAAGCACCCAACCGTTAATATTTCCATGCTTCTCTGTC
ASHG19A3A030869	826.556	138.861	744.078	231.787	409.003	305.036	471.68	829.668	517.354	580.548	9.17714	7.95624	9.04723	8.44883	8.53719	8.68055	8.72208	9.40973	8.90721	8.96298	noncoding	ENST00000441203	RP3-416J7.2	Ensembl	844	chr6	+	224949	226400		TTGAAAAATCTTCCCCACATTTATTATGCAAAAGCAACCGACGGAGGAGCGCCTGCTGAT
ASHG19A3A019641	44.7149	15.8637	37.8855	24.6555	29.2665	38.1851	31.2472	34.446	18.1635	33.128	5.04385	4.57408	4.84985	5.22884	4.55959	5.5551	4.56339	4.97537	4.38278	5.039	noncoding	ENST00000440255	RP1-213J1P__B.1	Ensembl	819	chr22	-	28072555	28110959		ATTTCTCCTTTCCAAGCATCTCTCATGGAAGGCATCTTGGATGAAAAGACCTTTGGCAGC
ASHG19A3A040294	194.056	33.8683	164.55	52.2039	87.5791	75.075	111.152	191.07	95.0841	152.758	7.08779	5.77024	6.90375	6.30402	6.2067	6.57219	6.51107	7.38719	6.56335	7.16351	noncoding	ENST00000441160	RP11-400N13.2	Ensembl	1148	chr1	+	222139751	222158306		GGAAGAACCTGAGAGATAATCCATTTTATGAAATTTTCCCTACCCTGAAATGGGAGAATG
ASHG19A3A035288	46.2656	38.937	45.4518	35.6196	45.5429	25.1523	55.613	42.9114	26.7787	55.3327	5.09326	5.98866	5.11025	5.75768	5.227	4.92033	5.441	5.29882	4.87503	5.76875	noncoding	ENST00000424181	RP11-160H22.3	Ensembl	335	chr1	+	173991646	173992123		ACAGGAAAAGATATGGCCCATAGAAGGGCTCCTGAAATCTAACCTTGCGACTCTTTAAAA
ASHG19A3A014074	4592.71	1813.13	4124.31	4587.65	3483.37	4721.28	3810.52	5009.61	3974.6	4337.45	11.7956	11.3884	11.6539	12.6112	11.8329	12.5644	11.98	11.973	11.7873	11.7596	noncoding	ENST00000422600	AC159540.3	Ensembl	555	chr2	-	98069547	98071970		TTCATGTTCCACCTTCCCCTCTTCCCCGCTATTCCACAGGGTCTGGAGGAGAAGAGCAGA
ASHG19A3A039555	83.3515	36.5858	88.579	32.1835	43.8275	39.6217	50.3995	66.6142	40.8364	42.2671	5.90867	5.89272	6.03933	5.61496	5.17218	5.61137	5.30169	5.92023	5.42124	5.38907	noncoding	ENST00000422914	RP11-733O18.1	Ensembl	860	chrX	-	5571461	5644346		CTATGGAAAAAGCAACCTGGAGAAGAATTTTAGCCTCCCAAGCATCACCATAGTTGTCCT
ASHG19A3A020355	32.9402	10.4701	50.8841	179.543	37.3492	193.949	34.0345	112.815	67.1146	100.157	4.63042	3.93995	5.26544	8.08572	4.93053	8.00111	4.6955	6.66512	6.08561	6.59133	noncoding	ENST00000452181	RP1-90G24.6	Ensembl	590	chr22	+	32669406	32673173		ATGCTCATGAGAAAACACAGTGATAGACGCCTTTTCTAAACAGTTTCTGCTTTGTTTGGG
ASHG19A3A039529	228.143	134.504	237.445	194.721	241.822	203.031	288.969	174.516	203.392	172.666	7.30701	7.90494	7.41233	8.20064	7.74485	8.06541	7.97887	7.2625	7.6052	7.33414	noncoding	ENST00000434938	NCRNA00106	Ensembl	357	chrX	-	1515319	1517852		TGCCCGCCACAGGTGCTCTCTGCTCCATCTCAGGTGACCACTGGCCATCTCGGAAGAAAC
ASHG19A3A043600	75.6334	21.6966	86.8594	5	46.8753	5	48.7236	17.2595	23.9616	19.9918	5.77305	5.07204	6.01401	2.49059	5.27071	2.36146	5.25162	3.96858	4.7303	4.30954	noncoding	CR616893		misc_RNA	1712	chr10	+	10990055	10991763		GCAGAAGCTTCTCAAGCAGGAATGCATTAAGTTTTGTTTTGTCTTTTAAAAACCTCACCC
ASHG19A3A040866	49.923	35.4194	45.9834	20.4637	24.981	32.9462	21.6474	65.5543	52.4467	72.3298	5.19275	5.8452	5.12595	4.97694	4.31616	5.33024	3.97805	5.89424	5.75043	6.14038	noncoding	ENST00000452501	RP5-1172N10.2	Ensembl	835	chrX	+	41134991	41136031		TTTTGCACACTAATTAATAAACTACTGCAACGGAAAAAGAGAAAGCAGGCAGAATGCAAA
ASHG19A3A037461	605.837	278.71	596.89	230.567	309.696	258.94	329.535	279.389	430.942	291.903	8.71277	8.96325	8.73875	8.44278	8.12904	8.42688	8.17459	7.9168	8.65085	8.03028	noncoding	ENST00000452477	RP11-292F9.2	Ensembl	528	chr9	-	46359241	46380257		GTCAGCACTTTGCCGAAAACCTCAAATAAAGACTTTTTTAAAAATGTGCGATGGAAAACT
ASHG19A3A045927	58.7957	20.0585	56.2296	25.1224	47.6842	26.8657	60.5964	47.0083	36.5551	36.5609	5.41902	4.95001	5.40153	5.25482	5.29659	5.021	5.57609	5.42684	5.27952	5.18449	noncoding	ENST00000417636	RP5-857K21.1	Ensembl	842	chr1	-	521368	523833	NR_029406,ENST00000441866,	TCCTGATTAATGGCCGATGAATTTCTCCTTAAGGCCCTGAAACTGCCTACTCAGAACCAA
ASHG19A3A020117	21.2578	46.0982	25.3407	21.3362	37.7862	12.6797	29.9721	17.9546	17.5304	19.627	4.03187	6.26105	4.29867	5.03475	4.95026	3.86523	4.49799	4.0269	4.33741	4.28079	noncoding	ENST00000413504	AC011718.3	Ensembl	375	chr22	+	20644407	20645991	ENST00000429995,ENST00000417463,	ATATCTACGCTTGTTCAGGCCAGCCAACATACGACAGTTTACTTCAAGACAGGAGACATG
ASHG19A3A031016	1406.12	153.135	1135.32	354.146	886.262	479.913	1000.54	974.935	906.262	740.725	9.9715	8.10592	9.68394	9.06788	9.70913	9.35061	9.89859	9.63037	9.70454	9.28951	noncoding	ENST00000451285	RP11-401E14.2	Ensembl	845	chr6	+	15995174	16000028		TTAATTGGTTCAGTTTTCTTCCATTTCTCCTGAGCTCACCCTGACCCTATGCACTGCTGA
ASHG19A3A052391	1639.05	12.4745	1570.05	34.7338	257.947	42.675	255.216	1131.27	307.578	1170.31	10.1913	4.20523	10.1681	5.72291	7.84472	5.72678	7.7786	9.81759	8.17967	9.90601	noncoding	ENST00000423628	CTA-215D11.3	Ensembl	410	chr1	-	8066073	8066784		GGGAGGATGCAAATTTTCATGTTTGCTTTTCACCTGAATGTATCAAATTTCACTATGCTT
ASHG19A3A043275	39.8618	8.53891	37.3568	5	21.6375	10.2124	37.6367	19.0166	15.658	15.3612	4.88903	3.63141	4.83139	2.49059	4.08934	3.52458	4.84966	4.108	4.19651	3.90755	noncoding	ENST00000429680	RP11-78C6.1	Ensembl	450	chr10	-	107249353	107262113		ACGACGTCAGGACAGGTTCAAAGGAAGCCCATCACTTGAGTAAAAATTTATAGCCCTGCT
ASHG19A3A039535	78.4879	70.1125	64.0645	58.889	73.5406	56.05	76.3243	79.7526	67.055	62.6086	5.82617	6.91238	5.59331	6.47194	5.94864	6.13562	5.92114	6.16186	6.08448	5.94055	noncoding	ENST00000445785	NCRNA00102	Ensembl	1340	chrX	-	2531028	2533388		GAGAAAGAATGTCATTTGTAAATCAACTGTGCTGCCTGGACCCAGTTGGGACTCTGAATC
ASHG19A3A020068	64.6819	39.0685	64.026	36.9153	58.9784	53.5743	57.5552	62.5717	35.764	50.8035	5.55063	5.99451	5.59203	5.80821	5.61675	6.06585	5.49739	5.83015	5.25257	5.64537	noncoding	ENST00000421572	DGCR5	Ensembl	568	chr22	+	18958095	18978396		ACTTCAGCAATGTGGCACGCAACGTGCAGTGGACGTACCTGCAGCCCTTTGTCATCGTCA
ASHG19A3A038107	44.0588	21.338	34.571	31.6733	50.6548	43.2556	59.2103	39.4096	30.184	34.4315	5.02629	5.04455	4.724	5.58837	5.39113	5.74407	5.54308	5.17359	5.03174	5.09748	noncoding	ENST00000436510	RP11-65J3.3	Ensembl	1846	chr9	-	132192930	132209569		ATAACTGGAAACAGTGACCAATCTGCTGCCGTTCACCATCTTGGTTGCAAATATCACTCC
ASHG19A3A042230	51.1157	26.6857	57.2401	36.786	50.372	48.9807	65.5453	64.4062	49.7768	47.2818	5.22414	5.39919	5.42821	5.80254	5.38346	5.9327	5.69621	5.86953	5.68144	5.54338	noncoding	ENST00000422844	RP11-136B18.2	Ensembl	197	chr1	+	238439336	238450316		AAATTTGGGAGAACGAAATTATCATCTCACATCTGCCACCAACTGCTGTTAGCTGTAGAA
ASHG19A3A039749	314.495	127.574	350.878	170.482	264.847	182.373	325.659	212.288	208.492	135.055	7.76451	7.8298	7.96074	8.00937	7.88594	7.9072	8.15804	7.53645	7.64037	7.00107	noncoding	ENST00000431646	RP11-157D23.1	Ensembl	880	chrX	-	39226538	39251028		AAAGATCTTCAAACCTGGAAGGCTTGCTTCAAACCCCAGCTCTACTCCAACTACAGGATT
ASHG19A3A029392	52.8564	39.2599	60.8658	46.7839	66.6366	65.4737	78.3782	59.8511	49.6748	59.597	5.26891	6.00275	5.51686	6.14094	5.79956	6.36877	5.97066	5.76894	5.67803	5.8748	noncoding	ENST00000431369	RP11-354I10.1	Ensembl	661	chr6	-	9124453	9162010		GTCACTTAAAATATGATCCTTGGATAAACATCACATGCTGCTGGCCTTCTTACAAAATGA
ASHG19A3A000140	59.3417	28.7094	32.0935	20.3467	35.2246	39.1	40.1604	38.3735	34.1976	39.1476	5.43093	5.51906	4.62652	4.96888	4.84105	5.59068	4.94165	5.13386	5.19428	5.27987	noncoding	ENST00000420169	RP11-49G10.8	Ensembl	570	chr20	+	31786014	31792975		TGGAGTTTCTTCCCAGCTCCTTAATGTGGGGCATTCTTTACAGATTTGACTCAAGGACTC
ASHG19A3A049310	157.611	46.7555	161.522	7.42658	36.3082	10.0862	43.7315	87.6587	558.116	58.5238	6.78696	6.28294	6.87752	3.63814	4.88571	3.50555	5.08232	6.29637	9.01325	5.84808	noncoding	ENST00000442969	RP11-45B20.4	Ensembl	2796	chr13	-	24513695	24520921		GGCAGTGAATATGTGGTGACAAAGTGAGAAACACTTTAGCAGAAGGCGGAACAAATTAAC
ASHG19A3A033834	708.048	325.936	757.43	761.259	417.371	781.251	434.729	6.59421	7.12477	9.77115	8.94136	9.17714	9.07211	10.1556	8.5677	10.0668	8.60292	2.65937	3.28266	3.20064	noncoding	ENST00000484550	AC093627.10	Ensembl	5008	chr7	+	149596	155465		AATGCAAGAGGCTGATGACTCCAGATCCCTTATATAAGCCAATAAAAAGTAGTTTCATTT
ASHG19A3A051792	484.211	306.859	510.293	508.031	487.37	418.141	548.453	616.593	424.679	446.462	8.3894	9.09396	8.51236	9.57715	8.78948	9.14831	8.94114	9.00563	8.62824	8.60612	noncoding	uc001yjz.1	AK094562	UCSC_knowngene	2638	chr14	+	101536247	101539271		AGGATTCAGAGAACCCCCAAATGTCAGGGCTGCTCCCTTCTTGTCCTGCCTCTCTGCTCA
ASHG19A3A015371	53.5701	59.8774	50.5534	103.789	110.951	112.426	98.4357	84.776	79.8282	102.91	5.2886	6.67362	5.25628	7.2866	6.56236	7.17903	6.31055	6.2507	6.32416	6.62927	noncoding	ENST00000448241	AC023137.2	Ensembl	308	chr2	+	20650802	20652708		TTAGGATCCAACTGGAAAACATAAAGATGAATTGCTGTAGGCTGGAAAATCAATTAGGAA
ASHG19A3A013190	50.3483	21.4562	44.3668	14.2843	63.6186	21.7606	68.4599	98.8885	49.0143	106.688	5.20351	5.05377	5.07262	4.48092	5.72764	4.69387	5.75996	6.47061	5.6602	6.67587	noncoding	ENST00000433724	AC116609.1	Ensembl	493	chr2	-	724965	731195		CAAAAGAAAGCAAGAGCCAGGCCTCACTCACTAAGCTAAAAGGAAATGTATAAAACAAAC
ASHG19A3A009850	952.141	846.166	925.867	981.095	729.064	1001.76	774.639	908.408	776.043	982.334	9.37348	10.4503	9.36756	10.4857	9.41996	10.4129	9.49798	9.52752	9.48905	9.66735	noncoding	ENST00000435469	AC005332.1	Ensembl	707	chr17	+	66097707	66111659		CACTGTAGCTCTCTACTGAAATGTTTTAAGGATCATTGTAATTCTGCTTTCCCTAATCTT
ASHG19A3A013817	511.112	91.9829	413.747	195.94	323.208	193.966	353.177	341.676	264.731	239.368	8.4717	7.33258	8.19507	8.20963	8.18734	8.00136	8.28522	8.19238	7.96901	7.77563	noncoding	AK124090		misc_RNA	1801	chr2	-	70629126	70630930		TATCTCTACTTCTACTTCTGTGGCACAGAAGGGCTCCCCAGCTCCTATTCCCTGAATCCT
ASHG19A3A038146	111.618	72.9871	103.003	89.345	105.085	101.604	121.204	96.7167	97.0609	74.1244	6.31999	6.97432	6.25136	7.06818	6.4789	7.02514	6.64058	6.44083	6.58859	6.17175	noncoding	uc001gyh.2	LOC641515	UCSC_knowngene	2796	chr1	+	202789393	202796339		TTTTCTGTCTCCTGCCTTTTCCAGAAGTCTGTTGAACTCAAAGGGCTGAATGACAGCAGT
ASHG19A3A051430	47.2666	31.4791	44.0272	19.6503	63.7137	34.8058	71.6424	55.4461	26.4591	44.3103	5.1192	5.65917	5.06095	4.92284	5.73097	5.41611	5.82735	5.65941	4.85969	5.45662	noncoding	ENST00000437831	RP11-441L11.1	Ensembl	701	chr1	-	146986157	146989699	uc001epp.2,	AAGTTTGAACAAACACTGCCACCTGATGCATGAAAGCTCTACTGTGACCTACGTTAAAAG
ASHG19A3A030482	30.2093	24.9451	26.1676	10.4172	41.9497	17.4067	48.3927	23.2401	23.9281	19.3952	4.51027	5.29206	4.34178	4.05884	5.10771	4.35123	5.23935	4.40591	4.72842	4.26305	noncoding	ENST00000430672	RP11-138M12.1	Ensembl	281	chr6	-	125746772	125766329		TTCACAGGAACTGCATATGGGCCTGCTACTTGTGTCAAAATGTGACTGAACTCTCTTCCA
ASHG19A3A015269	30.617	17.6106	21.3342	26.0727	24.265	27.5131	28.0862	21.2789	19.8308	14.5844	4.52892	4.74445	4.06027	5.30717	4.27319	5.05641	4.39714	4.27733	4.49232	3.82787	noncoding	ENST00000413960	AC010729.2	Ensembl	1746	chr2	+	5866580	5870474		GTCTCCTGAGCATCTGTTGCCAGTGTAATTTCATGACAATCATCAATATGTATTGAATAA
ASHG19A3A050486	29.1163	10.7444	37.3688	22.2602	26.2483	35.4995	38.9534	19.9145	17.958	41.4151	4.45747	3.9836	4.8318	5.08808	4.39257	5.4471	4.89895	4.17526	4.37098	5.35834	noncoding	ENST00000422994	RP11-551M15.1	Ensembl	650	chr13	+	111748184	111755444		TTCTAAGGCAGTATTTGTTTCAGGCTTTGCGACCAATCAGCAGTTTTCACACCCAGTCCT
ASHG19A3A042434	2119.51	301.06	1632.3	740.75	1106.1	869.366	1260.66	1680.67	1589.59	1265.68	10.6117	9.06788	10.2202	10.1114	10.0588	10.215	10.2545	10.3937	10.4818	10.0073	noncoding	NR_015413	LOC254312	RefSeq_NR	1127	chr10	-	10976903	10994126	ENST00000428520,	CCCACCCTCTCGCAGCTACGTGCCAGTTCCAGAGCACCTGTTCCCCTCTACTTTGAAAAG
ASHG19A3A049626	34.8029	20.7771	36.4413	19.5	45.6812	26.6234	37.4702	32.093	32.8628	31.9212	4.70417	5.00474	4.79697	4.91216	5.23138	5.00706	4.84237	4.87714	5.13937	4.98616	noncoding	ENST00000432697	RP11-71L7.1	Ensembl	708	chr13	-	62578225	62603681		GGATTTAGAGTCAAATAGGCAGGTGTTTTGATTCTACCCTTGCTAACCCTGTGACCTTTG
ASHG19A3A030849	1049.73	741.804	1139.26	710.985	913.151	596.979	990.722	470.586	561.676	483.876	9.53259	10.2753	9.69088	10.0491	9.75748	9.67376	9.87859	8.61946	9.02496	8.70939	noncoding	ENST00000435612	XXyac-YX65C7_A.3	Ensembl	479	chr6	-	169686628	169689311		ATAGAAAATGTTCTGTCTTTGAAGCACTCCAGCCATTTGTTCCCACTGAGCTTGGCTCTG
ASHG19A3A029421	52.4122	34.5007	43.1414	30.3345	50.662	42.5515	61.9781	51.8209	44.3329	57.701	5.25726	5.80178	5.03221	5.52677	5.39141	5.72202	5.60809	5.56472	5.52899	5.8294	noncoding	ENST00000457945	RP11-125M16.1	Ensembl	894	chr6	-	12583146	12585636		CCGTGCAAATCCTGTTTTCCTTGCATTGTTTCCTGCATGTGAATATCATCAGTCTAGCAG
ASHG19A3A043825	169.593	74.1948	157.176	4266.56	77.4883	4465.8	87.7845	181.162	122.324	158.952	6.89446	6.99913	6.83371	12.5062	6.02681	12.4804	6.14148	7.31024	6.89711	7.22079	noncoding	NR_024524	LOC100129055	RefSeq_NR	2799	chr10	+	38464598	38503272	uc001izx.2,	CCTCCTGAAAAAGTATCACTTATGGAATGCAGAGCTTAGAGATTGAAGTATTGATTGCAG
ASHG19A3A040643	1440.83	5049.63	1345.26	2730.05	1939.34	2794.75	1909.45	2023.51	2393.09	1971.01	10.0099	12.6697	9.94994	11.887	10.9334	11.8262	10.9088	10.6736	11.0613	10.6405	noncoding	ENST00000430562	NCRNA00103	Ensembl	984	chrX	+	2527434	2556370	NR_033381,	CCTTGTTCCCAGGGTCCACATTTAGTTTTATCTTTACTGCATTGCTTTTATGAAAAAGAA
ASHG19A3A024967	1399.13	995.444	1318.25	5008.06	1391.9	5071.19	1267.56	4342.13	5117.81	5207.53	9.96579	10.6387	9.92547	12.7285	10.4116	12.6697	10.2628	11.7633	12.1492	12.0159	noncoding	ENST00000443104	RP5-887A10.1	Ensembl	591	chr1	+	81001439	81112473		CCATACCTTGGGCCAATGTAACTGTTAACAGCTTGAAGCTATTAAAAATGTACCAATGGA
ASHG19A3A032347	84.3609	755.182	96.2097	142.29	112.672	130.781	110.135	127.597	227.056	102.147	5.92617	10.3027	6.15717	7.73659	6.58484	7.41506	6.49421	6.82867	7.76279	6.61833	noncoding	ENST00000436492	RP1-125N5.2	Ensembl	557	chr6	+	169116744	169123604		TGCCCTGGGTCCCTTGGAATAAGCTTGATTTAATTATCAAATTACATGGAAAGAAATAAG
ASHG19A3A043835	75.2313	94.446	78.3143	80.0547	74.1173	83.9158	99.3449	64.1938	72.5328	38.6112	5.76576	7.37177	5.8708	6.90992	5.95857	6.74206	6.3243	5.86328	6.19162	5.25973	noncoding	ENST00000423877	RP11-453N3.2	Ensembl	493	chr10	+	39006325	39012607		AACCTAATGGAACCTGGGCTTTGTGCTTCTGCTTGATAATCAGTTCTTTAGTTGAATGGC
ASHG19A3A019019	153.324	35.0118	167.596	71.347	107.043	69.1242	106.326	121.199	141.638	102.963	6.74806	5.82712	6.92647	6.74153	6.50588	6.45054	6.43771	6.76082	7.10315	6.62994	noncoding	ENST00000443593	RP1-212P9.2	Ensembl	1746	chr1	+	29194086	29197779		GTACCAAGTACTCAACCTTCTGTTTTCTCAATAAAGTGAGCCCTCTTCTCGGTGTCTGCA
ASHG19A3A029275	1718.73	428.59	1712.68	166.463	593.016	182.379	612.84	989.263	470.825	997.007	10.2593	9.53824	10.2908	7.97297	9.09851	7.90741	9.12045	9.6504	8.77514	9.68428	noncoding	ENST00000430699	BX004987.3	Ensembl	943	chr1	+	143347969	143376699		AGAAAGAAAGATTGGGAAAACGTATCCTCAGCAATTTCCCAAGAAACTGAAGGAAAAGCA
ASHG19A3A030852	79.7908	50.7093	77.3226	23.6948	66.8698	42.3816	79.8241	73.0453	55.0488	50.0986	5.84949	6.41284	5.85246	5.17264	5.80522	5.71662	5.9976	6.04091	5.81599	5.62469	noncoding	uc003qwu.1	AK055570	UCSC_knowngene	2282	chr6	-	169773775	169788480		GTGCCGGGGAGGTGTGGCTCACTAAGCTAAACTCAACCTCATCAGATAAAATAATTAGTT
ASHG19A3A017366	22.4619	16.2538	14.5302	11.9044	20.6378	18.7148	28.8951	25.1396	7.99227	15.3877	4.10438	4.61552	3.51975	4.23363	4.0094	4.46303	4.44078	4.52496	3.41134	3.91004	noncoding	ENST00000455132	RP4-796I8.1	Ensembl	280	chr20	-	12224542	12224944		CATAGCACTCAAGATCCACCACACTGACTTCTTTAAGGGAAATAAAATGGAGCTCTCTGC
ASHG19A3A037371	36.9543	24.6094	21.3165	17.1081	32.5413	18.6578	30.0199	21.6747	10.9689	17.9804	4.78637	5.27332	4.05877	4.73134	4.72122	4.45763	4.50057	4.30416	3.77006	4.14623	noncoding	ENST00000423499	RP11-347J14.7	Ensembl	1077	chr9	-	39395733	39397403		GAAAAGGTCCCTGATGATAGAACTCCCTGAGTATTCTTGCAGAAATGAATATCCACCAGG
ASHG19A3A040855	99.2898	68.937	81.1254	68.953	90.2319	92.4106	128.513	111.408	108.368	109.595	6.15968	6.88732	5.92183	6.69578	6.25313	6.88823	6.73005	6.64603	6.73854	6.71354	noncoding	ENST00000452690	RP11-320G24.1	Ensembl	3000	chrX	+	40122169	40146973		AAATTGACCTCAAAATTTCAGTAGATGAGAGGACTGTGGCTGGCCTGTGTCTTTGGCACT
ASHG19A3A008919	53.0481	5.97309	44.9479	27.1565	29.252	34.4262	32.5921	24.1626	17.2789	26.3039	5.27381	3.09278	5.09234	5.3685	4.55882	5.39962	4.62553	4.4655	4.32046	4.70516	noncoding	uc001gro.2	AF510427	UCSC_knowngene	601	chr1	-	185527513	185597620		TCTAAAACATCATTCCCGTAATCCCTGATCAACAGAAAGGAAGCTCTGGAAGCATGAATG
ASHG19A3A045318	170.517	45.4395	136.979	57.9545	142.074	74.3344	147.135	133.812	79.0892	106.322	6.90323	6.23955	6.64209	6.44529	6.94059	6.55703	6.93925	6.89905	6.30807	6.67194	noncoding	ENST00000447028	AP003774.1	Ensembl	672	chr11	-	64092521	64096976		TGGAAACACCCAGCTCTCCACCAAGATAAACCACGCGAGCCACAGCTTGCGGGCAATATC
ASHG19A3A019104	25.0153	29.0853	15.2334	41.5156	33.4341	62.733	36.9514	10.4564	18.6973	28.8544	4.25026	5.53744	3.58942	5.97754	4.76558	6.30291	4.82383	3.20551	4.41723	4.83819	noncoding	uc002yli.1	AK124194	UCSC_knowngene	2908	chr21	+	25801053	25862621		TAGGATCACCTCTGTCCAGTAGCTGTTATCCAACATCTGCATACTTAGATTTCTGGAGAG
ASHG19A3A039834	1669.28	268.914	1407.72	497.918	825.1	656.732	941.469	1214.34	920.641	970.23	10.2202	8.91544	10.008	9.54558	9.5983	9.8095	9.80339	9.92302	9.72553	9.65214	noncoding	ENST00000417161	RP11-554K11.2	Ensembl	440	chr1	+	213665643	213719790	BX098234,	AAGTCAAAGAGGGTCTTTGTGTGAAGGATTCTCCACCTCCTTTTCCCTTTCTACGAAGGA
ASHG19A3A013211	245.476	132.457	193.412	140.758	192.2	190.67	237.028	204.114	175.429	165.994	7.41133	7.88109	7.13173	7.7205	7.39765	7.9746	7.66693	7.48119	7.40038	7.28294	noncoding	ENST00000419347	AC019118.3	Ensembl	416	chr2	-	3135756	3149551		AGAATTTAAAGAGGCTGAGTTTTTCATCTCTCTCTGCTGTTTTCTCTCTGGTTTCCCTTT
ASHG19A3A032016	226.552	143.923	201.953	257.611	232.974	328.516	286.526	249.752	189.346	208.994	7.29627	8.01197	7.1935	8.5993	7.68888	8.79383	7.96406	7.75412	7.5032	7.5942	noncoding	ENST00000450059	SIGLECP3	Ensembl	271	chr6	+	121711035	121712027		GGCCATCGGGGAGGCAACTGTGAAGATCTCGTTTCTCTGTCTCTGCCTCATCTTCCTCAG
ASHG19A3A030114	55.7656	18.5728	49.9395	22.9979	52.6394	24.3926	48.0837	36.0816	40.097	40.4659	5.34625	4.82757	5.23867	5.13287	5.45	4.87291	5.23029	5.0421	5.39849	5.32684	noncoding	ENST00000445346	RP11-406O16.1	Ensembl	674	chr6	-	68936863	69039791		ATAGATGATCACTGGGTTGTACCTCTCAAGTACTTTCTCAGAAGCCACATCCATGTTATT
ASHG19A3A008721	57.1384	78.0708	48.031	31.4406	47.5876	44.1381	64.0034	30.3849	42.7955	32.8113	5.38149	7.07309	5.18681	5.57925	5.29436	5.77568	5.65702	4.79923	5.48209	5.02638	noncoding	uc002jfb.3	FLJ32065	UCSC_knowngene	3756	chr17	-	62962667	62971703	NR_026903,	GCACTATGAGACCAGGAGAAAAATCATCTAAGAAATCGTTCACTCTTGCTAAAAACTGAA
ASHG19A3A017544	241.762	18.5801	240.17	18.5675	165.921	24.8324	180.505	747.943	251.319	707.801	7.38719	4.82833	7.42865	4.84485	7.17903	4.90065	7.24987	9.25656	7.89913	9.22297	noncoding	ENST00000457706	RP11-63N8.3	Ensembl	821	chr1	+	21912964	21917680		TCCTTGCCCAACCCATGGGGGCCTTGCAATGATTAATAATAATAATGATGATGATAATGG
ASHG19A3A016184	47.6774	20.9193	31.9041	18.0973	23.1987	29.6825	39.9421	19.337	7.6143	17.0633	5.12985	5.01642	4.61814	4.80846	4.19772	5.17109	4.9345	4.13178	3.35574	4.06244	noncoding	uc002thh.1	AX747531	UCSC_knowngene	1221	chr2	+	112257364	112258585		CTACTTAAAACCTTAAAACATTACAGATGAAACTAAAGTCTCCTTTGGTGATGTTGTGGG
ASHG19A3A047150	37.4099	33.9812	76.7339	27.9828	35.755	33.9714	48.0358	48.8934	252.841	28.8415	4.79993	5.77779	5.84314	5.41349	4.86221	5.37708	5.22839	5.48176	7.90824	4.83713	noncoding	ENST00000441665	AP002856.4	Ensembl	635	chr11	+	131056916	131059648		TGGGTGCTCTTTGGCCCTTTTGAATTTTGAACTACAAATGTATTGATTAGCTCTTCACAG
ASHG19A3A043589	40.3651	12.3584	37.7962	23.1287	29.0405	21.4321	39.6007	28.0401	18.1706	23.8332	4.90845	4.1915	4.84613	5.13971	4.54933	4.671	4.9213	4.6834	4.38438	4.56021	noncoding	ENST00000447297	RP11-428L9.1	Ensembl	366	chr10	+	8939951	8956559		AACGATGAAGATGAACAACCTGAACTGGACTCCTGCCAAGTCCACAAACCGATTTTGCAA
ASHG19A3A022142	47.4912	14.1344	31.217	27.4361	36.6354	29.5103	35.4751	28.5023	23.6824	32.2229	5.12534	4.39763	4.58952	5.38111	4.89885	5.16078	4.75946	4.70704	4.71807	5.00158	noncoding	ENST00000455247	RP5-1109J22.3	Ensembl	354	chr1	+	46921494	46948147		GAGCCCCTGGCAGGACCAAGACTCAGGGTCCTCATTGTGGGCCTCTGCAGCTTGTGGAAG
ASHG19A3A011168	223.54	14.9579	218.853	13.4543	360.381	18.3859	359.02	191.009	56.8457	178.929	7.27756	4.48286	7.29485	4.39406	8.3477	4.43419	8.30572	7.3869	5.85809	7.3859	noncoding	ENST00000420762	RP11-95P13.1	Ensembl	451	chr1	-	219608493	219615984		AAACTACAGCTACTTCAGAGGATAACACTAAACACCTAGTCCACTCTGTATACACTAGAG
ASHG19A3A017019	586.59	165.194	477.961	369.164	371.048	483.864	421.281	380.269	371.188	303.457	8.66072	8.22559	8.41899	9.12341	8.39489	9.36543	8.55045	8.33883	8.43803	8.08047	noncoding	ENST00000442416	AC009502.3	Ensembl	361	chr2	+	220594831	220602464		AAAGGAGGATCTGCCTGCGTTCCTGACATCACCCTTGGGATTTCTCCTCTGCTCTCCAGG
ASHG19A3A053911	70.8306	5	74.9625	5	27.5249	5	27.9779	41.1711	19.9477	45.5198	5.68203	2.41344	5.8079	2.49059	4.4637	2.36146	4.39074	5.24026	4.49961	5.49249	noncoding	ENST00000441033	RP13-392I16.1	Ensembl	708	chr1	-	9561150	9563530		ATTCGACTTTGAAAAAGTTTTCGCACTTGGTTCATCGGAAAAAGCCACACACAGCTGCCC
ASHG19A3A019606	189.156	19.2514	142.399	53.0981	110.023	65.4409	137.009	125.986	131.228	98.3749	7.05514	4.88282	6.69613	6.32652	6.54752	6.36833	6.82649	6.81313	6.99236	6.56514	noncoding	ENST00000411511	RP3-462D8.2	Ensembl	428	chr22	-	25675495	25678258		TTTAGATTTCGGGCTTTACTAAGACTTCCTACACTCAATCTCTGGACTGTAAATGCTGGG
ASHG19A3A029947	114.074	14.7648	100.766	44.9824	61.6783	49.4367	76.8039	65.6423	72.8104	67.5487	6.34793	4.46317	6.2196	6.08985	5.68266	5.94587	5.93282	5.89679	6.19687	6.04914	noncoding	ENST00000451910	RP11-344J7.2	Ensembl	394	chr6	-	43819493	43820070		TCCACCCCATTCTGGCATGGGAAGCATGTGTGGGCTTCTACTCTATGGGAGATTCATAGC
ASHG19A3A041187	2850.44	4018.68	2731.27	2432.74	2052.15	2217.66	2213.2	6089.22	6332.55	6471.74	11.0607	12.3895	11.0155	11.7316	11.0191	11.5136	11.1409	12.2608	12.4647	12.3398	noncoding	AV714079		RNAdb	721	chrX	+	73164173	73167168	uc004ebo.2,ENST00000415215,	CCTAACCCTTGGGAGAAGGCAAAACACTTGATGAAATCTACATAAAGACTAAAACATTTT
ASHG19A3A015038	398.387	79.7482	442.189	147.372	257.307	179.545	295.633	462.799	559.461	304.183	8.09459	7.10709	8.29434	7.79296	7.84173	7.88374	8.0122	8.5998	9.01997	8.08296	noncoding	ENST00000438659	AC008281.1	Ensembl	613	chr2	-	220768771	220769610		TGATTTGATTTGATTTCTACTAGTCAAGTGGGCACCTGGATTAAGCAGACTCTCCCCCAG
ASHG19A3A018902	1369.83	137.281	1320.97	274.786	518.194	350.149	576.528	637.276	662.176	569.221	9.9334	7.93398	9.92795	8.70126	8.88368	8.89547	9.02359	9.04635	9.26021	8.93402	noncoding	NR_024100	C21orf130	RefSeq_NR	2019	chr21	-	42513426	42519991		GGAAGAAACGCGTATTCCACATTTCCTGTTGATTTTCTTTCCTCCCTAAACACTGACCTC
ASHG19A3A023557	117.484	36.506	96.0765	30.7663	62.984	67.5527	59.5589	81.8268	82.3487	54.2476	6.3872	5.88982	6.15549	5.54899	5.71326	6.41525	5.55294	6.19936	6.36514	5.74202	noncoding	ENST00000450811	RP4-771M4.3	Ensembl	447	chr1	+	63361679	63367310		GCATCATCCTGGAGCCTCAAGTCTTGTTTGAAATTGAATAAAGGAGAAACATAGGGACGA
ASHG19A3A038984	54.6776	14.2285	53.9288	15.5969	33.3663	28.5547	41.8345	39.6076	26.261	29.94	5.31821	4.40663	5.34322	4.60154	4.76134	5.11083	5.00642	5.18061	4.84974	4.89144	noncoding	ENST00000432783	RP11-569G13.2	Ensembl	1577	chr9	+	98857492	98864194		TCTCCTATCTCAAGCCATCCTTCAACTTATAGGGACTTTGCACATAGTTGCTGCAGGTTG
ASHG19A3A020199	140.685	67.4802	125.82	65.4214	114.961	81.1562	143.026	138.931	82.8421	93.611	6.6255	6.85532	6.52952	6.62186	6.61663	6.69204	6.89725	6.94927	6.37422	6.49303	noncoding	ENST00000450776	AP000343.2	Ensembl	346	chr22	+	23668802	23670680		AAACTCAAAAGAAAAACAACTCAGCTCAGGCATCACCTTTCCTGGAAGGCTTCCCTAGTC
ASHG19A3A027847	59.4621	24.2691	75.9297	27.1551	59.2809	36.9485	60.2903	49.9961	37.627	31.9127	5.43419	5.24784	5.82572	5.36836	5.62497	5.50779	5.57003	5.51309	5.31498	4.98576	noncoding	ENST00000412512	RP5-1003J2.4	Ensembl	221	chr1	+	110825155	110825722		AGGAAGCACTGTGCTCCCACTGAAGTGACCTGTGAACACCACTCTGCTCTGCAGGCATGT
ASHG19A3A043518	373.115	267.273	410.599	382.721	334.231	371.932	392.1	393.038	395.186	309.161	8.00597	8.90813	8.18572	9.17668	8.23417	8.98182	8.44278	8.38333	8.52547	8.10453	noncoding	ENST00000439575	RP11-118K6.2	Ensembl	608	chr10	+	3052722	3055303		ATACAGCACATCATTCTGCCTGCTCCGTGGCTTCTGCTTCTCAAGCGACTTAAAATGATT
ASHG19A3A032584	35.6419	51.2445	39.9651	36.0516	48.2914	47.6813	66.3038	53.0874	35.3437	42.6228	4.73585	6.4311	4.9277	5.77539	5.31676	5.89128	5.71288	5.59816	5.23681	5.40153	noncoding	ENST00000451362	RP11-139I14.2	Ensembl	5586	chr1	+	156358017	156365401		TGACTTACTCATGTGTACACAACTAGTGAGAATCCAGGTGCTCTGTCCACGATACCAACT
ASHG19A3A046699	30.7886	5	33.1222	5	16.6385	5	22.5009	27.9785	6.62801	36.2894	4.5358	2.41344	4.66956	2.49059	3.67256	2.36146	4.04087	4.67952	3.20093	5.17331	noncoding	ENST00000420659	RP11-5P4.1	Ensembl	445	chr1	-	63466167	63478142		AAGGGATCTTTCAAGAGCCTCAAAAGCAGGACTACTTCATGAGCCAACTCGTAGTGACAA
ASHG19A3A039551	255.314	128.177	184.355	321.582	270.507	330.227	261.19	196.755	208.729	227.256	7.46535	7.83471	7.06377	8.92927	7.91768	8.80351	7.81266	7.42645	7.64185	7.70997	noncoding	ENST00000381105	RP11-706O15.7	Ensembl	2118	chrX	-	3847909	3855896		TAGTGCAGGCTGCCATTCAACAAACGCATTGTCAACAGTCAACCAAAAGAAACCCATTGG
ASHG19A3A049389	71.618	109.731	85.8824	369.926	225.758	428.439	226.08	117.99	125.257	100.97	5.69866	7.59991	5.9976	9.12594	7.64171	9.18789	7.59506	6.72401	6.92751	6.60339	noncoding	NR_024464	LOC100188949	RefSeq_NR	1589	chr13	-	30914408	30948036		TATTTTTGAGAGATAGTTGAGTGCAAATGAGTCCTGTTCCTCTTGCATCAGGGCCTGCTC
ASHG19A3A028346	5.68722	17.256	18.2494	39.8063	19.8615	50.7651	21.2799	17.6607	5.35682	18.1323	2.47537	4.71135	3.84777	5.91628	3.94927	5.98447	3.94962	4.00397	2.58033	4.1593	noncoding	ENST00000413231	RP11-389O22.1	Ensembl	377	chr1	+	113550875	113589677		ATGCTTCAGACAACTCTCGCAAACTTGTCATAGCTTTTGGTATTCCAGGCCACAGAAGAG
ASHG19A3A015329	19.7095	16.531	13.8131	12.7482	21.3726	20.4256	20.7376	38.7927	8.22205	7.37678	3.92398	4.64363	3.44701	4.32046	4.07001	4.59635	3.90872	5.14791	3.44048	2.83552	noncoding	uc002rbr.2	CR593993	UCSC_knowngene	1168	chr2	+	11821585	11823451		CCACTACACATAGGAAACCACCTGGAAACCCAACCACAGTGTCTGATGTGACTTTTCTTA
ASHG19A3A013559	53.1506	187.147	51.3989	89.1024	236.822	100.52	248.124	96.2603	126.058	104.657	5.27747	8.41205	5.27962	7.06329	7.71439	7.00797	7.73453	6.43453	6.9368	6.65354	noncoding	ENST00000434020	AC093609.1	Ensembl	952	chr2	-	43324883	43329829		AGATGGCATGTTCCTAAAACAGAGGAAGTAGAACCGAATAAAGCGAAATCCAACTTCCCA
ASHG19A3A013541	33.8119	27.9445	32.6383	22.7031	47.6446	36.8249	54.4784	37.8419	32.001	36.1228	4.66433	5.47044	4.64925	5.11555	5.29596	5.50194	5.41611	5.11221	5.10468	5.16646	noncoding	ENST00000418836	AC009413.3	Ensembl	534	chr2	-	42104213	42105095		TAAGGCACAGTTCTGAATCTTTGGTTCTGTAAAGAGGCGTGCCCATCTCTGTGCTTGATT
ASHG19A3A016234	17.0202	12.9628	29.3097	19.4033	31.443	37.015	37.407	66.2578	73.2549	74.5018	3.71101	4.25978	4.49807	4.90573	4.66578	5.51065	4.84007	5.91107	6.20461	6.17867	noncoding	ENST00000432583	AL078621.6	Ensembl	1093	chr2	+	114334958	114336486		GCTCTAAACACTTGTTAGGAAGCAGGAGTAGCATTTGAAACAAACAGCTCTTTTCCCACA
ASHG19A3A050823	1175.01	98.2103	1111.78	83.4814	328.277	95.5619	344.273	605.365	181.945	594.07	9.71327	7.4316	9.65547	6.97137	8.20748	6.9353	8.24637	8.98058	7.44995	8.99717	noncoding	ENST00000439302	BX571672.5	Ensembl	1163	chr1	-	143211527	143272754	ENST00000416817,	CAAAGAAAGGTTGGGAAAACGTATCCTCAGCAATTTCCCAAGAAACTGAAGAAAGAGCAT
ASHG19A3A000234	316.307	45.8777	302.343	105.009	155.994	84.4903	158.158	160.937	171.106	140.416	7.77447	6.25453	7.75674	7.30285	7.08712	6.75331	7.04668	7.14843	7.36654	7.04924	noncoding	ENST00000435429	RP3-470L22.1	Ensembl	388	chr6	-	6758510	6759524		CTGCTGCAGGCCCCAGATGCCACAGGTTGCCTTAAAGAAAAGTTTCTGTATATTAAATAT
ASHG19A3A029874	155.958	39.7935	143.435	45.787	114.743	79.5398	115.242	130.942	96.3643	110.047	6.77179	6.02915	6.70595	6.11194	6.61425	6.65909	6.56287	6.86707	6.58004	6.71979	noncoding	uc003opf.1	BC132805	UCSC_knowngene	3122	chr6	-	40312083	40323745		AAGGACTCTGAAGGGGCCAGTTTCTCACACCTTTTAATCATCTTCCATTTCTCCAGGCAA
ASHG19A3A038373	8443.87	302.773	7383.81	3126.2	3729.27	3331.69	3791.55	7439.65	6202.47	5819.97	12.7339	9.07483	12.5545	12.0648	11.936	12.0611	11.9704	12.5334	12.4284	12.1893	noncoding	ENST00000442260	RP11-284P20.3	Ensembl	436	chr9	+	14025969	14030114		CATCCCAGATCTCTGCATAGCTGTATCTTCCTATCCCTCAAGTTGAAGCATTATCGAAAG
ASHG19A3A050652	443.471	53.4583	368.003	127.367	258.333	138.561	298.167	274.421	199.478	267.072	8.25049	6.49441	8.02854	7.57793	7.8476	7.50045	8.02698	7.88906	7.57986	7.91389	noncoding	ENST00000447500	RP11-206L10.8	Ensembl	523	chr1	-	736258	745541	uc010zpe.1,NR_024437,NM_183421,NM_183420,NM_012173,ENST00000414742,	AATCGGTTAGACTTCTCAAGTGCAATTCAAGATATCCGAAGGTTCAATTATGTGGTCAAA
ASHG19A3A020071	790.45	1231.81	856.798	8454.23	278.734	9141.61	325.139	223.94	310.901	209.583	9.10197	10.9018	9.26314	13.4496	7.96532	13.4857	8.15617	7.60691	8.19727	7.59831	noncoding	NR_026651	DGCR10	RefSeq_NR	944	chr22	+	19010136	19011062		GGAAACTGAAGCATGAACACAACCCCAGACTGGAAATAAAAAGCCGTCATGTACTGTGTG
ASHG19A3A029401	9577.43	1889.08	10983.9	4152.6	5708.14	3633.64	6417.37	8341.25	7387.37	7021.84	12.9401	11.443	13.1691	12.4742	12.5856	12.1868	12.7818	12.7118	12.6812	12.4524	noncoding	ENST00000420389	RP1-290I10.3	Ensembl	539	chr6	-	10423372	10426409		GACATACAGGAATTATGAAGGATGAAACCATCTCCCCCAGGCCTTCAATAAGTGCAAGTG
ASHG19A3A038529	777.177	453.548	706.749	385.288	759.271	471.262	805.061	602.862	780.372	485.915	9.0792	9.61748	8.97474	9.18475	9.47501	9.32101	9.56005	8.97223	9.4974	8.71396	noncoding	ENST00000457044	RP11-331F9.3	Ensembl	679	chr9	+	35642510	35643514		TCTGGGATTCCCATTCCATTTAGGCCTCCTGATTGCCCCATGTGTCCTTACAATAAACAA
ASHG19A3A049515	140.282	15.333	125.643	33.7763	85.6151	50.925	97.5951	95.9626	87.7491	82.3709	6.62073	4.52155	6.52788	5.68283	6.17508	5.98775	6.2977	6.42933	6.45168	6.32108	noncoding	ENST00000414562	RP11-96M12.1	Ensembl	2036	chr13	-	45373638	45383766		AAGTTCAGAACAATTCCCCGAGCAACTTTACCTCACAATCTCATTGGAACGGCTGCATCT
ASHG19A3A000178	17187.2	7575.94	15585.8	13101.2	7823.38	13616.2	7655.66	11673.7	10652.4	11450.2	13.8646	13.2076	13.7286	14.0139	13.0572	13.9878	13.0343	13.2046	13.1901	13.1773	noncoding	ENST00000425979	AP000475.2	Ensembl	482	chr21	+	23119292	23169735		attctgaggcctccccagacatgtggaactAGTGATGCAGAGATGTGACCCAACGGGTCT
ASHG19A3A000356	107.893	49.1715	123.676	90.3104	121.549	98.2595	126.316	68.4913	88.6814	62.2731	6.27145	6.36165	6.50407	7.08351	6.701	6.97363	6.70225	5.95576	6.46688	5.93215	noncoding	ENST00000454647	C18orf20	Ensembl	339	chr18	-	61747535	61765844		ATGATCAACCTTCATAGACTGTGCATTATACATGTTGTTGCCACCTTGCTCTCCACTCTC
ASHG19A3A038605	2823.32	450.372	2309.72	803.93	1195.23	981.928	1355.12	1845.58	1579.02	1463.72	11.0459	9.60499	10.7727	10.2238	10.1759	10.3832	10.3653	10.5389	10.4725	10.2185	noncoding	ENST00000442318	RP11-576D8.4	Ensembl	2885	chr1	+	205425056	205438152		AATCTCTTTCTTCCCTCCTTGTCCGATTCTCTGCTGTAGCTTCCAGTGGAGAAAAATAAT
ASHG19A3A020281	91.841	21.6332	70.0441	34.3202	51.6507	40.5005	37.7456	55.661	30.9938	47.2813	6.04304	5.06722	5.70739	5.70514	5.41944	5.64589	4.85368	5.66616	5.0637	5.54323	noncoding	ENST00000422833	RP1-213J1P__B.2	Ensembl	115	chr22	+	28103577	28105929		TGATCGATTCTCCCTGAACAGCCTATTACGGAGGCACTGCAGATCAAGCCCGCCTGGAGA
ASHG19A3A032420	90.3184	73.9078	83.6548	113.526	70.4051	101.83	89.1	63.1269	97.3134	64.4235	6.02071	6.99332	5.96103	7.41472	5.88259	7.02932	6.16186	5.84103	6.59372	5.98105	noncoding	ENST00000415726	RP11-336K24.5	Ensembl	401	chr1	+	155961180	155971578		CTTCCTGTCCACTGCCAGAGAGTGGTGCCACAATTCCAAAAATGAAAGGAAAGTAAAAGA
ASHG19A3A042095	194.755	47.8159	169.263	85.6422	121.751	106.422	158.542	186.775	137.476	99.886	7.09416	6.31861	6.9394	7.00625	6.70303	7.09864	7.05099	7.35569	7.05875	6.58826	noncoding	AK096133		misc_RNA	2007	chr1	+	236131937	236133945		CATGTAGATTAAAACCTTCCGTATGTCCCCAAATCCCCCAGAACAAAAAACCAACAAAAA
ASHG19A3A015349	168.4	37.545	164.264	72.1261	138.104	70.1235	122.994	114.34	133.624	113.957	6.88443	5.93173	6.90137	6.75655	6.89711	6.46994	6.662	6.68442	7.01725	6.77	noncoding	ENST00000426539	AC130710.1	Ensembl	1096	chr2	+	16190548	16225923		TTTACTTAATGCAGGTTAACTTCATCAACCCTGGTGAAAATGCCACCTCCTCATGAGGAA
ASHG19A3A030856	72.459	5	75.9559	5	36.6479	22.2842	31.073	69.4147	24.4897	57.6268	5.71552	2.41344	5.82617	2.49059	4.89951	4.73055	4.55579	5.97318	4.75874	5.82802	noncoding	ENST00000413088	RP1-266L20.2	Ensembl	403	chr6	-	170125186	170125950		TTGTACTTTAAATCCGAGAACATTCTCTACTCTCCAGAACAAGTCATCTGCAGGCGCAGG
ASHG19A3A033876	141.204	38.7895	131.914	52.532	89.2952	61.4439	92.2208	117.462	74.1263	104.56	6.6318	5.98215	6.59219	6.31305	6.23853	6.27261	6.21585	6.71767	6.22156	6.65215	noncoding	AK024457		NRED	4665	chr7	+	2485266	2489932		TTGAATGGAATCGGGCTCCGTATTGTCCAGATACCTCCCATATTAAAAAAGAACTGGGGC
ASHG19A3A000292	16.7425	18.0168	24.1901	12.8713	41.8647	26.0235	30.7026	26.1063	12.3713	24.7446	3.69168	4.77721	4.23717	4.33251	5.10488	4.97118	4.53342	4.57812	3.90739	4.61334	noncoding	ENST00000445814	XIST	Ensembl	437	chrX	-	73047635	73051045		TAGCACTTGAGGATAGCTGAATGAATGTGTCTTACCCATTTCCATGTTTCTCTTGCTAAT
ASHG19A3A014202	371.378	2131.74	390.275	1152.19	825.181	1261.11	829.065	599.734	810.375	644.531	7.99879	11.6044	8.11022	10.7093	9.59859	10.7277	9.60334	8.96588	9.55124	9.10242	noncoding	uc002the.2	LOC541471	UCSC_knowngene	1583	chr2	-	111965358	112252692	ENST00000439362,	TAGGATAAAGCAACAAGCCTGGACTTTGCTCTACAACAGGGTTTTGCATAGGGAGTGGTA
ASHG19A3A043789	217.625	143.374	216.51	189.457	251.311	215.207	204.858	227.338	204.065	231.847	7.24015	8.00429	7.28216	8.16445	7.80233	8.15857	7.43795	7.6261	7.60936	7.7358	noncoding	ENST00000434552	RP11-490O24.2	Ensembl	631	chr10	+	34198165	34206732		TAAAAGGAGCTCATTTCCTGTAGAGGAACAAACTCCTTTCCTGTCTTCCTGTCTCACTCC
ASHG19A3A008636	159.534	21.257	117.197	34.1702	69.4837	63.126	109.084	102.671	79.6651	82.2778	6.80529	5.03988	6.4322	5.69706	5.86164	6.31455	6.48113	6.5246	6.32061	6.31944	noncoding	ENST00000412174	GS1-122H1.1	Ensembl	628	chr1	-	182096431	182097800		CCTTGCATTTATCTTTCTCTCCTACATTGATCTTCACTGGAGAATAAAAATTAGAGACAG
ASHG19A3A032076	31.7356	13.1368	27.7663	20.2917	37.9578	26.0761	37.1978	32.6817	21.3469	28.4727	4.57837	4.2806	4.4263	4.96628	4.95795	4.97492	4.83171	4.90065	4.58249	4.81917	noncoding	uc003qdd.2	AF086187	UCSC_knowngene	990	chr6	+	132455117	132490502		TATTATTTAACCCACTAGAACCTGTGACTGCATCAGCTTTATATCCTGGACCTCAGCCTG
ASHG19A3A043974	57.8443	23.1434	63.4273	38.0632	36.722	34.9422	35.0098	28.7475	34.0795	30.9123	5.3971	5.17264	5.57476	5.84866	4.90316	5.42328	4.74026	4.71877	5.18829	4.94115	noncoding	ENST00000440189	RP11-179B15.5	Ensembl	328	chr10	+	60064312	60065381		CTGAAAGCTGTTGGACTCATGCTCAAAAGAATCATAGGCAAGTTGTGTTTGTCCCATTAA
ASHG19A3A031620	101.176	38.9233	85.8681	42.185	106.875	53.5743	108.346	96.2216	63.5764	73.5027	6.1853	5.98839	5.99725	6.0002	6.50384	6.06604	6.46927	6.4343	6.01255	6.16191	noncoding	uc010jzo.2	DM004406	UCSC_knowngene	118	chr6	+	52013720	52013838		AAACGGAACCAAGTCCGTCTTCCTGAGAGGTTTGGTCCCCTTCAACCAGCTACAGCAGGG
ASHG19A3A055283	159.414	25.659	126.065	57.2807	102.296	97.2812	138.479	95.9927	101.079	78.7536	6.80452	5.33913	6.53113	6.42891	6.43893	6.95797	6.84162	6.42995	6.644	6.25782	noncoding	uc010glg.2	NCRNA00158	UCSC_knowngene	1379	chr21	-	26758133	26804013		AATAAAGAAGAAAACACCCTCAAAGGGAACCCTGAGCAGAACACATGCACAAACTCATGC
ASHG19A3A017654	45.7533	6.03618	39.2492	29.8721	39.3917	25.9548	29.7105	25.2546	25.3599	24.4631	5.07616	3.10582	4.90308	5.50502	5.01223	4.96671	4.48477	4.53206	4.8071	4.59574	noncoding	uc002xid.1	AX746690	UCSC_knowngene	2002	chr20	-	37034659	37045444		CTGAATATCAGCCCCAGATCTGTAGGAAGTCCACTTGAGTCTTCAGTAAATGCTGATATG
ASHG19A3A043629	75.0057	73.9468	74.2387	22.6385	46.1794	25.9379	43.3608	39.7933	40.5466	36.0502	5.76268	6.99416	5.79204	5.11272	5.24971	4.96546	5.06785	5.18644	5.41304	5.16388	noncoding	ENST00000438431	RP11-214D15.2	Ensembl	380	chr10	+	13570515	13572262		TAGCGTGGAGGGGAGAGGGAGAACTGTTTCTTCCGTTCAATAAAGCAAACCCTTCAACAA
ASHG19A3A030736	205.666	181.407	186.006	126.872	182.004	181.236	215.582	285.372	278.581	222.256	7.16383	8.3613	7.07719	7.57353	7.31742	7.89637	7.52083	7.94533	8.03652	7.67882	noncoding	ENST00000449072	RP11-518I13.1	Ensembl	533	chr6	-	156814359	156820905		GAAATCTTGAACTTCTACACCCATCCTTGGCTGGCTTTTTCCATGTGAGGCCATATAGAG
ASHG19A3A045312	33.279	31.7074	43.0747	16.5116	30.0651	13.9508	37.874	35.7376	32.6755	69.2864	4.64408	5.66986	5.03016	4.67876	4.60084	4.00968	4.85851	5.02827	5.13287	6.08239	noncoding	ENST00000452503	SKINTL	Ensembl	645	chr1	-	48567386	48627543	NR_026749,	ACTGAAGTAACAACCAGCTCTCACAGTGAGTGATTCACATCAGCGTAAAGTCAAGCCAAG
ASHG19A3A013774	24.9178	59.6651	35.0453	139.939	58.9072	147.413	55.2856	90.1118	88.9427	85.27	4.24467	6.66779	4.7414	7.71303	5.61508	7.58826	5.43407	6.33656	6.46994	6.36657	noncoding	ENST00000447453	AC078941.1	Ensembl	750	chr2	-	67351801	67405124		GTATTAATGGGTAAAGACACCGTGGATATGAAGGAAATCACCTATGGGAGAATATTAAGA
ASHG19A3A043530	31.5096	33.3725	41.0443	18.0668	54.7884	42.0957	64.6653	43.8804	33.6757	35.0769	4.56813	5.74704	4.96618	4.80602	5.5069	5.7066	5.67389	5.32822	5.17218	5.1273	noncoding	ENST00000421629	RP11-184A2.3	Ensembl	758	chr10	+	3793258	3805418		AAGCTAATAATAATAGCCACCACCTGTGGAGAGCTTCTCTTGGACCACGCATTCTGCTAA
ASHG19A3A000363	7423.38	3415.4	7398.27	13311.5	4015.32	14273.5	4224.84	5116.72	6460.39	5578.01	12.5416	12.1934	12.5578	14.0339	12.0399	14.0604	12.133	12.002	12.4961	12.1244	noncoding	ENST00000455754	AC106875.1	Ensembl	1059	chr2	+	11821585	11823449		TTCCCCTTCGCCTTCTGCCGTCATTTGACAGGAAATTAGGATGAGCACGAGCAAAGTCGG
ASHG19A3A055301	38.3563	20.3011	30.3676	29.949	68.051	34.8933	45.9108	21.7618	43.9011	29.1515	4.83363	4.96731	4.54933	5.50809	5.8315	5.42101	5.15997	4.30995	5.5153	4.85137	noncoding	uc010nxz.1	FLJ39609	UCSC_knowngene	436	chr1	-	852952	854817		ATCTTCAGCAGACATTGCCCAGTGCAAGGGGAGTCCAGCCCCAGACTGACTTTCTGAGGT
ASHG19A3A042337	586.304	92.2949	366.505	115.886	337.758	102.404	330.53	198.999	353.675	217.687	8.66037	7.33792	8.02318	7.44658	8.25011	7.03849	8.17856	7.4415	8.36999	7.64731	noncoding	ENST00000449585	RP11-631M21.1	Ensembl	347	chr10	-	60000	60544		ATTCAGAAATAACAACAACAAAACCAGAGCACCCCGATGCATTTAGGCCTCAAGGAATTC
ASHG19A3A042428	26.8609	9.11611	146.676	27.7712	28.2527	15.8185	23.6645	19.1687	14.3865	15.5837	4.34537	3.73326	6.73815	5.40083	4.50467	4.20515	4.12359	4.1189	4.08847	3.93278	noncoding	ENST00000419836	RP5-1051H14.2	Ensembl	344	chr10	-	9800745	9801200		TGGGGAACTTTGGTGGGTGCTTGATAATGGGGACTGGAATAAAAACTGGCTAAGCAAAAA
ASHG19A3A049542	61.1557	7.29764	69.5361	9.84228	19.2498	13.3469	25.4609	62.1407	25.3241	61.9714	5.47602	3.39038	5.69854	3.98658	3.90083	3.94344	4.24448	5.81962	4.80481	5.92726	noncoding	ENST00000435617	RP11-279N8.2	Ensembl	215	chr13	-	48479463	48481492		TCATGAAAACAATTGCAGTGATGAGAACCAGTTACTAATGGCATACATCACACATTTCAG
ASHG19A3A017368	53.6645	23.5756	52.8705	34.3473	54.9486	44.0107	50.1194	37.7481	41.4066	46.4055	5.29157	5.20133	5.31829	5.70611	5.51065	5.77142	5.29444	5.10847	5.44024	5.51739	noncoding	ENST00000456265	RP5-1069C8.2	Ensembl	3033	chr20	-	12845849	12933167		TGTAAAAATTTAAGTGCATCTGAAGGCTCTCCAGCTTGAAACCCTGCAGAGCGGGATGAA
ASHG19A3A051485	105.671	9.99764	81.6717	17.4986	56.0097	19.4921	25.2016	44.4169	59.2996	77.5389	6.24226	3.86654	5.93021	4.7609	5.53928	4.52488	4.22752	5.34471	5.91481	6.23528	noncoding	uc001xep.1	AK128037	UCSC_knowngene	4915	chr14	+	60386430	60530277		ACATCAGAATATTGCATCTCCTACTGCACAAATATACCAGAGCAACCAAGATAAGAGAAG
ASHG19A3A017652	51.1471	16.9626	60.8148	24.168	31.5579	26.207	24.8001	23.0052	16.3245	19.8401	5.22523	4.6853	5.51565	5.2011	4.67089	4.98285	4.2015	4.38983	4.24792	4.29761	noncoding	AK024410		NRED	2133	chr20	-	37038939	37041070		CTTACCGTGTAATTGAATGGTGGCATTATAACGCTATTTTTCAGGAGGCTTGTGAAAAAA
ASHG19A3A044662	36.7919	15.3774	17.0336	12.4775	158.02	24.2618	30.6725	25.2619	22.8825	26.3922	4.7807	4.52631	3.74987	4.29033	7.10461	4.86588	4.53283	4.53243	4.6753	4.70991	noncoding	ENST00000440388	RP11-500G10.5	Ensembl	552	chr10	+	131984444	131985130		TCTTATCCCAGAATCAAAGGCTCCTGGTGGGTAGGAGCGTGTCCCATGTGCAGCACGCTT
ASHG19A3A013409	103.258	103.987	129.541	100.475	72.8682	107.246	74.0151	73.8705	56.9703	58.5145	6.21234	7.51595	6.56534	7.23807	5.93516	7.10905	5.87499	6.05363	5.86093	5.84769	noncoding	ENST00000444217	AC013472.6	Ensembl	407	chr2	-	27272550	27273132		TTTTTTCCACAACCTTTTGTTCACCGGGTTTTTAACAACAGAAATAAACCTAACCCCCAA
ASHG19A3A020203	119.753	44.9592	96.5183	62.8004	91.9004	84.3545	84.4941	99.012	71.0648	83.7291	6.40962	6.22331	6.16141	6.56413	6.27757	6.7504	6.08489	6.47206	6.16169	6.34252	noncoding	ENST00000432249	AP000345.4	Ensembl	477	chr22	+	23854680	23855789		TTCATCGAAGCAAAGCATCTCCTGCCACCAAGCACGTCCACGGTATTGGGGATTGATTGC
ASHG19A3A013186	16185.6	151.546	16644.8	293.137	6938.1	310.85	6988.02	26101.6	7455.48	29576.1	13.7673	8.0906	13.8353	8.79413	12.8873	8.70893	12.899	14.3753	12.6873	14.5391	noncoding	ENST00000427398	AC093326.1	Ensembl	510	chr2	-	490943	492655		CTGGCCATATTAACTCCTGCACAATACTAAGAAAAATAAATTGCACTAGCTGTGGAATAA
ASHG19A3A017211	41.7143	32.1719	46.3015	26.1861	46.5102	46.0155	60.7395	56.7038	41.361	38.2243	4.95098	5.69219	5.13608	5.31483	5.25827	5.8378	5.57945	5.69254	5.4385	5.24481	noncoding	ENST00000416835	AC110299.2	Ensembl	822	chr2	+	242458386	242459662		TTTAACTCACGGAGGTTGGTTGCTCCAGGTTCCCTAGTAGAGTAGAGCTAAAATCCAAGT
ASHG19A3A017334	10455.3	2437.14	11378.6	4124.9	5506.69	4278.52	5963.38	9061.73	8565.33	5274.33	13.074	11.7743	13.2247	12.4647	12.5374	12.4203	12.6671	12.8353	12.8842	12.0389	noncoding	ENST00000445589	RP5-859D4.3	Ensembl	932	chr20	-	6711904	6716783		TTCTTCCTCCCTTCTATTTGGCCTTGGAATACCCTGCAGACAAAGATGGACTTCCTTTAG
ASHG19A3A042353	179.2	53.6418	94.4854	61.3056	79.5404	63.5567	108.815	79.6673	160.829	41.3485	6.97351	6.50061	6.132	6.52775	6.06977	6.3243	6.47775	6.1599	7.27831	5.35638	noncoding	ENST00000438372	RP11-69C17.1	Ensembl	777	chr10	-	2054458	2056542		GGACTGACCGCTTCCTGTCTGGACACCAGTCCTGTAATGCTCTCATCCTTGCTGTCTGAG
ASHG19A3A030993	3303.26	404.398	3189.91	824.894	1342.42	999.477	1648.1	2091.71	2061.24	1198.2	11.2884	9.46365	11.2608	10.2626	10.35	10.409	10.6655	10.7181	10.8486	9.93883	noncoding	ENST00000437559	RP11-456H18.2	Ensembl	784	chr6	+	12007902	12009089		TTCAAGTTATTTCCCTCCTCTAGAATGCTGTACTTCCACCACTGCCAAATCGTGAACTTT
ASHG19A3A015342	16.2365	12.0867	32.2076	16.2767	42.6922	22.4415	38.2674	29.3578	5.23508	13.6947	3.65034	4.15943	4.63042	4.66243	5.13299	4.74054	4.87351	4.74991	2.40726	3.72484	noncoding	ENST00000438178	AC008278.2	Ensembl	409	chr2	+	15704293	15713992		ACTTCATCTGATACAAGCATGCTTGAAACAAGAGACACCTGTATGATTCCATCTTCCCAG
ASHG19A3A045898	131.771	47.4628	126.282	77.3062	85.584	102.897	124.24	48.0228	44.075	66.8499	6.53748	6.30725	6.53276	6.86152	6.174	7.04514	6.67628	5.45675	5.52054	6.03161	noncoding	NR_026927	LOC115110	RefSeq_NR	2216	chr1	-	2481358	2484284		ACAAAAATGCCAGGTGATCAAAGCGGTCACAGCACAATGTCCACATCCAACGAGAAATTG
ASHG19A3A046347	14.9677	26.349	16.9446	10.8846	27.26	12.9264	18.9467	22.9925	25.0927	19.8748	3.53517	5.37911	3.73911	4.11483	4.44926	3.89323	3.76163	4.38863	4.79244	4.30032	noncoding	uc001cyn.2	BC048114	UCSC_knowngene	1815	chr1	-	57289360	57292593		TACAGAACTAAGTAAATCACCTTCTGCTGTCATCAGAGAAGGCTCAATGCAGGGGCATCA
ASHG19A3A019212	5.56088	19.6525	5	13.2741	25.4519	12.9372	33.0953	38.2665	52.1568	40.5088	2.40871	4.9169	2.33607	4.37565	4.34623	3.89478	4.65049	5.13029	5.74221	5.32895	noncoding	ENST00000445464	AP000688.15	Ensembl	348	chr21	+	37455156	37462712		GGTAGGAAACGTGTAGATTAAGAGATACAGTGTATGCACCTTATTTAGATCTTAATGCAA
ASHG19A3A000184	38.1349	28.9775	21.1653	21.3984	19.774	19.7692	19.4032	15.4383	19.7494	11.6786	4.82471	5.53131	4.05044	5.03884	3.94313	4.5457	3.80037	3.80236	4.48712	3.47864	noncoding	ENST00000426881	RP11-14O19.2	Ensembl	1013	chr1	-	95821574	95846556		CCTATCATGGGACTTACCTAGTGATCATGAATGCTGTGACCTCTGAGATAATTCACCCAC
ASHG19A3A017322	27.8069	13.5393	31.0401	16.9168	37.1532	23.2334	41.0497	13.916	49.3885	16.5288	4.39381	4.33055	4.58154	4.71663	4.92185	4.79336	4.97775	3.6431	5.67172	4.01621	noncoding	ENST00000379053	RP5-1022P6.6	Ensembl	1857	chr20	-	5480968	5485259	NR_015406,	TCTAGACTGAGCTGTCTCGGTCACTCAGGAGGCAGTTGGCAGAGTATTCGTGGTCAGGGA
ASHG19A3A013285	42.4079	21.151	36.0996	23.158	31.3529	23.5707	36.3354	18.422	21	24.732	4.97435	5.03239	4.78314	5.14134	4.662	4.81611	4.79706	4.06425	4.56375	4.61242	noncoding	NR_029401	LOC731275	RefSeq_NR	3834	chr1	-	243219615	243265046	uc003icc.1,uc002fqr.2,uc001lnz.2,uc001abo.2,ENST00000447412,	ATCTGTGGACAGGGGCCACGCTCCTGGGCTTCCAAAGTTGGAGAAAGCTGCCAGGCTCAG
ASHG19A3A031641	52.4235	49.3149	51.081	128.964	107.838	155.836	109.63	46.4717	139.581	61.4243	5.25754	6.36587	5.26979	7.5942	6.51799	7.6749	6.4882	5.40942	7.08096	5.91583	noncoding	ENST00000448327	RP11-345L23.1	Ensembl	566	chr6	+	53493177	53496192		AAACTTACTGGAAGGATGTGAGGACATGTTCGGGAATCTATTTGCAGAAAACATATTCAG
ASHG19A3A039401	12161.7	11720.3	12211	14936	10078.2	17701.8	10078.3	11788.1	15306.1	13408.3	13.2902	13.7415	13.3325	14.1987	13.4489	14.3638	13.4682	13.2196	13.7323	13.3854	noncoding	ENST00000430633	NCRNA00094	Ensembl	2239	chr9	+	136890560	136893224	NR_015427,	TCTCCTTGGCTACACAAATGTGCAGGTGTCTCTTGTCAAAGCTAATTTTTCTTTTCTAAA
ASHG19A3A029338	54.0082	23.15	71.0486	19.3625	42.7252	38.4908	55.6563	32.7972	33.8457	36.6004	5.29882	5.17302	5.72606	4.90308	5.13417	5.56592	5.44278	4.90478	5.17817	5.18601	noncoding	ENST00000443445	RP1-223B1.1	Ensembl	789	chr6	-	3594480	3624981		TTGCTACATCTCACTATGGGTTTCCTGTGACATTTTGAGCAAGTATGCCTCTGTGACTGG
ASHG19A3A013362	52.8693	6.29503	48.145	13.3336	46.2783	9.44479	47.7929	66.2935	75.4557	79.5087	5.26961	3.15772	5.19079	4.38248	5.25237	3.40241	5.22142	5.91199	6.24511	6.27356	noncoding	ENST00000440785	AC016768.1	Ensembl	506	chr2	-	23253474	23421927		AAGAGGATTTCTCTCCAGAGCTGGTATCATCGCTTAATGATGTTCCACCAACAAGGGGAA
ASHG19A3A031614	2974.21	5	2808.92	1155.18	1674.71	1196.09	1703.39	2003.23	784.284	2303.06	11.1233	2.41344	11.0607	10.7132	10.6994	10.6513	10.7226	10.6545	9.506	10.858	noncoding	ENST00000415106	RP11-397G17.1	Ensembl	692	chr6	+	50061423	50066995		GACTCCAGATTTCAGACTACATAGCCTGGCAGTTTTCTACAAGAACCAACTTTTTTGCAG
ASHG19A3A042136	201.529	71.1818	194.974	90.2678	130.669	118.561	155.932	130.379	124.182	157.905	7.13469	6.93656	7.14359	7.08282	6.80905	7.26315	7.02671	6.85796	6.9172	7.2108	noncoding	ENST00000422638	RP4-656G21.1	Ensembl	498	chr1	-	30181697	30182394		GCTAGGCACAGACTCCATCTGCCTCTGCCAGGGAGTTTATTAAATAGTTTATTAAATCTC
ASHG19A3A029687	10304.9	4811.61	10116.8	2710.84	852.522	3061.65	879.992	260.069	303.654	284.837	13.0428	12.6133	13.0428	11.8762	9.64374	11.9405	9.69164	7.81397	8.1653	7.99452	noncoding	NR_026816	PSORS1C3	RefSeq_NR	600	chr6	-	31141511	31145676		CAGTGCTCTGTGAAGGGTCTTGACATTGCACTGTAATAATAAAGGTGTGTGTGAAGTATC
ASHG19A3A010367	83.2164	32.3946	64.4521	41.4846	63.5414	80.46	71.0043	56.1373	30.1797	42.5027	5.90681	5.70151	5.6017	5.97631	5.72594	6.67917	5.81392	5.67834	5.0314	5.39688	noncoding	NR_027245	C18orf20	RefSeq_NR	885	chr18	-	61747242	61816260		TTAATTTCTCCCTAGTGCTACTTCTCAGATTGGCCAGTGACTCACAGAGTGGCACAAGTA
ASHG19A3A018259	683.941	1937.92	640.183	703.529	711.007	690.185	679.98	922.434	1078.34	1049.5	8.89631	11.4725	8.84033	10.0389	9.38056	9.89126	9.29849	9.55331	9.94914	9.75561	noncoding	ENST00000466530	RP3-477O4.15	Ensembl	3965	chr20	+	34101395	34105360		AAGCAAGAGCTTTTTGGTTCCTCTTGAGGATAGAATCTATAGGAAAATGTAAGAGGGTTA
ASHG19A3A050322	33.7578	45.6365	32.1157	16.3751	33.9165	12.572	38.5849	13.0471	19.9023	17.1552	4.66273	6.24717	4.62704	4.66865	4.7845	3.84924	4.88431	3.5452	4.49703	4.07199	noncoding	ENST00000420956	RP11-408O13.2	Ensembl	518	chr13	+	78236634	78237275	BC030711,	TCAAAGGGCAAAGGGTGAGACCCTTCCACCGGTCCAGCTGGACTCTAGCCTCAGGGACGT
ASHG19A3A019208	323.244	172.461	303.122	102.809	186.186	112.211	226.013	129.681	229.686	119.331	7.80703	8.28867	7.75971	7.27214	7.34953	7.17633	7.59447	6.85083	7.77656	6.83096	noncoding	ENST00000457157	AP000688.8	Ensembl	811	chr21	+	37377635	37379899		TTCAAAAGCAAAAGTCCCCTACCAGCCAGTGAAGCTACCTGATTTCTCAGTATCTTACGC
ASHG19A3A015673	87.8118	29.9932	103.676	41.9213	92.7989	52.8024	76.8327	54.8435	65.6714	65.3649	5.98105	5.58466	6.2606	5.99226	6.29096	6.04596	5.93346	5.64358	6.05449	6.00096	noncoding	uc002rzk.2	BC043355	UCSC_knowngene	1275	chr2	+	56179292	56408787		AGCCGTCAAAACATGAGAGCCCTCTTTCTAATCATCTCACTTCTTGGAAAAAATAGAATG
ASHG19A3A038771	229.929	47.2546	231.087	58.7628	190.858	79.9886	198.833	236.2	125.444	296.109	7.31938	6.30028	7.37407	6.46835	7.38821	6.66907	7.39469	7.67555	6.9301	8.051	noncoding	ENST00000427901	RP11-63P12.7	Ensembl	361	chr9	+	74872251	74872699		GTTTCTGTCACTGCAAATCAAAGAGCCCAGCCTAAAATCCTCTGTAGCCTTCTTATTTCC
ASHG19A3A026303	62.6148	41.9114	49.0602	21.5688	44.6396	35.2854	40.8055	37.9902	27.982	31.4153	5.50716	6.10877	5.21851	5.05015	5.20011	5.43889	4.96691	5.11898	4.93053	4.96426	noncoding	ENST00000442558	RP11-147C23.1	Ensembl	479	chr1	+	96403456	96488422		TTTGCTCATCTGCTTCTCCAAGTCATCTTTAGTGTGGAGACCTGAACTCATGGAATCATG
ASHG19A3A037148	108.651	39.5899	105.277	68.698	89.2668	71.085	105.983	84.0293	79.399	100.919	6.28378	6.01913	6.27898	6.68945	6.23815	6.49086	6.43163	6.23669	6.3141	6.60293	noncoding	ENST00000443359	RP11-570H19.2	Ensembl	237	chr9	-	18360594	18362218		ATGTGCAACTGCCCCACTTTGAAGAGTGTTAATGTCTCTGTTCCCATAACCAGTAACAGC
ASHG19A3A013625	68.5832	37.507	61.5201	64.5366	74.7617	74.7101	81.1167	95.3496	59.7559	40.1524	5.63494	5.92957	5.53059	6.60381	5.97333	6.56425	6.02123	6.41999	5.92421	5.31427	noncoding	ENST00000443926	AC139712.4	Ensembl	639	chr2	-	52721825	52727890		TTTGGCTGACTACCAAATTTTAATCTCTGTGTTTGTTTTCCGCCCTTTGGCCCACTTTCT
ASHG19A3A043091	292.695	275.775	270.528	286.659	190.689	338.584	270.782	238.247	290.379	207.194	7.66219	8.94762	7.60217	8.76449	7.38469	8.84273	7.87292	7.68888	8.09579	7.58297	noncoding	NR_026835	FLJ37201	RefSeq_NR	3662	chr10	-	91451056	91457685		GCTGTTATTAGCCTGATGAATGTGAATTGATTCCTGTGGCCTTGTCTTCTTTGTTTTGTT
ASHG19A3A018307	31.0194	24.7818	29.6642	18.6395	45.6021	28.0996	50.8413	35.3536	26.5465	28.513	4.54741	5.28257	4.51673	4.85081	5.22869	5.08827	5.31646	5.01168	4.86362	4.82142	noncoding	ENST00000444436	RP5-1031J8.1	Ensembl	480	chr20	+	38414362	38441871		ATTTGACAGGAAAGGGAGAAAAGAGAGAACGAGGCATAAATCTCTGGCCTTCTGCCTCTT
ASHG19A3A017522	321.624	175.855	316.585	118.619	199.329	139.125	225.688	388.249	328.739	414.945	7.79708	8.31936	7.8173	7.48048	7.45753	7.50709	7.59104	8.36798	8.27581	8.498	noncoding	uc002wvk.2	BC036544	UCSC_knowngene	1212	chr20	-	26167655	26189869		TCTGCCTCCGACCGGTCGTGTGTGGGTTTACTCGGAGGTGCTTTGCCTCTGAAGAAAAGA
ASHG19A3A026106	67.5751	19.1151	54.0975	20.5955	61.5747	37.1418	64.8631	49.2803	55.073	43.3938	5.61353	4.87225	5.34818	4.98672	5.67934	5.51607	5.67846	5.49181	5.81642	5.4245	noncoding	ENST00000413103	RP11-148B18.1	Ensembl	212	chr1	+	94713463	94715048	DB455579,	TTTTTGTACCCTCCTGCAGGGAGCAGGTTCTCTGTCCTTGTTTAATTAGACATTTCTCAG
ASHG19A3A038876	4574.38	471.501	3787.98	1107.83	1502.13	1423.83	2246.01	3471.71	2296.95	2481.28	11.7873	9.66566	11.525	10.6649	10.5164	10.9046	11.1648	11.4509	10.9968	10.959	noncoding	ENST00000415801	RP11-276H19.1	Ensembl	4387	chr9	+	89563613	89616948	uc004aoy.2,	ATCAACTCCATCTGTCACAAAAATTAAGGCTAAATCTCCTCTCCAGAAGCAGAGGGAGCC
ASHG19A3A026125	216.766	94.6129	182.433	149.81	179.394	208.212	175.705	178.944	135.688	138.57	7.23448	7.37469	7.05035	7.81694	7.2945	8.10722	7.20916	7.29818	7.04089	7.0346	noncoding	ENST00000418242	RP11-148B18.3	Ensembl	480	chr1	+	94798822	94800404		GTTTGATGTCCTTCTTCTGTTCCCTATTCTAGGTCTGGGCTTGATGTTCACCGATTTTCC
ASHG19A3A019612	97.4105	43.108	98.7593	66.5535	96.8646	86.4319	118.946	72.535	83.3984	45.8031	6.132	6.15619	6.19251	6.64515	6.3559	6.78795	6.6101	6.03085	6.38225	5.50166	noncoding	ENST00000421153	RP4-811H24.8	Ensembl	267	chr1	+	32817121	32819143		CAGTGAAAAGCCAAAAGTAAAACCTAGGCTTTCTACAACTCTGCCTGCTCCTACAAAAGG
ASHG19A3A014280	100.623	43.0915	82.1797	35.6779	54.053	50.4499	65.4559	90.2125	43.5331	55.344	6.17839	6.1553	5.93877	5.75982	5.48914	5.97538	5.69404	6.33836	5.50534	5.76894	noncoding	ENST00000451749	AC073409.1	Ensembl	269	chr2	-	124200841	124202021		GTGTAGAAAAAACAAGAAAATTGTGTACCTAACTCTCCATGGTAACCTCTCTCACTTTTT
ASHG19A3A033552	22.7493	35.6271	29.1766	16.3027	32.2768	24.796	32.8838	133.745	81.2503	134.567	4.122	5.8536	4.49119	4.66494	4.70807	4.89807	4.64125	6.89801	6.34711	6.99586	noncoding	uc003vqn.3	AK095549	UCSC_knowngene	2227	chr7	-	130565751	130598069		TGGAGACTTATTTTCAGGAAACTAGCCTCTTGCTTTATGTGAAAACAAGGACCCAACTCA
ASHG19A3A037793	194.099	52.123	180.8	61.707	121.565	81.8759	158.77	108.28	96.2708	100.467	7.08823	6.455	7.03932	6.53833	6.70124	6.70515	7.05372	6.6021	6.57929	6.59563	noncoding	ENST00000430058	RP11-23B15.1	Ensembl	204	chr9	-	100568216	100572290		ATGTTCCCTGTCTTGGGAGCCTTTCTTCAGGGAGCTTGATGGTTCCAACCCACCCAGGAG
ASHG19A3A037537	281.811	37.6748	298.909	93.3639	155.9	98.4429	156.939	220.329	166.227	244.543	7.6058	5.93809	7.74155	7.13361	7.08549	6.97732	7.0346	7.5811	7.32786	7.80168	noncoding	ENST00000446290	RP11-274B18.2	Ensembl	338	chr9	-	71158456	71161505		TTACTCTCATAATCAGTGCTGAGTAGTGGCAAGGGGGAGAAAATGGAAAAGTTGGCATGG
ASHG19A3A038956	314.832	20.8289	296.146	28.8021	124.206	41.5962	125.587	171.017	45.9327	154.949	7.76711	5.01017	7.72993	5.4538	6.73518	5.68746	6.69291	7.23093	5.57697	7.18368	noncoding	ENST00000443771	RP11-53B5.1	Ensembl	391	chr9	+	96619364	96620615		CCATATTTGATATAGACCCATCAATGGCTCCCTAGAATAAAATCTCAACTCTTCACTGTG
ASHG19A3A039798	202.945	68.581	201.347	96.3707	97.205	96.8411	106.434	151.373	167.141	151.95	7.14527	6.87875	7.18954	7.17613	6.36062	6.95215	6.44007	7.06329	7.33469	7.15574	noncoding	uc004dgl.1	BC015977	UCSC_knowngene	271	chrX	-	46185713	46187080	ENST00000446884,	AAACCAGCAAGTTGAGAGAGGATCCAGAAGTAACCCCTTCTAAAACGGGAAAGATGCCTT
ASHG19A3A041032	44.0122	43.3183	51.331	39.3244	48.0172	58.1116	43.244	36.3135	32.596	40.2934	5.02479	6.1637	5.27694	5.89954	5.30665	6.18691	5.06347	5.05203	5.12835	5.31902	noncoding	ENST00000366185	RP11-258C19.5	Ensembl	1063	chrX	+	53123338	53171889	uc004dry.2,	TTGTGAGGCTAGCATGAGGTGTATGCATTTGCCAGGGGCAAATTTATACTGCTGAATTAA
ASHG19A3A050309	1407.94	145.603	1226.9	303.948	496.303	355.442	614.759	1212.32	734.334	906.717	9.97556	8.02893	9.81253	8.84903	8.82059	8.91896	9.1248	9.9209	9.40973	9.55595	noncoding	ENST00000423907	RP4-655J12.4	Ensembl	454	chr1	-	116966345	117021430		AACATCTTCCTCTCAAGTGAACAGTGCTTACCGCTTCAAGCATCCAGTCTCAGCAATAAG
ASHG19A3A030553	1501.69	84.0207	1565.78	60.0061	316.113	58.0709	280.546	535.12	727.3	576.256	10.0728	7.18954	10.1612	6.4955	8.15674	6.18601	7.93036	8.79919	9.39885	8.9527	noncoding	ENST00000419627	RP3-323P13.2	Ensembl	244	chr6	-	134081322	134167089	uc003qeg.1,	GACAGATCAGTCTCTCTCCTGATAAGAAGAGTCACCAAGAGGAACATCTGCAACAACTAG
ASHG19A3A029893	98.6361	23.693	78.2709	30.1521	61.0391	44.157	70.2456	72.7766	49.9627	67.2787	6.14925	5.20995	5.87018	5.51686	5.66865	5.77692	5.79802	6.03565	5.68682	6.04204	noncoding	ENST00000473370	RP1-149M18.3	Ensembl	441	chr6	-	41349129	41349570		CCATATCCCTAATGATATCACTTATGAAAGGTGACAAGTCCTTTCTACCACTCTTATTTA
ASHG19A3A030633	118.53	32.8855	95.9947	41.121	89.984	48.6192	108.19	74.553	70.8537	60.9935	6.39991	5.72477	6.15428	5.96501	6.24899	5.91965	6.46703	6.06704	6.15744	5.90701	noncoding	ENST00000421237	RP11-439L18.2	Ensembl	402	chr6	-	143267183	143277835		CGGCCTCCTACTTACGCTGTAAACAGCTGCATTTTAGTCTTTAGCCTTGTTAGATCTCAT
ASHG19A3A031127	14206.5	5309.66	13786.6	5615.79	5025.35	5620.98	5006.81	8700.79	6348.94	8948.91	13.5475	12.7417	13.5318	12.8858	12.3988	12.7977	12.397	12.7734	12.4668	12.8126	noncoding	NR_026790	HCG11	RefSeq_NR	5688	chr6	+	26521933	26527610		GCTTGTGATTGTGAATGACTTTGTTGTTTGCTTCTTGTGATTTTCAGTTTCCTATAATGC
ASHG19A3A020275	165.476	111.759	157.382	132.573	150.925	142.627	170.45	154.327	125.557	109.017	6.85972	7.6303	6.83628	7.63111	7.03117	7.5422	7.16451	7.08823	6.9313	6.7049	noncoding	ENST00000438113	RP1-90L6.3	Ensembl	517	chr22	+	27299302	27316574		TTTTTGTTTCTCTCAGCTAAGTGGATCCCTGAGTCCTCCTGGTGCAGTGGAAAGATTTGA
ASHG19A3A042385	18.1113	15.21	34.4033	29.3036	23.2716	28.9375	20.1085	43.3678	22.2644	11.6144	3.80259	4.51005	4.71642	5.47934	4.20268	5.12936	3.85576	5.31435	4.63923	3.47027	noncoding	ENST00000425246	RP11-336A10.5	Ensembl	613	chr10	-	5650437	5652756		ATGATATGAGTCGGGCAGTGTGCATGTCTTCCCAGAAGAAAAAATGAGGCTCAGATGTGA
ASHG19A3A020036	99.9092	156.29	94.5439	28.9015	58.8487	36.7185	56.2979	103.242	178.939	89.1063	6.16997	8.13915	6.13287	5.45843	5.61334	5.49645	5.46118	6.53276	7.42692	6.4221	noncoding	NR_015352	CECR7	RefSeq_NR	2726	chr22	+	17517459	17539682		CACTGAGTTTTTCCTCCATTGTTGTAAAACATGTGTTTTGCTCTTGTGTGTAAAATGACT
ASHG19A3A029497	58.9078	26.7497	60.1273	33.7401	54.8023	55.784	53.774	47.1471	36.9058	34.0988	5.42182	5.40368	5.49824	5.68167	5.50716	6.12843	5.39849	5.43054	5.29077	5.08314	noncoding	ENST00000416595	RP3-425P12.1	Ensembl	430	chr6	-	25053854	25057301		GTCTTTAACCCACTTCTCTTCTGCCGAGACTGAAAAGGATCCAAATCTCATGGCATTAAG
[truncated: 122 more rows]
