# Supplementary material for: Expression Pattern of Long Non-Coding RNAs in Renal Cell Carcinoma Revealed by Microarray
Source: PLoS One. 2014 Jun 6;9(6):e99372. doi: 10.1371/journal.pone.0099372 (PMC4048223; doi:10.1371/journal.pone.0099372)
Supplement: Table S5 — Rinn lincRNA profiling. (XLS) [file pone.0099372.s005.xls]

## Sheet: Rinn lincRNAs profiling
Rinn lincRNAs profiling (Entities where at least 5 out of 10 samples have flags in Present or Marginal). This table contains profiling data of all probes for lincRNAs based on John Rinn's papers (Guttman, M., et al. 2009, Khalil, A.M., et al. 2009). # Column A: ProbeName, it represents the probe name. # Column B ~ K: Raw Intensity of each sample. # Column L ~ U: Normalized Intensity of each sampl…
	Raw Intensity										Normalized Intensity										Annotations
ProbeName	[1N, N](raw)	[1T, T](raw)	[2N, N](raw)	[2T, T](raw)	[3N, N](raw)	[3T, T](raw)	[4N, N](raw)	[4T, T](raw)	[5N, N](raw)	[5T, T](raw)	[1N, N](normalized)	[1T, T](normalized)	[2N, N](normalized)	[2T, T](normalized)	[3N, N](normalized)	[3T, T](normalized)	[4N, N](normalized)	[4T, T](normalized)	[5N, N](normalized)	[5T, T](normalized)	type	seqname	GeneSymbol	source	RNAlength	chrom	strand	txStart	txEnd	Xhyb	probeSeq
ASHG19A3A000094	3569.52	713.363	3263.23	1329.52	1830.75	1715.4	1981.98	2930.77	2148.15	2568.55	11.4049	10.2176	11.2887	10.9106	10.8344	11.1501	10.969	11.2035	10.8989	11.0127	noncoding	ENST00000412736	MEG3	Ensembl	1670	chr14	+	101292454	101327308		TGACTTGAGTAAGAACACGAATTATGCATTACCACTCCCCTGCCCCAGGAGCCACTCCCA
ASHG19A3L0000965	49.8849	23.5778	43.8734	35.1671	42.1997	48.7126	51.6489	42.0557	43.0613	42.9601	5.19133	5.20164	5.05657	5.73877	5.11595	5.92381	5.33823	5.26794	5.4902	5.41056	noncoding	BQ027881	lincRNA-LIPG-1	lincRNA	485	chr18	-	47143727	47144197		AAAGAGAGAACAGAGTTTTATCAGGATCTCTGCTCTACCCACCAAGACTCAAAACCAGGC
ASHG19A3L0003581	1267.04	128.778	1544.53	631.457	1096.24	737.445	1158.28	1004.55	1193.95	930.57	9.82235	7.84358	10.1384	9.88214	10.0432	9.98486	10.1267	9.67178	10.0859	9.59202	noncoding	chr13:40809650-40814850+	lincRNA-FOXO1-1	lincRNA	5201	chr13	+	40809650	40814850		GTTCACAAGTCATAACATCAGAATCCAACTCAGACCTCCTCATTCCATGCTTTCTAATTT
ASHG19A3A044660	76.4676	61.0441	72.7301	64.6233	81.4289	76.0918	106.806	54.1515	57.226	52.7332	5.78917	6.7049	5.76379	6.60629	6.10383	6.59301	6.4457	5.62578	5.86717	5.70088	noncoding	uc001lkl.2	CR592586	UCSC_knowngene	870	chr10	+	131910185	131919004		TGTGGCCCAATTCCAGTTCTCCAGGGTGCTCATCACTCTGTGGCAGTTTGTCTTCTGGTT
ASHG19A3L0003241	359.438	119.313	382.966	139.442	220.323	254.78	254.243	205.102	202.275	196.838	7.95346	7.72792	8.08607	7.70762	7.6063	8.39879	7.77186	7.48661	7.59768	7.51114	noncoding	BI763082	lincRNA-TBC1D22A	lincRNA	830	chr22	+	47154429	47287216		TTACCTTCCCCGCCAATGTAGACCGGAGACCAGCCACTCTCCAGAGAAACCACAAATGAA
ASHG19A3A038476	51381	878.37	51460	1426.53	33833.6	1394.72	34598.7	40089.3	17669.6	42537.6	15.5529	10.4969	15.5567	11.0091	15.1828	10.8797	15.2623	14.9827	13.9412	15.0631	noncoding	ENST00000452496	ASS1P12	Ensembl	1227	chr9	+	32945993	32947220	NM_054012,NM_000050,	TTGAAATTTGCTGAGCTGGTGTATACCGGTTTCTGGCATAGCCCTGAGTGTGAATTTGTC
ASHG19A3L0000403	55.2633	81.6421	47.9871	42.4846	47.7213	51.4823	63.3326	39.2471	301.032	39.2189	5.33508	7.14374	5.18601	6.00777	5.29787	6.00442	5.63967	5.16691	8.15114	5.2828	noncoding	AI376773	lincRNA-P2RY2	lincRNA	495	chr11	+	72876689	72877184		AGTCTTGTTCAGGGTCAGGGTGATGGCCTTTCCTATGCTAGATCACAGCCTTATATATCA
ASHG19A3A048298	97.6572	279.604	99.628	60.7584	101.858	59.5219	109.131	36.3762	51.6726	39.3495	6.13512	8.96701	6.20461	6.51226	6.43302	6.22119	6.4821	5.05504	5.73024	5.28852	noncoding	ENST00000433544	RP11-488P3.1	Ensembl	1671	chr1	-	94218479	94241000		TCTGTGAGATATCAAATAGAGAGGTGAAGCCTGCAGTAATAAAAAATACTGCCATAGCTA
ASHG19A3L0003536	664.92	508.15	850.064	95.2121	110.513	143.483	145.419	800.778	883.922	731.511	8.85191	9.76221	9.25351	7.15874	6.55565	7.55328	6.92102	9.36194	9.66694	9.26689	noncoding	BE244504	lincRNA-FAM110A	lincRNA	447	chr20	-	837118	837565		GTGCTGTGTGTGTGGAAACCCAAATATGACCGTAGAGGGTGGAGCCACAAAACCAAGCTG
ASHG19A3A027940	413.374	90.4854	486.448	388.059	229.874	435.223	241.304	112.938	120.806	126.802	8.14489	7.30872	8.44036	9.19599	7.66943	9.20866	7.68943	6.66709	6.88167	6.91122	noncoding	ENST00000508179	CTD-2001E22.2	Ensembl	1799	chr5	+	9546311	9550721		CCAGGGTGTTATTTTCCGACATTGAGTCTTGTATATATCTTGAATGTCTATAAGCAAAGA
ASHG19A3A029630	46.4363	138.957	32.1804	248.617	36.3753	248.305	34.0403	22.9435	42.4664	30.3329	5.0978	7.95795	4.62964	8.54894	4.88903	8.3613	4.69588	4.38622	5.47207	4.91325	noncoding	ENST00000458236	DAQB-335A13.8	Ensembl	2835	chr6	-	29702804	29716770		GGTTTAAAAGAAAATGCCCATTGACTAATGAATGAATAAACAACATGTAGTGTATTTCTA
ASHG19A3A032073	52.2198	37.5457	74.9471	44.3298	38.0317	52.0604	54.3184	46.5407	47.4855	42.3275	5.25216	5.93189	5.80754	6.0668	4.9604	6.02347	5.41195	5.41143	5.62194	5.39113	noncoding	AY927639		RNAdb	1483	chr6	+	132319845	132321331		ATCTTTCTTTAGCTGAAAAAAGCTGACCTAAACTCCATAACCACTCCCAAGAGCTTGAGG
ASHG19A3L0000032	7444.08	1180.43	7332.73	2206.25	2835.18	3192.57	3287.45	4624.3	4363.26	4073.34	12.5465	10.8432	12.5422	11.6006	11.525	12.002	11.7579	11.8604	11.9264	11.6674	noncoding	DB327252	lincRNA-PBX1-3	lincRNA	544	chr1	-	165092806	165093350		TGATTTTATGCTTTGAACATAAGGCTGGGTCCTTCAGCTCTCCTTCCCCTCTCAGAAACA
ASHG19A3L0000152	1385.43	210.654	1307.18	289.689	808.001	385.582	904.945	787.162	843.541	675.876	9.95357	8.57993	9.91381	8.77657	9.56428	9.03313	9.73694	9.33576	9.60374	9.16699	noncoding	exon99-	lincRNA-C1orf83	lincRNA	715	chr1	-	54587441	54588155		TTTGCATATGTGCCTGTGGATCTAATGTTACCCCCCACACCTCACGCGAGACTGTCTCCC
ASHG19A3L0002491	19.9264	49.7854	26.9401	20.1874	26.0316	38.767	27.4826	16.3104	17.0391	24.2105	3.93767	6.38279	4.38278	4.95921	4.3812	5.57703	4.36154	3.88477	4.30477	4.58139	noncoding	AK124439	lincRNA-SLC4A1AP	lincRNA	1883	chr2	-	27929629	27938599		AAGGTGACTCTAAGGTCCTATCTAGCCTTTTGATACAACATGGCTGGCTCATTTCCCCAA
ASHG19A3L0000697	70.6003	68.3958	72.37	47.0813	82.2652	43.6399	94.1675	81.255	87.3056	69.4005	5.67779	6.87374	5.75687	6.15178	6.11739	5.75687	6.24309	6.18995	6.44402	6.08448	noncoding	AA757150	lincRNA-MBNL2-2	lincRNA	508	chr13	+	97787992	97788497		ATCTCATTCTTTCGAGAGCTATATCCTATAGAACCTGCCCCAAATGAAGGAGATCAGCCT
ASHG19A3A025593	17.6141	11.6094	23.2295	10.3838	23.7047	21.5225	35.2563	27.773	28.2683	22.1777	3.76119	4.10429	4.18099	4.05373	4.23238	4.67775	4.74927	4.66818	4.9438	4.45979	noncoding	NR_015439	LOC550112	RefSeq_NR	2301	chr4	+	68566995	68588220		TAGGATAAACTTATGAAAAGAAAGGAGTAGCAGTCCCACAGACAAAGCATCCAGCCCCTG
ASHG19A3A050802	12706.7	1233.08	11394	3109.36	5943.29	3589.49	6197.88	6254.66	7517.89	5597.02	13.374	10.9046	13.2263	12.0584	12.6499	12.1719	12.7237	12.2943	12.6965	12.129	noncoding	ENST00000433591	RP11-423O2.2	Ensembl	593	chr1	-	142790582	142791175	ENST00000514812,ENST00000509488,	AAGCCGCTGCCTGATATCAACACTTTGTAGATGTAGTATGACTATTCTTGTATGTTTCTA
ASHG19A3L0003482	48.1321	45.1638	52.8667	52.3948	53.7828	59.4931	63.0731	41.1955	46.5586	55.6274	5.14338	6.23022	5.31809	6.30887	5.48106	6.2201	5.63257	5.24147	5.59529	5.77605	noncoding	chr2:177245637-177252100-	lincRNA-MTX2-4	lincRNA	6464	chr2	-	177245637	177252100		AGGAAATCAAAGAGCAACAGTGAGGAGTCTAGTCCTGCCTGGTATATCACATACCACAGT
ASHG19A3A018856	757.563	289.556	642.991	85.809	485.491	128.913	532.999	440.208	2038.98	373.316	9.03908	9.01074	8.84649	7.00933	8.78424	7.39374	8.90181	8.52727	10.8315	8.3607	noncoding	ENST00000457669	AP000696.2	Ensembl	1133	chr21	-	38004978	38009331		ATGGGTTTATCTTTTGGGACCAAGACATTGGGTCCCTACATGTTTTCCCCTACCCTTCTT
ASHG19A3A018495	188.43	104.394	223.546	106.884	151.769	118.054	168.732	182.199	193.482	174.571	7.04867	7.52069	7.32546	7.32975	7.04174	7.25804	7.14804	7.31767	7.53298	7.35107	noncoding	uc002xyu.1	CR612603	UCSC_knowngene	2570	chr20	+	56285238	56287808		AGTTAATTCAGTGGCTTAAAGAAACCAAACCTACCCACAACGCTTGACCTCCCATTGATC
ASHG19A3A007368	13.4693	17.2308	10.488	12.4862	21.5342	23.5361	27.7483	18.0246	17.3776	18.7187	3.38427	4.70859	3.06557	4.29079	4.08059	4.81425	4.37617	4.03313	4.326	4.20779	noncoding	NR_026542	C21orf88	RefSeq_NR	1469	chr21	-	40969076	40984749		GAATGCTGGAGCAATACTTAAATAGGGGAGGTCAGAAATCTCACGGGCTCTGCTGGCTTC
ASHG19A3L0000453	33.0814	12.8539	45.6603	10.0773	77.1889	68.9711	79.6186	43.376	126.669	57.0516	4.6357	4.24671	5.11698	4.01606	6.0208	6.44773	5.99414	5.31467	6.94588	5.81196	noncoding	BC007632	lincRNA-RIMBP2-1	lincRNA	3902	chr12	-	130916193	131200826		AGAGATGACTTTTCTAGAGAAGAGTAGAAACACAGCGGCAGAAACACAGCTCTGCACTTC
ASHG19A3L0000532	59.8509	54.6298	71.697	53.9722	73.2791	101.786	101.174	41.1767	69.1192	44.4031	5.44426	6.53093	5.74221	6.34777	5.94412	7.02839	6.35753	5.24039	6.12293	5.45942	noncoding	AI910857	lincRNA-GLIPR1L2	lincRNA	485	chr12	-	75841852	75842332		TGTGTCTGGAACGTTTTGCTATCCACCTGCTCTCTGTAGCCATGTTTTGGCTTCAGTTAT
ASHG19A3L0000925	20.2576	13.3176	35.7695	23.6913	31.9806	23.6583	34.2946	23.3046	21.227	22.7982	3.96095	4.30348	4.77091	5.17218	4.69219	4.82165	4.70794	4.41032	4.57587	4.49661	noncoding	BM678241	lincRNA-SOX9	lincRNA	707	chr17	+	68774744	69000634		CTTTAAAAGCAACATTTTAAAAATGGGGATCCGTCCAGCTGTGTTCTGAGCTTGGGCAGC
ASHG19A3A045027	33.5492	16.1825	20.6604	20.3661	42.0882	29.6842	55.6393	26.0204	26.2541	34.7439	4.65451	4.60914	4.01561	4.97017	5.11221	5.17134	5.44205	4.57289	4.84912	5.11094	noncoding	uc009yjc.1	EF565102	UCSC_knowngene	403	chr11	-	27645540	27656128		AATGACGGGAGTGTGAGATCCACCACATGGCGAGGCACCCCAGGAACCTGTTTTCTTCTT
ASHG19A3A014240	807.453	149.111	809.467	235.942	313.768	332.666	386.097	635.141	416.594	495.479	9.1352	8.06595	9.18049	8.47211	8.14376	8.81401	8.41775	9.042	8.6009	8.74004	noncoding	ENST00000435407	AC024704.2	Ensembl	416	chr2	-	114586966	114588696		TGAATCACTCCCCCACTGAGGAAGAAACCATCTGTGGAAAAGACTGTATAAGGTACTTCC
ASHG19A3A051572	1675.85	1498.97	2037.49	751.47	893.134	717.758	1005.3	1607.6	2464.48	1635.59	10.2253	11.1478	10.5805	10.1323	9.72036	9.94204	9.90975	10.331	11.097	10.3743	noncoding	NR_027046	LOC145474	RefSeq_NR	1859	chr14	+	71954577	71956418		ATATATTCTTCAGTGTGATTTAGGTGAGTCAGGAATTTTTCCTCTGGAGACTGCCTAAAT
ASHG19A3A048668	77.5109	38.4268	67.2457	49.8067	68.7289	66.8622	78.0375	43.5267	48.1683	38.2613	5.8079	5.96724	5.6565	6.23839	5.8464	6.40154	5.96398	5.31871	5.63997	5.2462	noncoding	AK022887		RNAdb	2629	chr12	+	54513394	54516023	NR_026655,	AAAGACCACCCTTTTGTCCATCTTCTTCACATGGGTGGATGTGAGAAAAGTTTCTCTCCC
ASHG19A3A032777	56862.9	29315.3	59541.8	29725	48562.8	29597.3	50352.2	74043.3	48078.4	73421.2	15.7371	15.0369	15.7964	15.1313	15.7162	15.0631	15.7964	15.9008	15.4232	15.8889	noncoding	ENST00000455449	AC073115.5	Ensembl	532	chr7	-	46037138	46037670		TCACTTCCTAGATGAGGAAGTTAAACTCATCAAGAAGATGGGTGACCACCTGACCAACCT
ASHG19A3L0000808	5766.21	1187.36	5528.79	1071.09	4020.95	1041.27	3966.74	4009.86	2248.65	3901.76	12.169	10.8508	12.1248	10.6131	12.0442	10.4618	12.0428	11.6398	10.9681	11.6068	noncoding	AK226132	lincRNA-ZFP106	lincRNA	5684	chr15	-	42707320	42783303	NM_022473,	TTTTCCAGGAAAGGCTCCAGTGGTTCTTACTTGATCCAAAAAATGTCAAGAATTAATCTA
ASHG19A3A023597	46.3828	20.0119	51.5848	19.6768	48.0115	90.1586	52.8339	42.2878	51.8233	37.9868	5.09648	4.94539	5.28402	4.92506	5.30615	6.85213	5.37448	5.27574	5.73415	5.23777	noncoding	NR_004053	SOX2OT	RefSeq_NR	2529	chr3	+	181328150	181459003		TCGCTTTTTTACCTGCCAATCAAACTGCTACAAGACAACACCCTGATCTGGCATGGACAT
ASHG19A3A033174	236.135	327.51	230.597	236.983	206.346	293.722	228.969	239.927	322.314	304.918	7.35427	9.18443	7.3713	8.47982	7.50517	8.62273	7.6137	7.69839	8.24653	8.08662	noncoding	ENST00000424151	AC006378.3	Ensembl	314	chr7	-	93594721	93597702		GGGTACAAACTGTATTTCCAACACTTCTAGCCCTATATATACCTGTCAATGATATTATAC
ASHG19A3L0001991	19.5929	13.3387	24.5296	25.7264	29.445	18.6522	30.1844	16.5349	16.8969	18.0685	3.9149	4.30647	4.25752	5.28778	4.57004	4.45687	4.50982	3.90462	4.29356	4.15491	noncoding	DB340652	lincRNA-FBXO32-1	lincRNA	533	chr8	-	124629184	124629717		CAAGCAAACTTACCCTGTCTATATTTACAAGGTAAAAACCCCAGAAGCACTACAGCACAC
ASHG19A3A053974	193.293	42.1234	183.529	379.531	91.3087	375.351	90.1378	56.6357	59.8013	51.6611	7.08228	6.11696	7.0566	9.16367	6.26766	8.99166	6.18177	5.69079	5.92516	5.67252	noncoding	AK021766		misc_RNA	2030	chr16	-	79709581	79711612		CTGAGTTCTTCTATACTTCACCATGGATACATGAACCTTAGCCCTAATGGAGCCTTAGAA
ASHG19A3L0003312	93.4372	17.5554	62.8619	24.7982	57.359	52.6754	40.0013	40.1125	86.8069	52.6862	6.06812	4.74013	5.56194	5.23736	5.57463	6.04264	4.93707	5.19875	6.43708	5.70011	noncoding	BE796744	lincRNA-ZPLD1-1	lincRNA	961	chr3	-	104348945	104626311		TTTTTTAGCGACAGAAAATCTCACCCTATATCCAATGGGGGTTCACCACCATGATGGCGT
ASHG19A3A042850	52.9524	23.362	70.8089	51.4408	35.4406	28.4688	44.7843	37.5693	33.96	43.1922	5.27127	5.18807	5.72147	6.28429	4.8507	5.10708	5.12059	5.10073	5.18373	5.41747	noncoding	ENST00000441001	RP11-491H19.1	Ensembl	477	chr10	-	63541513	63581004		AAAGGTAGCTAGATGGAGGATGGTTCTCCTCATTCCGCAGATGATGAACTTGAAACCAGT
ASHG19A3A043572	236.239	157.795	215.366	239.213	224.285	273.304	295.503	218.136	241.739	207.901	7.35525	8.15338	7.27486	8.49324	7.63111	8.51084	8.01147	7.5699	7.84173	7.58705	noncoding	ENST00000417112	RP11-554I8.2	Ensembl	917	chr10	+	6779343	6780988		TGACTTTTGGAAATCTGATTGACTGGCACACTCTCTCTGCCTCTTTCTTTCTCAACATTT
ASHG19A3A049421	34.7321	49.9056	28.3426	19.1702	30.2812	18.7333	32.3935	33.3224	37.6506	34.9879	4.70126	6.38764	4.4536	4.89039	4.61126	4.4648	4.61562	4.92706	5.31562	5.12234	noncoding	ENST00000454681	RP11-141M1.3	Ensembl	844	chr13	-	33929342	34250905		TAAAAATGTAATGGAATTGCAGAGTTGTTGGCATTCAGATGTGTAGGTGGTGGGTGGCAA
ASHG19A3L0002300	148.002	62.0112	115.228	61.0943	107.219	79.4143	125.51	101.425	116.804	88.4412	6.69756	6.72994	6.40983	6.5218	6.50919	6.65641	6.69204	6.50873	6.83833	6.41369	noncoding	BG925695	lincRNA-CASK-2	lincRNA	461	chrX	-	43134151	43134491		TCATGGTTCTTCAGTGTCAAATGACTTTCCCCTCATTTCTGGAATCCATACGTAGGCATA
ASHG19A3L0001445	31.1757	48.3046	35.9743	13.3241	25.2976	8.87674	23.6327	23.0232	16.1741	17.9161	4.55391	6.33449	4.77861	4.3812	4.33624	3.31102	4.12149	4.39103	4.23792	4.14109	noncoding	BY798287	lincRNA-RAB28-2	lincRNA	570	chr4	+	11517303	11517873		TTTTTCACTTGTCCAAACATGAAGCACACTTGCTTCTCCAGGTGTGGCATTGCAGAAAGC
ASHG19A3L0000103	556.986	139.283	551.344	413.343	390.759	608.66	491.617	584.078	556.764	508.48	8.58784	7.96152	8.62031	9.28745	8.47211	9.70259	8.78378	8.91857	9.00917	8.77847	noncoding	BF511988	lincRNA-TOMM20-1	lincRNA	521	chr1	+	235062091	235062598		ATTTACTTGAAAGAGACCTCATGCCAAAAAATGCATAGCATCATCCCCCACCTGCTCAGT
ASHG19A3A015641	361.136	100.351	360.107	119.253	276.434	245.843	267.818	186.127	258.36	221.783	7.96016	7.46302	7.99791	7.48624	7.95206	8.34953	7.85443	7.34998	7.93627	7.67606	noncoding	AK122979		misc_RNA	2107	chr2	+	48766384	48768491		CCCAATCCGTCATACTGACTGAGGTTCTTAACTCCTAATTAACTTAATTAAATTAACTCC
ASHG19A3A034077	418.595	117.832	392.505	111.662	196.367	134.026	227.406	155.408	302.794	170.306	8.16322	7.71021	8.11757	7.38954	7.4316	7.45335	7.60347	7.09683	8.16107	7.31411	noncoding	NR_015364	LOC441204	RefSeq_NR	1649	chr7	+	26443106	26535982		ACTCTGAATCCAGTGCTCTTTCTACTTCACCATAGACACATGCCCCTTGAGTATAAGGGA
ASHG19A3L0003197	49.4724	50.8328	41.7926	38.1792	32.7561	52.326	25.102	42.8229	34.3126	34.8234	5.18041	6.41665	4.98894	5.8527	4.73318	6.03203	4.22122	5.29675	5.19902	5.11606	noncoding	BU533451	lincRNA-ATP6V1C1-2	lincRNA	834	chr8	-	104091398	104092160		ACAAAAAACCAAGAAAGAAAGTGGGGGGTGGGATACTCTTACATCAAGAACCGCTTCTCC
ASHG19A3L0000181	53.9981	27.9436	53.177	53.1718	53.4157	40.5115	55.8977	40.3477	47.3238	43.5423	5.2985	5.47027	5.3251	6.3286	5.4713	5.64624	5.45065	5.20756	5.61636	5.43063	noncoding	AK309032	lincRNA-LMO4-3	lincRNA	1152	chr1	+	87678351	87717014		GTTTCTCTTTTCTCTCTGAGAATGTTAGACCTCTGATCTAATTCTCCACTGCTTCCTGCT
ASHG19A3L0001078	17.8465	63.5275	15.6144	158.019	119.812	142.875	115.855	28.5585	49.0998	24.3844	3.77981	6.76364	3.62248	7.8987	6.67816	7.545	6.57136	4.7096	5.66229	4.59162	noncoding	DC428746	lincRNA-ARHGAP15	lincRNA	577	chr2	+	143828536	143986326	NM_018460,	TTCTAGTCGAAGAATTGAATTTTACAAAGAATCCAAGCAACAGGCTCTGTCCAATATGAA
ASHG19A3L0001667	81.3218	24.6144	48.9009	30.4792	24.1946	39.1853	39.6949	31.2685	23.4084	22.608	5.87516	5.27364	5.21277	5.53529	4.2684	5.59418	4.92556	4.83913	4.70288	4.48513	noncoding	chr5:58234093-58248293-	lincRNA-RAB3C-2	lincRNA	14201	chr5	-	58234093	58248293		AATGGCTATCCTCCATCACAGCTGAAGAATGATCACACAGAGAACCGAGAAATGAGTCTC
ASHG19A3L0000859	19.9869	57.8555	8.96895	10.7239	26.9796	16.6354	27.3763	19.7625	24.6631	15.5733	3.94226	6.61993	2.89672	4.09603	4.43656	4.27854	4.35594	4.16402	4.76852	3.93151	noncoding	BU632228	lincRNA-ERCC4	lincRNA	582	chr16	+	13453085	13453940		AGTTTATGGGTCACTTCTTTTTTCTAGCAGATGCGGTTGGTGCCAGTGTCACTTTCCTTG
ASHG19A3A045566	764.243	917.111	798.739	778.372	708.689	869.98	735.208	346.63	862.063	374.376	9.05436	10.5419	9.16281	10.1844	9.37625	10.2154	9.41785	8.20847	9.63628	8.36582	noncoding	AK129753		misc_RNA	2007	chr11	-	86620031	86622038		TGTCCTCTTTTTACTGAAATAGGGGCCCTTGTTGATGGTAGTCACTGCCCATGCTGTTTA
ASHG19A3A031817	301.962	139.098	300.639	58.3559	152.634	89.1799	181.467	250.155	292.979	291.807	7.70874	7.95912	7.74961	6.45721	7.05035	6.83656	7.26067	7.75674	8.1121	8.02949	noncoding	ENST00000403367	RP1-72A23.1	Ensembl	482	chr6	+	89769346	89769828	NM_007077,NM_001128126,	TTCGTTGTGGTTGGAGTTAATGACACTGAGAACAAGATGGCTATTTATGAATTCATTCAT
ASHG19A3A029430	568.276	123.053	600.78	133.021	329.563	198.92	327.626	293.46	349.042	288.039	8.61792	7.77656	8.74864	7.63775	8.21257	8.04008	8.16612	7.97959	8.35378	8.01083	noncoding	ENST00000455973	RP11-359N11.1	Ensembl	470	chr6	-	14230005	14231801		TAGGCTCTGCAAATTTCATCCCCACCTTTGGCCCTTCAGGCCTAGGGCAAGTCACAGCTC
ASHG19A3A046958	37.725	16.4042	34.8531	21.1685	25.5163	22.6691	33.3067	10.7228	50.8678	20.1119	4.80963	4.63065	4.73466	5.0236	4.34987	4.75668	4.65848	3.24216	5.71077	4.31981	noncoding	BC029570		misc_RNA	883	chr11	+	112263840	112412637		GAGACAGAAGAACTAAAACTCAGAGTGACCACCAATGCAGCTATGAAACAGGTGGCAACA
ASHG19A3A010912	572.153	235.56	572.948	172.873	205.173	114.881	179.705	217.199	405.759	208.745	8.62993	8.74004	8.67989	8.03069	7.49584	7.21433	7.24318	7.56393	8.56148	7.59291	noncoding	NR_027064	PLAC2	RefSeq_NR	3693	chr19	-	5558179	5568005		CAGCTTGGAACTAGATACAGAAATGCTGTTTTGAGAGTGTACTGAATAAAAGATTACATG
ASHG19A3A038785	158.076	41.1799	153.557	52.7741	117.631	61.2282	118.259	84.4516	106.816	82.3344	6.79136	6.07901	6.80149	6.31814	6.64928	6.26601	6.59967	6.24545	6.71837	6.32061	noncoding	AK125162		misc_RNA	2114	chr9	+	77305960	77308073		CTGCTTCATCTGATTAACACACACACAAGAAAGAAAAATTACACCCACAGAAAACTGAGT
ASHG19A3L0000199	24.7533	32.0018	29.5595	141.791	41.4245	43.6935	45.3821	39.4226	28.5901	35.6925	4.23586	5.68402	4.5104	7.73184	5.08808	5.75893	5.14309	5.17374	4.96051	5.15057	noncoding	BX501243	lincRNA-HABP2-1	lincRNA	591	chr10	+	115148152	115149054		CTTTCTTTTTTGACAATTATCTTATTGTCTTTGTGAAGCGATTCGTGCCTCCTGTGAACA
ASHG19A3L0003211	22.842	22.4214	66.3278	16.8169	35.3043	57.1379	21.1793	26.7298	12.883	20.2532	4.12793	5.11994	5.63785	4.70807	4.8452	6.16287	3.94239	4.61256	3.96024	4.33081	noncoding	chr8:129138608-129151427+	lincRNA-GSDMC-9	lincRNA	12820	chr8	+	129138608	129151427		AAGTGCAGTCAGAAAAATGGATACTGAATGAACAGATACCCTTGGGAACTGTCGCCCTAG
ASHG19A3L0002225	16253	10412.6	16466.6	9320.93	13946.5	10001.2	13031.4	21305.8	18017.9	22774.5	13.772	13.6007	13.8183	13.5598	13.9447	13.5935	13.8781	14.0725	13.9779	14.1556	noncoding	BC036853	lincRNA-PDCD1LG2-2	lincRNA	1660	chr9	-	5357968	5630071	NM_018465,	GGAGGTGCTCTAAATAACTTTTAGATTTCCTCTCTCTGTGTGCATTACCAATATCTAAGT
ASHG19A3A044659	6752.9	3174.55	6612.93	2557.31	4671.74	2847.48	4730.98	7713.55	6860.34	7672.27	12.4024	12.1051	12.3901	11.7966	12.2804	11.8488	12.3153	12.5967	12.568	12.5839	noncoding	ENST00000417351	CTAGE7	Ensembl	2823	chr10	+	131904272	131907095		CTGGCAATATTTTTGCTCTCTTCAAAAGTAATTCTGACTGATCTCATTTCAAGTAACTGC
ASHG19A3A026163	279.968	51.489	312.43	113.365	88.6417	98.298	100.193	90.8247	98.9869	111.712	7.59693	6.43844	7.80142	7.41133	6.22606	6.97488	6.33822	6.34855	6.61462	6.73997	noncoding	BC034819		NRED	2882	chr4	+	153457444	153460292	uc003imv.2,	GTGGCTTTTACTGTCAAAGATTGTGTAAGCTAAATTATCTGGCAAAATTTTGCTTTCCAG
ASHG19A3A041539	114.489	41.8118	103.419	47.0198	81.2937	53.8682	86.7174	71.2005	71.7537	77.6571	6.35129	6.1047	6.25746	6.14983	6.10189	6.07431	6.12462	6.00706	6.17613	6.23682	noncoding	ENST00000441399	RP5-842K24.2	Ensembl	3474	chrX	+	131352534	131566890		TATTCTCCTTGCTGGTATTTCTTCCACTTGCTATTTTGCTGAGAGATGCATGCAAACTAC
ASHG19A3L0002292	58.2773	21.5016	28.2806	41.6735	30.8766	22.5349	36.9207	33.9462	21.5957	37.2985	5.40739	5.0591	4.45133	5.9828	4.63969	4.74711	4.82259	4.95447	4.59862	5.21206	noncoding	chrX:38863681-38944131-	lincRNA-MID1IP1-2	lincRNA	80451	chrX	-	38863681	38944131		TTAATTAGGTGCCTAACCTTGATTGCAGGGAGTCAGGATATCTCTCCAACTCCACCTTCT
ASHG19A3L0001219	72.6616	52.6438	75.1593	39.6106	48.1532	49.1344	63.6817	60.0222	145.989	40.8636	5.72003	6.47022	5.81224	5.909	5.31223	5.93839	5.64927	5.77195	7.14595	5.33901	noncoding	BX101700	lincRNA-TACR1-1	lincRNA	720	chr2	-	75555040	75555760		AAATGAATAGCTGATACTCCTCCTTCATCAGAGAACTTGTGAGGCAGAAAGCGGGGAAAG
ASHG19A3A008475	810.542	198.779	812.007	382.974	610.928	392.466	616.644	417.293	462.844	419.944	9.14174	8.5016	9.18574	9.17714	9.14714	9.05401	9.13213	8.45	8.75065	8.51549	noncoding	uc010wkl.1	DQ589083	UCSC_knowngene	1661	chr17	-	45126240	45127901	NR_027418,BC065911,	AACTCTGCTTAGGATTATTTCATTGATCCCCAGGGTCCAATTGCCCAGTGCTCAGTCAAA
ASHG19A3L0000752	142.229	67.0895	139.619	82.0146	94.2938	96.3117	102.406	93.1383	97.7031	89.3147	6.64224	6.8476	6.66848	6.94567	6.31395	6.94588	6.37642	6.38521	6.5984	6.4258	noncoding	chr14:66457497-66472547+	lincRNA-GPHN-4	lincRNA	15051	chr14	+	66457497	66472547		GTAGAAAAGATTTGCTCATCCCAAGTCAAGATGTTCTCCCATGTTTTTTCTTAGCAGCTT
ASHG19A3L0000937	3225.47	544.07	3723.48	1085.33	1625.65	1266.34	1691.76	2992.07	2059.27	2589.47	11.2512	9.85333	11.4975	10.6339	10.6465	10.7357	10.7102	11.2334	10.8453	11.0241	noncoding	exon1959+	lincRNA-RBBP8-2	lincRNA	93	chr18	+	20043793	20043885		AAGATGTCAAGGACACACACCAAGCCCATCTTGTTCAAAACCTAATGAGCTCCCCTCCCT
ASHG19A3A014203	1985.58	452.574	1827.69	660.119	1057.36	808.113	1119.97	3805.84	2478.56	3913.39	10.5135	9.61326	10.4073	9.9454	9.99314	10.1155	10.0708	11.5737	11.1064	11.6109	noncoding	NR_015395	LOC541471	RefSeq_NR	809	chr2	-	112124590	112252692		TTATAAATCTTCAATACATCCTGTCCCCCTAAAACGGCATCTGGGTCTTTTGAGGGTTAA
ASHG19A3L0002896	151.73	47.2456	120.08	92.7418	99.6044	67.1698	114.278	107.751	106.527	91.495	6.73458	6.30014	6.46544	7.12364	6.39602	6.40784	6.5486	6.59342	6.71503	6.46001	noncoding	chr2:105731762-105737443+	lincRNA-GPR45	lincRNA	5682	chr2	+	105731762	105737443		GGACAAACTTGTTTATTTGTTGACTCAATCATTCACACATTCTCCAGCCATTTACTCTTT
ASHG19A3L0002034	33.6618	37.8332	47.5063	45.9568	44.1517	39.0955	46.239	30.4534	37.6632	28.2567	4.65803	5.94606	5.1709	6.11615	5.18308	5.59035	5.17171	4.80207	5.3163	4.80871	noncoding	DB302442	lincRNA-TSNARE1-4	lincRNA	536	chr8	+	143085513	143086049		TTGTAACCACAAAGCTCAGGAGCCACATGCATGCCCAGCACCAGGAGGAAGCCAGTCAAG
ASHG19A3A000365	27.3691	21.4569	40.9902	18.3156	24.6125	17.6866	21.0379	21.4565	11.9835	19.4052	4.37271	5.05386	4.9645	4.82438	4.29452	4.37447	3.93166	4.28959	3.86788	4.26348	noncoding	ENST00000456100	AL163953.3	Ensembl	562	chr14	+	53684429	54153976		AGCATGTTGTCACCTCTCAATACATAAAACTACTGGAGGGTGGTTCCAAGATGGCCAAAT
ASHG19A3A027720	377.16	218.565	360.417	179.126	290.379	160.13	268.48	183.486	191.103	196.005	8.02023	8.6292	7.99918	8.08023	8.03134	7.71413	7.85834	7.32845	7.51531	7.5046	noncoding	ENST00000515403	RP11-844P9.2	Ensembl	3632	chr5	-	175570087	175612158	uc003mdn.2,	CCTGCCTGTTATGAGGGACAGGTAGGAGAGGATGGGCTTTCCATCAAAACAAACAAAAAA
ASHG19A3L0000358	20.3616	13.6321	28.0635	29.7586	20.4945	20.0388	20.6496	17.0049	22.8849	17.5381	3.96775	4.34079	4.44004	5.50128	3.99872	4.5669	3.90253	3.94596	4.67552	4.10534	noncoding	exon678-	lincRNA-METT5D1-4	lincRNA	279	chr11	-	29337947	29338225		ACAAAATTAAATCGTTTGCCAACATCATGGAGCCAGGAAGTCACTGGTCTGGGAGATGAC
ASHG19A3A027851	21.369	12.8576	28.9194	9.69954	18.9091	20.4895	20.0429	25.1041	7.3472	26.9923	4.03817	4.24707	4.47895	3.96752	3.8731	4.60095	3.84942	4.52344	3.31727	4.74064	noncoding	ENST00000507989	RP11-661C8.2	Ensembl	559	chr5	+	946429	956635		AAATAACAAGAGCTGGCGGATGCAGCCTCACCTCGCTAGAGCCAGGCATTGTTCTGCACC
ASHG19A3A049461	39.1866	11.4979	22.6076	12.2249	21.8702	14.725	28.3076	16.0316	14.7938	27.393	4.86606	4.08924	4.14321	4.26602	4.10723	4.09369	4.41165	3.85918	4.12371	4.76313	noncoding	ENST00000434565	RP11-196I2.1	Ensembl	521	chr13	-	38624953	38717369		CATAATCTGCCTAAGATCATTGCATTTACAAGTGACGAACCCACTGCACAAATTTTGGCA
ASHG19A3A043608	212.967	80.3122	173.19	90.3429	142.111	119.197	173.862	150.083	146.542	128.787	7.21205	7.11698	6.9789	7.08447	6.94122	7.27341	7.1924	7.05149	7.15058	6.93235	noncoding	AK126099		misc_RNA	2985	chr10	+	11437806	11440791		GATCCAGCTCTGCTTCATTAATCTTTCCCTTCTAGAAATGCTTCCTCATGCACTACTTTT
ASHG19A3A000510	148.238	377.73	135.117	86.0422	357.135	97.3768	374.974	85.2431	140.483	103.095	6.69878	9.37625	6.62351	7.01389	8.33232	6.95966	8.3685	6.25958	7.08864	6.63192	noncoding	ENST00000514568	AC092279.2	Ensembl	842	chr19	-	24224401	24225364		ctccacgtcctcaccagagcagctagatacagtgtggattggtgcactcacaaaccttga
ASHG19A3A038303	196.65	30.496	168.401	70.4731	122.204	84.0903	140.009	105.43	133.895	91.2532	7.10461	5.61056	6.93347	6.72655	6.70795	6.74487	6.85912	6.56146	7.01983	6.45618	noncoding	ENST00000445631	RP11-91N2.3	Ensembl	206	chr9	+	2541096	2541635		CTCTGAAAGAATCCAGTTATGGGAACACAAATTACCTCATCCTCAGTTTCACTTTAAAAT
ASHG19A3A036131	97.7288	33.1837	35.1797	52.0448	42.4095	63.8152	49.1519	21.2039	34.5638	31.5768	6.13594	5.73932	4.74749	6.29939	5.12397	6.33157	5.26455	4.27144	5.20665	4.9705	noncoding	uc003ysg.2	BC042052	UCSC_knowngene	3296	chr8	-	128698589	128746210		AAGAGATGGTGAAAATTAACCTATCACCACTGCTAATGAACATCACCCTATGGAGAACCG
ASHG19A3L0001531	96.3741	5	55.3029	14.3123	43.595	11.5105	23.7001	39.952	20.8444	31.4442	6.11559	2.41344	5.37818	4.48382	5.16583	3.71234	4.1266	5.19275	4.55349	4.96546	noncoding	DN920247	lincRNA-SCARB2	lincRNA	527	chr4	-	77102106	77155656	NM_005506,	GCCTATGTTTTTGAACAAGACCAATCTGTTGGAGACCCTAAAATTGACTTAAATAGAACA
ASHG19A3A039633	9158.66	3625.6	9163.11	6259.77	9217.49	5544.57	8742.71	7693.4	6096.53	7419.6	12.8684	12.2603	12.8873	13.0343	13.307	12.7781	13.2512	12.5908	12.4008	12.5316	noncoding	ENST00000399997	RP11-431J24.4	Ensembl	855	chrX	-	16216550	16217414		ATCTGCTATGTGTTGCAGAAAGGCCATGTACAAGCGGAAGTACTCAGCTGCTAAATCCAA
ASHG19A3L0001694	22.0635	44.6145	38.1376	32.8488	100.297	40.233	58.181	21.4953	64.3781	33.6067	4.08023	6.21153	4.86054	5.64226	6.40849	5.63589	5.51418	4.29194	6.0287	5.0603	noncoding	chr5:82684694-82704544+	lincRNA-VCAN	lincRNA	19851	chr5	+	82684694	82704544		TGATTTGACTAAATCAATTGTGATCATTCCATTTTCCCTGTCACTATTGTCTGAGGAAGT
ASHG19A3L0002146	1194.91	39.5164	1141.9	5347.09	591.091	5582.2	643.94	154.733	3823.88	181.415	9.73813	6.01574	9.69395	12.8206	9.09283	12.789	9.20837	7.0916	11.7353	7.40551	noncoding	DB239440	lincRNA-SLC7A13	lincRNA	578	chr8	-	87229854	87333375	NM_138817,	GGCCAGCTGCCTTTGCTATTTAATACACTTAATAGTCACTCTTCTCCATTTACAGCTGTG
ASHG19A3A045733	73.7261	14.156	83.7611	41.2887	57.6802	45.6793	55.2826	67.1726	93.9743	68.5966	5.73921	4.39972	5.96261	5.96959	5.58326	5.82703	5.43395	5.93115	6.5486	6.06993	noncoding	ENST00000514385	AP000757.1	Ensembl	2872	chr11	-	117671558	117690134		AAATTATTGGGTGAATTACTCTTAATCAGACAACTCCGACCATGACAGTCTTCGTCTGAG
ASHG19A3L0000558	3150.18	405.881	2454.87	780.192	1195.37	1026.13	1396.46	2064.25	1731.74	1701.14	11.2144	9.47189	10.8675	10.1895	10.1761	10.4455	10.4201	10.6999	10.5983	10.4294	noncoding	AI014992	lincRNA-KLRB1	lincRNA	458	chr12	+	9486815	9488187		TATAAACACTTCCTCCCAGATTCTGAGCAGGATGACAGATCCCAGGACCAACTCTAAAGT
ASHG19A3L0000092	49.9908	23.411	34.1244	20.167	33.0158	22.7782	49.4832	36.0595	25.1105	36.1157	5.19377	5.19133	4.70417	4.95744	4.74489	4.76515	5.27781	5.04042	4.79336	5.16635	noncoding	chr1:231020477-231031277-	lincRNA-C1orf198	lincRNA	10801	chr1	-	231020477	231031277		AATGCCCCATGTGCATTTGGATGACAAATGGACAATACTGGTTTCTTTCCAGCCAAGCTG
ASHG19A3A018723	29.1227	20.3313	38.4173	35.3214	28.0715	24.5253	39.1518	22.9658	20.1117	18.2624	4.45799	4.96975	4.87118	5.74562	4.49581	4.88125	4.90542	4.38776	4.50888	4.16984	noncoding	ENST00000433310	AF131217.1	Ensembl	900	chr21	-	29816869	30047170		TTGTGGAGTAAGTGAGTGGGCCTGAGTTGAGAAGATCCTGGCCTTGGATTTTAAAACTGT
ASHG19A3A051854	615.76	281.602	617.455	341.315	527.361	480.498	557.556	630.892	564.969	545.693	8.73746	8.97377	8.78877	9.01418	8.91093	9.35349	8.96926	9.03359	9.03437	8.8755	noncoding	NR_024396	MGC23270	RefSeq_NR	2518	chr14	+	105287537	105290055		AGCATTTTCATGGATTACAAATGTCTTAGCCCCTGCCCTTTCAAGCAGTTCCTTAGCTCC
ASHG19A3L0000880	85.2545	18.7098	81.1172	42.5332	60.4943	49.2174	62.0739	71.6857	60.266	59.5073	5.939	4.83966	5.92127	6.00945	5.65372	5.94089	5.60999	6.01479	5.93624	5.8726	noncoding	AA054416	lincRNA-WDR59-2	lincRNA	282	chr16	+	74821102	74821380		AAGAAAAGGGAGGACTACAGATGGGTATATACTACTCCAGCAATCCCAGAGTCTCTGCTT
ASHG19A3L0002396	22.239	16.5148	25.3361	18.25	26.6864	17.3344	29.7013	28.4428	21.4089	31.1772	4.09227	4.64135	4.29772	4.81926	4.41877	4.34511	4.4843	4.70364	4.58754	4.95297	noncoding	EH335967	lincRNA-LMO4-1	lincRNA	66	chr1	-	88065357	88065423		CATGCATACTTGCATAGTTTAATGGATCTTACATTCTTGAATTAGCCTCCATTCCTTCAA
ASHG19A3A013676	31.7981	24.2436	31.4463	24.7586	36.3906	24.6478	29.8664	29.3862	89.9237	28.9271	4.58112	5.2462	4.59896	5.23489	4.88971	4.89007	4.49282	4.75053	6.4833	4.84084	noncoding	AK093610		misc_RNA	2514	chr2	-	60245851	60248365		GTGGTGCTGGCCATTTTTCAAAAGCAAATGTAACTTCTTTCTGGAGGATAATTTTATACT
ASHG19A3L0001450	100.475	63.8775	99.4524	117.146	77.8672	155.071	99.6225	74.3921	83.9374	78.0113	6.17647	6.77363	6.20248	7.46257	6.03486	7.66612	6.32846	6.06363	6.39221	6.24472	noncoding	chr4:114709776-114720551-	lincRNA-CAMK2D	lincRNA	10776	chr4	-	114709776	114720551		CTCTTGTCTGTCTCTGAATTCACCCTCATATTAATCAGAATCACTTTATTCCTAGAGTAT
ASHG19A3A023441	77.9017	23.86	79.2519	40.2519	41.7306	47.323	38.1841	126.837	91.426	126.899	5.81489	5.22105	5.8873	5.93282	5.10054	5.87991	4.86955	6.82201	6.50946	6.91339	noncoding	ENST00000487238	RP11-550I24.2	Ensembl	483	chr3	+	156893057	157099054		TCAAGTTAAACCTTTAAGCTGTTCATTTCCTAAAAGGGTGAAAACGCGGGCACCCCTCGA
ASHG19A3A030636	33.785	32.2302	39.8624	14.8221	40.0592	37.3636	46.875	35.6218	20.3528	30.1082	4.66354	5.69404	4.92432	4.5339	5.03785	5.52319	5.19024	5.02256	4.52193	4.90121	noncoding	ENST00000454588	RP1-45I4.3	Ensembl	552	chr6	-	143360561	143363461		GGTCCAAGTCAATCATCTTTGCTTCTCTCACATTGTCATCGACATTTACCCCAGCATTAT
ASHG19A3L0003378	58.377	131.394	53.7156	51.3951	60.5898	102.467	67.3988	39.2944	54.1841	42.4096	5.40902	7.87011	5.337	6.28239	5.6565	7.03976	5.73757	5.16856	5.796	5.39315	noncoding	BF116112	lincRNA-C5orf53-1	lincRNA	588	chr5	-	139527790	139528378		AATGTCTGTGTCCCCTATAAACCATGACTCTACACGGTGGCATTCTAAGGATGGCAGAAT
ASHG19A3L0001775	133.056	7.80275	116.62	25.023	62.3401	55.095	84.1941	58.9508	74.4204	53.5378	6.5517	3.494	6.42454	5.24916	5.69691	6.10901	6.07948	5.74825	6.22843	5.72182	noncoding	chr6:23664596-23678671+	lincRNA-NRSN1-2	lincRNA	14076	chr6	+	23664596	23678671		TCCTATGCTAAATGTCTTCCTTCACATGTGCTAACATTCTGTATTCATTGCAGGATATCA
ASHG19A3L0001145	75.1827	85.5719	62.9452	63.838	74.5993	82.556	89.9266	57.8396	76.7474	54.9921	5.76489	7.22178	5.56383	6.58799	5.97024	6.71757	6.17719	5.72264	6.2704	5.76127	noncoding	AI760638	lincRNA-PTH2R-1	lincRNA	500	chr2	-	209407667	209689050		GCAATTCTCTTGTCCTTCTCATGGTGTCAAGCTGGCTGTAGCAGGTATCTTATCCATACA
ASHG19A3L0001046	101.145	80.819	268.348	55.699	117.647	72.7118	107.848	93.9072	96.1792	88.6342	6.18506	7.12851	7.58939	6.39068	6.64994	6.52497	6.46227	6.39738	6.57778	6.41721	noncoding	exon2235-	lincRNA-INHBB-4	lincRNA	102	chr2	-	121155131	121155232		GTCCGTTTCCCTGCTCTTCACCAAGGGCTGGCCTAGGTCAGGCACCGAGCTGGGAGCTGG
ASHG19A3A027345	3345.59	3562.15	3317.36	1688.3	1627.32	1731.2	1587.92	1836.2	3105.65	1954.12	11.3071	12.2369	11.3135	11.2334	10.6494	11.1602	10.6109	10.5292	11.4412	10.627	noncoding	NR_015360	FLJ33630	RefSeq_NR	2977	chr5	-	127357245	127418766		GAGCCAATACACTGAGGTCACTGGATAAATAAACAGATTCTTGCAAGTGCTTTGGAAATG
ASHG19A3L0000384	76.7492	137.693	86.1636	35.7404	89.0057	63.4224	98.6264	44.4588	62.0655	43.2491	5.79386	7.94275	6.0023	5.76215	6.23277	6.32098	6.31372	5.34586	5.97817	5.41967	noncoding	chr11:44557524-44573924-	lincRNA-ALX4	lincRNA	16401	chr11	-	44557524	44573924		GTATAAGCACCCAGCACCTTACATACATATTGCTAGATCCTTTCTTTTCTCTCTCTATCT
ASHG19A3A032328	92.3374	60.4457	94.0143	43.1782	78.3963	59.6773	86.5143	63.042	69.234	154.7	6.05288	6.68956	6.1254	6.03142	6.04828	6.22445	6.12081	5.8392	6.12578	7.18188	noncoding	ENST00000455390	RP11-514O12.2	Ensembl	627	chr6	+	167317185	167318323		TTGCGGTTTCTTCCTTGCTCCTTGCAGGTTATATTTGAAATGAATGTCAGAGCCATGCGG
ASHG19A3A036632	30.8908	17.0552	36.2681	9.27961	29.9051	26.2804	29.6841	13.3647	14.5778	21.2024	4.54202	4.69273	4.79023	3.91617	4.5931	4.98717	4.483	3.58282	4.10697	4.39849	noncoding	uc003xth.2	BC048118	UCSC_knowngene	1829	chr8	+	58256345	58277413		ATGGAATGACTGTGGTTTCCCCTGAAAGAAGCATCACTGATCTCTGCACAGGAGAAACAA
ASHG19A3L0001781	13.6941	21.0737	13.4338	71.4722	26.5662	98.0364	20.7861	22.2772	13.2375	37.2136	3.40682	5.02744	3.40503	6.74466	4.41077	6.97007	3.91251	4.34338	3.99257	5.20952	noncoding	BE877397	lincRNA-ZNF184-1	lincRNA	910	chr6	+	27375649	27376276		ATGAACTTCAGACATTCGGATTATAAACCTATGCCGACCCTGATATAATTGGCGCGCACC
ASHG19A3L0002833	5083.02	909.703	5304.24	1888.33	2646.41	2369.23	3176.01	4046.95	3739.18	3515.06	11.9643	10.5315	12.0579	11.3865	11.4073	11.599	11.709	11.6588	11.7011	11.4826	noncoding	chrX:118607438-118617354+	lincRNA-CXorf56-3	lincRNA	9917	chrX	+	118607438	118617354		ATGGGACAAATCTTGGCTCAACAATATCATACTTTGCATTTCTCCCCCGAGTCACACACG
ASHG19A3A039998	135.858	31.585	132.513	77.3065	132.18	85.3588	108.578	108.695	94.2043	113.925	6.57792	5.66361	6.59699	6.8617	6.82867	6.76855	6.47259	6.60771	6.55135	6.76872	noncoding	ENST00000426799	RP11-314A15.2	Ensembl	995	chrX	-	65041096	65042091	NM_152523,NM_001142300,	CTTCGCTCCTTAGCAGATGACAATAACCTGAATTTTCTATTTGCTCCTCTTAGCAAAAAA
ASHG19A3A023200	521.787	241.956	598.576	382.342	190.233	392.441	178.969	244.96	315.89	255.513	8.49934	8.7757	8.74242	9.17548	7.38128	9.05377	7.23787	7.72757	8.22296	7.85598	noncoding	ENST00000419531	RP4-794H19.2	Ensembl	2273	chr1	+	59250831	59366668		CCAATTCTGATCACTGCTCTTATGGTTTGTAATACATTATTTTGGGTTTGGATGATCCTG
ASHG19A3L0000665	30.235	16.4535	21.1054	13.8165	36.9353	29.1833	38.0752	34.876	17.8118	24.033	4.51147	4.63532	4.04478	4.43389	4.91429	5.14251	4.86556	4.9925	4.35822	4.57182	noncoding	chr13:69265749-69290074+	lincRNA-KLHL1-1	lincRNA	24326	chr13	+	69265749	69290074		AACCATAATGGACTATTATCAGGCATTGATATTTGATTCAGCTTGTCCTGCTGGCTTAGG
ASHG19A3A040875	64.2872	11.2235	60.4491	5	63.8377	5	65.5459	81.9044	38.8474	87.9389	5.54308	4.0551	5.50587	2.49059	5.73466	2.36146	5.69627	6.20097	5.35724	6.40725	noncoding	ENST00000411879	RP1-154K9.2	Ensembl	895	chrX	+	42111711	42558542		CCTTGGAGCAGAAAGTGAAAGTGTTCTGGAGCCAAAAGTAGTAACAAAGATGGAGGGCAA
ASHG19A3A030634	597.048	247.703	593.624	320.787	542.781	376.615	542.331	420.601	416.532	431.284	8.68495	8.80233	8.73068	8.92523	8.95701	8.99777	8.92458	8.46166	8.5998	8.55248	noncoding	ENST00000446115	RP11-439L18.3	Ensembl	783	chr6	-	143288169	143343090		GCAGCAACATCAGAAAGCCCCTCTGCTGTGCTTCAGGATCACTCTTATCACTGCATAAAG
ASHG19A3L0001732	22.8142	19.2134	26.9073	14.2154	26.9093	32.2615	156.665	23.5332	21.8633	17.5077	4.12584	4.87907	4.38141	4.47424	4.43222	5.30095	7.03233	4.42332	4.61399	4.10325	noncoding	chr6:137421307-137441782-	lincRNA-IL20RA	lincRNA	20476	chr6	-	137421307	137441782		AAATTAGCAGAAGATTATGCACGGCCAGCTGTACCATGGAACTGCCCAGGTTTTATACCA
ASHG19A3L0001674	116.069	44.1072	151.543	31.9874	71.078	77.2787	93.7372	105.231	57.2305	92.1484	6.3711	6.19148	6.7841	5.60275	5.89704	6.61673	6.23682	6.55934	5.86742	6.47083	noncoding	chr5:67675269-67719019-	lincRNA-PIK3R1-3	lincRNA	43751	chr5	-	67675269	67719019		AACCTTCCTCCTGGTTGAAGTTAAATGGTGCTTTAGACTCAAGAAGATCTGGGTTTGAAC
ASHG19A3A009609	30.7972	74.7102	25.0524	6.1466	23.3298	11.6125	16.7625	7.44039	16.285	14.9427	4.53618	7.01034	4.28575	3.41714	4.20564	3.72602	3.55937	2.78531	4.24532	3.8673	noncoding	NR_027295	MGC57346	RefSeq_NR	2608	chr17	+	43697980	43715327		TAAGGAAAGTGATGCCAAGTCTTCGAAGCCTCAGTGACAAACGCATAGCAAGAACACATC
ASHG19A3A046506	177.599	43.4852	186.72	72.5192	126.712	89.0408	144.262	139.934	114.812	104.061	6.96202	6.16997	7.08157	6.76578	6.76379	6.83215	6.90747	6.96123	6.81521	6.64587	noncoding	AF083120		misc_RNA	158	chr11	+	62321164	62321291		TACCAAGCTACCCTTACCAAGCTACGGGTGCAGGAAGCCTTTAGATGCCTCGCTCTCCCT
ASHG19A3L0002482	81.1929	114.228	69.8796	56.6772	45.5728	45.0113	64.7713	54.5856	53.8448	54.3129	5.87307	7.66416	5.70522	6.41465	5.22767	5.80532	5.67683	5.63678	5.78724	5.74417	noncoding	AI432427	lincRNA-CA6	lincRNA	619	chr1	+	8906748	9229411		AATGGGTGGTGCCGCAGGAGAACTCATCTCAGTGGATTCTGCATTTGAATATGGAATACA
ASHG19A3A025216	252.581	234.555	233.879	84.3009	106.565	107.192	113.312	159.993	220.922	169.708	7.4539	8.73201	7.39049	6.98426	6.50044	7.10771	6.53646	7.14054	7.71991	7.30921	noncoding	uc003gid.2	BC025734	UCSC_knowngene	2403	chr4	+	4543930	4712662		CTGCATCTTTTTTGTTCTTTCTGCTGTGAAAATAATTTTGTCGGAAAATGTAACCAGTGC
ASHG19A3L0000058	1963.25	12361.2	1798.01	21586.1	7244.68	24354	7051.28	5650.56	6321.24	6294.74	10.4965	13.8104	10.3823	14.6872	12.9473	14.8223	12.9133	12.153	12.4613	12.3027	noncoding	Y00062	lincRNA-ATP6V1G3-2	lincRNA	4597	chr1	+	198284952	198726330	NM_080922,NM_080921,NM_002838,	GCTGTCTTTACATGGGGTTTTCAATTTTGCATGCTCGATTATTCCCTGTACAATATTTAA
ASHG19A3A039081	119.855	23.5226	144.883	58.8699	100.813	84.173	99.5264	65.8274	106.079	77.675	6.41111	5.19758	6.72114	6.4714	6.41774	6.74713	6.32666	5.90238	6.71022	6.23752	noncoding	ENST00000435485	RP11-308N19.1	Ensembl	1686	chr9	+	109040672	109367076		TGTGTCTTAAGCTGGGTCATTGAAGTGGAATGTTTTCACAAGACCTCCTCCACTTGCTAC
ASHG19A3A009370	720.518	257.83	749.285	365.978	593.488	483.314	619.334	614.257	581.133	568.014	8.96453	8.85629	9.05726	9.11501	9.10043	9.36385	9.14209	8.99858	9.07443	8.93188	noncoding	AF086167		misc_RNA	550	chr1	-	200295521	200296221		ATGATTACTGGACTTCTGTGCTGCCCAGTTCCACCACACCCCTACTGTGCCTTTCCTTTT
ASHG19A3L0000958	31.3354	15.034	22.4037	9.89297	21.6109	23.0897	22.462	11.9344	7.85618	21.5314	4.56066	4.492	4.13193	3.99434	4.08716	4.78246	4.03682	3.41235	3.39361	4.42006	noncoding	chr18:38893677-38905677+	lincRNA-PIK3C3-1	lincRNA	12001	chr18	+	38893677	38905677		TATTACTTTCTCCTAAAGAGCCAACACTACCTTTTTGCATATATGGCATTCACTTCTCAT
ASHG19A3A030189	23.7251	25.5014	25.8	27.8892	34.7133	21.2938	27.1779	20.4331	15.4388	20.2441	4.17788	5.32822	4.32261	5.40786	4.82079	4.66022	4.34537	4.21481	4.17946	4.32984	noncoding	ENST00000415381	RP11-301M17.1	Ensembl	517	chr1	+	147718439	147718956		TGTGACCAGCGCGACTCACCGCTCTAATCGCTCCGATTTTCCAAGGCCTTGCTCAGTAGT
ASHG19A3A049789	137.362	68.173	123.981	66.2445	104.013	86.4631	117.688	98.2936	101.742	96.1336	6.59269	6.8679	6.50714	6.63882	6.46477	6.78863	6.59446	6.46341	6.65333	6.53048	noncoding	AK125572		RNAdb	3355	chr13	-	100504863	100609401		ATGACAATGTGTCTGGCAAGTTCTTCCCCTGTGTGACTTGCTCATATTTCAAATAGTGGA
ASHG19A3L0002211	241.064	153.175	247.259	58.1346	109.193	79.4306	94.3179	114.102	216.066	122.295	7.38391	8.10654	7.4668	6.45121	6.53723	6.65696	6.24675	6.68034	7.68964	6.86285	noncoding	AL832443	lincRNA-BNC2-2	lincRNA	2382	chr9	+	15874538	16061659		GGAAAGAATGCATTCACAGAAAGCCAAGGAATGATAACACTAATGCTAATACAATACTAC
ASHG19A3L0000845	18.2446	9.20971	23.6349	10.2373	27.2595	20.9284	32.6237	18.8757	14.0665	22.1331	3.81314	3.74781	4.20476	4.03801	4.44916	4.63065	4.62744	4.09663	4.06362	4.45754	noncoding	BF850330	lincRNA-MESDC2	lincRNA	177	chr15	+	81260381	81260482		ATAAATTTCCATGTACCAGCAAGCAGCATGGTCATATTGCAGTCTCCTGCTAGACCGCTT
ASHG19A3A052798	4142.51	667.784	4209.02	1392.33	2081.69	1834.09	2197.49	2558.18	3090.38	2366.44	11.6336	10.1288	11.6886	10.9781	11.044	11.2482	11.1317	11.0006	11.4345	10.896	noncoding	uc001znn.1	LOC729082	UCSC_knowngene	1379	chr15	+	41576200	41601901		CTGCATTTCCCCTCCATTCTTGAAGCCAATCTTTTTCAAGAAATGACTAAGCAGCACCTG
ASHG19A3L0001037	95.8991	25.2476	89.6553	50.096	71.1566	61.9534	64.8758	68.061	54.7968	60.2831	6.10716	5.31119	6.05595	6.2456	5.89901	6.28304	5.6788	5.94674	5.80922	5.8901	noncoding	chr2:113359154-113374304-	lincRNA-CHCHD5-1	lincRNA	15151	chr2	-	113359154	113374304		TGGTTATACAGTCAAATAATACTCTAGGCAATATCCCCCATGGGATGGTGTTCTCCCCAG
ASHG19A3L0002962	238.434	139.42	222.679	188.702	237.637	208.274	260.131	216.012	252.276	223.092	7.36859	7.96377	7.32131	8.15935	7.72009	8.10794	7.80802	7.5587	7.90538	7.68284	noncoding	AA769057	lincRNA-UBE2G1	lincRNA	456	chr17	-	4298328	4298629		TTAAAGTGCTTAGAATGGGGGTTCTTGCTGCCCCTGAGAGATATCTTCATTTGGGATTGG
ASHG19A3A015206	141495	112323	135498	132108	106656	137623	107929	151514	134164	140428	17.0723	16.97	16.9867	17.0152	16.8038	17.0723	16.841	17.0474	17.0209	16.97	noncoding	ENST00000436229	RP11-185B14.1	Ensembl	259	chr1	+	8891172	8891431	ENST00000471227,	GCATATGTTCGACTGGCTCCTGATTATGATGCTTTGAATGTTGCCGACAAAATTGGGATC
ASHG19A3L0003228	80.6912	16.9226	77.7649	30.3705	113.535	35.712	107.171	83.9802	79.4874	81.8462	5.86549	4.68064	5.86169	5.52891	6.59781	5.4549	6.45121	6.23545	6.31629	6.31228	noncoding	AK289744	lincRNA-SUN2	lincRNA	2725	chr22	-	39131913	39190148	NM_015374,	ATGTAGCATATCATGGGGGACTGGGAAGTTGGGAGAGGTAGGACCTGACTGGTCTTGGCT
ASHG19A3A052698	322.655	167.023	285.432	246.209	275.824	307.36	299.579	197.822	233.472	189.896	7.80305	8.24204	7.67868	8.53662	7.94668	8.69069	8.03256	7.43398	7.79694	7.46381	noncoding	uc001zcp.1	BC043570	UCSC_knowngene	2525	chr15	+	29967193	29971367		ATTACCTGTGCTGTCCCTGCATTCTCAAGCTCCAAATTGTCAACTAAGAAATGGTCACTT
ASHG19A3L0000524	115.983	404.734	110.877	61.8668	231.544	76.3815	213.436	39.8616	81.9292	50.8814	6.37023	9.46448	6.3565	6.54236	7.67844	6.60023	7.50493	5.18968	6.357	5.64882	noncoding	BG898852	lincRNA-RAB3IP	lincRNA	605	chr12	-	70474248	70474753		AGATTTCATTAGGCACACACACACCTACACACATTACAGAAGGAAACTAAAATATTTCAG
ASHG19A3L0000659	77.8093	18.0787	66.2597	29.9307	44.861	60.0312	50.8259	38.9792	53.4983	35.2614	5.81337	4.78258	5.63701	5.50761	5.20697	6.23437	5.31601	5.15446	5.77852	5.13486	noncoding	chr13:58433499-58448524+	lincRNA-DIAPH3	lincRNA	15026	chr13	+	58433499	58448524		GCTCTCATCCTCTGCTGAATAAGGAACAATTCCTTTTAAAGTATTAACTGATAACCACAT
ASHG19A3L0001763	69.2489	19.966	56.7034	29.8094	51.8985	45.4671	44.2493	40.5017	54.4044	32.93	5.64939	4.94273	5.41366	5.50331	5.42684	5.82093	5.0999	5.21327	5.79999	5.03191	noncoding	exon3669-	lincRNA-FRMD1-3	lincRNA	345	chr6	-	168674673	168675017		TGTTCTTGTGCCACGATAGGGGGCTCTTTGATCCACCCCTGGGCATTGTAAAGGGTGGGA
ASHG19A3L0002425	37.1468	33.4476	31.2764	14.1815	21.7352	24.3042	29.0519	19.0818	18.512	25.8389	4.79131	5.75138	4.59273	4.4708	4.09638	4.8674	4.44916	4.11257	4.40456	4.67808	noncoding	chr9:110999314-111011179-	lincRNA-KLF4-5	lincRNA	11866	chr9	-	110999314	111011179		GATGGGGGCAGAGATTCCTTTTACAGAACTCCACAGTAACTTCTCCATATGTCTCAATGG
ASHG19A3A043894	155.911	5	139.761	21.8489	107.775	31.1619	112.832	103.322	59.8036	119.219	6.77109	2.41344	6.67141	5.06555	6.51741	5.24779	6.53032	6.53362	5.92528	6.82931	noncoding	ENST00000399501	RP11-292F22.3	Ensembl	1273	chr10	+	47594378	47595651		TATGTAACACTGGACACTTTGAGGTGGAGATCAATGTCAAGTGGCTCAGTGAGAACCCTT
ASHG19A3L0002796	177.597	70.1448	154.419	90.6185	151.003	122.085	195.903	145.026	147.997	125.928	6.96191	6.91351	6.80935	7.08918	7.03233	7.31056	7.37426	7.00607	7.16516	6.90064	noncoding	BP232819	lincRNA-EPHB1-1	lincRNA	582	chr3	+	134400866	134670682	NM_004441,	CTCGCTTTTCAGGAATTATGGAGCCTGTATGTCTCTTCTTTTCTGTCCGTGTCTTCTTCA
ASHG19A3A026328	65.5295	20.1919	50.1895	22.5454	42.9684	35.2962	45.5597	24.7758	37.4043	28.764	5.57117	4.95921	5.24608	5.10748	5.14326	5.43945	5.14844	4.50251	5.30869	4.83372	noncoding	ENST00000515830	RP11-753I4.2	Ensembl	1273	chr4	+	176496018	176497291		TTACAGTTGTGTAAAAAAGATTCACGTGGTTTGGCGAACTGCACTCTGAAACCTGGGGCT
ASHG19A3A010086	60.7869	27.6162	82.6106	29.3244	55.5867	54.5431	55.1313	84.3459	70.808	90.4805	5.46587	5.4538	5.94483	5.48002	5.52834	6.09382	5.43151	6.24358	6.1566	6.44597	noncoding	NR_027022	LOC127841	RefSeq_NR	1290	chr1	-	204337557	204338847		TTCCTTGCTCACACTGAGATTCTGTGATTCTCCTCTGAGCATTTCCATGGATAATTTTTT
ASHG19A3L0002911	64.0768	14.957	58.6912	18.7763	42.4723	28.3067	41.1492	18.562	21.401	25.4769	5.53831	4.48262	5.46359	4.86173	5.12609	5.0987	4.98104	4.07575	4.5867	4.65803	noncoding	W87727	lincRNA-LTA4H	lincRNA	280	chr12	-	96556590	96556861		GTGAGAACCAAATTCCTTACTAGTCCTACCACCTGAGCTTCAAGGATTGTGGATATCCAG
ASHG19A3L0000017	418.331	115.772	384.824	189.96	284.172	272.639	324.702	195.707	272.859	171.426	8.16258	7.6842	8.09346	8.16857	8.00047	8.50737	8.15464	7.41766	8.00833	7.32326	noncoding	CR738423	lincRNA-CTTNBP2NL-1	lincRNA	700	chr1	+	112548412	112550748		ACCCAGGCCTTCAACTCCTAGCTACGGCCCCTTCCTGGAAAAATATCTGTTAGATTAAAA
ASHG19A3A022462	27.2443	5	20.4697	27.9402	21.4472	18.2543	15.9632	42.5253	22.7234	28.6221	4.36776	2.41344	4.00059	5.41159	4.07499	4.42387	3.47037	5.28325	4.66417	4.82781	noncoding	ENST00000426017	RP11-191G24.1	Ensembl	362	chr1	+	51984054	52027301		CAGCAGAAGCAGCGTAAAGTATTGGAACTTTGAATCTGACATCAGAAAGACCTGCACTCA
ASHG19A3A022766	446.528	304.66	425.471	246.32	422.441	365.038	466.867	413.329	461.814	409.768	8.25851	9.08376	8.23958	8.53751	8.58677	8.9543	8.70917	8.43646	8.7472	8.47982	noncoding	ENST00000481312	CTD-2230D16.1	Ensembl	1970	chr3	+	64670803	64997143	uc003dml.2,	GATTTGTATATTTTCGCTTTCTCCTCAAGTAACACCTGGACCTGCTCCTTTCCCTTCAAA
ASHG19A3L0001575	96.5858	36.9	92.4827	12.7707	75.1219	13.4452	116.94	28.3165	8.75432	40.6367	6.11874	5.90672	6.09863	4.32284	5.98105	3.95465	6.58531	4.69739	3.5054	5.3331	noncoding	exon3075-	lincRNA-ZNF608-1	lincRNA	377	chr5	-	124747088	124747464		AGTTTCTATTCTGAATTTCGTATGGTTCACAGACAAGTTGCAACAGACCAAAGGAAAAAA
ASHG19A3A053272	92.8505	68.2325	102.494	121.711	90.7459	113.144	97.9024	82.3883	92.6341	71.6724	6.06017	6.86947	6.24426	7.51224	6.25958	7.1881	6.30291	6.20891	6.52775	6.12691	noncoding	ENST00000423422	RP11-336K24.4	Ensembl	420	chr1	-	155955165	155976861		TGTCATCCATCTGCTGGCCCTTTGGACCACTCGGCCACTGGCATGCTTTCCAAGTCTGTA
ASHG19A3A014896	29592.9	45432.7	28608.4	47407.6	34435	51595.6	32130.8	77619.3	54876.9	74487.8	14.6872	15.6831	14.6397	15.7006	15.2106	15.7582	15.1499	15.9823	15.6637	15.9107	noncoding	ENST00000415349	AC125238.4	Ensembl	1299	chr2	-	204629017	204630316	ENST00000402024,	CCAACAGTGGATGGCAAAGTGGTGTCTGAGACCAATGACACCAAAGTTCTGAGACATTAA
ASHG19A3A030476	52.5577	62.6492	37.1687	37.139	52.7743	50.466	60.4215	37.9376	45.0621	42.4896	5.26077	6.74386	4.82364	5.81476	5.454	5.97574	5.57296	5.11681	5.55532	5.39624	noncoding	ENST00000439075	RP11-510H23.1	Ensembl	4507	chr6	-	125230238	125284185	NR_026876,	TGTGTGCATGAAATTCTACAGGCATATGGGGTCGTGATCTGCTAATCTCCAGTTATTATA
ASHG19A3L0001378	600.179	513.46	648.985	287.686	381.298	324.612	344.544	394.15	500.647	468.036	8.69481	9.77393	8.85838	8.76714	8.43427	8.77254	8.24724	8.38706	8.85629	8.66903	noncoding	AJ493605	lincRNA-C3orf35	lincRNA	981	chr3	+	37427759	37459039	NM_178342,	AAGGTGATTGCATGCTGGTGTCTTTAGCTAAAAATAAAGTTAATGTCTTTGGGGCAATCA
ASHG19A3L0001033	39.5667	19.2442	28.8117	15.6137	25.4726	27.0672	35.3217	9.72122	14.5128	27.4044	4.87907	4.88227	4.47373	4.60352	4.34723	5.03042	4.75256	3.10365	4.10083	4.76349	noncoding	chr2:107718693-107737818+	lincRNA-RGPD4-2	lincRNA	19126	chr2	+	107718693	107737818		AATACAATGTTGATTCTGTTACTATGCTTGACATTGCCTTTTCACTACCCAGCTTTTCTA
ASHG19A3L0000165	128.07	98.5436	109.736	73.4925	69.7837	79.4334	73.209	54.3897	70.0239	67.4427	6.50302	7.4347	6.3415	6.78848	5.86808	6.65721	5.86128	5.63134	6.14054	6.0462	noncoding	DN918054	lincRNA-PDE4B	lincRNA	400	chr1	-	66890612	67423817		TCATCTGATGTTGCTGAACCTCCTGGACTTGAAGATTCAACAGATGGCTCCGCCATATTT
ASHG19A3A034138	58.7652	39.0886	68.9677	23.7358	36.9062	25.5614	44.3299	33.9155	17.7034	30.6045	5.41851	5.99494	5.68511	5.17531	4.91275	4.94514	5.1031	4.9537	4.35089	4.92506	noncoding	G36719		misc_RNA	454	chr7	+	30554993	30555447		AACCTGCTAGATCCCACAGCCAACCTTAATAGTCACTTTTGAAAAGTCCTGGAAATACAA
ASHG19A3A030882	479.32	692.486	472.186	268.944	414.478	333.665	383.873	509.275	519.827	553.885	8.37077	10.1774	8.40075	8.66767	8.55736	8.8209	8.40865	8.72616	8.91321	8.8931	noncoding	uc003mts.1	AK023629	UCSC_knowngene	2287	chr6	+	2246031	2284008		AATTCTCGGGCTGTGCTGGGATGGAGATTAGAGGCCAAATAAAAACCTCTGGTAAGTAGT
ASHG19A3A024075	156.328	73.1904	146.281	89.8144	137.553	117.417	145.899	97.0529	141.192	94.6852	6.77539	6.97772	6.73529	7.0758	6.89044	7.24894	6.92557	6.44597	7.09652	6.50919	noncoding	ENST00000515436	RP11-617D20.1	Ensembl	513	chr4	-	38619907	38621217		TTCTGCCAGTTCCTTGCTCCATAACCCCTAGAAAATTACTTCTGTCTGAGCCTTGGGATT
ASHG19A3A048479	87.5863	28.7709	74.1846	5	29.9187	5	35.8181	15.9498	108.184	18.3149	5.9764	5.52291	5.79091	2.49059	4.59384	2.36146	4.77475	3.8531	6.73583	4.17471	noncoding	ENST00000500076	AC010198.2	Ensembl	1551	chr12	+	30908007	30933672		TACCTGTTAGAAAGCAATGTGCTTGATACTAGATACTGCCTGTTAAATGTGTTACATGAA
ASHG19A3A022958	69.0962	38.2024	86.9195	53.297	113.101	71.4764	96.1257	65.3373	62.0539	64.9587	5.64694	5.95893	6.01495	6.33194	6.59112	6.49876	6.27474	5.88905	5.97787	5.99191	noncoding	ENST00000465177	MT-ND1	Ensembl	898	chr3	+	106619914	106620812		TAGTGCTTTGCAGATGACACATCTCTATGCCTGTCCTAATATCTAGTACCCCACCTCGAA
ASHG19A3A030728	816.739	51.0099	877.358	305.082	429.799	241.905	391.04	802.2	299.396	917.059	9.15035	6.42257	9.29689	8.85342	8.60916	8.32697	8.43803	9.3632	8.14267	9.56927	noncoding	AK124909		misc_RNA	4625	chr6	-	154718118	154722738		GCCAACATAAAATACAAAGCCAGGGTATAAGACTTCATGTAGGTGGTAATTTAAACTAAC
ASHG19A3L0003268	60.1255	23.7154	59.8816	13.2501	34.5829	8.12894	35.536	28.1983	8.27446	27.7961	5.44963	5.21194	5.49212	4.37219	4.8134	3.17612	4.76171	4.69212	3.44892	4.78492	noncoding	chr16:15507881-15517161-	lincRNA-MPV17L	lincRNA	9281	chr16	-	15507881	15517161		TGTCATAAAAAGCACGCTGTGGACCATTAGTTTGCAACTGCCAACCTAAAATATCATAGA
ASHG19A3A023423	56.9577	24.7146	65.9595	28.3626	43.9149	24.5044	60.5909	34.1083	35.4025	40.6568	5.37744	5.27791	5.63082	5.43081	5.17531	4.88034	5.57581	4.96011	5.2379	5.33392	noncoding	ENST00000470024	RP11-451G4.3	Ensembl	444	chr3	+	155008976	155011965		ACCATGGGTCTTTTACTGTTATGTGACCTTTGGCAATTCTGGGCTTGAACTTTCCTACTG
ASHG19A3L0002441	58.2244	42.8836	45.0786	46.1169	78.8419	39.0537	90.798	43.0222	36.0896	48.5037	5.40633	6.14713	5.09809	6.1212	6.05595	5.58776	6.1949	5.30357	5.26455	5.57884	noncoding	chr9:26772419-26808763-	lincRNA-TUSC1	lincRNA	36345	chr9	-	26772419	26808763		AGTGATACCTAAATTTAACTCCAAGGCCTGTAAGACACCCATAAGCCATCCATCCATTCA
ASHG19A3A032333	39.2871	207.929	60.8124	19.7557	34.115	14.637	36.8579	94.4777	53.0941	52.4488	4.87008	8.56375	5.5153	4.93175	4.79367	4.08443	4.82079	6.40641	5.7684	5.69404	noncoding	ENST00000439207	RP11-568A7.2	Ensembl	205	chr6	+	167655378	167659404		AAGAAAGAAAAGGCAAGAACGTCAGCGATGGCTCCACTGACTGATTAAGGCAAAGGAAGT
ASHG19A3L0002633	45.4559	20.6731	43.0072	20.5226	44.9902	34.0482	53.6253	46.2978	47.9569	49.2031	5.06596	4.99742	5.0279	4.9806	5.21168	5.38062	5.39537	5.40467	5.63425	5.59989	noncoding	CB241183	lincRNA-POLD3	lincRNA	724	chr11	-	74357973	74358680		GAAAATGGTTCTGCCTTCCGTAAATCCCATTCCAGGATAGAACTTTAAAAAGTACTATAC
ASHG19A3A038207	42.365	19.6195	41.2505	12.2204	41.9963	31.8885	37.4199	37.7097	23.5207	32.4243	4.97271	4.9148	4.97218	4.26564	5.10889	5.28239	4.84045	5.10559	4.70916	5.01168	noncoding	BC009060		misc_RNA	1247	chr9	-	138999696	139000927		AAGTTCATCTCAGGTTTAATGGGGGCACTGCTGCCTCAGAAGCCAGGCAGTGGGTGGTGA
ASHG19A3A033628	5660.22	2618.72	5442.45	1738.37	2733.49	1705.6	2605.74	4693.26	4029.27	5075.98	12.1368	11.8714	12.0991	11.2749	11.4593	11.1424	11.3852	11.8782	11.8074	11.9806	noncoding	uc003vwb.1	AK098095	UCSC_knowngene	2750	chr7	-	140419137	140421887		CTGCTCAGGTCCCTTCATTTGTACTTTGGAGTTTTTCTCATGTAAATTTGTATAACAGAA
ASHG19A3L0002887	45.8967	30.3931	42.208	19.5749	59.4906	28.4038	38.369	15.5251	9.54833	21.1051	5.08046	5.60548	5.00148	4.91789	5.63082	5.10348	4.87714	3.81005	3.6058	4.39103	noncoding	AW451816	lincRNA-ANAPC16	lincRNA	537	chr10	-	74008147	74008659		TAATATGTTGTCCCACCGAGCTATTTTTATTGAATGGGAAAACCTCGTGCCGAATTCTTG
ASHG19A3L0002914	302.506	44.4268	299.597	103.155	208.073	134.926	301.293	185.161	223.699	170.574	7.71021	6.20284	7.745	7.27778	7.51914	7.4628	8.04192	7.34222	7.73879	7.31589	noncoding	AI859713	lincRNA-NUDT4-2	lincRNA	489	chr12	+	93382371	93382860		CCTGAGATCATATTATTTTCCTTTAAGGATTTGCTTCATCCCAGGTGTTCATCTAATCCT
ASHG19A3L0000836	310.31	209.631	351.679	299.58	291.613	349.637	281.17	294.231	254.53	257.374	7.74712	8.57308	7.96284	8.82661	8.03744	8.8931	7.93398	7.98265	7.91751	7.86552	noncoding	Z41842	lincRNA-RASGRF1-2	lincRNA	336	chr15	-	79413452	79413788		AGTAGGGTCCTCCCCAGCCTTAGAGACCTTTCCAGTCAAGACCACCATGTACAGTGATTC
ASHG19A3A035662	66.7599	35.4432	61.2434	36.3719	76.5682	57.4662	95.9741	54.1026	38.9841	60.7336	5.59685	5.84601	5.52503	5.78689	6.00852	6.16997	6.27145	5.6244	5.36168	5.89995	noncoding	ENST00000506121	C8orf75	Ensembl	1301	chr8	-	29578777	29583939	NR_026765,	TTCAGGATTGCAAGATTTCAGCTACTGTCTCTCCTCGGAGCAGGATTCCATCTTTTCCAT
ASHG19A3L0000128	894.355	59.862	849.623	147.229	539.992	169.567	560.638	3811	3960.51	3579.42	9.28202	6.67332	9.25142	7.79091	8.94866	7.79664	8.97787	11.5755	11.7838	11.5051	noncoding	chr1:39116163-39128263+	lincRNA-RRAGC-1	lincRNA	12101	chr1	+	39116163	39128263		GGTAAAAAGATGCCTCAAGGAACATCTACCGATCCCCTCTAGAACACTGTTTTGAGAAGG
ASHG19A3L0000765	12956.6	1164.26	12072.7	2527.56	4788.48	2684.74	5037.26	8512.6	6090.83	7936.56	13.407	10.8249	13.3116	11.7843	12.3226	11.7703	12.4087	12.7428	12.3993	12.6321	noncoding	AI734132	lincRNA-RGS6-1	lincRNA	438	chr14	-	73058669	73059107		ATTCATCTTTGTCTTGGACATTTTGGATGACTCTCCCCTCCTGGGACTAGAGACAAACTG
ASHG19A3L0003330	38.8604	28.7251	39.5496	12.3257	47.3614	26.2107	40.8572	20.1372	14.088	27.0796	4.85267	5.52012	4.91344	4.27609	5.28595	4.98301	4.96873	4.19062	4.06575	4.74665	noncoding	CD515754	lincRNA-SRSF3	lincRNA	957	chr6	-	36601759	36602714		GAAAAACTGGGCCAACAGTTAAACCACACAAACAAAAGAGCCACAGCTCCACACAGAACT
ASHG19A3A012638	62.9875	53.9505	59.8976	45.504	72.8831	54.8583	90.3126	57.6952	36.1435	50.9489	5.51574	6.50919	5.49249	6.10538	5.9355	6.10273	6.18506	5.71848	5.26587	5.65099	noncoding	ENST00000317122	RP11-169K16.9	Ensembl	2468	chr1	-	16160973	16174642	NR_024279,	GGGCGTCTTTCACTAATTTTTCCTAGGTTTTCTCTTCTATCGGGCTCTGTGGTCCTTTCA
ASHG19A3L0001135	130.119	63.6253	127.183	57.2679	133.381	100.178	124.517	363.853	124.227	95.6815	6.52293	6.76578	6.543	6.42865	6.84331	7.00129	6.67956	8.27717	6.91747	6.52484	noncoding	chr2:19979944-19990294-	lincRNA-OSR1-1	lincRNA	10351	chr2	-	19979944	19990294		TCTTGTGTTTGTGATCAGCACTTCCAATCCTCTTTGCCCTGAGTAGTATTTGATTGTAGA
ASHG19A3A041679	567.69	196.049	581.742	90.1502	601.717	106.012	579.88	288.553	223.148	308.452	8.6156	8.48299	8.70271	7.08059	9.12744	7.09323	9.0346	7.96152	7.73547	8.1016	noncoding	U66048		NRED	2959	chrX	+	149128983	149131935		AAGAAGTGTACTCACACTGCCCCAACACCAGTGAGTGGAAATATTTATAGGTCTCTCATT
ASHG19A3A020412	54.8459	58.357	56.823	22.8767	57.9817	40.5467	72.5782	35.9783	56.9712	46.954	5.32247	6.6342	5.41733	5.12561	5.59177	5.64743	5.84962	5.03768	5.86102	5.53435	noncoding	ENST00000428151	RP5-884C9.2	Ensembl	573	chr1	+	38513096	38584697		CAGCCAGCCTTAAGGAGTGGACATCCTGCCTGGTGAAACTGAACAAGACACCTACCGCAT
ASHG19A3A025419	34.6901	14.0207	81.3424	24.5688	39.2647	37.1104	55.0959	32.9033	27.252	37.765	4.69889	4.38594	5.92456	5.22428	5.00777	5.51459	5.43081	4.90908	4.89725	5.22988	noncoding	ENST00000503465	RP11-83C7.1	Ensembl	500	chr4	+	38368534	38387380		AGTAATATGGCTCAAGATTTTTGAACTGCCCAGGCTCTACTCAGGCTCTTGGACATCTTG
ASHG19A3A024204	346.34	61.1899	335.336	112.234	194.501	115.389	188.875	176.213	205.298	156.094	7.90182	6.7088	7.89954	7.39654	7.41559	7.22022	7.3179	7.27435	7.61898	7.19426	noncoding	CR604878		NRED	1220	chr4	-	56814122	56815341		ATATTAATCCAGGGCTGACACCACTTGAAGATAAGCCCGTTCCTCTCTCTGGTATATTCT
ASHG19A3A023943	36.0362	24.2426	42.8774	27.5274	51.0466	37.3966	46.4197	35.0655	33.0946	38.1342	4.75029	5.24608	5.02333	5.38698	5.40031	5.5248	5.17609	4.99974	5.1492	5.24217	noncoding	ENST00000511169	AC006499.7	Ensembl	607	chr4	-	10168782	10169389		TATACAATCGTGGTGACAACTTTCACCTCAGACTTTGCTGGCCTTGTGGGGATAGAATCA
ASHG19A3A038206	723.241	437.988	702.979	361.976	647.72	551.913	639.158	598.395	608.436	515.641	8.96876	9.56751	8.96979	9.09934	9.23726	9.56639	9.19759	8.96234	9.13606	8.79862	noncoding	HIT000086764		H-invDB	724	chr9	-	138999587	139000884		TTTCAAATTGTGCTGTGATAACCCTGGCTGTCTTCCTGCTCCCATAGTGGATAAAAGCGT
ASHG19A3L0002274	280.082	171.118	249.842	171.538	257.126	234.213	262.461	174.937	188.207	176.093	7.59797	8.2775	7.48297	8.02128	7.83995	8.28054	7.82137	7.26524	7.49404	7.36375	noncoding	AW391396	lincRNA-ATP11C-2	lincRNA	766	chrX	-	138516716	139115600		TGCTGTAGTCCACTATAATTTCCAAAATCATTATAGTTCCCACCACCACCATAGTTACCA
ASHG19A3L0002632	47.9773	59.2903	55.272	43.8031	71.9512	66.2001	81.3316	57.7223	63.2275	45.5167	5.1388	6.65933	5.37735	6.04988	5.91408	6.38442	6.02535	5.71934	6.00395	5.49221	noncoding	chr11:79223852-79229652+	lincRNA-FAM181B	lincRNA	5801	chr11	+	79223852	79229652		TAGGTGTTTGTGACTCAGGGAGTGGGTATAAGGTGTCCCTTTCTGGGATGTTTTCTTTTC
ASHG19A3L0000291	1630.08	328.298	1378.41	696.473	944.56	758.013	974.341	1168.62	974.999	919.222	10.1834	9.18789	9.98144	10.0235	9.81253	10.0244	9.85333	9.86029	9.8095	9.57363	noncoding	AK296262	lincRNA-PTEN-1	lincRNA	1121	chr10	-	89892056	90343015		AGTCTTCATATTTTGAGCCTGTCGTTCCTCTCATATGTCCCACTCCCTTTTCATACTGTA
ASHG19A3L0003103	31.2137	12.6602	24.5521	18.0573	21.096	19.2222	44.7845	17.4317	22.2286	20.494	4.55589	4.22473	4.25879	4.80528	4.0454	4.50523	5.12084	3.98427	4.63739	4.3492	noncoding	BG925420	lincRNA-PIK3R1-1	lincRNA	694	chr5	-	68023867	68024476		TCTAGGGTCTCTCATCTGTGGTCTCTAATTTATTGAGGCCCAATGAATCTGCCTAAAGAC
ASHG19A3L0001000	58.731	53.3386	62.1728	21.004	31.3499	10.5688	24.7089	33.2534	31.9947	60.903	5.41804	6.48993	5.54537	5.01223	4.66184	3.57866	4.19651	4.92487	5.10407	5.90376	noncoding	BX091014	lincRNA-C18orf62-2	lincRNA	488	chr18	+	73034901	73035515		ATACTGTGGTGGTGTTATGGCAAGTTTCACTTAATTGCTTTAACAATGATGCTCACCATA
ASHG19A3A036817	129.98	67.9364	117.591	37.6764	143.709	66.2827	138.566	241.393	149.065	259.613	6.52156	6.86367	6.43603	5.83322	6.95912	6.38706	6.84226	7.7062	7.17568	7.87805	noncoding	uc003ykw.1	CR608006	UCSC_knowngene	2774	chr8	+	103819049	103822203		ATTCTGTGACGTGTACCCAGTATTTATTGGAGGGTATTTCCTAGCAAGAAAATGAGGGCG
ASHG19A3L0000050	59.5232	18.3257	52.4745	15.7995	13.5767	25.4877	16.2683	26.4755	38.6014	30.3788	5.4363	4.80642	5.3075	4.62103	3.33202	4.94008	3.5054	4.59936	5.34833	4.91501	noncoding	BG679513	lincRNA-KCNT2-2	lincRNA	868	chr1	+	193254821	193255677		GTTGATGGTGTTGAACTTTAATCTCAGGATTAATAACTGTTAAATAGAAGCGTGGCATGA
ASHG19A3L0000483	47.6309	23.2979	41.649	32.7925	34.2299	31.1065	41.4334	31.2929	20.4077	29.9623	5.1285	5.18288	4.98416	5.63997	4.79809	5.24391	4.99153	4.84072	4.52496	4.89278	noncoding	BQ447228	lincRNA-ALG10-1	lincRNA	403	chr12	-	38450353	38450755		TTTTACTTTACTTTCTTTCTTCCTTTGTTGAGCTTGAGTAGGGGGTACAGGGGTGAGGGT
ASHG19A3A043752	49.4924	24.0329	48.354	38.4706	48.8383	37.1528	58.6762	41.6985	35.096	48.1749	5.18127	5.23263	5.19631	5.86582	5.33623	5.51663	5.52899	5.2551	5.22687	5.5678	noncoding	ENST00000413405	RP11-534G20.3	Ensembl	767	chr10	+	29698467	29776674	uc001iuq.1,	TTCCCAAATGTCACCCACTTCTCAGGACCATTATCAGTGTCATGTGCGTGGGTTAATGAA
ASHG19A3A013635	1000.52	188.438	1134.19	151.749	346.158	181.341	317.855	753.019	292.499	721.929	9.45367	8.42157	9.68206	7.83488	8.28923	7.89759	8.12591	9.26649	8.10958	9.25071	noncoding	ENST00000418851	AC008280.1	Ensembl	412	chr2	-	54256688	54257819		GAAAAAGAAGGAAGCCAAAGAGAAAGTTACCTGGATTCAACTGAAGCACCAGTCAGCTCC
ASHG19A3L0001330	136.55	30.659	170.156	64.7947	82.5617	55.2461	80.3422	60.9358	211.419	60.0549	6.58432	5.61789	6.94912	6.60985	6.12226	6.11242	6.00692	5.791	7.66047	5.88514	noncoding	AA420793	lincRNA-RAP2B-1	lincRNA	359	chr3	+	152716537	152716874		CCACCTCTAGCATTTATTTAATGTGACATTTAAATCTTTTGTGCTTCAGTTTCCTGACAC
ASHG19A3L0003293	148.457	593.198	138.322	174.55	293.7	156.824	248.867	498.062	982.687	423.143	6.70203	9.96263	6.65745	8.04215	8.04663	7.68206	7.73969	8.69444	9.81802	8.52236	noncoding	AK123068	lincRNA-KALRN	lincRNA	2096	chr3	+	123752541	123883532	NR_028136,	GGAGAAAGATGTGGGTCTACATTTTGAAATATATGCCTTGAACAAGAATTATGCACCTAT
ASHG19A3L0001866	1397.43	201.711	1328.38	537.762	878.371	641.675	922.429	828.715	849.234	678.036	9.96295	8.52282	9.93403	9.65772	9.69517	9.77582	9.76706	9.40864	9.61264	9.17116	noncoding	chr7:1348449-1366599+	lincRNA-MICALL2	lincRNA	18151	chr7	+	1348449	1366599		TTATATTGAAGTATTATTATTATTCGATGTCTGTCCCCACACTCCTAGCCAGCCTCCACC
ASHG19A3A035125	277.298	344.752	235.545	73.8616	162.445	120.927	188.506	186.107	128.336	168.505	7.58259	9.25933	7.40176	6.79531	7.14681	7.29612	7.31464	7.34971	6.96285	7.29957	noncoding	ENST00000440744	AC024084.1	Ensembl	457	chr7	+	135710508	135769416		ACATCTCCATTTTCACATAAGCTCCCCAACTCTCAAGAAGACATGTCAAACTTCAAAGAA
ASHG19A3A046467	5148.92	1644.58	5068.99	2111.03	3466.65	2096.83	3247.95	5992.53	5128.88	6056.67	11.9873	11.2676	11.99	11.5348	11.8244	11.418	11.7381	12.2342	12.1514	12.2491	noncoding	ENST00000427762	RP4-592A1.2	Ensembl	690	chr1	-	59096512	59097202	NM_013411,NM_001625,	ATCAGATGATAATGAAAAGGCCTTGAAAATCTGCCGGCAAGCCTACCACACTCAAACCAC
ASHG19A3A031214	94.5025	28.4371	93.7129	60.5868	76.6137	61.2881	80.2102	73.8606	62.6375	68.1149	6.08393	5.50097	6.12052	6.50845	6.00927	6.26766	6.00356	6.05342	5.99005	6.05975	noncoding	ENST00000435408	HCG9P5	Ensembl	225	chr6	+	29716065	29716290		AGAGAAGTCGCAGGAAGAATCCTCTGCCCGGAGCCTGCAGACTCCAACCCCTCAGCGTGA
ASHG19A3A034710	366.099	186.321	352.937	157.983	316.591	216.555	391.056	280.067	322.962	253.184	7.97994	8.4053	7.9684	7.89797	8.15912	8.16916	8.43838	7.91901	8.25011	7.84647	noncoding	ENST00000435695	AC002454.1	Ensembl	432	chr7	+	92465796	92546501		ATTAAAACCCCTGAAAGCTGCCACACCGTGAAAACAAGGCCTCCTTCACATTAAAGGCAA
ASHG19A3L0000789	54.8352	44.8103	44.5788	27.4979	51.1957	40.8994	62.4936	40.6279	44.6834	36.265	5.32227	6.21812	5.0802	5.38471	5.40479	5.6613	5.61826	5.21779	5.54426	5.17225	noncoding	chr14:94335247-94345947+	lincRNA-FAM181A	lincRNA	10701	chr14	+	94335247	94345947		TAAGACATATCCCATCTAGTTGCTTGTCCCTATTTCTGTGGTGAGGAAGGTCCTCTATGG
ASHG19A3L0002573	415.259	94.1927	388.379	178.253	316.376	219.082	346.57	354.499	357.408	262.814	8.15319	7.36684	8.10366	8.07274	8.15804	8.18887	8.25524	8.2386	8.38311	7.89287	noncoding	DB299428	lincRNA-PAIP2B	lincRNA	543	chr2	-	71534130	71534673		TAAAATACCATTATAATGAGCAGCTGCTATTTTTGCCTTCCCAGCGTTCATCCCCTCTTC
ASHG19A3L0001479	1973.57	554.505	1844.01	3678.07	1527.84	4308.74	1514.23	2328.72	1876.55	1880.86	10.5064	9.87763	10.4232	12.2935	10.548	12.4286	10.5348	10.872	10.7128	10.5649	noncoding	chr4:25089927-25101952+	lincRNA-SEPSECS-1	lincRNA	12026	chr4	+	25089927	25101952		TTTACTCATGAAAAAGAAAACAGTGAAGGCCCCCTCCTCATGGCTTTCTTCCAACAAACT
ASHG19A3L0000634	300.215	40.9983	285.91	84.6802	208.419	79.8536	190.551	122.691	113.759	128.948	7.70041	6.07322	7.68058	6.98961	7.52148	6.66661	7.33171	6.77855	6.80436	6.93333	noncoding	CR590107	lincRNA-NUDT15-2	lincRNA	950	chr13	-	48627461	48669198	NM_014166,	GTCCTGTCTAGGGAACTTATAGAAATGCTGGCAATTTCAAGAAACCAAAAGTTGTTACAG
ASHG19A3L0000026	31.3266	19.0553	31.5067	48.3455	43.0543	63.4715	41.0625	19.243	24.8038	29.2466	4.56021	4.86791	4.6018	6.19045	5.14594	6.32226	4.9783	4.12418	4.77616	4.85622	noncoding	chr1:157374626-157390451-	lincRNA-ETV3-1	lincRNA	15826	chr1	-	157374626	157390451		TTAAATAGTGTGTATCCTCCAGACAGTCATCTGTGTACCCACAAATACCACAGACCCTGT
ASHG19A3L0001452	201.837	47.8109	190.437	95.0115	128.83	88.0713	134.677	131.807	98.0055	115.421	7.13707	6.31831	7.10786	7.15638	6.78758	6.81747	6.79681	6.87678	6.6021	6.78726	noncoding	BG677629	lincRNA-ARSJ-2	lincRNA	928	chr4	-	115399874	115400748		AATATTTAGCCCGTGTGCTTCTCCCGAAAGCCCCATTTGGCTTTCCCTTCTTATCTAATT
ASHG19A3L0000695	140.43	11.6026	29.9564	19.2587	14.2189	18.669	32.3117	24.8056	21.835	21.9835	6.62244	4.10374	4.5308	4.89679	3.4141	4.45869	4.61168	4.50376	4.61256	4.44835	noncoding	BF341729	lincRNA-SOX21-2	lincRNA	936	chr13	+	95301173	95301871		AAACGAGACAGACGAAAACAACCGACAACCCGCAGCGACAAGAACACAACAAAAACACAA
ASHG19A3A034250	31.3393	22.0074	27.8333	18.5891	24.435	31.9592	33.7769	21.7137	23.6773	20.753	4.56079	5.09226	4.429	4.84653	4.28294	5.28556	4.68101	4.3069	4.71767	4.36603	noncoding	ENST00000436045	FMO7P	Ensembl	768	chr1	+	166443981	166450802		AAAGATGTGCAGTATGAGGAAGCATCCTGGTTTCTCTTGCACTGGCCAATGGAACATTGT
ASHG19A3L0002790	32.8061	9.60226	29.5368	5	21.1453	14.831	30.8235	13.5929	18.4094	15.6613	4.62503	3.80849	4.50982	2.49059	4.04952	4.10467	4.54059	3.60749	4.39816	3.94118	noncoding	chr3:140731115-140739635+	lincRNA-SPSB4-1	lincRNA	8521	chr3	+	140731115	140739635		TTTTTATCCCAAGCCTGTGAACCCTGTAATTTCTTTTAACAGGTGGCATGCGCCACAGTG
ASHG19A3A015714	95.7558	36.5281	106.574	57.8109	78.4425	96.8484	101.433	84.1795	82.1901	73.0975	6.1047	5.89031	6.30047	6.44233	6.04877	6.9524	6.36183	6.23965	6.36213	6.15495	noncoding	ENST00000416845	AC093159.1	Ensembl	424	chr2	+	62690261	62691205		ACAAGAGGTGCCATGAGACAGTATATAGTTCATTTCCCCACCGCAAGAGTAAAGGGCTTA
ASHG19A3A024579	6.20766	22.0968	12.6371	23.1121	22.5061	26.5769	20.5622	12.2416	18.2995	21.8081	2.58656	5.0987	3.31589	5.13859	4.15249	5.0043	3.89452	3.45421	4.3925	4.43667	noncoding	ENST00000513220	RP11-710F7.3	Ensembl	3526	chr4	-	106924473	106943635		TGTGAAAACAGAGGCAGAGATTAAAGTGCAGTGACCTCAAGTCCAAGAGTGCCGAAAAAG
ASHG19A3L0002160	47.8707	17.4959	32.9211	17.7548	34.3731	22.4342	20.7288	29.0427	23.3417	25.3848	5.13581	4.73515	4.65933	4.7811	4.80453	4.73953	3.90834	4.73453	4.6996	4.65195	noncoding	EB387271	lincRNA-TMEM64-1	lincRNA	847	chr8	+	91317897	91318744		CTTTCCCAAGTCTTCTCCATGTAATGTAAATTGCATTCCACTGAATTTAGCCTAAAAAAC
ASHG19A3L0003340	23.4266	20.1131	26.4941	5	34.9547	13.0494	23.0193	17.004	13.569	16.8327	4.16228	4.9537	4.35899	2.49059	4.83026	3.9071	4.07774	3.94574	4.02102	4.04325	noncoding	chr19:6516276-6522541-	lincRNA-TUBB4	lincRNA	6266	chr19	-	6516276	6522541		TCAGCCTGGATGATCACCAGCACCAACGTGGCTTTGGCTCGCGGGTTCAAGAGAAAGATG
ASHG19A3L0000628	30.9762	22.4766	90.8533	46.3979	38.1532	26.5041	36.1878	42.2376	28.212	29.6528	4.54543	5.12397	6.07448	6.13229	4.96492	5.001	4.78985	5.27411	4.94083	4.87661	noncoding	BM926136	lincRNA-SERP2-2	lincRNA	1101	chr13	+	44647904	44648265		AAATAATTTAACAAATTGGGGCCCCCTTTCCTTTAAAAGGGGCAAACTTTCCTTGGGGGG
ASHG19A3L0002508	668.889	132.114	628.98	37.7919	337.353	53.9572	316.794	506.721	308.786	523.271	8.86262	7.87726	8.81817	5.83732	8.24849	6.07624	8.12206	8.718	8.18636	8.81625	noncoding	CN413083	lincRNA-UFC1	lincRNA	687	chr1	+	161106389	161107075		TTTTGTAAAACCTCCCAGGATGATAGTAAGAGTTGGCACAAAAAGAGGTTAATAGGTGCT
ASHG19A3L0000387	172.498	59.2811	150.072	58.7509	98.476	70.205	101.159	91.2614	134.57	73.5388	6.92118	6.65892	6.77125	6.46777	6.37999	6.47243	6.35679	6.3556	7.02796	6.16263	noncoding	chr11:44720724-44741649+	lincRNA-TSPAN18	lincRNA	20926	chr11	+	44720724	44741649		GTTTGCCTTCCCATTTCTTTTCTTTTCATCCAAGTGCAGAGTAGTGGATGGACATAGGGG
ASHG19A3A013540	140815	104389	140439	126088	112867	116837	106399	133887	133056	129516	17.0646	16.8533	17.0574	16.9563	16.884	16.8754	16.8156	16.8459	17.0074	16.8396	noncoding	ENST00000414823	AC009413.2	Ensembl	399	chr2	-	42077342	42077741		TATGGCACGGAGTCCCAGGCCAAGGATGTCATTGAAGAGTACTTCAAATGCAAGAAATGA
ASHG19A3L0000086	26882	23403.8	29319.6	23378.2	15878.9	21791.8	14921.9	32896.1	34764.4	31568.5	14.5535	14.7183	14.681	14.8179	14.1311	14.6486	14.0658	14.6931	14.9363	14.6377	noncoding	BI048312	lincRNA-WNT9A	lincRNA	393	chr1	+	227598421	228286740	NM_001658,NM_001024228,NM_001024227,NM_001024226,	CGAAAAAGACAACCTCTACTTTTTTCTTTAGTATTTGGATAAACACTGAAGCTGGAGCTG
ASHG19A3A043149	132.27	37.6622	114.945	61.5356	103.509	84.3411	126.034	56.1877	94.8575	54.1105	6.54158	5.93736	6.40622	6.53386	6.45684	6.75003	6.69867	5.68027	6.56039	5.73811	noncoding	ENST00000451364	RP11-429G19.2	Ensembl	716	chr10	-	97621069	97849912		TTATAATCGGAGTGGATTCCATACCTCTCATCCCTGGATTTTCATCTTGTGGCACTGGAT
ASHG19A3A046486	21196.8	14048.7	29747.5	32848.1	34433.3	33599.9	33672.8	25314.3	24808	27949.2	14.1717	13.9856	14.6988	15.2623	15.209	15.2354	15.204	14.3188	14.4422	14.4602	noncoding	ENST00000490750	RPLP0P2	Ensembl	961	chr11	+	61404151	61405112	NR_002775,NM_053275,NM_001002,ENST00000413306,	TTCCAGGCTTTAGGTATCATCACTAAAATCTCCAGGGGCGCCATTGAAATCCTGAGTGAT
ASHG19A3L0001912	80.5901	39.2133	88.0882	51.3398	78.7797	76.8542	102.491	72.5923	66.0435	61.5869	5.86357	5.99948	6.0318	6.28005	6.05487	6.60791	6.37753	6.03171	6.06374	5.91998	noncoding	chr7:37833800-37845625-	lincRNA-GPR141-2	lincRNA	11826	chr7	-	37833800	37845625		CACAGTGAAAGTCTAAATATCTTAGAGCTTTTCCTCTGCTACTACAGAATCTTCCTAGAA
ASHG19A3L0003191	31.8561	8.65203	32.0644	11.4736	29.909	6.96582	29.9853	20.2215	24.894	21.5308	4.58346	3.65085	4.62538	4.18637	4.59335	2.97184	4.49888	4.19853	4.78124	4.41995	noncoding	chr2:225083206-225088806-	lincRNA-SERPINE2-3	lincRNA	5601	chr2	-	225083206	225088806		GAGTTCCAATGAGATTCCTTGGCCTTCATAAGTAACCAATATGGAAAAAGATAAAATGAG
ASHG19A3A013578	22522.1	555.03	20678.6	1347.71	6496.23	1669.78	5945.96	10700.6	10752	6924.85	14.2652	9.8782	14.1563	10.9283	12.7781	11.1125	12.6632	13.0801	13.2081	12.4293	noncoding	ENST00000430650	AC009236.1	Ensembl	721	chr2	-	45419317	45550434		AAACCAATCGTCCCCCCACCTGATTCCAAAGGAATTACAGAAAAATGGAAAGCCAGGAAC
ASHG19A3A032100	158.759	34.5409	135.791	74.8135	150.083	117.286	161.33	200.531	272.091	137.628	6.79887	5.80475	6.63152	6.81585	7.02305	7.24757	7.07847	7.45017	8.00564	7.02481	noncoding	uc003qet.1	AK055166	UCSC_knowngene	2069	chr6	+	134758853	134825719		TAAGTGGTGCTTGCTAGCCCTACTAAGAATCCTGCCATTGTTGCAAATTTCAGAAAAAAG
ASHG19A3L0003160	29.9965	31.5445	20.8909	11.0707	39.9648	11.5537	45.3875	13.7744	11.0431	19.8405	4.49877	5.66189	4.03064	4.13813	5.03346	3.71784	5.14353	3.62811	3.77889	4.29772	noncoding	BF943620	lincRNA-ITM2B-2	lincRNA	447	chr13	+	48738870	48739087		TCATAATCCTAATGGGTCAGATCCTACCTTCTCAGACAAGGACAGACCCAGATACCCATA
ASHG19A3A027682	22.9228	44.0375	35.6976	356.69	27.7296	46.2733	29.7344	27.0253	31.6785	65.2846	4.13424	6.18846	4.76808	9.07832	4.47736	5.84475	4.48584	4.62964	5.09198	5.99916	noncoding	ENST00000511921	AC034199.2	Ensembl	2182	chr5	-	169735704	169739720		TTCCTCATTTTACAGTAAGGGAAACACCCCTGGTACAAAGTAAATACTCAATGCTCATTA
ASHG19A3A018664	38.3076	36.9993	34.2196	36.9158	34.943	29.4857	47.1519	30.437	30.8337	62.5178	4.83097	5.91078	4.70762	5.80844	4.82992	5.15893	5.1999	4.80097	5.05723	5.93783	noncoding	AK057475		misc_RNA	2087	chr21	-	19301407	19303493		GCCAAAGACATTACTTTGAGGCATGAAAATATCCTGTGTCTGTTTCTGCAATATATGTTT
ASHG19A3L0000857	66.4703	25.762	64.2876	42.4437	63.1692	52.6615	82.3686	60.1861	41.9025	48.2065	5.59116	5.34438	5.59761	6.00644	5.71776	6.04204	6.04565	5.77557	5.45505	5.56861	noncoding	AI201251	lincRNA-LITAF-2	lincRNA	489	chr16	+	11477572	11478925		TCAGCTCATTGCCTGCTTCATTGTCATTGGTGCCCAGAAGGCCAGCGGATATGCCGTGCT
ASHG19A3A040291	1680.61	339.991	1648.46	438.048	1621.2	507.938	1561.88	2018.98	1213.88	2133.48	10.2291	9.23632	10.2335	9.3694	10.6409	9.44248	10.5881	10.6692	10.1125	10.7553	noncoding	ENST00000423016	CTD-2230M5.1	Ensembl	168	chrX	-	113623440	113623608	NM_012470,	AACTTACAGACTTCCACAAGCAAGTCACTAGTGCTGAGGAATGTAACCAAGTTTGCTGGG
ASHG19A3L0003153	55.6837	54.568	68.2359	19.3443	40.3698	21.1021	30.7443	34.6491	18.8001	28.4625	5.34413	6.52752	5.67048	4.90165	5.04923	4.64341	4.53531	4.98337	4.42446	4.81874	noncoding	chr8:25437747-25443124-	lincRNA-CDCA2	lincRNA	5378	chr8	-	25437747	25443124		CCTTCTTCTAATCTCCAAGTTAAAAACCTCTAAACCTCTGACTTTTAGACATCAGATTTC
ASHG19A3L0000465	42.8937	89.2062	38.9143	112.44	83.5867	118.12	85.0876	30.7558	36.2675	25.2271	4.98974	7.28822	4.89144	7.39928	6.13935	7.25841	6.09323	4.81538	5.26953	4.64233	noncoding	CR623725	lincRNA-ST8SIA1	lincRNA	2345	chr12	-	22477345	22589990		ATAGCTGAGCATAGGAAATTAAAAAGCCTCTTTAAAGATCTGTACTGTCTTGAGGTTGAT
ASHG19A3L0000851	769.042	852.345	733.901	2669.25	614.571	2754.48	603.4	933.64	1075.36	1012.26	9.06381	10.4618	9.02959	11.8535	9.1577	11.8087	9.09777	9.57026	9.94442	9.70782	noncoding	BC041387	lincRNA-MCTP2-2	lincRNA	4605	chr15	+	94774954	95023632	NM_018349,NM_001159643,	CACAGTATTTCCCTGCCATGTAAAAATCCTGACTTTGTGCGTATATAAAATGTATGCAAT
ASHG19A3L0003445	82.8344	39.8231	73.582	46.1145	72.6452	58.0212	79.9491	61.3885	61.0124	54.4245	5.90019	6.03094	5.78035	6.12061	5.92999	6.18488	5.99961	5.80208	5.95411	5.74677	noncoding	chr10:95567958-95575624+	lincRNA-TMEM20-2	lincRNA	7667	chr10	+	95567958	95575624		AAGAATTTTGATATCTGAGCTGCTGGATGCATGCGCTTTCTTTCTCTCTCTGATTCCCCC
ASHG19A3A046134	75.551	5	75.3847	19.5654	35.7329	35.8929	28.997	36.4939	13.6174	34.5266	5.77142	2.41344	5.81687	4.91654	4.86188	5.46183	4.44669	5.06038	4.02537	5.10225	noncoding	uc001mhz.1	CR598129	UCSC_knowngene	2708	chr11	+	9779839	9832866		TTTCTACAACATAGCTATCACCAGGCCTGAATTCTTTTGGGCTCAGAATTTGTTCTAAGA
ASHG19A3L0001756	57.9951	26.8503	57.1088	25.928	58.8249	43.8224	67.9019	52.9955	126.399	50.8098	5.40052	5.40953	5.42567	5.29937	5.6128	5.76402	5.7488	5.59477	6.94281	5.64569	noncoding	DA204380	lincRNA-C6orf118-6	lincRNA	592	chr6	+	164347976	164650818	DA245301,	TTTGAAAGCCTAGTAGACACCCGATGCTTTCAACATGTCTTATATGACCCTTGCCTCCAG
ASHG19A3A007192	117.213	43.3974	153.774	47.1241	107.297	52.9116	107.407	118.499	71.0174	125.121	6.38416	6.16664	6.80302	6.15333	6.51011	6.04789	6.455	6.72856	6.16068	6.89151	noncoding	NR_015442	LOC401397	RefSeq_NR	1055	chr7	-	112756773	112758637		GCCATTCCTGTAATGGCTGCTTCCTAGAAGGTCGTGTCACGTGGAACCTCTTAATCTCAG
ASHG19A3A039070	50.2772	26.5933	58.0156	16.9841	36.8219	26.148	47.1769	40.3653	33.6527	34.7261	5.20133	5.39451	5.44614	4.72293	4.90884	4.97946	5.20038	5.20786	5.17144	5.11061	noncoding	ENST00000364713	AL591506.1	Ensembl	306	chr9	+	107859036	107859342		TGATGGTTATGTACCATCTCTTGACCATAAAAAGTCCTACTCTCTACATGCTGTATTATT
ASHG19A3L0003406	21.2422	16.9108	23.7219	8.16367	24.8664	21.6811	29.6918	18.4696	10.5803	22.4549	4.02992	4.67948	4.21141	3.75268	4.30937	4.68861	4.48356	4.06807	3.72744	4.4771	noncoding	AI420530	lincRNA-TCF4-4	lincRNA	350	chr18	-	53560555	53763538		TTTTTCACAGAGCATCTTCCTGGACCAGTGTTCTTTGGGAAATCCTGGGTCTGATGACTT
ASHG19A3L0001472	234.687	74.1052	215.953	105.34	164.647	181.266	162.676	146.589	167.99	134.453	7.34546	6.9971	7.27929	7.3091	7.16693	7.89658	7.09263	7.02108	7.33962	6.99467	noncoding	chr4:1774152-1786902-	lincRNA-TACC3	lincRNA	12751	chr4	-	1774152	1786902		TGGTGCCATAAGTGCCCCCTGACAGTAGCCTGAGTTTCCCATGCTTTGAGATGGGGTGGT
ASHG19A3L0001051	20.3163	17.5936	28.7417	13.0589	31.0416	23.2331	39.1826	23.1871	23.119	16.2868	3.96555	4.74293	4.46997	4.35202	4.64726	4.7932	4.90652	4.40155	4.68745	3.99467	noncoding	chr2:122573205-122584730-	lincRNA-TSN-1	lincRNA	11526	chr2	-	122573205	122584730		TCCAATTCATTTCCTGCTTTACCTGGTTCTGGAAAATAGGCTCACCGAATATCTAACAAT
ASHG19A3L0002913	73.9833	13.2378	71.6396	72.7186	20.8115	44.4527	24.0226	8.15514	43.0405	8.3128	5.74407	4.29369	5.74022	6.77077	4.02159	5.78769	4.14736	2.8765	5.48914	2.98197	noncoding	chr12:93370907-93385963-	lincRNA-EEA1-1	lincRNA	15057	chr12	-	93370907	93385963		CACAGTGCTTGACACAGACTAGTTGATTAATACATGGTTAATGAAGAGATATGAAAAGCA
ASHG19A3A009938	128.339	38.1834	114.058	45.1591	95.2231	71.9228	105.6	80.8738	83.5355	73.346	6.50566	5.95846	6.39494	6.09552	6.32689	6.50758	6.4258	6.18247	6.38471	6.15935	noncoding	NR_003587	MYO15B	RefSeq_NR	9424	chr17	+	73584138	73622925		ACATTCCTCCAACAGCTGTTGGCTGACCGTCTGCCTCATCTACCCTTGGGCCAGATGCTG
ASHG19A3L0003377	316.628	83.9786	299.215	96.8182	224.293	116.532	282.577	189.578	248.013	176.425	7.7764	7.18905	7.74246	7.18426	7.63127	7.23586	7.94174	7.37528	7.87805	7.36632	noncoding	chr5:137822391-137830175+	lincRNA-ETF1	lincRNA	7785	chr5	+	137822391	137830175		GGAACCCCAGGCCTCTGCTTGGGTAGGGCTTTTATTCTCTTCTGTGTGCAGGGTCCTTGA
ASHG19A3L0002606	62.1805	65.2382	60.813	47.4334	71.3701	75.5459	88.1522	50.5449	45.8326	63.9531	5.49739	6.80658	5.51543	6.16253	5.9032	6.58204	6.14588	5.52716	5.57511	5.96973	noncoding	H00916	lincRNA-NTF3-1	lincRNA	500	chr12	+	5454390	5454785		ATGTGGGGAATTACTTACCTCTTCTCTGGAAACCTTTCAACCTTTCTCTGGACTTCATCC
ASHG19A3L0000333	4710.5	651.363	3934.82	1325.9	1778.84	1732.88	1952.84	3524.25	2371.41	2791.51	11.8348	10.0973	11.5701	10.9072	10.7814	11.1631	10.945	11.4707	11.0474	11.1358	noncoding	DB030353	lincRNA-RPUSD4-2	lincRNA	613	chr11	+	125976772	125977385		CCCCACACTGGAAGTGGTTTGCACACTCCCTCCAACCAGACAAAAAAGAGAGGGTTTCCA
ASHG19A3A041185	21.3332	20.3482	25.0197	21.5422	20.1229	27.79	19.8832	19.8931	26.0611	26.3293	4.03643	4.97118	4.28352	5.04829	3.96826	5.07329	3.8392	4.17366	4.84105	4.70657	noncoding	NR_003255	TSIX	RefSeq_NR	37027	chrX	+	73012039	73049066		TCAGCTCTCTGCACTGCTTGTAGGAAGTATAATGATTTGGCAGATAGGAACAATGAAGAG
ASHG19A3A013654	12581.7	14108.6	12379.6	10226.4	8279.55	11373.8	8508.52	13148	14366.7	13854.7	13.3573	13.9935	13.3484	13.6798	13.1477	13.7564	13.2097	13.374	13.6366	13.4238	noncoding	CR609715		misc_RNA	1695	chr1	-	247350699	247352392		GTTTGGAGGAGTAGTTAGTATTTGGCTCATATAATGTGTTAGGTAACTATTCTAAGCCAT
ASHG19A3L0002141	62.4706	45.9326	90.1004	35.6256	59.8405	43.281	51.9165	47.8391	43.0226	37.751	5.50364	6.25632	6.06363	5.75795	5.63813	5.74513	5.34788	5.45083	5.4887	5.22924	noncoding	AW173332	lincRNA-MFHAS1-1	lincRNA	406	chr8	+	8608883	8638945		TCTCCTTTTGCCAGTCCCTGGATAAACCATTCATCAGATACATAGGAAGATAAATCAGAT
ASHG19A3L0000362	98.0766	89.0591	104.196	143.886	102.458	185.183	104.814	105.83	111.981	109.414	6.14273	7.28533	6.26636	7.7522	6.44053	7.92999	6.41369	6.56655	6.78092	6.7101	noncoding	exon678+	lincRNA-KCNA4-3	lincRNA	279	chr11	+	29337947	29338225		CCAGTGACTTCCTGGCTCCATGATGTTGGCAAACGATTTAATTTTGTACATCCGTTTTTT
ASHG19A3A047166	695.003	51.3241	794.317	26.4431	354.914	38.4814	322.607	292.511	226.926	327.513	8.91938	6.43381	9.15739	5.32984	8.32303	5.56569	8.14838	7.97631	7.76235	8.18207	noncoding	uc001qhs.2	BC112333	UCSC_knowngene	1946	chr11	+	134306628	134375017		GGCTGAAAAATGTTTCTGTCCAGGCAAGGGTGTGTGCTGAATGACTCAAGGATTTTTTGG
ASHG19A3A049664	1267.51	130.553	1089.38	395.485	529.036	490.938	611.207	878.447	740.962	652.608	9.82295	7.862	9.62627	9.22146	8.91608	9.39095	9.1165	9.48718	9.42138	9.11899	noncoding	ENST00000443621	RP11-30C8.2	Ensembl	282	chr13	-	73987609	74120978		TTGACAACTTGAGAACTGCGTTCAAGGAAAGTCTTTAACAATTCTCCTCCTCACCTCCAC
ASHG19A3A033216	209.296	69.6079	187.019	100.436	156.505	113.406	178.39	128.208	120.833	98.5648	7.18894	6.89945	7.08298	7.23765	7.09183	7.19219	7.23432	6.83355	6.882	6.56829	noncoding	uc001fuu.2	AF088076	UCSC_knowngene	423	chr1	+	159931073	159946734	ENST00000423943,	TAAAAGGCCAAACCTTTGCTCCAACTTTCTCCTTAGCTTCCCTTTGGATCTGGAAAGCTG
ASHG19A3A044583	184.924	99.1371	156.799	5	34.0161	5	31.0923	5	5.49298	5	7.02094	7.44349	6.82999	2.49059	4.78795	2.36146	4.55671	2.33794	2.9786	2.33805	noncoding	ENST00000437593	RP11-500G22.2	Ensembl	951	chr10	+	123687826	123711480		ATTTTGCAACCTTACCAGAAAGCACTTAGGAAAGTGATGATTCTGATGGAGAAATAAGAA
ASHG19A3L0002286	140.151	60.397	138.608	68.0608	138.327	96.9269	170.934	72.5475	104.391	71.1573	6.61993	6.68798	6.65923	6.67423	6.90041	6.95345	7.16878	6.03131	6.68849	6.11739	noncoding	chrX:20419404-20431504+	lincRNA-CNKSR2-2	lincRNA	12101	chrX	+	20419404	20431504		GTAGTGGTCCTTCTAAATTCGGGCCACTCGACTCATTCCTTCCTGTCTCATTTTGTTCTT
ASHG19A3L0000717	1396.56	598.214	1333.69	506.823	775.57	501.151	727.794	2243.56	1126.42	2395.67	9.96263	9.97667	9.93772	9.57484	9.50529	9.42138	9.40211	10.8192	10.0134	10.9088	noncoding	GD141660	lincRNA-BAZ1A	lincRNA	274	chr14	-	35433120	35438502		CTTTATGGAGTAGAATTGAAAGGAGACTTTTCGCCAATTGCAGGAAATGGTCATAAAAAA
ASHG19A3L0002991	120.156	66.3148	102.739	69.5283	93.0535	104.912	100.917	90.1344	73.77	89.1329	6.41498	6.83037	6.24785	6.70651	6.29541	7.07764	6.35337	6.33704	6.21469	6.4228	noncoding	DA335567	lincRNA-NT5C1B-RDH14-4	lincRNA	585	chr2	+	18059960	18542882	NM_002252,	TTTGGCCTGTACAACCAGAGAACAGGATTCTTCCCTTCTTTTTGGCCACCAAATGCCTAT
ASHG19A3L0002725	51.9556	36.3493	51.859	50.9045	57.2943	67.9662	71.646	38.947	44.3379	47.0054	5.24559	5.8823	5.29157	6.26766	5.57277	6.42454	5.82749	5.153	5.52929	5.53577	noncoding	chr11:130081529-130089431+	lincRNA-ZBTB44-1	lincRNA	7903	chr11	+	130081529	130089431		GGTGTTTAACTGTAACCTGATTACCAGACTTGCATTCCTGTGGACCCATTTCCAGTAGCT
ASHG19A3A027677	3442.73	5	3392.01	5	1255.22	5.26319	1162.19	1590.01	412.768	1563.92	11.349	2.41344	11.3561	2.49059	10.2543	2.68127	10.1344	10.3175	8.58784	10.3142	noncoding	uc003mak.1	AK055811	UCSC_knowngene	858	chr5	-	169618650	169623637	ENST00000506431,	GAAAATAGTACAAACCCATCTGGCTGCAACAGTCCAGCAGCATGAAGATCAAAGTCACGT
ASHG19A3A028040	23.5158	9.25093	28.6676	13.209	28.7539	10.7981	32.7847	21.7355	16.748	22.7074	4.16792	3.75372	4.46597	4.36839	4.53224	3.61347	4.63655	4.30814	4.28237	4.492	noncoding	ENST00000515097	AC106810.1	Ensembl	1145	chr5	+	25083406	25162815		GTCTTTTTCCCTCATATGAGAGAAGGGATGAGGAAGTTCTCTAGGACCTCCTTTATAAAG
ASHG19A3L0002155	151.262	129.922	159.528	306.748	160.143	335.027	177.101	178.682	177.744	158.3	6.73013	7.85523	6.85822	8.86429	7.12929	8.8278	7.22178	7.29518	7.41744	7.21451	noncoding	DB530028	lincRNA-MMP16-2	lincRNA	439	chr8	-	90623514	90623953		TGATCATTGTTTGCTTATTCTTATATGGCCCCTGTATTTCAGACTCACTCTGTGTCAGGC
ASHG19A3A049512	48.8389	9.96741	58.8383	7.63267	35.3662	19.9021	27.6084	19.7212	12.6157	20.4585	5.1635	3.86206	5.4686	3.67297	4.84783	4.55671	4.36924	4.16094	3.9309	4.3469	noncoding	ENST00000432701	RP11-269C23.3	Ensembl	858	chr13	-	44974486	44980002	uc001uzl.2,	ATTATTCTCCTCTATAGAGCCTCAAAAGTCAAGTCAAGTAGCAAGCACACTGTGCTCCAG
ASHG19A3L0003507	132.989	194.431	151.204	28.1325	92.433	25.04	94.6767	22.4176	76.2857	26.73	6.55083	8.47004	6.78135	5.41986	6.28479	4.91264	6.25214	4.35316	6.25808	4.72551	noncoding	CN273898	lincRNA-TMCO5A-2	lincRNA	807	chr15	+	37400695	37401493		AGGATGTGTTTTCATTTCCATAACACTGGAAGCACTTTCTGTAAACCTTTTGATGGACTT
ASHG19A3A007449	1123.27	533.226	1100.63	740.197	1176.54	761.761	1114.94	987.927	805.544	840.31	9.63809	9.82943	9.63948	10.1104	10.1518	10.0307	10.0644	9.64849	9.54286	9.45062	noncoding	NR_026966	LOC100130691	RefSeq_NR	5223	chr2	-	178148235	178257419		CAAACTCCACGCCACCTGGTTTGCTCAACAGCAAAAGACACGGCCGGGTGCGGTGGCTCA
ASHG19A3L0000088	186.085	122.004	167.057	114.843	157.189	136.146	173.601	178.185	163.065	172.902	7.02946	7.76127	6.92246	7.43301	7.09833	7.47722	7.19032	7.29058	7.29851	7.33638	noncoding	CB265955	lincRNA-RAB4A-5	lincRNA	616	chr1	+	228918736	228919347		TCTATTGAGTGGGTGAGGTCTTGCCTCCCTTTCTCGTGCAACTCTTTTAGTGGTTTACAA
ASHG19A3A048509	58.0245	6.71278	40.5111	9.45969	29.2214	37.8006	32.3133	35.2694	39.2775	27.2266	5.40127	3.25304	4.9461	3.93807	4.5571	5.53983	4.61202	5.00812	5.37309	4.75441	noncoding	uc001dqu.2	BC030750	UCSC_knowngene	1327	chr1	-	95123089	95285834		ACCACGTGGATCCCAAGGCCATCCCAGGAACTCTTTGGAGGGGAGAAGCCCAGTGGAAAC
ASHG19A3L0001875	194.114	63.2271	190.193	97.6527	120.339	131.001	164.113	126.893	126.581	112.858	7.08833	6.75762	7.10565	7.19632	6.6858	7.4173	7.1049	6.82245	6.94534	6.75477	noncoding	DB522844	lincRNA-LOC100131199	lincRNA	463	chr7	-	141212709	141228978		TTATGTATCCAGGATCCTTCTACTGTGTTTCTCCTCCATTGCGAAGTCCTTCACTTCCAG
ASHG19A3L0002830	41.8992	24.1193	35.2674	22.8341	40.8002	22.9258	40.9445	30.2244	113.971	31.6491	4.95795	5.23833	4.75153	5.12361	5.06674	4.77376	4.97297	4.79161	6.80658	4.97332	noncoding	BF366503	lincRNA-SEC63	lincRNA	151	chr6	-	108351340	108351491		TGAGACCTTGAAGAAAAGTCCTTCAGCTGCCCATAAAAAGTATAAATGGTAGAAACATAA
ASHG19A3L0000901	23.7957	25.8189	27.5543	22.8292	28.0851	33.0132	30.7894	31.7039	20.5497	20.5622	4.1819	5.34804	4.41509	5.12324	4.49661	5.33392	4.53817	4.85888	4.53477	4.35273	noncoding	AI216374	lincRNA-BANP-1	lincRNA	444	chr16	-	88336446	88336888		TTAATTAATTAATAAATGATCACCATGGCTGGCGGCTGCATGCTGGAGGGTACAGCTCTG
ASHG19A3A052660	41.6712	21.3584	48.6077	32.2705	51.9871	33.1691	51.272	46.5653	72.4807	69.6522	4.9498	5.04654	5.20372	5.6196	5.43054	5.34298	5.32831	5.41236	6.1902	6.08996	noncoding	AY421730		RNAdb	574	chr15	+	25322012	25328606	uc001yxn.3,AL832758,	ATCTTGTGTGATCCTTGGAGATGGCAGGAAGCCCTGGACATACATGGTGTGGGGGCTCCT
ASHG19A3L0002412	127.09	78.0038	146.533	114.299	130.491	117.992	139.105	132.525	117.842	119.77	6.49441	7.07143	6.73713	7.4258	6.80697	7.25713	6.84842	6.88531	6.85281	6.83593	noncoding	DB049930	lincRNA-PDP1-2	lincRNA	551	chr8	-	95003771	95004321		ATAAAGAAAATAAAAGGGACGGATTTCCTGTGTCTTCCCAAGCAGGCCCCGCCTTTTTCT
ASHG19A3A025970	308.285	74.3906	326.884	82.7886	212.478	97.1869	211.716	194.973	140.441	189.916	7.73479	7.0037	7.85909	6.95815	7.55011	6.95629	7.49059	7.41274	7.08823	7.46411	noncoding	ENST00000510011	RP11-33B1.1	Ensembl	979	chr4	+	120375974	120419058	uc003tnf.3,NR_024271,	TACATAACTGAAGACTCCCACCTTCAGGCAGGATTGGGTAGTACGTGTTTGTAACTACCT
ASHG19A3A050297	47.3116	48.7696	39.6685	48.6304	68.4655	61.7537	82.67	38.497	43.3102	36.2988	5.12037	6.34868	4.91733	6.2003	5.8416	6.27958	6.05092	5.1387	5.49815	5.17423	noncoding	ENST00000419499	RP11-459P23.1	Ensembl	3340	chr13	+	74805593	74834113		AGGTCTGTCCTTTTTAATGCTCACCACACTTGAGGTTTCTGTTCACACTTCAAAGGCTGT
ASHG19A3A040889	40.3456	26.8879	63.0275	44.9065	59.3654	62.6774	79.4425	33.4266	149.089	37.4967	4.90703	5.41236	5.56608	6.08607	5.62778	6.30139	5.99071	4.93181	7.17623	5.21967	noncoding	ENST00000450527	RP11-342D14.1	Ensembl	722	chrX	+	45042495	45193162		TTTCCACAGCTTCCTGCTTTCGTCAGCTTCAGCTTAACATCTATTATTGTGAAGAGTAGG
ASHG19A3A041849	22.4809	5	22.3268	18.8257	19.5949	26.2229	35.0709	13.4602	25.6674	14.7315	4.10613	2.41344	4.12779	4.86568	3.92774	4.98407	4.74206	3.59239	4.82285	3.84382	noncoding	ENST00000428673	RP5-865N13.2	Ensembl	818	chr1	+	232295836	232321389		TCAGGTTTACAGTTCCTCCAATTCTCAGATCGCAGAAGAAGCATCTGGAAGGAAATGACC
ASHG19A3A050025	122.706	43.8745	112.1	66.3711	105.267	104.217	134.047	103.809	91.1196	112.969	6.4439	6.18236	6.37159	6.64045	6.48133	7.0663	6.78987	6.5395	6.50484	6.75683	noncoding	ENST00000425638	RP11-173P16.2	Ensembl	1082	chr13	+	31651390	31689836		TTTGAAAAGTCATCTCAGGCCACATATCATACAAGCTGAACACTTCCAGCCCCTCTGATG
ASHG19A3L0000009	630.646	102.693	907.537	211.849	286.333	258.512	304.046	521.161	230.3	456.717	8.77243	7.49823	9.33775	8.32328	8.01437	8.42426	8.05435	8.76132	7.77916	8.63875	noncoding	BX104325	lincRNA-FAM102B-1	lincRNA	451	chr1	+	109073813	109074249		TCTGCTAGGGGATTAGTATAGCATTTTAACATTTGATCTTATTTTCTCCCTTCTGGATCA
ASHG19A3L0002965	92.5429	24.0355	100.786	40.5941	65.5065	60.7521	83.7242	76.5834	73.2916	70.0888	6.05497	5.23275	6.22019	5.94537	5.77293	6.25203	6.07167	6.10648	6.20633	6.09653	noncoding	CA395304	lincRNA-CCL2	lincRNA	601	chr17	+	32550321	32550922		TAGCGGGCATTTGTCTTGTGCATTTCCATTTCTGCCCCTACAAGACAATCTCCATGATCT
ASHG19A3L0000470	660.919	229.392	716.597	267.663	411.186	313.783	433.726	460.33	505.55	525.191	8.84459	8.69895	8.9939	8.66012	8.54507	8.72528	8.59876	8.59089	8.87045	8.82059	noncoding	U26161	lincRNA-FKBP4	lincRNA	422	chr12	+	2877503	2877919		AGAGAGAAGCTCACAACAAGGCCACACAGAGAAGACAGCCAGGCCCTCCCTATGTCCTCT
ASHG19A3L0001303	42.7535	24.376	40.0055	31.4217	43.3609	37.9682	47.6669	21.8352	26.338	23.7726	4.98551	5.25554	4.9294	5.57846	5.1566	5.54634	5.21722	4.31553	4.85341	4.55549	noncoding	chr3:118559485-118571910-	lincRNA-LSAMP-6	lincRNA	12426	chr3	-	118559485	118571910		TCCATCTCTCTTGTTTTATGCTTTGTATTCATTACATGGTTTGGTCCTCTTTTCATCCCA
ASHG19A3A018500	126.709	5.21931	210.573	5	102.965	5	101.479	144.682	66.0452	164.894	6.49145	2.93416	7.24557	2.49059	6.44891	2.36146	6.36221	7.00338	6.06389	7.27234	noncoding	uc002xzg.1	AK054637	UCSC_knowngene	2094	chr20	+	57090434	57194946		AGTGTCTATCAACTGTGAAGACTGCAAAGAGGGATCCATGGCTGTTGGAGCAATGAGATA
ASHG19A3A041270	56.2755	17.6172	57.0305	34.2333	64.7331	42.4487	74.2646	88.7784	65.7272	96.5864	5.35865	4.74509	5.4231	5.70027	5.75401	5.71874	5.88151	6.31372	6.05627	6.53768	noncoding	ENST00000420303	RP13-213K19.1	Ensembl	941	chrX	+	93574036	93574977		ATTACTATCCAGGAGTTGTTCAGGTGTATTTCAGAGCAGTTCACAGCCATGTTTAGGTGC
ASHG19A3L0000415	287.344	52.398	291.058	11.4575	85.3364	14.5216	76.7623	43.6713	26.849	48.1338	7.6335	6.46272	7.70287	4.18392	6.17143	4.07176	5.93227	5.32321	4.87804	5.56631	noncoding	AW449673	lincRNA-PRSS23-3	lincRNA	461	chr11	+	86414139	86425129		AGTTGTCTATTTAAGGATTTCTTAGTGAGCTCCAAGGTAAAATATATCTACCTCGTGCCG
ASHG19A3L0000385	228.333	79.0627	207.764	119.036	169.097	161.396	197.007	147.075	202.808	121.538	7.30872	7.09276	7.22763	7.48483	7.20727	7.7253	7.38268	7.02514	7.60148	6.85477	noncoding	AI239901	lincRNA-CD82-1	lincRNA	229	chr11	+	44559191	44559355		TGGCCAAGGGAGTGAGGTCCTTGTCCTGTCATCCTAGGCTCCAACGGCTTTCTTTGTCTG
ASHG19A3L0001067	34.4497	32.6321	26.8581	14.0697	38.3151	17.4635	23.919	10.0369	5.9629	23.7775	4.69026	5.71338	4.37838	4.45979	4.97139	4.35626	4.14109	3.14827	3.09989	4.55644	noncoding	BI015463	lincRNA-NCKAP5-3	lincRNA	567	chr2	-	134931027	134931746		AGCCTAAAGCCAGGACAACTTCTTCCTACCTAAGTCAGAAGAGAGATGATGATTTATAAC
ASHG19A3L0000499	49.4163	32.3386	57.1074	37.6088	40.5291	91.0784	38.5947	35.4128	34.1782	26.9745	5.17912	5.69902	5.42559	5.83088	5.05614	6.86607	4.88514	5.01442	5.19275	4.73975	noncoding	chr12:46477908-46488783-	lincRNA-SRSF2IP	lincRNA	10876	chr12	-	46477908	46488783		TCATCACAGAACTTGTGTTTCCTCTCTGTAGGGCAAGAGTTGACTAGACAATACCCATAG
ASHG19A3A037458	29.0627	11.0209	28.2723	30.8466	23.7874	16.7051	28.6637	29.9919	26.0201	34.7898	4.4536	4.0266	4.4511	5.55303	4.23792	4.28437	4.42884	4.7796	4.83953	5.11404	noncoding	ENST00000425737	RP11-532L16.1	Ensembl	517	chr1	+	200298288	200298805		ATACCATCAAGAAGAAGCTGACAGGGATCCTGCATGAATTACCAGCAAATGGCTACAGGA
ASHG19A3L0002516	85.3547	14.5554	95.9426	33.7542	70.9735	38.021	55.0701	37.9002	39.8778	39.8498	5.9406	4.44085	6.15375	5.68191	5.89523	5.54833	5.43042	5.11479	5.39141	5.3054	noncoding	CA941849	lincRNA-TSTD1	lincRNA	83	chr1	+	160998099	160998182		GGTTACAAAACCCATCTGTATATCCATTCACGTTGTTTTAATTACTAAGAATTTATTTCA
ASHG19A3A013257	42.3794	16.6156	44.6056	32.2934	39.5779	34.2551	46.0301	34.4459	21.9303	24.9019	4.97332	4.65202	5.08103	5.62104	5.01948	5.39091	5.16467	4.97527	4.61936	4.62384	noncoding	ENST00000416534	AC007463.2	Ensembl	734	chr2	-	8026900	8039786		GCTGATCACGTCACTCTACAGCTGTTCTGCCACATTTGAGCACCCACATTAAAGACAAAA
ASHG19A3L0002224	59.5952	24.9378	53.3978	32.1857	38.9168	61.0625	44.4252	37.9191	29.0151	40.406	5.4385	5.29128	5.3301	5.6152	4.99435	6.26231	5.10664	5.11595	4.97961	5.32387	noncoding	AI553950	lincRNA-INSL6	lincRNA	449	chr9	+	5131978	5164252		CTTTTTATCCTTATACTCAGGTAGTGACTGCATTTCCCAACTGGTTACTGCTTCCTTCCA
ASHG19A3L0002307	26.3442	77.8505	30.4743	5	35.8656	14.9545	39.5817	25.1763	49.7792	22.9547	4.32107	7.06867	4.5561	2.49059	4.86629	4.11822	4.92074	4.5274	5.68156	4.50629	noncoding	chrX:45555906-45580831+	lincRNA-ZNF673-5	lincRNA	24926	chrX	+	45555906	45580831		GCTGGCATCTCTGGACCTATAAGAGTTTGAGAAGGCAGTATGCTTTAAAAGAAACTTATA
ASHG19A3A024430	76.3866	14.6505	68.8103	25.6825	44.2155	31.5985	55.7771	43.2035	23.2887	37.4899	5.78803	4.45017	5.68191	5.28556	5.18532	5.26775	5.44761	5.31008	4.69711	5.21937	noncoding	ENST00000513707	RP11-576N17.4	Ensembl	629	chr4	-	84298526	84299230		ACATCTGGAGAGTCAGTATTTTCTTGCTCCCCAAAGAATGTGAGCAAAACAAAGAAACAT
ASHG19A3L0002616	86.7379	57.7963	83.7551	57.3203	98.4017	68.5737	89.9823	99.063	95.8049	85.1585	5.96319	6.61811	5.96241	6.43045	6.3783	6.43934	6.17805	6.47275	6.57285	6.3645	noncoding	AW293169	lincRNA-ZNF507	lincRNA	480	chr19	+	31844049	31844530		AGTTGCAGATTATCTTTGAAAAACAACAGGCTCTGGCCCTGCCAGCCCTAGTAACTTCTA
ASHG19A3L0000547	58.5954	39.3481	58.8734	34.2944	61.3827	47.5885	77.0119	34.4174	41.2888	44.0873	5.41407	6.00679	5.46949	5.7034	5.67517	5.88844	5.93788	4.97379	5.43558	5.44986	noncoding	BF002418	lincRNA-BTG1-3	lincRNA	457	chr12	+	92500888	92501664		TCAAAGAGAGCCCCAAACAGTGTGATCAAGTGGAAGTAACAGTGCCTGGTCAACATTATA
ASHG19A3L0000177	22.2337	5	18.2284	8.36187	17.0062	47.3929	15.3369	22.6803	111.886	16.9641	4.09138	2.41344	3.84564	3.78194	3.70704	5.88259	3.40172	4.36979	6.78039	4.05425	noncoding	AI889529	lincRNA-LPAR3-1	lincRNA	507	chr1	+	85230707	85231212		TGTCAGAAGCACTAGGCTGTCCCAGGGTTGGAGCTCCAGAGCCACAGTGAGGGTGAGTCA
ASHG19A3A023735	36.4986	28.5297	53.5041	25.2382	49.3911	22.3893	52.506	22.8106	17.6544	29.1405	4.76819	5.50779	5.33242	5.26077	5.35307	4.73618	5.36526	4.37697	4.34623	4.85091	noncoding	ENST00000440556	RP11-513G11.2	Ensembl	1771	chr3	+	193994470	194005157		TTTCAAACCTTTGATCCATTGATCCATTGGGCAGTCTGGGCTTGCTTGGTTCTTGGTTCA
ASHG19A3A046449	62.8694	17.037	56.3784	21.5159	44.3499	34.4171	41.4114	36.2032	83.6466	32.6821	5.51218	4.69171	5.40517	5.04682	5.18947	5.39942	4.99092	5.04813	6.38696	5.0218	noncoding	BC026095		misc_RNA	2212	chr11	+	59323030	59325212		TACTAAATACTTCGTCTCATTAGTTTCTGCCCGCCTAAGAGACAAGGAGAACAGCCGTCT
ASHG19A3A043677	287.879	89.4553	265.593	80.3217	170.262	109.096	204.184	141.346	166.092	115.501	7.63615	7.29284	7.57283	6.91488	7.21882	7.1331	7.43236	6.97363	7.32665	6.78795	noncoding	AK055754		misc_RNA	1839	chr10	+	20058620	20060458		AGCCCCCACACACTCAGTGCTGTCATAAATAATAGTTATCCTTATGGAAAAACTAACACA
ASHG19A3A040770	381.508	102.686	354.051	144.789	330.377	187.746	339.401	434.119	227.249	345.388	8.0367	7.49771	7.97333	7.76127	8.21719	7.94931	8.22087	8.5034	7.76465	8.25288	noncoding	uc001hpe.1	AK124056	UCSC_knowngene	1530	chr1	+	225888305	225939945		TGAAGAGCCTTTCTGCAGTTCTGCATTGAACTCTTCATGTGGCCCCATCTAGTAATGAGT
ASHG19A3L0002098	42.189	22.2978	38.2593	25.2663	46.1433	24.3822	44.5657	29.6077	27.1281	29.2957	4.96648	5.11272	4.86524	5.26249	5.24825	4.8722	5.11173	4.76199	4.892	4.85888	noncoding	BX106988	lincRNA-XKR4	lincRNA	677	chr8	+	55709128	55754324		AAATGCAGCTTGTTTCATGCCTTTCTCTGATTTATTCACCATCCGCGGTGTTGGTTGGGA
ASHG19A3L0003007	81.6253	30.7288	61.5669	34.3277	36.28	48.5923	35.7195	45.8967	57.2884	34.1161	5.88135	5.6222	5.53183	5.70542	4.88361	5.9189	4.7697	5.38972	5.86929	5.084	noncoding	W19080	lincRNA-NDUFS1	lincRNA	469	chr2	+	206953838	206954291		AGATTCTCAATTCTCCTGGTTTAGAGTGTCCAAGGTGCCTGGCACAATTCTGTGCACTAT
ASHG19A3A014789	62.1685	28.2688	50.6741	37.1012	40.4757	44.4011	52.2334	68.5815	67.9979	50.3816	5.49718	5.4902	5.25913	5.81371	5.05463	5.78486	5.35689	5.95775	6.10064	5.63435	noncoding	ENST00000425911	AC092638.2	Ensembl	885	chr2	-	194141387	194142336		AGAAGGTGGCAGACAAAGAGGTGGAGAAGGCATATAGGCAGAAGGCCTCCTCCTGCTACC
ASHG19A3A010336	48.6137	10.833	44.5835	116.604	39.9812	53.2097	39.6139	22.1496	18.1689	25.2671	5.15745	3.99909	5.08046	7.45571	5.03407	6.05627	4.9217	4.33537	4.38423	4.64574	noncoding	BC043263		misc_RNA	2325	chr18	-	53548919	53587427		AAGCTGGATGACTATCTCATTCTCTGATGATGGAGAAGAATACTCACAACCTGCTCCCCA
ASHG19A3A049176	313.985	217.666	309.076	171.361	211.873	188.391	207.472	298.435	252.121	320.153	7.76214	8.6243	7.78852	8.01873	7.54523	7.95411	7.45701	8.00111	7.90436	8.14955	noncoding	BC033539		misc_RNA	2851	chr12	+	124570307	124573135		AATGCTGCTATCATTTTCAATTGCTCTCCCAATAAAACAGGCCCTGGAGCCGAGGTGAAT
ASHG19A3L0001785	59.7908	22.8283	51.2253	24.1784	41.1684	32.0497	44.6743	39.9265	41.3956	42.4753	5.44241	5.15128	5.27411	5.20206	5.08034	5.29077	5.11595	5.19161	5.43983	5.39547	noncoding	DA148762	lincRNA-IRF4	lincRNA	529	chr6	+	381362	381891		CAGAGACTGAATTCAGTGAGCAGAGAAAACAGCCTAGCCCATGGATTTGTTCTCAATGCA
ASHG19A3A030483	18.4752	13.3227	26.9504	13.2709	25.7973	17.8256	38.8647	23.0582	11.5978	78.8699	3.83041	4.30427	4.38359	4.37523	4.36685	4.38776	4.89607	4.39278	3.83137	6.2606	noncoding	uc003qac.2	BC036196	UCSC_knowngene	2629	chr6	-	126039387	126070336		GTTGTTCAGCTGTATGCTATCTGTCTATTCTTTGTTTTCTGTGTCAATAATGCCATATTG
ASHG19A3A021889	159.213	51.5252	148.845	69.9894	109.432	90.5131	115.68	120.538	94.2327	110.011	6.80235	6.43915	6.76015	6.71549	6.54004	6.85868	6.56938	6.7519	6.5517	6.71908	noncoding	ENST00000468910	RP11-12N13.4	Ensembl	766	chr3	-	165878990	165879756		AGCCACCTCCCGATATTGACACTTTGTTGATGTAGCATGACTATTCTTATACGTCTCTGT
ASHG19A3A027249	478.242	63.0158	496.987	73.4689	183.715	67.3098	193.2	140.876	106.868	139.674	8.36746	6.75344	8.47102	6.78758	7.32975	6.41006	7.35348	6.96817	6.71888	7.04335	noncoding	ENST00000507241	CTC-428G20.3	Ensembl	2231	chr5	-	114539712	114541943		ATTTTCATCTTGTCATTTAAGTTTCAGCAATTGAGTACCACACTAGAACACCCACAAATG
ASHG19A3A016890	16.3443	482.909	16.0732	675.471	212.807	669.739	198.344	115.604	102.596	125.794	3.65875	9.69731	3.6674	9.98195	7.55344	9.83944	7.39062	6.70058	6.66674	6.89832	noncoding	ENST00000429730	AC079767.4	Ensembl	492	chr2	+	208527098	208531748		TGATTTGGAGGCGTGTTCTCATTCAAAACCTTGCAAAATATAATTTCTTCTTGTCTGGGA
ASHG19A3L0002340	14.9652	20.7716	28.6437	11.6986	18.6997	14.5019	24.2331	17.3655	9.88459	20.1684	3.53502	5.00447	4.46522	4.20973	3.85215	4.06934	4.16211	3.97782	3.64581	4.32334	noncoding	chr8:53507546-53529327-	lincRNA-FAM150A	lincRNA	21782	chr8	-	53507546	53529327		GTGACTCTGAACCAGTAGAAAATAGCCTTAGATACTCCTGTTTTTGTACATCAAACTTAA
ASHG19A3A022111	135.351	72.0068	175.52	97.1556	126.102	123.508	129.015	106.738	154.329	100.062	6.57335	6.95401	6.99939	7.18954	6.75801	7.32883	6.73557	6.57792	7.22407	6.59015	noncoding	NR_024480	LOC100131551	RefSeq_NR	3021	chr3	-	194018990	194030593		AGATTTCCCATCTCAGCCAATGGCGAGTCCAAAAATCCTTTGTGTCCCCTTTGATTCTTA
ASHG19A3L0003294	69.7051	43.1119	63.1979	59.295	75.1028	79.0323	88.9968	68.0548	53.0221	58.8702	5.65856	6.15672	5.56973	6.47944	5.98045	6.64938	6.16052	5.94663	5.76654	5.85657	noncoding	chr3:122764889-122778226-	lincRNA-SEMA5B-1	lincRNA	13338	chr3	-	122764889	122778226		TTTCCAGGAGTGAGATTGGCCCTTCTTCATTTTTTCAGTTCCTCAACTTCCCAGGATAGG
ASHG19A3L0000909	8496.33	6386.51	8263.97	7762.24	5448.73	7200.15	4925.37	5472.9	8885.83	5672.37	12.7405	12.9921	12.7215	13.3227	12.5232	13.1391	12.3762	12.1072	12.9356	12.1508	noncoding	AB074181	lincRNA-CDRT4	lincRNA	2838	chr17	-	15339337	15466875	NM_173622,	TTTGTGTCCATGGAACGTTTATAGACATGGAGGCAGGCAATAAATTCCTCCAATAATTAA
ASHG19A3L0003172	44.1901	10.2571	36.2977	20.3963	29.2346	64.1908	33.8047	18.9786	20.0351	17.9866	5.02974	3.90796	4.79144	4.97218	4.55767	6.33993	4.68219	4.10506	4.50467	4.14727	noncoding	chr2:224986097-224992215+	lincRNA-FAM124B-2	lincRNA	6119	chr2	+	224986097	224992215		GCTGCCCAAATCTAACCCTTCTTGTCAGTATTGCCACATCTTGTGATTTGTCAAGACAAG
ASHG19A3A026000	78.8039	23.0964	69.6675	36.7678	37.1427	14.1838	23.6243	34.8456	20.412	30.6425	5.83237	5.16885	5.70137	5.80178	4.92109	4.03431	4.12077	4.99092	4.52534	4.92685	noncoding	ENST00000429329	RP11-662G20.1	Ensembl	489	chr4	+	127484663	127885745	NM_032120,	TGGATTGCTTCATGTGTGCTATGCTCCAGCATTTGAAACAGTTGAAGAAACTAGAAAAAA
ASHG19A3A032178	4749.02	931.767	3867.44	1396.25	1944.03	1862.01	2223.3	3746.56	2728.87	2889.34	11.8519	10.5612	11.5523	10.9816	10.938	11.272	11.1525	11.5518	11.2463	11.1871	noncoding	ENST00000359838	RP3-337D23.3	Ensembl	453	chr6	+	147480060	147502128		TAACAGTGCTGGACCTAAAAAAGGTGTTGGCCCACGAGTGCCTCTCTCTCCCTGCCTGAG
ASHG19A3A041069	1010.31	470.435	891.433	670.39	888.415	854.066	931.807	879.226	892.943	797.14	9.4702	9.66131	9.31246	9.97259	9.71149	10.1873	9.78312	9.48848	9.68394	9.38589	noncoding	ENST00000452532	RP13-188A5.1	Ensembl	1007	chrX	+	55934555	56041606		TACACTCTTCTGCCTTCCCTTGAGATAATTAAAATAGACTGTACACCGGCCCTAGTCGGT
ASHG19A3A027088	165.28	38.1061	153.71	135.551	132.051	142.802	114.728	32.821	276.48	38.7005	6.85811	5.95608	6.80222	7.66144	6.82682	7.544	6.55504	4.90589	8.02755	5.26466	noncoding	uc003kjh.3	LOC645323	UCSC_knowngene	3406	chr5	-	87960263	87980620	NR_024384,NR_024383,	GAAAGCACTCAATGAAGTCAAATTACTGAAGCTTTTGCCTACATCTTGGTCTTTTATGTA
ASHG19A3A034625	2949.57	846.825	2943.45	181.494	2105.13	225.585	2060.52	1713.96	1276.38	1839.68	11.1075	10.4518	11.1331	8.1016	11.0607	8.22746	11.0301	10.4234	10.1895	10.5369	noncoding	ENST00000426835	AC004945.2	Ensembl	738	chr7	+	79082426	79100516		AAATTTTATGCCAGATAAAATATTCACCTTCTCGGACTCCCTGGCACCAGGCATGGCCAT
ASHG19A3A028236	176.019	28.8092	149.047	10.9431	17.9224	21.6768	21.4278	14.919	23.7706	13.6934	6.94961	5.52526	6.76143	4.123	3.78677	4.68842	3.96299	3.74933	4.72085	3.72446	noncoding	ENST00000512666	RP11-155L15.3	Ensembl	433	chr5	+	55682125	55682558		GCAGAAAATGCCTATGGGACAACTCACTGTGAAGTTGAAATTATATGCAAGTGTGTATAC
ASHG19A3L0002404	131.665	25.7119	105.792	67.4831	122.657	94.7856	143.465	44.1759	58.0701	40.181	6.53622	5.34153	6.28738	6.66123	6.71458	6.9235	6.90064	5.3365	5.88564	5.31498	noncoding	chr1:82115673-82123396-	lincRNA-ELTD1-1	lincRNA	7724	chr1	-	82115673	82123396		GGTGCCATACTTTTATCACCCACAAATAACCCCACAAACTTGGTATAATTGTATAAATTG
ASHG19A3L0001045	426.895	177.665	397.855	236.209	334.917	314.479	364.94	365.31	392.302	307.232	8.19216	8.33309	8.14052	8.47444	8.23689	8.7295	8.32836	8.2833	8.51391	8.09638	noncoding	exon2234-	lincRNA-INHBB-4	lincRNA	451	chr2	-	121153496	121153946		GATTGGTGGCTGTGCTGAGTGACCTGTACACCCTCTCATTGCCTCTCTCCAACAACCCCA
ASHG19A3L0000157	35.4445	19.1753	44.5014	23.8778	40.0074	39.3279	49.8039	38.5073	33.2897	48.0206	4.72887	4.87619	5.07738	5.18432	5.03558	5.59906	5.28568	5.13919	5.15793	5.56369	noncoding	chr1:54928212-54960380-	lincRNA-SSBP3	lincRNA	32169	chr1	-	54928212	54960380		GACAAACAAGACCAAATATTGTCCTCTTTCCACAGAAAATAAGGCTCCACCAGGGCCTGA
ASHG19A3L0002625	52.2984	40.2321	42.5684	28.4242	48.9542	44.1408	55.2984	32.863	38.5964	25.8539	5.25482	6.0462	5.0133	5.43395	5.34028	5.77582	5.43433	4.90722	5.34818	4.67965	noncoding	BG428088	lincRNA-MCTP2-1	lincRNA	745	chr15	-	96793549	96794277		AAGCAAACAAACACCAACCCAGCTCTTCATGTATTGGTATTAACATAGATATAATAGCGG
ASHG19A3L0000155	46.1063	17.7003	52.0073	30.3939	53.0575	32.983	52.3241	41.8262	47.4522	29.6094	5.08851	4.75224	5.29579	5.53047	5.4626	5.33204	5.35947	5.26016	5.62063	4.8733	noncoding	exon98+	lincRNA-CDCP2	lincRNA	176	chr1	+	54583893	54584068		TATACTCACAGATGGCCTTGCCGCCCATGCCACAAACAATATAAGCATCTCATAGCAGCT
ASHG19A3L0000423	493.576	89.7995	496.277	209.616	387.171	210.438	392.297	974.271	849.866	870.635	8.41991	7.29818	8.4688	8.30958	8.46008	8.12503	8.44404	9.62831	9.61396	9.50357	noncoding	AW892975	lincRNA-AMOTL1-1	lincRNA	457	chr11	-	94627686	94628135		CTGGTAGCCCCCTCAATTCCTTGTGGAAAAGATAAAAGATAAAAAACAAGCAAGCAAGAT
ASHG19A3L0000605	37.8071	5.16392	27.586	38.9854	29.8714	23.6091	28.1743	12.1765	21.7678	16.1336	4.81286	2.91951	4.41664	5.88644	4.59099	4.81917	4.40379	3.44664	4.60842	3.98137	noncoding	AW361687	lincRNA-LNX2	lincRNA	601	chr13	+	28003341	28423867		AAAGCCAAGATGCCAAAATAAGGGGAACCAAAATGGTTTGTTGTGCAGCCAATGGGTTTT
ASHG19A3L0002393	279.657	161.684	290.394	216.288	288.88	268.555	314.434	280.286	262.604	265.543	7.59551	8.19284	7.69937	8.35101	8.02455	8.4841	8.1091	7.91962	7.9577	7.90663	noncoding	DB455579	lincRNA-ABCD3	lincRNA	459	chr1	+	94713413	94800136	ENST00000413103,	TTTAATTAGACATTTCTCAGAGAATCCTGCCTCTGCTCTGAAGCCTTTCTGTTCGCTCCG
ASHG19A3A020885	78.521	79.0683	48.9797	26.4979	57.4453	24.1503	65.9994	20.9027	17.712	23.3037	5.82703	7.09332	5.21578	5.3321	5.57721	4.85752	5.70611	4.25045	4.35161	4.52785	noncoding	ENST00000438136	AC093415.2	Ensembl	578	chr3	-	37795179	37903229		TTCAGGTCTACAGCACACACACGATGTACCCAAGAAGAGTGATTAATTTACAAACTGACA
ASHG19A3L0001644	17.671	8.83404	17.2846	10.2438	24.5813	19.1419	19.7757	24.2631	12.9648	23.6099	3.76705	3.68394	3.77281	4.03876	4.29265	4.49934	3.83196	4.47278	3.9667	4.5457	noncoding	chr5:3737400-3749175-	lincRNA-IRX1-7	lincRNA	11776	chr5	-	3737400	3749175		CATGCATTTTTGTCAGACGGTCTATGGTTTTCAAAAGTGAATCTTTCCCTTGCAGGAGAA
ASHG19A3A020677	248.236	107.177	237.029	57.3708	182.54	70.5279	153.777	87.6512	132.285	103.948	7.42495	7.56327	7.41018	6.43149	7.32075	6.47923	7.0054	6.29629	7.00324	6.64347	noncoding	uc003brm.2	BC036698	UCSC_knowngene	3252	chr3	-	9391373	9438338		ATGACCACATGTGGGACTATTTCAACTGCCACGAGAAATCCCAGAAGGATTATTGTTTTG
ASHG19A3A028159	261.982	46.0966	228.709	58.9455	171.787	92.7006	188.566	140.477	151.564	119.574	7.50517	6.26068	7.35793	6.47282	7.23093	6.8929	7.31544	6.96471	7.19828	6.83441	noncoding	ENST00000503606	CTD-2201E18.1	Ensembl	469	chr5	+	42972725	42973194		TCATCGGGACCCCCCAAAAAACTATTTTGACTCAAGAAGCCATAATCACTGAAGAGAGGT
ASHG19A3L0003366	2224.93	3057.68	2110.52	1965.51	1551.29	2235.11	1629.55	1065.27	1450.94	1022.98	10.6866	12.056	10.6339	11.4391	10.576	11.5247	10.6486	9.74847	10.3592	9.72215	noncoding	BX111887	lincRNA-ZEB1-5	lincRNA	500	chr10	-	32048015	32049105		TGGCTGCCAGCACTTAATGTGATTTCCCCCCATCTCTGGCAACTGAGAGAATAAAAAACT
ASHG19A3A021254	44.185	31.5107	39.8953	33.5852	50.6919	42.3905	57.4032	40.7768	176.893	33.5688	5.02954	5.66085	4.9253	5.67433	5.392	5.71681	5.49333	5.22445	7.41081	5.0592	noncoding	ENST00000481148	RP11-398A8.3	Ensembl	492	chr3	-	72109991	72291716		TATTGTATCAGCTGAGACTGCAGGGTAGACTGCAAGAAGTGCCTCCTTGCTGATGGACTG
ASHG19A3A009460	410.177	51.8464	396.547	35.6851	179.217	41.5913	175.637	132.136	110.258	132.801	8.13463	6.44803	8.13546	5.76025	7.29284	5.68737	7.20768	6.88036	6.76295	6.97522	noncoding	AK096059		misc_RNA	2036	chr17	+	37705193	37707229		TTACATGCAAAATGGCATGCAAATGAGGCCTGGTGCCTTTTGGGGTATGAATCGTAGAAC
ASHG19A3L0003163	740.973	245.751	685.984	404.145	493.871	428.589	517.497	500.152	608.379	408.663	9.00896	8.79335	8.93577	9.25617	8.8143	9.18947	8.85933	8.70007	9.1352	8.47711	noncoding	chr2:223964483-223968702-	lincRNA-KCNE4-1	lincRNA	4220	chr2	-	223964483	223968702		GATTTGATGTCATAGCTTAAGCCCAAAGGCAAAAGAAAGTCCCTTCTCCTCATCCTCCAC
ASHG19A3A039674	41.6321	12.8088	20.7265	50.8385	19.4683	34.8813	24.4053	15.3213	19.4423	18.2652	4.94796	4.24219	4.01901	6.26585	3.91801	5.41957	4.1738	3.79024	4.46698	4.17005	noncoding	ENST00000455399	RP11-40F8.2	Ensembl	718	chrX	-	22407431	23082236		TCTTTATGCAGCTGTCAAGGACAGACACAAAGAGTGGGGGTGTCTTCCTCACTAAATACT
ASHG19A3L0002520	104.359	86.7791	97.8347	55.3931	116.116	115.205	99.3779	85.1695	93.0729	78.0156	6.22676	7.24401	6.18142	6.383	6.62988	7.21847	6.32441	6.25756	6.53519	6.24484	noncoding	BF575745	lincRNA-MED13L-5	lincRNA	818	chr12	+	115661844	115662417		TGTAATCTGGTCTTCTGGTGCCAGCCATCCTTGAAGTGACCTTCCTTTTTTGGTCGGTGG
ASHG19A3A052464	77.0174	31.4549	57.2899	43.8223	78.8929	59.2182	89.6219	73.3938	60.1921	69.1641	5.79802	5.65753	5.42906	6.05019	6.057	6.21273	6.17113	6.04468	5.93437	6.08	noncoding	AK023763		misc_RNA	3568	chr15	-	82044851	82048420		ATGAATTTGAAATAATGTCCCGCACTGGGTTAACTGAACTCTCCTGCCAGCAGAGCTGAT
ASHG19A3L0001808	62.3084	11.0551	76.5054	33.587	67.1148	43.7693	50.0789	36.284	59.2439	39.5596	5.49968	4.03089	5.83878	5.6745	5.80941	5.76186	5.29358	5.05116	5.91304	5.29467	noncoding	chr6:47389241-47404066-	lincRNA-TNFRSF21-2	lincRNA	14826	chr6	-	47389241	47404066		CAGTCTTGGTTTTATTACTGATTATCTACATAATTTCATTGATCTGTCCCGCTACTCCCC
ASHG19A3L0000490	140.651	201.5	138.323	258.883	254.601	265.678	263.71	117.802	171.236	117.129	6.62459	8.52164	6.65771	8.60845	7.82339	8.46667	7.82953	6.72185	7.36767	6.80436	noncoding	BX096603	lincRNA-CCND2-3	lincRNA	733	chr12	+	3980899	4019676		TGCAGTCTGTGCCTTTCATTGCCTTCCTGGAAAATAATAACTAAACTCTTCCTCAAAAAA
ASHG19A3A040076	120.973	58.4233	117.817	15.7949	237.067	13.9265	217.676	74.4596	111.631	86.1144	6.42469	6.63582	6.43957	4.62035	7.71608	4.00647	7.53359	6.06499	6.7774	6.37878	noncoding	NR_001564	XIST	RefSeq_NR	19271	chrX	-	73040494	73072588		TTCGTAAATTAAATAGGTCTGGCCCAGAAGACCCACTCAATTGCCTTTGAGATTAAAAAA
ASHG19A3A025129	606.814	565.565	576.165	654.019	488.24	615.853	450.773	692.358	586.883	692.766	8.71485	9.89827	8.68987	9.93037	8.79335	9.72036	8.65608	9.15261	9.09172	9.19378	noncoding	ENST00000397097	ZNF732	Ensembl	1032	chr4	+	212428	248643	NM_001039127,	CCCAGCAGAATGTATATAGAGATGTGATGTTGGAGAACTATAGAAACCTGGTCTCCCTGG
ASHG19A3L0002059	9.79823	98.7706	16.4734	64.8885	28.8123	119.401	26.0501	75.4521	78.3593	80.4737	2.98576	7.43784	3.69914	6.61192	4.5358	7.27689	4.27992	6.08448	6.29541	6.28959	noncoding	DQ890550	lincRNA-GFRA2-6	lincRNA	1279	chr8	-	21563901	21771113	NM_003974,	TTCTGGCTGGCAGCCAGGAACTGAGTATGACAATGTTGTACTAAAGAAAGGCCCAAAGTA
ASHG19A3L0002953	298.158	27.0252	310.044	56.1847	105.543	92.584	114.916	288.113	125.79	233.838	7.69094	5.42089	7.79243	6.4018	6.48513	6.89079	6.5575	7.95996	6.93507	7.74591	noncoding	DB288399	lincRNA-ZNF672	lincRNA	558	chr1	+	249123012	249123570		CAATGATGAGAAAAAGGACACTATCTCACTTCCCATGTAGGTGATAGTCTATGGTGCTCA
ASHG19A3L0000239	292.575	185.939	275.497	146.765	310.255	177.423	298.36	264.303	235.28	222.045	7.66068	8.40162	7.62753	7.78559	8.13067	7.86715	8.02734	7.83839	7.80521	7.67735	noncoding	EL585127	lincRNA-ZNF37A-2	lincRNA	805	chr10	-	38779976	39150281		GATCCTATTCAAATCCCTTTACCTCCCATTTAATTTCCATTCCATTTCGGGTTGGTTCCA
ASHG19A3L0002990	23.4873	7.84371	36.1807	9.06201	21.7662	16.5132	25.5212	19.8391	27.5125	18.0239	4.16621	3.50399	4.78618	3.88559	4.09966	4.2675	4.24722	4.16984	4.90856	4.1512	noncoding	chr2:18542044-18562594-	lincRNA-KCNS3-4	lincRNA	20551	chr2	-	18542044	18562594		GATGGAGAAAAATACAAAACAGACAACAGCTTCACTTTCTATACTACTCATTAGCTGAGA
ASHG19A3A051299	15268.6	2484.57	12911.7	4434.89	6648.07	6426.28	7904.63	11421	9033.58	9238.46	13.6592	11.8014	13.4206	12.5659	12.8149	12.9817	13.0838	13.1738	12.9592	12.8588	noncoding	uc001wkc.1	AX746599	UCSC_knowngene	2524	chr14	+	23982557	24013485		TGTATCCATATTAGCATATGAACTTCATCAGACAAGCACTCTCCCTCCAACAGAGGGAGA
ASHG19A3L0002079	161.975	82.5773	129.535	93.717	139.134	120.105	154.089	117.71	111.787	90.1017	6.82698	7.1632	6.56514	7.13913	6.90811	7.28604	7.0092	6.72056	6.7789	6.43934	noncoding	BQ446632	lincRNA-KCNU1-3	lincRNA	496	chr8	-	37541867	37542350		ATTGATGAGGTCAGCACCACTGCTTTCTTCCAGGGGGTGTTTGTTTTTCTCCTTAATCCT
ASHG19A3L0001031	61.5405	12.1639	59.9049	40.682	42.9831	22.731	40.236	18.7764	29.5925	25.2649	5.48392	4.16946	5.49269	5.94883	5.14415	4.7621	4.94468	4.09114	5.00518	4.64563	noncoding	FE192735	lincRNA-MRPS9-1	lincRNA	429	chr2	+	105509500	105509819		ATAAACACAGGTTGACAAAGATGAGTTAGAAACTCTCCGATGGTGAGGATGGTCCCCAGT
ASHG19A3L0003298	5523.47	883.253	5620.45	2150.84	3851.42	2369.25	3888.43	6573.58	5304.92	6028.03	12.1025	10.5014	12.146	11.5613	11.9825	11.5996	12.0094	12.3622	12.2067	12.2405	noncoding	AW269809	lincRNA-KPNA1	lincRNA	382	chr3	-	122233924	122236198		AGCTCCAGTCTTTGCCATGGTCTGCAAACCTCCTTCTTAGCGAGACCCCCTCCCCGACCC
ASHG19A3L0000301	674.429	120.076	606.307	300.184	351.547	282.371	367.406	381.514	407.611	345.563	8.8755	7.73697	8.76113	8.82986	8.31114	8.56177	8.3378	8.343	8.56898	8.25418	noncoding	chr11:102425615-102440915+	lincRNA-MMP20	lincRNA	15301	chr11	+	102425615	102440915		ATCTACTTAAAATTACAAGCTACCTCCCCAGCTCATGATTCTCAAATGTCTGGGCACTGC
ASHG19A3L0001681	96.5592	159.812	87.9112	25.8559	141.249	39.2433	143.053	89.3927	71.7205	79.1869	6.11853	8.17212	6.02915	5.29394	6.93058	5.5965	6.89748	6.32466	6.17529	6.26827	noncoding	exon2995+	lincRNA-FOXD1-2	lincRNA	180	chr5	+	72715548	72715727		GCGAGCCCCGCCGCGCCGAGCCTCCCGGGCGTCCGCAGGCCTGGCGCACACCGAAGCGGG
ASHG19A3L0003459	63.4399	33.0954	58.7426	46.1959	60.7543	51.4059	79.1629	64.8881	46.3424	55.1491	5.52399	5.73555	5.46558	6.12381	5.66166	6.00275	5.98459	5.87947	5.58823	5.76469	noncoding	DB452487	lincRNA-EN1-2	lincRNA	475	chr2	+	119068121	119068596		TTCATATTTTGATTCCTTTGTTTAGACAGTTTCTCTCAGGTTCTCCTGTGTCGGCCCGGG
ASHG19A3L0000792	33.5335	26.971	35.2048	14.7881	32.9664	26.8471	38.1795	26.7042	28.3493	17.2066	4.65373	5.4183	4.74902	4.53056	4.74206	5.02007	4.86946	4.61168	4.94902	4.07759	noncoding	AI950243	lincRNA-GLRX5-1	lincRNA	432	chr14	-	96109672	96111568		AAATAGGATATGAGTGCGTGTTCCTGCTTCACACCAAGAATGAGATGCAGGATATGCTGG
ASHG19A3A049932	418.276	295.795	389.728	95.6612	133.908	111.556	152.422	282.504	403.327	224.35	8.16229	9.04404	8.10884	7.16607	6.8474	7.16585	6.99199	7.93052	8.55273	7.69131	noncoding	uc001uoi.2	AK054845	UCSC_knowngene	2406	chr13	+	22615113	22850657		CCTTCCAAATATATGTATGTTTCTTTTCTGAAGATAGACGTGTGTGTGTTTGTGTGTATC
ASHG19A3L0002558	186.257	88.0668	240.832	178.716	129.716	214.355	163.683	164.67	134.51	159.286	7.0314	7.26653	7.43371	8.07609	6.79812	8.15203	7.10102	7.17922	7.0271	7.22461	noncoding	AW450413	lincRNA-NFE2L3-2	lincRNA	431	chr7	+	25895917	25896427		TCTTCTTCAGGAAGAGTAAAGCATGTCTTCTAGTTCTACTTCCTTCCCGGTTAGCCAGCT
ASHG19A3A032043	85.3996	58.5818	91.5228	63.8094	98.6311	72.6612	99.9479	54.8541	87.8294	49.9747	5.94191	6.64139	6.08473	6.58714	6.38241	6.52415	6.33405	5.64409	6.45296	5.62035	noncoding	ENST00000444229	RP11-527F13.1	Ensembl	583	chr6	+	126498338	126523385		AAGATAGAATTTTGGACCTGGATCACCTGTAGCCTGCCTAGCAATGAAGACCTCATCAGT
ASHG19A3A013598	29.8193	27.5343	29.072	14.1592	32.4881	19.5981	23.4208	16.3811	31.8516	22.3111	4.49184	5.44891	4.48734	4.46903	4.7195	4.53342	4.10647	3.8898	5.09797	4.4683	noncoding	uc002rvu.1	AK094343	UCSC_knowngene	1892	chr2	-	47441087	47572105		AGCTGTCTGTGTGCCTTGCATTTCAATCAGCAGCCTTACAAATGATGATGAGGAGAAGGA
ASHG19A3A021933	67.3516	29.4974	49.8722	36.0609	53.3203	37.3423	52.0374	41.6032	44.7312	43.6848	5.60883	5.5582	5.23736	5.77591	5.46929	5.52247	5.35012	5.25223	5.54591	5.43667	noncoding	ENST00000449106	RP11-85P9.3	Ensembl	427	chr3	-	171594141	171618530		TTCTCAGGGTCTTGCCGCCTTTCTCAAGCTCAGCCTGTGGAGTAAAGCGCAGGCACATCT
ASHG19A3A010451	64.6819	23.7977	70.3907	28.5717	38.2868	35.3651	34.8921	49.2688	37.142	37.3076	5.55052	5.21672	5.71288	5.44159	4.9705	5.44205	4.73395	5.49164	5.2997	5.21245	noncoding	uc010dko.2	LOC339290	UCSC_knowngene	5487	chr18	+	5238098	5246503		GGTAACATACTAGCAGACCAGATAACTACTTATGCAAACCTCAGATAACCACTAATTTAA
ASHG19A3A033599	57.4683	161.655	66.785	50.7539	77.606	79.6274	72.3448	37.8133	62.9345	48.1874	5.38743	8.19238	5.64624	6.264	6.02947	6.66176	5.8442	5.11094	5.99707	5.56808	noncoding	ENST00000464337	AC008155.2	Ensembl	397	chr7	-	137982832	137983229		TGTGTCCAACTCCAGGTCACCCAGCATGTAATTGGGATGAATTCTAAAACACCATGTGGA
ASHG19A3A040283	850.613	823.257	935.396	1611.23	917.812	1719.67	900.144	1212.25	977.886	1320.81	9.21988	10.4104	9.38465	11.1783	9.76344	11.1525	9.72692	9.92059	9.81287	10.0735	noncoding	ENST00000430258	RP1-298J18.1	Ensembl	551	chrX	-	110867403	110867954		AAAGAAGATGAAGAAGTTTTCAGGGGAGATTGCCTACTCTGGGTGGGTGTTTGAGAAGTC
ASHG19A3L0000556	51.9796	31.7728	56.3431	13.3859	36.3129	14.5229	26.7922	36.544	41.3527	40.582	5.24675	5.67252	5.40446	4.38755	4.88585	4.07189	4.32529	5.06225	5.43811	5.33082	noncoding	BE348602	lincRNA-PLXNC1-1	lincRNA	405	chr12	+	94445912	94446316		CCCAGACATCATTTGACTAATTGGATAAAGATTACACAAAGGCTATAAGCTCAGTATACT
ASHG19A3A041340	101.634	53.5782	103.684	61.6463	76.4715	73.9731	82.1018	83.1011	68.9553	72.4956	6.19056	6.49854	6.26068	6.53734	6.00692	6.55097	6.04145	6.22156	6.1203	6.14349	noncoding	AK091319		misc_RNA	2297	chrX	+	102851535	102853832		TCAAGAAGTAGAATACTGTTAGCAGTCCAGAAATGCCATTGATGTCCCCTTCAGTCATCC
ASHG19A3A052205	35.9189	26.8966	28.1859	27.8002	21.5905	30.1948	31.7074	32.1366	29.4295	23.9415	4.74468	5.41366	4.44707	5.40245	4.08519	5.19712	4.58477	4.87895	4.9988	4.56665	noncoding	ENST00000396071	AC092868.2	Ensembl	777	chr15	-	59693421	59694203		CTTACCATAAACAGGGCCATGCTGAGAAAATACAAATAAAAAAGACTATCAAGATGCATG
ASHG19A3L0003113	114.006	101.602	94.5711	87.641	118.432	111.804	128.344	87.909	95.0618	77.7391	6.347	7.48182	6.13376	7.03932	6.66066	7.16963	6.72767	6.30129	6.56299	6.23919	noncoding	BF869762	lincRNA-FLJ37543-1	lincRNA	115	chr5	-	61582993	61583108		TAAGGACCTTGTCCAGCCTCCATTCCTGACACCCTTTCTGAAAGGATATCACTTCTGTTA
ASHG19A3L0000352	178.512	152.765	148.772	125.793	175.39	148.039	177.912	128.122	169.014	132.176	6.96845	8.10343	6.75942	7.5587	7.25998	7.59608	7.23141	6.83264	7.34831	6.9686	noncoding	chr11:2448349-2458849-	lincRNA-TRPM5	lincRNA	10501	chr11	-	2448349	2458849		TCTTGCCTCAGTTTCCTTATCTTTAGCAGGGAGGATCCCCGCTTCCCTGGGCTGTGAAGG
ASHG19A3L0002399	335.626	236.232	284.575	308.692	357.778	378.079	378.22	279.202	310.164	218.454	7.86001	8.74392	7.67284	8.8725	8.33481	9.00469	8.38333	7.91591	8.19362	7.65289	noncoding	chr1:87222750-87234290+	lincRNA-SEP15	lincRNA	11541	chr1	+	87222750	87234290		AACCATATGTGACTTGTGTGCTTCCCCTTTCCAGCTCAGTAATACAAAGAAGAAGCGTTC
ASHG19A3L0000820	510.255	330.415	499.152	208.532	269.687	183.272	237.769	358.23	534.419	429.68	8.46955	9.19642	8.47915	8.30104	7.91231	7.9145	7.6712	8.25342	8.95552	8.54596	noncoding	BC036541	lincRNA-ZNF280D	lincRNA	4811	chr15	-	56945018	57210767		CTACAGATTTTGTGTAGCTGCCTATTTGTAGATTTTAAATTTGGCTGTTACTAAGCCCAT
ASHG19A3A048824	145.148	37.806	147.157	23.7291	114.932	24.3903	125.433	54.5795	35.7703	59.3742	6.66964	5.94537	6.74313	5.17469	6.6162	4.87275	6.69081	5.63651	5.2528	5.86889	noncoding	ENST00000420836	AC005294.1	Ensembl	1083	chr12	+	68429546	68430635		ACTGTGGAGGAGGCAGATGCATGCATGGCCACACAAGGGGATGGAAGAGTTGTACAACCA
ASHG19A3A036799	305.005	67.4476	293.803	28.8277	150.142	47.4648	136.476	92.4319	106.295	108.95	7.72218	6.85463	7.71608	5.45514	7.02389	5.88417	6.82094	6.3774	6.71248	6.70344	noncoding	ENST00000458683	RP11-108M21.1	Ensembl	858	chr1	+	187061973	187329455		AATCAGGAAGTATATCTAAGTCACCTCCAGTAGCCGTAACTCTACCTTGTCCAGTAAAAG
ASHG19A3L0000328	189.755	39.8229	178.97	82.7267	183.078	173.12	209.016	52.6838	103.983	56.4918	7.0597	6.03085	7.02529	6.95702	7.32546	7.82672	7.46942	5.58697	6.68408	5.7982	noncoding	BG003184	lincRNA-BLID-2	lincRNA	408	chr11	-	122279949	122280320		ATGTCTTGACTAAACCCACACTTAGTTTGAAAGAAGCTAAGAGTCTGACTCTAGACCAAA
ASHG19A3A022854	362.326	49.7389	318.996	138.83	230.945	176.432	269.817	260.298	240.476	197.302	7.96532	6.38039	7.82941	7.69999	7.67555	7.85909	7.86645	7.81557	7.83651	7.51547	noncoding	ENST00000464531	RP11-171G7.1	Ensembl	1192	chr3	+	83986195	83987387		TAGCAAGTCCTCAAAGGTAAATGCACTGGCTGTTACCTCCAGCAACTCCCTTATCCAAAA
ASHG19A3L0003107	168.198	44.4443	155.15	58.1676	129.011	85.7539	144.797	100.229	113.714	85.0019	6.88256	6.20357	6.81536	6.45268	6.7902	6.77299	6.91437	6.49097	6.80302	6.36253	noncoding	AA992250	lincRNA-ERBB2IP-2	lincRNA	552	chr5	-	65372703	65415636		ATCATCATCAGGTCTGAAATGGGTTCTGCATACCCCGACACCACCTTATATGCTATATCG
ASHG19A3A033949	4209.35	2898.38	4252.74	2369.32	2336.44	2611.93	2129.78	4591.46	4982.38	4824.6	11.6636	11.9943	11.7005	11.6995	11.2216	11.7279	11.0912	11.8474	12.1102	11.908	noncoding	uc003srb.1	CR609701	UCSC_knowngene	3988	chr7	+	7284224	7288212		AAACTAATCTTACTGCTAAGCAGTGTGTTGTACTACATAGTGAATGTTCGTGTTTTGGAA
ASHG19A3A022520	2948.52	109.791	2744.05	60.8836	1479.27	51.0125	1338.07	1665.07	952.017	1798.97	11.1056	7.60115	11.0243	6.51617	10.4988	5.98977	10.3449	10.3803	9.77582	10.5031	noncoding	uc003cmy.1	AK124776	UCSC_knowngene	4060	chr3	+	44159797	44163857		TATGGGTTGCTCTGAAATTAGCCTTTACACTTGGCATTGTGAAAAATCTTTCCAAATCAT
ASHG19A3A045510	48.0294	31.0131	47.8067	29.5696	49.4773	31.1069	61.0362	22.4589	22.492	32.5432	5.13987	5.63553	5.17964	5.49291	5.35529	5.24399	5.58638	4.35594	4.65265	5.01699	noncoding	ENST00000431943	RP11-191G24.2	Ensembl	946	chr1	-	52027537	52060569		TATTATAACATTAGTGTTCTCAGCCTGGACCTTTGGCAGGTAAAGCCCTCTGAGCTCAGA
ASHG19A3L0002272	53.8421	12.873	45.3598	16.4098	38.3668	17.106	34	38.7198	20.9211	41.1717	5.29467	4.24853	5.10708	4.67152	4.97332	4.32529	4.69357	5.14509	4.55896	5.34918	noncoding	N48415	lincRNA-ATP11C-1	lincRNA	541	chrX	-	138928803	138929341		GGCTTCCTACTCCAAATCCTAATGTTTATTCTAACTAGTATCAGTCTGTTTCAGTCAAAA
ASHG19A3L0001642	312.451	108.064	256.338	144.535	226.516	231.294	241.864	201.611	212.392	189.098	7.75784	7.57538	7.51914	7.75942	7.6459	8.26329	7.69339	7.45878	7.66693	7.45753	noncoding	BU663707	lincRNA-RANBP3L-1	lincRNA	654	chr5	-	36446938	36447567		GAGCTGTATTTCCTGTTTTCACCCACTCCTCTTGTACCATCTTTTCATTAACATGAAACT
ASHG19A3L0002389	50.6843	30.1324	56.5225	26.9697	47.1525	45.2798	54.4751	39.5794	49.2454	42.4385	5.21181	5.59185	5.40902	5.357	5.27972	5.81476	5.41582	5.17986	5.66745	5.39462	noncoding	chr1:98805012-98815587+	lincRNA-SNX7-2	lincRNA	10576	chr1	+	98805012	98815587		GCACCTCTTTCTTGGTTATGAATTTTTACTTGTCTCATGTCTGTCTTGAAGAAGTGTGAA
ASHG19A3A049667	42.6021	426.447	42.708	1040.2	64.4763	1161.59	65.2029	191.233	133.068	153.898	4.98016	9.53303	5.01799	10.5702	5.74845	10.617	5.6882	7.38797	7.01178	7.17417	noncoding	uc001vjj.1	AX747962	UCSC_knowngene	2328	chr13	-	74987093	74993252		TTTCAAGAATCTGTCTCTGCTATGAGTCTCAAGAGCCTATTTTGTAACTCAGAAGCCAAG
ASHG19A3A010400	43.639	5	43.147	13.1869	30.4626	37.3802	29.4344	34.2447	37.1647	28.5389	5.01382	2.41344	5.03265	4.36603	4.61978	5.52371	4.4708	4.96633	5.30059	4.82299	noncoding	AK096231		misc_RNA	2676	chr18	-	72815542	72818216		TTACAACCATTTCTGTTGAACAAAAGAACCTTGCAGAACCCGGAGCCAATCACTGGAAGG
ASHG19A3L0001508	133.746	9.73533	45.0884	23.7986	37.8664	39.7524	44.8183	25.9761	22.4954	25.6919	6.5588	3.82794	5.099	5.17986	4.95395	5.61675	5.12296	4.56984	4.65276	4.67108	noncoding	chr4:60340905-60362455+	lincRNA-LPHN3-4	lincRNA	21551	chr4	+	60340905	60362455		TCCCCACCTTATAGATACACAGGGCACATGGTGCTTACTTTTCCTGAAACAATTCATATC
ASHG19A3L0001471	21.0304	60.0468	28.5594	325.228	40.6328	14.6135	48.6521	16.1614	9.14233	21.5122	4.01544	6.67691	4.4619	8.94729	5.06064	4.08162	5.24932	3.87134	3.55458	4.4189	noncoding	chr4:15911552-15921927+	lincRNA-FGFBP1	lincRNA	10376	chr4	+	15911552	15921927		TATGAGAACCACCATCATCATGGCAGTTACCTCCAATTCAGCACCTTTTACAGATCATCA
ASHG19A3L0000520	1093.37	213.293	1060.97	446.261	736.229	428.324	779.777	653.533	764.118	598.966	9.59202	8.59512	9.58378	9.39095	9.43601	9.1872	9.50773	9.08003	9.46552	9.00991	noncoding	chr12:62007583-62044158+	lincRNA-FAM19A2-4	lincRNA	36576	chr12	+	62007583	62044158		TACTTTATCTTCCCTCTTTATAAAACAGCCCCATCCCCTGAAGAGCTTGAATGAAAACTC
ASHG19A3L0002754	3546.77	603.853	3174.07	907.264	2077.86	1134.63	2235.64	1940.11	2538.16	1609.1	11.3909	9.98753	11.2518	10.3832	11.0394	10.5792	11.1602	10.6112	11.1478	10.35	noncoding	AW075897	lincRNA-SIN3A	lincRNA	521	chr15	-	75750735	75751256		TAGTCCTTATCTCCTGGCCTTTCCCTCTCCATACTTTTCACCCAGTGATTCAATTGACTG
ASHG19A3L0001340	349.515	340.62	359.738	75.9253	1034.9	92.4199	1030.29	1326.51	809.924	1320.89	7.91608	9.23791	7.99647	6.8369	9.96206	6.88833	9.94442	10.0557	9.5494	10.074	noncoding	AK094780	lincRNA-GALNTL2-1	lincRNA	3105	chr3	+	15935568	16270147	NM_054110,	GTACCAGCACAATTTGAGCATTCCCATTAACAAAGGTGTTCACAGTTGAGAAACTCTCCT
ASHG19A3A033950	64.4954	8.09119	75.3531	5	12.1462	5.34936	9.27479	112.875	79.0159	139.578	5.54652	3.55313	5.81599	2.49059	3.15006	2.69717	2.67722	6.66589	6.30607	7.04263	noncoding	ENST00000430266	AC005532.5	Ensembl	471	chr7	+	7294784	7317410		CAGCAGTTATCTGTGGCCATAAGTTGAGATGACTGGATGAAATGCTAACATGTTGAGAAG
ASHG19A3L0002696	63.5343	39.4547	60.9499	39.5719	64.062	56.1042	66.4558	73.4399	47.8598	62.5042	5.5255	6.01286	5.51879	5.90794	5.73981	6.13659	5.71642	6.04547	5.63144	5.93694	noncoding	BX106769	lincRNA-HOOK2	lincRNA	739	chr19	-	12889934	12890671		TGTCAATATCTGGGCTGTAGGGGGCCTGCCAGAGTCCTCCATGGTGATGATGCATGGAGT
ASHG19A3A025532	13994.4	2089.72	12922.6	4013.85	6912.14	4895	6985.14	10607.5	7920.21	8682.07	13.5228	11.5759	13.4215	12.4291	12.8837	12.6226	12.8977	13.0626	12.7727	12.7727	noncoding	ENST00000508241	RP11-231C18.2	Ensembl	540	chr4	+	55242168	55242919		TGACCCTGCCACATTGTATATTCTTGTTCTCCCCCCATGATGCATTTTATTTCAGTATCC
ASHG19A3A014795	5	181.75	5	420.813	20.1885	465.822	19.109	5.14695	12.2557	8.58755	2.32199	8.36272	2.33607	9.31805	3.97492	9.30057	3.77518	2.46549	3.8954	3.02305	noncoding	ENST00000432711	AC064834.3	Ensembl	555	chr2	-	196434351	196437694		GGAACAATCCACTGTATACACGTAGCTGACAATTTAATAAACTTGAAGGAAATGCTACAG
ASHG19A3L0000699	26227.2	28755.1	25719.6	29757.9	17855.8	28747.9	18124.3	24464.2	32107.1	26068.3	14.5009	15.0076	14.4889	15.1328	14.3	15.0312	14.3302	14.26	14.8344	14.3543	noncoding	CR749802	lincRNA-MBNL2-1	lincRNA	4571	chr13	+	97794089	98046372	NM_207304,NM_144778,	TGTATCAATACTATGTTTTGGTTGTAATATTCAGTTCACCCACCCAATGTACAACCAATG
ASHG19A3A039964	240.946	68.2088	247.156	76.7839	194.746	109.251	221.664	124.628	130.453	112.503	7.38306	6.86895	7.46638	6.85213	7.41854	7.13493	7.56183	6.79871	6.98336	6.75025	noncoding	NR_027139	SPIN3	RefSeq_NR	1721	chrX	-	57002804	57021988		TATGGTTTCCTTCACCCCACACCAATGTTATGAATGAGACCAGCAGACCAACAGCAAACA
ASHG19A3L0000245	109.533	133.911	106.063	16.6029	39.6934	18.6514	34.6247	101.147	106.332	108.533	6.29437	7.89935	6.29201	4.68713	5.02291	4.45651	4.72182	6.50384	6.71303	6.69744	noncoding	DQ345519	lincRNA-ZNF32-4	lincRNA	628	chr10	-	44793037	44880497		GTGCAGTTGTTGAATTGTATGATCTGCCACTGAAGTAATTAGTGTGATAATTACTTGGAT
ASHG19A3A010901	62.293	27.1393	61.1914	27.4101	53.8161	39.3055	56.8819	37.1277	45.6226	35.6446	5.49948	5.42741	5.52399	5.37955	5.48225	5.59875	5.47866	5.08472	5.56973	5.1492	noncoding	BC028700		misc_RNA	3838	chr1	-	212681389	212685183		AAGACCTCCTGCTAAACGTGGTGGATTAGCATTCTGCATGTATTTTTTCTCACTTTCTTA
ASHG19A3A040883	98.2159	70.4188	120.07	66.4425	122.111	91.1923	136.894	85.5884	103.006	91.7963	6.14495	6.92058	6.46527	6.64224	6.70704	6.8675	6.82581	6.26511	6.67141	6.46447	noncoding	ENST00000430261	RP4-551E13.2	Ensembl	1569	chrX	+	44325936	44328201		GTGAAGAAATCATAGACTGAGATTGCTAAAAAGGTCCTCATGCCTTCAGCCCACATTGCC
ASHG19A3L0000736	24.886	20.2005	27.7062	7.52554	22.6416	14.2347	20.5058	23.0504	5.96152	15.4776	4.24272	4.96022	4.42345	3.65601	4.16211	4.03979	3.89015	4.39257	3.09969	3.92168	noncoding	DB309954	lincRNA-PELI2	lincRNA	547	chr14	-	56799169	56799715		TTTAAGCCCACAACTAAAGAACCACTCCTGGAAGTTTAAGCCTTGGTTTCGACTTCAAGC
ASHG19A3A022005	1271	622.774	1235.72	523.042	972.992	635.361	886.023	1061.27	954.647	1172.76	9.82694	10.0303	9.8227	9.61824	9.85854	9.76427	9.70036	9.74404	9.77953	9.91042	noncoding	AK095773		misc_RNA	2533	chr3	-	182655947	182658477		ATTCAAATAAGATTCCTACATTGCATACATCTCAAATGTCCTACCCAGTGGATCCCCACA
ASHG19A3L0001715	92.8237	48.9139	84.9696	64.4326	92.5189	87.5226	101.502	78.0102	69.145	76.6813	6.05969	6.35299	5.98243	6.60169	6.2864	6.80882	6.36268	6.13183	6.12357	6.21986	noncoding	chr6:125843301-125854226+	lincRNA-HEY2-1	lincRNA	10926	chr6	+	125843301	125854226		AATTTATTACTCCAATGGCAGTTATTTCCCTTGACCCTAGGATCACTTCTCTCTGTCTCC
ASHG19A3L0000477	6021.62	4062.13	5807.33	2360.4	3912.06	2686.49	3768.03	4813.4	4825.19	5080.55	12.2316	12.4063	12.1909	11.6928	12.0059	11.7708	11.9571	11.9131	12.0721	11.9825	noncoding	EC575964	lincRNA-TMTC1	lincRNA	106	chr12	-	30748167	30748215	NM_005095,	ATTCCATCTGTGTTTGTCATTTCTGACTGGAAAACTTCTTACTCCATACCTTGTTCGATA
ASHG19A3A016644	87.9912	24.3099	75.0241	41.7109	70.6192	53.0843	68.146	85.1542	86.7351	84.6204	5.98447	5.25097	5.80867	5.98397	5.88693	6.05324	5.75346	6.25688	6.43603	6.35739	noncoding	ENST00000416154	AC079305.5	Ensembl	562	chr2	+	178042422	178042984		AGAGGAAGAAGTACGACATCCCCAAATACCTGTGCTGTAAGATCAGTTTTGAGCTGATGC
ASHG19A3L0003024	191.839	66.8152	155.465	112.012	115.818	98.4103	139.449	137.972	120.887	135.905	7.07393	6.84213	6.81889	7.39469	6.6266	6.97667	6.85264	6.9411	6.88265	7.00897	noncoding	DB325375	lincRNA-SIX6	lincRNA	551	chr14	-	61110277	61110827		TCGCATATTCCAGATGTGTTTAATAAGAAATTGCACAATGTGCCTCCTTCCGCCATCCTC
ASHG19A3L0002481	105647	79419.6	109727	94862.9	94118	90135.3	91269.7	119515	122947	121113	16.6262	16.4642	16.674	16.607	16.6291	16.5455	16.6158	16.6872	16.884	16.7283	noncoding	BC050642	lincRNA-ENO1-1	lincRNA	1898	chr1	-	8921062	9288096	NM_001428,	ATTGGCCCAAGTCATTGTTTTTCTCGCCTCACTTTCCACCAAGTGTCTAGAGTCATGTGA
ASHG19A3A033220	51.8787	77.1579	59.7239	38.303	97.1982	41.7834	102.241	46.0659	32.0886	39.11	5.24412	7.0566	5.48775	5.85888	6.36022	5.69439	6.37373	5.3951	5.10881	5.27837	noncoding	ENST00000423943	RP11-48O20.4	Ensembl	1113	chr1	+	159931013	159948851		AAGATGAACAACATGACCGGGAAGATTTCCTAATCTCACCACAGCCTGGCTCTACCTTAA
ASHG19A3A047888	197.945	17.6857	180.84	42.6093	85.0153	50.6026	91.7694	96.0054	141.642	92.4885	7.11409	4.75096	7.03997	6.01158	6.16484	5.98002	6.20936	6.43045	7.10328	6.47605	noncoding	ENST00000437598	RP5-1027O11.1	Ensembl	787	chr1	-	88365591	88371397		AGAATCTATTGCCCTCTTTACTTCACAGTGCTACAGAGAGGATTACATGAGCCAATATTT
ASHG19A3L0002528	326.038	134.333	330.652	166.32	294.948	206.726	366.267	210.982	253.53	178.442	7.81937	7.90331	7.87726	7.97103	8.05118	8.09579	8.33481	7.52727	7.91341	7.38152	noncoding	chr7:73684091-73687309+	lincRNA-CLIP2	lincRNA	3219	chr7	+	73684091	73687309		AGACACTAGGAATGCCCTGTGGTTTCCTAAACTCTACTCCAGCCTCTGGTACAAACAAAT
ASHG19A3L0000989	69.4085	27.0541	74.226	34.5167	69.628	51.84	80.3087	55.926	54.8113	54.6487	5.65265	5.4231	5.79178	5.71288	5.86472	6.01612	6.0066	5.67324	5.81	5.75252	noncoding	AW082319	lincRNA-CBLN2-2	lincRNA	470	chr18	+	68297769	68317980		TTTGATGAGTTTTTCTGATCTCTGCAGTCTCTCTGAGATGTCCCTCATGGCCACATGAGT
ASHG19A3A032268	1373.77	224.828	1360.93	140.683	601.389	148.138	565.559	933.308	400.701	1092.77	9.93772	8.67244	9.9596	7.71985	9.12594	7.59693	8.99405	9.56927	8.54407	9.81471	noncoding	ENST00000432358	RP11-732M18.3	Ensembl	424	chr6	+	158703294	158733390		GGGAGAAAAATACATCACTAATGGCCAGTTTTCCATATGGTCTGCACGGGTAAAGAAAGT
ASHG19A3L0000402	16.4152	12.3787	10.5619	22.927	16.4947	30.4808	23.1877	57.6726	65.6964	47.0265	3.66338	4.19362	3.07175	5.1285	3.65656	5.21028	4.08883	5.71827	6.05547	5.53659	noncoding	BG204165	lincRNA-FCHSD2	lincRNA	618	chr11	-	72887738	72892732		TGGAAAAATTTGTTAGCCACAGTCATCTCAGAAGCTGCTGCTGGAGTCTGTGATTTCACC
ASHG19A3A032136	821.233	394.244	769.013	547.535	939.698	549.565	901.034	738.146	816.179	848.681	9.16311	9.42913	9.10539	9.68572	9.80339	9.56005	9.73106	9.23926	9.55823	9.4648	noncoding	ENST00000381279	RP11-15H7.2	Ensembl	1580	chr6	+	139981064	139982644		TTGTTTCAGAGGCAATTTAAGGAGCAGTTTCCAGACATCAGCTAAGAATCACGTTCTCCA
ASHG19A3A025130	92.151	32.4523	91.8273	25.994	56.1808	45.7722	77.3232	36.3611	28.8013	38.7056	6.04914	5.70433	6.08829	5.30322	5.54338	5.83015	5.94553	5.05451	4.96998	5.26501	noncoding	NR_027481	ZNF876P	RefSeq_NR	2621	chr4	+	206388	249771		AATTCATGCTGGAGAGAAACCCCTCATGTGAAGAACGTGTCAGAATCTTTACCTCATCCT
ASHG19A3L0002050	46.3204	7.41444	45.1679	5	31.7328	22.0594	36.2127	23.4172	20.629	24.7968	5.09467	3.41516	5.10087	2.49059	4.68016	4.71395	4.79161	4.41702	4.54096	4.61714	noncoding	chr8:20578220-20590170+	lincRNA-GFRA2-1	lincRNA	11951	chr8	+	20578220	20590170		GAGCTCAGATTCTCTTCGCCTCCTTTTTCTGAGATTTTCTAGAAGGAGAGGCCACTATTT
ASHG19A3L0002858	435.615	98.3351	415.289	181.026	325.217	226.621	339.405	317.957	273.682	262.622	8.21908	7.43248	8.20173	8.09901	8.19426	8.2356	8.22106	8.08851	8.0124	7.89096	noncoding	chrX:68350530-68358250+	lincRNA-PJA1-4	lincRNA	7721	chrX	+	68350530	68358250		AGAGCTCTCTTAGTTCCCAACCATTTTCCTGGAGCCCCCTGAGATAAATTAGTTGTGTCT
ASHG19A3A009982	2587.41	2313.91	2398.53	2851.08	2066.47	2795.44	1945.12	2055.39	2594.39	2021.4	10.9192	11.7099	10.8308	11.9432	11.0315	11.8269	10.935	10.6906	11.1777	10.6789	noncoding	NR_027058	C17orf86	RefSeq_NR	2183	chr17	+	75084724	75091067		CTCTGCATGCTTGTCTTTAGAGGAAGGAAATGTATTAATTGCCCAAAGTAATATATTGTG
ASHG19A3A023911	154.309	78.0848	139.924	153.143	84.8844	142.807	85.3242	58.4407	133.077	76.8744	6.75539	7.07355	6.67211	7.84944	6.16229	7.54415	6.09841	5.73589	7.01227	6.22331	noncoding	NR_027441	FLJ36777	RefSeq_NR	2140	chr4	-	7099150	7105103		CAGGTGTCCAGAATTGGTTTATTTCCCATCTTAATTGTAGATTTACAATGTAAATGAGCC
ASHG19A3A031129	2369.47	375.849	2124.47	684.881	1313.75	1032.22	1323.63	1550.18	1687.6	1330.89	10.7751	9.36782	10.6416	9.99773	10.3213	10.4506	10.3277	10.2789	10.5653	10.0848	noncoding	uc003nih.2	BC033330	UCSC_knowngene	2883	chr6	+	26569551	26574925		TTCCCCCTTCTCCTTTTAATTGTCATGGTGGTGTCTTTCGACCCTAGCAGAGAATATGTG
ASHG19A3L0000248	24.0088	23.6984	24.4896	28.7919	32.018	28.9461	45.1593	21.1542	17.1472	29.6775	4.19292	5.21028	4.25533	5.45353	4.69461	5.12985	5.13512	4.2683	4.31115	4.87834	noncoding	chr10:4578200-4593225+	lincRNA-AKR1E2-1	lincRNA	15026	chr10	+	4578200	4593225		GGCAGTAATTGTTTGCACCAGTTCTCTGTTTGACAGCCTTGTCTCAATTTGATTATTTTG
ASHG19A3A023438	246.27	135.028	223.906	171.499	197.978	211.868	229.315	206.157	233.66	200.707	7.41559	7.9113	7.32861	8.02083	7.44712	8.13546	7.61631	7.49682	7.79813	7.54069	noncoding	ENST00000471719	RP11-6F2.6	Ensembl	791	chr3	+	156807669	156818924		TGTATTGGCTCTTGACAGCTCTTCAGAAGAAAATACCTCCTGCCTGTTCTGTTCAGTCCT
ASHG19A3A028235	1125.07	323.875	1144.98	380.765	971.057	382.576	848.782	866.359	555.804	847.914	9.64118	9.16923	9.69762	9.1681	9.85558	9.02359	9.64073	9.46936	9.00607	9.46365	noncoding	ENST00000513734	RP11-155L15.2	Ensembl	295	chr5	+	55677607	55677902		TGCAGAAAATGGAGAAACTAAACCAAGGAGAGTCCAGCCTCTGATGAAGCGGTAGAGAAA
ASHG19A3A023166	46.0477	19.582	34.9984	34.6271	45.5563	33.8381	51.2844	23.8342	25.0078	24.6332	5.08663	4.91114	4.73984	5.71671	5.22725	5.37197	5.32863	4.44531	4.78868	4.60647	noncoding	AL713779		misc_RNA	2775	chr3	+	128268891	128271202		ATGTGCACTTTTGTGATGTGGAAGGCAAATGGAAGAGAGACACCATCTCCACGTGACTTT
ASHG19A3L0003391	69.2401	38.1179	65.5502	48.3689	71.518	65.8953	89.8283	78.3269	186.653	73.8784	5.64912	5.95655	5.62303	6.19148	5.90672	6.37692	6.17517	6.13751	7.48224	6.16802	noncoding	chr5:117728562-117735189+	lincRNA-DTWD2-3	lincRNA	6628	chr5	+	117728562	117735189		TGATTCAGAAGACAAATGGCTATCTGCTCTCTCTTTCAGTTCTATTTCTTTACTGGACCT
ASHG19A3L0000818	67.2999	54.2883	64.7061	54.7707	74.3997	59.4099	70.0173	63.3987	66.1402	65.029	5.60801	6.51799	5.6075	6.3664	5.96457	6.21812	5.79303	5.84695	6.06604	5.99346	noncoding	chr15:56580983-56592133-	lincRNA-RFX7	lincRNA	11151	chr15	-	56580983	56592133		TCACATTCTGTTACCAATGAGGTGGCAGGGGTGCCTGCTCCCTGGGCACCAATGCCATTA
ASHG19A3L0002135	48.2859	11.199	33.3674	16.4398	33.0661	21.5128	33.3813	23.7266	22.7795	32.3273	5.148	4.05204	4.67835	4.67357	4.74695	4.67728	4.66216	4.43682	4.6693	5.00777	noncoding	AA999834	lincRNA-MRPS28	lincRNA	536	chr8	+	80830635	80942325		TAGATGCAAAGGATTCCACATTTTTTGGAGAACCCTTCTGTAGGGGCTCACCTTCTGTAG
ASHG19A3A020252	815.281	410.486	768.088	352.064	524.433	423.913	517.014	549.664	541.196	518.884	9.14887	9.48504	9.10342	9.05951	8.90181	9.17133	8.85809	8.83915	8.97092	8.80531	noncoding	ENST00000415709	CRYBB2P1	Ensembl	538	chr22	+	25851678	25855648	NM_000496,	CTGCTGCCCAGGAACCCTCCAGACCTCCCAGAGAGTGAATGAAGTGTGACTTGCAACTTG
ASHG19A3A049878	28.2772	64.1966	27.1969	18.3554	41.0159	30.3097	47.671	36.898	25.3108	37.9077	4.41583	6.78147	4.39663	4.82822	5.07575	5.20256	5.21747	5.07669	4.8041	5.23552	noncoding	AK092053		misc_RNA	2347	chr13	-	114629488	114631817		ACACTGCACATGTATAGGTAGGCTCGCTCATGGGCATAACCCTCTAAAACACACCTTTTA
ASHG19A3A035629	244.61	21.0878	229.614	63.2637	63.6754	93.8905	57.2771	25.7839	41.3938	18.404	7.40598	5.02862	7.36538	6.57419	5.7297	6.90913	5.48895	4.55931	5.43945	4.18181	noncoding	AK055792		misc_RNA	2006	chr8	-	26304764	26306770		CCCATCTTGGTCACATCTCAGAAGCAAAAAGTGACGTAAAAGACTTGAATAAAGAAATTA
ASHG19A3L0001757	28.3201	33.3117	36.7666	18.7687	13.9161	27.8267	24.6097	27.1905	8.78057	16.4914	4.41877	5.74513	4.80906	4.86087	3.37602	5.07519	4.1886	4.64004	3.50832	4.01309	noncoding	DB339886	lincRNA-FGFR1OP-1	lincRNA	535	chr6	-	167509670	167510205		ATTGCCAAAACAACACTGCCCGAGAAACAACCCTAAAACCTCAGTGACACACAGTGATAA
ASHG19A3A035937	22.2673	19.4581	25.1378	10.998	22.0353	12.0235	27.9403	28.7931	12.5326	29.734	4.09383	4.89988	4.28892	4.1294	4.11845	3.77807	4.38846	4.721	3.92267	4.88077	noncoding	ENST00000504145	AF117829.2	Ensembl	1572	chr8	-	90729655	90769939		GCCCGGGTCGCGCAGCGGAGGCCGAGGGCTGGGACGGGCGGCTGGGAAGTGGGAAAGGGA
ASHG19A3L0001519	19.3138	23.0277	21.8556	21.7972	20.2694	28.7427	27.0081	26.461	20.6789	48.8795	3.89616	5.16406	4.09721	5.06246	3.98046	5.12059	4.33773	4.59882	4.54352	5.59002	noncoding	chr4:6753049-6763474-	lincRNA-CNO	lincRNA	10426	chr4	-	6753049	6763474		ACCAACATATTACTAGCGTTCGTCTCAGGGGGGCTGGATGGGGTGATTTTGTGATTTTTT
ASHG19A3A016464	520.137	723.431	560.123	565.933	600.223	762.681	613.113	755.502	653.733	779.939	8.49532	10.2393	8.64427	9.72885	9.12045	10.0327	9.12176	9.27278	9.23904	9.35383	noncoding	ENST00000449714	AC144449.1	Ensembl	1022	chr2	+	150443709	150704747		TCAAAATGTGCCAGAAATTCCAAAACAATCTCAAAGCATTAAAGGCTATGTGCACAAAGT
ASHG19A3L0000906	212.399	52.3863	193.181	80.2493	159.824	105.137	188.674	139.831	129.967	124.814	7.20836	6.46205	7.13001	6.91339	7.12524	7.08075	7.316	6.95966	6.97772	6.88806	noncoding	FN073667	lincRNA-COX10-2	lincRNA	97	chr17	+	13737557	13737663		TAACGACAGCATTGACTCTGCTCCCAGTGCTTCTCATACTATGGCCAAAACAGAAACAGT
ASHG19A3A010128	19.8404	19.1147	21.464	13.6437	23.9407	16.4894	38.5599	25.9827	24.5211	25.6848	3.93263	4.8722	4.06902	4.41494	4.24983	4.26524	4.88361	4.5704	4.76029	4.67041	noncoding	uc002kmn.1	LOC339290	UCSC_knowngene	977	chr18	-	5232874	5238525		CAATATCTGTTGTTTCTGATGGCTCTCATAATGGCATGTTTCTTTATGTGTATCATGAGT
ASHG19A3A010902	4352.17	6856.03	4418.47	2889.52	3693.82	3093.93	3609.76	4099.8	3956.18	5296.81	11.7099	13.0832	11.7605	11.9599	11.9194	11.9571	11.9019	11.6767	11.781	12.0428	noncoding	uc001hje.2	CR624623	UCSC_knowngene	838	chr1	-	212731175	212732013		GTGGAAAGAGTCGTGGAATAAAGGTAGCTTTGGGGATTATGACGTGAATAAATGACAGAA
ASHG19A3L0002075	160.272	179.935	169.204	105.68	153.678	210.63	154.097	122.472	115.387	94.0588	6.81173	8.35178	6.93891	7.31464	7.06416	8.12734	7.00933	6.77675	6.82309	6.49957	noncoding	AI379096	lincRNA-KCNU1-1	lincRNA	488	chr8	-	37006433	37025053		TTTAAGCTTCCCTGTGTGTTGTGAGCCTGAAGTTGTGGTCTGGTGAGTTGCTGTAACAAT
ASHG19A3L0000074	74.0181	49.9672	46.4056	38.9904	122.743	43.3608	54.3301	36.1633	66.0189	46.7676	5.74472	6.3891	5.13859	5.88663	6.71539	5.74784	5.41223	5.04575	6.06273	5.52891	noncoding	chr1:214288602-214300602-	lincRNA-PROX1-1	lincRNA	12001	chr1	-	214288602	214300602		AACCAAATTATATAATGAAGAAGAGTTTAATGAGGCCACGGGACCCTCTGGCACCTCTCA
ASHG19A3L0000775	9905.08	3723.52	9727.34	4846.8	5041.82	5716.55	4691.87	7522.16	6553.43	7683.3	12.9971	12.2943	12.9838	12.6855	12.4044	12.8256	12.3027	12.5528	12.5119	12.5856	noncoding	AB208948	lincRNA-STON2-2	lincRNA	4302	chr14	-	81726999	81893748	BX648249,	CTGTAGAGGTGAGGTTTTGTTTTTAGTTGTTCTACTGATTATATCCTTTTCTGAGCTATG
ASHG19A3A023478	78.3603	37.3622	83.0113	97.5417	53.4013	107.668	51.5668	54.4123	65.4926	57.2215	5.82382	5.92421	5.95135	7.19504	5.47105	7.11409	5.33637	5.63204	6.04988	5.81724	noncoding	AK054953		misc_RNA	2228	chr3	+	160981722	160983945		TCTACACATTACAGGTTTTACTGGTTTTAATAGTACTCTGGAAGGTGGCTTGAGGTGGAG
ASHG19A3A014624	54.7641	30.2313	42.5571	29.4896	65.5913	45.8855	64.3916	47.2691	37.2222	44.3006	5.32041	5.59775	5.01266	5.48884	5.77605	5.83322	5.66715	5.43474	5.30231	5.4561	noncoding	ENST00000420406	RP4-740C4.4	Ensembl	371	chr1	+	2357418	2362089		AGCAGGTGGCTTTTCTTGAGCGCCAACATTCTGCCCGTGGGTGAGTGAGGCCCTGGCTAC
ASHG19A3A027882	905.592	107.758	898.128	180.81	426.656	226.618	438.552	604.779	425.782	512.341	9.29954	7.57092	9.32335	8.09704	8.59995	8.23547	8.6165	8.97795	8.63263	8.78726	noncoding	ENST00000399853	CTD-2247C11.3	Ensembl	1565	chr5	+	5038633	5070107	NR_026994,	TCAACCTTCTCTCCCCAGAAAGATGTCAACACTGTGGAGATTGTGCTATGAAGATACCTG
ASHG19A3L0002207	12.8609	13.1505	18.7823	8.81916	21.0376	37.52	23.9847	22.217	18.2403	19.2992	3.32408	4.28237	3.88512	3.84866	4.04039	5.53111	4.14444	4.34049	4.389	4.25533	noncoding	chr9:137160729-137173954+	lincRNA-RXRA-2	lincRNA	13226	chr9	+	137160729	137173954		AGGAAAATTATAACTCATCCGAGAAAATGGCTTGTACGTGCTCAGCTCTTCTCGCGGGTT
ASHG19A3A036488	5394.69	1244.65	4989.56	1368.36	3355.49	1731.24	3284.95	4129.66	3356.86	4716.53	12.0611	10.9166	11.962	10.9497	11.7829	11.1605	11.7555	11.6882	11.5407	11.8703	noncoding	BC042009		misc_RNA	1288	chr8	+	28427271	28428544		ATTAGATGCCCAGCCTTTCTCATTCAGAGATGCCTGTATTATTATGTTATTTCGATTGCC
ASHG19A3L0002173	47.1514	20.6546	45.4082	32.0029	50.6442	51.2386	50.7589	36.093	44.896	32.7161	5.11675	4.9959	5.10901	5.60384	5.39076	5.99779	5.31378	5.04274	5.55063	5.02301	noncoding	DB084953	lincRNA-C8orf37-2	lincRNA	560	chr8	-	96700680	96701240		TGCACTAAGGGTCCTGTTTCCACAGCTTCGATGACAGTTAGCATCTGTACATACAAAAAA
ASHG19A3A015333	31.2036	38.3989	29.4737	7.4119	25.1335	18.8681	24.8716	30.8136	27.8303	27.363	4.5552	5.9661	4.50732	3.63587	4.3267	4.47626	4.20769	4.81831	4.92419	4.76106	noncoding	ENST00000412606	AC096559.1	Ensembl	578	chr2	+	12454442	12701391		GGAGGGGAAAGAGGAAGTCACCTGTGAAATTGTCTTTGCGCTTTGGACTCAAGCCCCCAG
ASHG19A3L0001430	1213.24	1038.93	1161.04	2702.64	888.12	2596.7	846.305	1223.53	1647.41	1208.89	9.7613	10.6961	9.721	11.8703	9.7111	11.7213	9.63628	9.93453	10.534	9.95017	noncoding	AX747038	lincRNA-BANK1-2	lincRNA	3544	chr4	+	102341117	102995967	NM_017935,NM_001127507,NM_001083907,	CAGAGTTCCAGTCATTATTGTTACATCATGTTTGCAGAAACCTTGTCTTATTTAGTGTCT
ASHG19A3A031012	30.6406	32.7289	41.3546	28.5728	40.2298	81.4489	41.8408	31.1138	28.4436	35.1626	4.52998	5.71698	4.97492	5.44185	5.04373	6.69744	5.00701	4.83155	4.95385	5.13029	noncoding	ENST00000434947	RP3-448I9.1	Ensembl	405	chr6	+	14394556	14404520		AACAGAGCTTGGAAGACCGACAAGTGAACAGTTGATAGTGTCCTGTTCTCCTGTTGTGTA
ASHG19A3L0000243	137.384	40.1573	103.153	52.8043	85.4045	63.6153	89.0978	72.6456	157.489	61.1987	6.59301	6.04304	6.25377	6.31894	6.17217	6.32588	6.16169	6.03327	7.24875	5.91139	noncoding	chr10:44737519-44749219-	lincRNA-ZNF32-1	lincRNA	11701	chr10	-	44737519	44749219		AAGTCTTGTGATTGTTGTACCATATCCCATCTCCTTTCAAGGCTGTCAACTGGCGGAATG
ASHG19A3L0002622	48.4209	16.8711	43.9157	24.9028	35.6698	13.2148	34.73	34.9126	28.0984	26.2082	5.15185	4.67493	5.0576	5.24275	4.85797	3.92617	4.72755	4.9937	4.93532	4.70068	noncoding	DA646372	lincRNA-SPATA8-1	lincRNA	720	chr15	+	96915479	96916199		AATAAACCATTCAAGTGTGTGTTACTCATCTGGCCATTCAAGTGTGTGACCATCTGGAGA
ASHG19A3L0001905	2900.43	355.473	2740.47	756.506	1146.64	929.357	1122.99	2104.64	1557.34	1734.88	11.0822	9.29849	11.0227	10.1478	10.1129	10.3104	10.0728	10.728	10.4487	10.4522	noncoding	AI201851	lincRNA-NFE2L3-3	lincRNA	347	chr7	+	25988284	25988606		CTTCCTCCATTATCATCCCTCTCCCGATGATAAACCACTGGAATATACCTAAGTAAAAAA
ASHG19A3A025780	2949.05	189.127	2899.96	571.922	1813.4	588.792	1822.55	1486.97	1048.7	1444.77	11.1064	8.42713	11.1103	9.74359	10.8192	9.65464	10.8294	10.2244	9.91125	10.2016	noncoding	ENST00000505987	HSP90AA4P	Ensembl	2173	chr4	+	88812994	88815167	NM_007355,	CTTCTCTGAGCTGGCAGAAGACAAGGAGATTATAAGAAATTCTATGAGGCATTTTCTAAA
ASHG19A3L0003380	91.6985	22.2847	76.5221	34.5949	65.1861	50.6068	70.7429	69.3304	53.2756	69.9589	6.04077	5.11197	5.83934	5.71564	5.76521	5.98011	5.80867	5.97096	5.77305	6.0951	noncoding	chr5:141438289-141445854-	lincRNA-GNPDA1	lincRNA	7566	chr5	-	141438289	141445854		GTATTTTGACAACTTTTTGTCTCCCATCACAGGTATGGGACCTAACTCTGACTCCCATTT
ASHG19A3A009654	52.3607	11.3673	38.7093	20.379	44.9036	31.7681	53.2668	25.0327	24.055	28.9143	5.25597	4.07303	4.88253	4.97106	5.20808	5.27634	5.38593	4.51807	4.73645	4.84045	noncoding	ENST00000480386	RP11-357H14.4	Ensembl	566	chr17	+	46706036	46712294		CCAAATTCTCTACTAGGCCTCCGAACCAAAACGAAGGAAAATCCGTTTTCTTCTTGGGCT
ASHG19A3L0000280	264.602	92.1077	236.757	120.738	225.974	140.962	287.831	178.477	181.259	161.538	7.51938	7.33481	7.40803	7.50293	7.64329	7.52666	7.97071	7.29353	7.44349	7.24308	noncoding	BM563811	lincRNA-RPS24-6	lincRNA	1081	chr10	-	79986913	79987966		ATTCAACAAGCATTTGGCTTTCCACCCCATGGTCACTGGGTCCTCAACACTAAAAGTCTT
ASHG19A3L0003006	84.2933	21.8909	97.4943	39.1413	42.1586	27.3273	38.0116	56.0645	56.4883	62.9223	5.92502	5.08433	6.17629	5.89399	5.11416	5.04588	4.86308	5.67683	5.84922	5.94587	noncoding	AI741919	lincRNA-INO80D	lincRNA	468	chr2	-	206966865	206967332		AATGAGAAAACCTTGGTTTTAGAAACTACCTCCCAGACAGAAAGTAAGTATATAGGCTGG
ASHG19A3L0001124	19.2111	25.3943	26.3148	9.71412	27.8034	15.0252	30.9383	12.2233	26.9795	19.1931	3.88861	5.32027	4.34897	3.96925	4.48143	4.12476	4.54725	3.45198	4.88456	4.24515	noncoding	chr2:192315280-192326780+	lincRNA-OBFC2A-3	lincRNA	11501	chr2	+	192315280	192326780		CATTCTTGGGTGGGCCTGTCATCAGCATAGGGATTTCCTAACAAAACCATTTTGATTGCT
ASHG19A3L0001329	49.2879	16.1244	51.4784	22.1578	45.7189	31.2217	52.6495	44.8016	38.7193	45.639	5.17469	4.60267	5.28105	5.08148	5.23288	5.25106	5.36876	5.35529	5.35245	5.49618	noncoding	AA420706	lincRNA-P2RY1-2	lincRNA	340	chr3	-	152716537	152716869		ATTATTGCTAAACCTCTGTTATTTGTGTTGCTATCACATTCTGCCCCCAGCTGGGGTCGA
ASHG19A3A007764	94.8928	52.7628	89.5801	61.0855	112.495	83.5363	113.016	89.791	83.4354	76.2439	6.08985	6.47397	6.05487	6.52156	6.58296	6.73428	6.5322	6.33157	6.38265	6.21234	noncoding	NR_033360	MEG3	RefSeq_NR	1621	chr14	+	101292444	101327358	uc010txe.1,	TGTCCACGGGCTCTCCTTGCATCAGGGCTAATCTCGGGCCTTGTCGAAGGAAGAGGCTGC
ASHG19A3L0001133	54.6643	100.076	48.3723	132.188	74.3672	141.809	47.2273	59.5733	65.7943	80.8594	5.31767	7.4581	5.19696	7.62774	5.96357	7.53447	5.20133	5.76259	6.0576	6.29637	noncoding	AL133087	lincRNA-PGAP1	lincRNA	2825	chr2	-	197831742	197987457		TTCCTATCATTGGTAACGCCCCAAGTAAAGCCTTTTTAATTAAAAATCTCTGGATGCTAT
ASHG19A3A007195	188.526	107.17	174.944	28.9882	168.842	33.9208	171.635	113.091	144.934	110.335	7.05035	7.56306	6.99217	5.46354	7.20488	5.3752	7.17483	6.66897	7.13456	6.72253	noncoding	NR_021491	FLJ42709	RefSeq_NR	1184	chr5	-	92746501	92916953		AACTTGCAGCTCATCTCTATTGATGGTGAAACAGTCGCAAATGGAATTCCAAGAAACATT
ASHG19A3A034200	201.014	66.5315	160.14	81.7002	145.936	104.318	149.618	155.512	120.802	130.812	7.13173	6.83506	6.86388	6.94032	6.98122	7.06843	6.96393	7.09801	6.88154	6.95629	noncoding	HIT000243085		H-invDB	1541	chr7	+	36118694	36125390		AGCAGAGTTTTCTCAAATGCAGAGTTGCCCTTGATTTTGAATGCCGTTCTCTCCCTGATC
ASHG19A3L0001806	45.064	53.7244	62.9568	46.9251	51.0476	49.3451	71.9156	46.113	69.8601	48.3941	5.05512	6.50302	5.56426	6.14661	5.40052	5.94356	5.83332	5.3973	6.13751	5.57566	noncoding	chr6:47317091-47336991-	lincRNA-TNFRSF21-1	lincRNA	19901	chr6	-	47317091	47336991		AGAGGATACAAACACGAGTGGTACCTAGTTCCTGCCCTTAGGAAATCTGTCATTTATGGG
ASHG19A3A049080	3723.1	4342.31	3587.34	4416.61	1894.31	4672.13	1900.77	1551.08	2031.57	1576.16	11.4659	12.4825	11.4391	12.561	10.8946	12.551	10.903	10.28	10.8238	10.3235	noncoding	ENST00000477702	NCRNA00173	Ensembl	314	chr12	+	116973868	116974323	NR_027346,	TGGAGACTCCTATTCACCCTTCAGATCAATATCCCCCAAATAAACTCCCAGTCACTCTGG
ASHG19A3A016684	32.7724	22.879	32.6657	29.8625	39.1482	36.8696	44.5473	22.1122	18.0694	18.6309	4.62309	5.15524	4.65039	5.50481	5.00321	5.50404	5.11083	4.33339	4.37714	4.20104	noncoding	uc002uns.1	AK125001	UCSC_knowngene	1765	chr2	+	181988563	182264280		AAGGTAAATGGGATTCCCTATCCTTGTTTCCCAGTTTCGGTCATGGTATTGCTTATCCAT
ASHG19A3L0000890	19.3901	14.9496	12.5722	44.5757	29.441	44.8635	29.9486	21.9393	21.5702	32.0657	3.9015	4.48143	3.30896	6.07472	4.56965	5.80064	4.49673	4.32224	4.59693	4.99319	noncoding	CV407666	lincRNA-COTL1	lincRNA	670	chr16	+	84578800	84579463		TACAGCCTGTGTGAAGGGCGACTTGACAGAGGCTGTCTCCATGTCAAAGGTGCATGTCCT
ASHG19A3L0002204	601.799	128.53	523.965	161.772	465.6	265.598	501.517	379.82	313.454	349.438	8.70161	7.83995	8.55045	7.93238	8.72381	8.46621	8.81551	8.33755	8.21182	8.27013	noncoding	EG328305	lincRNA-NCS1	lincRNA	333	chr9	-	133231603	133234745		TGATGTTCTCACCCCCAATGATACTGACCGATGGGAACTCATGCACAGACACCTCCACCT
ASHG19A3L0003451	447.287	279.494	417.244	274.883	427.983	356.92	466.388	361.211	388.787	294.589	8.25994	8.96588	8.21019	8.70239	8.60438	8.9234	8.70712	8.26389	8.50226	8.04426	noncoding	chr10:112147868-112175330+	lincRNA-DUSP5-3	lincRNA	27463	chr10	+	112147868	112175330		TTCTACTTCAGTCTGTATCCAGCCCCTGCACCCAGTATAATGTAGTAGAGTATTTCTCGG
ASHG19A3L0000375	125.898	40.2218	131.456	34.923	91.0996	60.3135	108.948	74.5724	68.5302	74.588	6.48292	6.04547	6.58697	5.73097	6.26415	6.2414	6.47908	6.06743	6.11115	6.18048	noncoding	BX115137	lincRNA-LRRC4C-3	lincRNA	391	chr11	+	37960150	37976213		CCCCTGTCTGTCTAATATCACTGAGTTTCCTTATAACTTCAGTTCTTAAAAGCTTCATCA
ASHG19A3L0002013	120.844	16.5295	49.2647	19.5911	26.614	43.2711	35.7152	18.8947	40.6583	23.4192	6.42224	4.64324	5.22322	4.91875	4.41424	5.74456	4.76934	4.09854	5.41636	4.53436	noncoding	BG460993	lincRNA-TG	lincRNA	736	chr8	-	134178135	134178637		TTACAGCAAACCCACAGGCCAGGGCTATTCAATGGATCTGTAAGAGGGAAATTCTGTCTT
ASHG19A3L0001687	1007.7	153.583	999.898	497.306	572.784	573.421	514.196	225.233	504.349	228.348	9.46552	8.11154	9.49117	9.54379	9.04579	9.61687	8.8525	7.6137	8.86728	7.7164	noncoding	CD516039	lincRNA-THBS4	lincRNA	510	chr5	+	79306992	79307717		GATCAAAAACCACTTCATTGAGGAAAGCAACCCACCAAACACAGAAGCAGAAAGAGAGCT
ASHG19A3A015365	34.3967	28.7916	44.8209	72.5722	137.908	76.4723	126.469	46.6618	69.1657	46.6049	4.6876	5.52386	5.08795	6.76684	6.89456	6.60169	6.70334	5.41499	6.12418	5.52415	noncoding	ENST00000438692	AC013400.2	Ensembl	2239	chr2	+	20068620	20077154		TGAAGAGTGAAAGCATGTTGAACACCAAGATGCTCTCCAAAGATGGAGTCCTTCTCTTCT
ASHG19A3A015325	1315.23	193.396	1118.11	373.606	574.061	557.322	663.462	1060.57	649.678	869.838	9.87894	8.46231	9.66236	9.14142	9.04975	9.57562	9.25577	9.74207	9.23057	9.49962	noncoding	ENST00000417473	AC099344.4	Ensembl	499	chr2	+	11534106	11542372		GAACCTTCTCAGCTTATTCAGAGAGGCTTCTTCTTCCTATTTAGTCTCCCTCTGGCTTTC
ASHG19A3L0001152	3663.73	1438.73	3544.28	1481.15	3179.54	1694	3106.36	2592.69	2087.05	2574.88	11.444	11.102	11.4259	11.0649	11.7061	11.1311	11.6788	11.0203	10.8619	11.017	noncoding	CD514437	lincRNA-WDFY1	lincRNA	836	chr2	+	224717164	224717876	NM_017925,	TGAAGTTACTGAGTTTGAGGAATGGCAAATTAAATTTGCCTAACCCCCAAAACAAATGAA
ASHG19A3A018943	36	215.092	35.829	51.1907	27.1377	87.7799	26.8923	55.2135	108.858	62.9712	4.74883	8.6088	4.77352	6.27658	4.44294	6.81249	4.32997	5.65388	6.74466	5.94699	noncoding	CR615276		misc_RNA	2082	chr21	-	44775428	44777510		GTTCAGTCCTTGAATAAATAGCACATTTTTGCATGTATTTTGTAGAGTGGCATATGCTTC
ASHG19A3A014169	249.019	52.9926	267.077	70.6156	124.16	84.4007	132.03	173.923	231.1	208.46	7.43079	6.48148	7.58139	6.72907	6.73428	6.75128	6.77077	7.25855	7.78315	7.59104	noncoding	ENST00000445083	AC019100.3	Ensembl	611	chr2	-	108784203	108834297		TACTAGAATGTTCTCTGCCATCCACTAAGCATTGAATCCCTCCAGACACTGTTACAACAG
ASHG19A3L0002436	93.085	46.9169	100.741	43.533	67.3559	60.5506	85.8479	52.353	55.5451	65.1702	6.06347	6.2892	6.2189	6.04241	5.81583	6.24748	6.10877	5.57817	5.82735	5.99673	noncoding	chr9:20028084-20041430+	lincRNA-MLLT3-1	lincRNA	13347	chr9	+	20028084	20041430		TTTTGCTAGTCTTGTCTCTGTTCCGCCTGCTGTGGCAATCAGCTTTTGCAAATACTGTCA
ASHG19A3A029629	35.0744	7.90162	16.1255	63.5878	69.6204	67.9087	71.4463	81.3042	95.6153	93.6829	4.71368	3.51509	3.67237	6.58178	5.86461	6.42304	5.82368	6.19133	6.57012	6.49403	noncoding	NR_026972	LOC285830	RefSeq_NR	1914	chr6	-	29694377	29716826		TGCCCTGTAATGAAGTCATGTGTGCACATATCATCACTTCTGCATGCAGTCTCATGGGAA
ASHG19A3L0000175	43.5715	18.6647	36.7223	19.6013	39.0785	31.3124	44.1757	30.9216	26.761	24.1144	5.01168	4.83586	4.80785	4.91986	5.00061	5.25482	5.09748	4.82259	4.87412	4.57522	noncoding	chr1:84714587-84726087+	lincRNA-SAMD13	lincRNA	11501	chr1	+	84714587	84726087		GTTTTCCTCCTTTAAAGAGCCTGTAGTTGAGTTCCAGAGACCTTATCCTGGAGAACAGTG
ASHG19A3L0000369	49.5723	14.2211	53.4164	25.0554	44.5577	34.427	56.3665	50.6356	42.5696	46.29	5.18288	4.40556	5.33058	5.25106	5.19745	5.39973	5.4622	5.52891	5.47528	5.51418	noncoding	CD656032	lincRNA-APIP	lincRNA	822	chr11	+	34795450	34796148		GATGGAAAATACAAACACTCAGTATTTATGGCTTCTATGCTGCATGTCACCTTAACATAT
ASHG19A3L0000485	8911.81	1513.1	8273.45	2736.56	3967.29	3293.4	4212.76	7249.48	5337.03	6040.64	12.8285	11.1602	12.7243	11.889	12.0204	12.0433	12.129	12.4978	12.2107	12.2472	noncoding	chr12:38784383-38812908-	lincRNA-ALG10B-1	lincRNA	28526	chr12	-	38784383	38812908		CAAGTTACTCCCCTTCCCTAAAGTAGCTACTGTTAATCTTTTGTTGTGTGTTCTTAAAAT
ASHG19A3A044647	675.625	157.795	656.179	292.631	475.434	364.429	536.229	536.598	494.656	449.836	8.87971	8.15319	8.87638	8.79187	8.75385	8.95207	8.91018	8.80404	8.83795	8.61851	noncoding	uc001lkg.1	AK124226	UCSC_knowngene	3086	chr10	+	129979399	130115990		TGTCCTCATGTTAACCCCCTTATGCTGTCTCCTCCAATAATGCATGTGGTTTGGTCTCTA
ASHG19A3L0001002	54.1123	27.3526	44.4008	43.8976	48.628	43.239	45.1761	40.5995	36.4321	28.4221	5.30175	5.43842	5.0744	6.05226	5.32884	5.7433	5.13608	5.21611	5.275	4.81719	noncoding	DA829587	lincRNA-ZNF516-2	lincRNA	815	chr18	+	73178827	73179640		TGTATCTCCTTTTCAATCTGCCTAAAATGACAGCTGGGCTTCCGACAGTGGGTTTCTTAT
ASHG19A3A016945	70.1734	34.7158	70.1707	24.5948	52.5592	36.8702	62.7966	49.0419	41.9817	59.5625	5.66891	5.81337	5.70909	5.22593	5.44643	5.50419	5.62543	5.48649	5.45731	5.87413	noncoding	uc002vga.1	AX747067	UCSC_knowngene	2348	chr2	+	217079049	217081397		CACAGGAAAAGGAATTCAGGGGCTGCTTCAGAATCCCATCTTTGCCAGATACGTTAACTT
ASHG19A3L0001635	17.0079	20.2655	24.1697	11.9081	17.7313	13.6804	28.9141	20.0124	29.9945	11.7992	3.71003	4.96467	4.23645	4.23391	3.76839	3.98154	4.44269	4.1816	5.02445	3.49664	noncoding	BU588258	lincRNA-SUB1-2	lincRNA	496	chr5	+	32535294	32535764		ACAGGCACGAGTGACTCCAAAGAGCCCTTGTTTTCTAGCAGCCACAGAAAGCATGTGTGA
ASHG19A3L0002546	514.595	17.2925	559.93	119.214	222.921	155.928	237.599	341.048	301.743	267.226	8.47945	4.71471	8.64328	7.48608	7.62277	7.67571	7.66998	8.1897	8.15597	7.91476	noncoding	chr7:117584264-117586960+	lincRNA-NAA38	lincRNA	2697	chr7	+	117584264	117586960		ACACTTACATTCAGTACCAGGATTGTGTTAACTCCTATGCCCTCATAATATAGTCCAGAG
ASHG19A3L0000267	23.2354	13.7673	22.1116	13.7296	23.5379	8.80438	24.126	25.9235	26.7412	22.7805	4.1519	4.35692	4.11322	4.42374	4.22149	3.29785	4.15404	4.56747	4.87291	4.49588	noncoding	DA302011	lincRNA-RTKN2	lincRNA	574	chr10	-	64101394	64134886		GGTTTTCTGGGAACGAGATGCAAACCCTGGCTCAGCATAGGGCCAAAGACGCTGACAAGA
ASHG19A3A015535	80.4193	15.2895	94.1039	26.3037	47.2724	27.8779	57.6231	54.2645	45.3795	50.4666	5.86093	4.51807	6.12608	5.32135	5.28362	5.07721	5.49939	5.62805	5.56383	5.63688	noncoding	NR_027252	C2orf58	RefSeq_NR	1776	chr2	+	38358246	38408991		GGCACTGGTGACTTTTGAGCCATCAATCATCCTTTCCTAACACATGAATCTTTTGGAAAA
ASHG19A3L0003199	56.4844	36.1784	44.2069	30.9266	43.5821	36.216	86.4822	36.1413	66.6305	27.2873	5.36433	5.87577	5.06746	5.5569	5.16535	5.47414	6.12061	5.04501	6.07611	4.75753	noncoding	chr8:108001782-108008049+	lincRNA-ANGPT1-2	lincRNA	6268	chr8	+	108001782	108008049		CCCTGTCTCAATATAAGCAATGCATTAATACATGTGAGTGACTGGATATAATCTAAACAG
ASHG19A3A034234	9072.86	1418.71	7825.52	2747.34	3975.11	3807.12	4397.45	6019.52	5192.52	4657.52	12.854	11.0867	12.6289	11.8947	12.0229	12.2554	12.1898	12.2405	12.1704	11.8568	noncoding	ENST00000340510	AC004987.7	Ensembl	3049	chr7	+	39773230	39832691	NR_026999,	TTTTCTCAACACGGCCTCCTAGTCTCCTTCCCGCTTGGGCATCTGTTTTTCTTATATAGA
ASHG19A3L0001427	457.48	41.8077	444.936	6.50038	171.853	7.75369	166.488	75.3805	46.535	105.278	8.29739	6.10433	8.30119	3.47956	7.23156	3.10785	7.12557	6.08333	5.59477	6.66021	noncoding	DA254994	lincRNA-EMCN	lincRNA	571	chr4	-	101401128	101801283	NM_001159694,	GAGGCAGCTAATAATTCACTTGTTGTTACTACAACAAAACCATCTATAACAACACCAAAC
ASHG19A3L0002017	330.922	68.9299	284.408	136.497	190.431	150.499	210.553	166.89	224.406	130.24	7.84413	6.88716	7.67233	7.67425	7.38286	7.62246	7.481	7.19711	7.74358	6.94945	noncoding	chr8:135201218-135216768-	lincRNA-ST3GAL1-2	lincRNA	15551	chr8	-	135201218	135216768		GACACCTTTTCCCCATCAGACTGAAGGACAAATTTTGTTCGTATTTCAGCATAATTTATT
ASHG19A3L0001865	32.3779	22.8774	29.6913	14.6312	33.1009	22.541	33.0287	35.2153	18.2889	26.2439	4.60816	5.15501	4.51784	4.51623	4.74894	4.74831	4.6484	5.00588	4.39203	4.70188	noncoding	chr7:1348449-1366599-	lincRNA-UNCX	lincRNA	18151	chr7	-	1348449	1366599		GCTGCAATGGAAACCCCAGGCTCTGAACTCAAGTAGACCTGGATTTGAATCCCGACGCAG
ASHG19A3L0002975	45585.5	36066	46870.3	18674.6	46467.5	20165.1	44855.3	80637.9	73805.5	73848.3	15.3571	15.3209	15.4154	14.502	15.6447	14.5367	15.6268	16.0583	16.1063	15.9008	noncoding	AK097341	lincRNA-GPRC5C	lincRNA	2227	chr17	+	72130786	72443566	NM_022036,NM_018653,	CCTGGATCTTGCTCCTCTGTGAGGAACAAGGGTGCCTAATAAATACATTTCTGCTTTATT
ASHG19A3A048136	23.4524	22.7134	25.0052	12.9017	23.9454	22.8861	38.6791	26.1293	20.1914	22.6972	4.16421	5.14225	4.28248	4.33562	4.2501	4.77128	4.88865	4.58011	4.51308	4.49149	noncoding	ENST00000361447	RP11-47K11.3	Ensembl	1081	chr1	-	92000141	92001222		AGGGCAAACCAAAACCCTGTTCAGTAAGAAATACGGTGTGGCCTCATCAGATAAACTCCT
ASHG19A3A014842	27.9963	38.5861	23.1606	34.5451	39.2753	43.0407	43.5777	38.8877	36.3167	25.141	4.4044	5.97454	4.17718	5.71385	5.00801	5.73743	5.07544	5.15145	5.27127	4.63781	noncoding	ENST00000447972	AC007163.6	Ensembl	841	chr2	-	201645217	201676893		AAGTCTTTGGGTTTAAAACATTTTTTGGATGAGAGGAGGCTGGATGTTCCTGGCTCCTGG
ASHG19A3A017424	29.5101	20.0016	33.3917	23.0882	29.6075	27.7205	38.2281	26.9236	23.3289	24.737	4.47791	4.94468	4.67926	5.13707	4.57897	5.06904	4.87137	4.62384	4.699	4.61292	noncoding	BC004382		NRED	1665	chr20	-	19737034	19738681		CAAGAAAAAGAATATGGGGGCCCAGAGTGCTTGTGTCTGGAGCAGGTCACAGAATTAAAT
ASHG19A3A034487	136.34	58.3364	104.725	61.3273	105.561	77.6595	122.193	77.3525	108.325	68.1469	6.58276	6.63391	6.27209	6.52832	6.48527	6.62482	6.65152	6.12052	6.73796	6.06081	noncoding	ENST00000419595	RP11-458F8.1	Ensembl	298	chr7	+	66313482	66323123		AGCCAAAGGTCCACCCCTTTTTTCCAGTCTCAAGCTGAAGATCTTTATGTAGAAGGCCTT
ASHG19A3L0000967	173.713	81.1388	145.826	130.908	155.343	162.864	162.213	141.789	130.921	101.574	6.93333	7.13469	6.73069	7.6131	7.07954	7.73697	7.08853	6.97772	6.98961	6.60985	noncoding	chr18:47271277-47283077-	lincRNA-LIPG-2	lincRNA	11801	chr18	-	47271277	47283077		TTAGTCCTGACCACCCTTCCTTCTCTTGGAGGAAGACTTTCCTTCATTCAGGTACTTACA
ASHG19A3L0002743	27.187	19.4896	23.2785	19.8627	39.1235	26.8704	50.3382	25.1632	23.6563	25.5243	4.36394	4.90274	4.18392	4.93899	5.00238	5.02111	5.2998	4.52582	4.71627	4.66073	noncoding	AW242585	lincRNA-BUD13-1	lincRNA	367	chr11	+	115994454	115994807		TTCTAACTTAGCAAATGCCACCTTTTCAGATCGGGAGCTTCTTTGCAGTCTCATTCCTCA
ASHG19A3L0000768	82.2933	31.4383	78.5166	24.335	61.6313	49.4068	68.1031	58.8547	74.7021	60.5169	5.89128	5.65665	5.8748	5.21098	5.68134	5.94529	5.75261	5.74615	6.23305	5.89473	noncoding	chr14:76020622-76030872+	lincRNA-FLVCR2	lincRNA	10251	chr14	+	76020622	76030872		TTTGGATTCTAAGTTGAAATGAGCCCTATTCCTTTGCAGCTCTTAGGAATCAGCTTGCCT
ASHG19A3L0000284	34.7143	5	34.6144	7.68748	27.5711	7.20294	34.4255	27.6188	33.1014	22.9074	4.69992	2.41344	4.72502	3.68184	4.46635	3.01107	4.71309	4.66004	5.14956	4.50389	noncoding	chr10:8145469-8159519-	lincRNA-GATA3-2	lincRNA	14051	chr10	-	8145469	8159519		GTGCATTCTTCCAGATTCTGAATCTTCTAAATTAGGAGCAATCCCAATGGCCTAGAAAAT
ASHG19A3L0001645	126.441	46.7799	112.785	69.499	115.261	86.2797	119.681	110.512	95.476	108.195	6.48922	6.2835	6.37943	6.70577	6.62081	6.7841	6.62173	6.63375	6.56818	6.69321	noncoding	chr5:3737400-3749175+	lincRNA-ADAMTS16-4	lincRNA	11776	chr5	+	3737400	3749175		AAGATACTTCTAAGGTGTGAGGCCACAGCTCTGAGGCTCCTGGGTGTCATCACCTTCTTG
ASHG19A3L0000807	209.498	50.5782	180.556	63.7007	120.32	76.9045	125.495	161.373	101.99	157.233	7.19032	6.40769	7.03681	6.58512	6.68536	6.60885	6.6915	7.15298	6.65892	7.20544	noncoding	chr15:38053658-38074458+	lincRNA-TMCO5A-3	lincRNA	20801	chr15	+	38053658	38074458		CTTCTAAGCTTTTTCTACATTAAATCCAGATACTCAATCTTCTCCCAGTGATTGAAGGAT
ASHG19A3A050755	21.003	38.6464	12.2369	180.067	34.2715	203.398	42.7502	15.7949	15.0255	44.5149	4.013	5.97801	3.27609	8.09081	4.79993	8.06817	5.04542	3.83868	4.14337	5.46416	noncoding	ENST00000437523	AL592494.4	Ensembl	369	chr1	-	121236176	121252295		GCATCAGGTTACTCACCTGTCTTGGAGCTTATCAACGATCTACTTTACATCTCATATTTG
ASHG19A3L0002114	38.5087	5	26.2461	36.6132	18.3021	8.16362	18.9648	20.9721	12.8991	11.1949	4.83925	2.41344	4.34579	5.796	3.82016	3.1838	3.76349	4.25476	3.96174	3.40981	noncoding	chr8:66218046-66229071+	lincRNA-ARMC1-4	lincRNA	11026	chr8	+	66218046	66229071		CTTCTGTCCCCATTTGTAATTTCTTTGTGGCAATTGTACAGGGACAATCTTAAGGTATTT
ASHG19A3A029345	70.2877	64.9298	70.705	76.9685	53.4625	78.1443	44.5436	23.6951	47.7497	16.8501	5.67252	6.79922	5.71964	6.85653	5.47278	6.63298	5.1107	4.43365	5.62789	4.04449	noncoding	AK127220		misc_RNA	3858	chr6	-	4010921	4014779		TGTGTTTAGGTGTCATAACTAGGCTAGGTTTGGGTCCCAGAAAGTGCTAGCCTTACTGTA
ASHG19A3L0003232	263.14	88.0299	296.499	121.16	230.524	158.815	243.074	245.457	205.643	201.765	7.51186	7.26603	7.73254	7.50727	7.67249	7.70107	7.70269	7.72993	7.62143	7.54838	noncoding	AI763350	lincRNA-SREBF2	lincRNA	486	chr22	-	42307296	42310570		CAGGGCGCTGACAGAGCTTCTGAAGCAGCCGGGCCCCCAGGAGCCACTGCCTCCCACCCT
ASHG19A3L0000896	491.644	91.8696	420.655	170.565	271.502	216.045	280.441	292.828	342.073	234.909	8.41413	7.33111	8.22185	8.01019	7.9229	8.16462	7.92937	7.97735	8.32636	7.75169	noncoding	AW182066	lincRNA-LOC100506581-4	lincRNA	277	chr16	+	86669933	86670751		ATGCATTTCCCCTTCTTTTTTATAGAGAGGGAGGTTGCCAGCTGCCTTGAAGAAAAGGGA
ASHG19A3L0001793	171.627	96.5156	174.185	173.48	155.548	152.161	197.31	143.806	144.177	119.756	6.91287	7.40551	6.9855	8.03453	7.08157	7.63775	7.38482	6.99529	7.12704	6.83563	noncoding	AL711564	lincRNA-PIM1	lincRNA	605	chr6	+	37085130	37085729		AGAGGGAAAATACAGGCCTCAGTCCCAAGTCTGCTCCCAACTCTGGGTCCTTGAGTAATT
ASHG19A3L0001418	44.1221	36.2689	37.3565	44.599	36.2914	53.9784	46.1813	36.8665	27.5688	40.6243	5.0279	5.87903	4.83119	6.07564	4.88402	6.07719	5.16974	5.07468	4.91114	5.33273	noncoding	BX104557	lincRNA-SHQ1-3	lincRNA	526	chr3	+	72663304	72665344		TTCTAAAGCACAGATGGGAAGAAATGGATCTTGTCTACGATCTACCCTGTACCCAACTGG
ASHG19A3L0002275	47.1645	55.7649	42.1846	165.388	61.3981	194.228	60.685	116.433	46.0121	64.1784	5.11727	6.5653	5.00071	7.96257	5.67581	8.00383	5.57817	6.70815	5.5784	5.97526	noncoding	CV340376	lincRNA-CXorf66-1	lincRNA	148	chrX	+	138959008	138959155		AAATAGACAAGAAATGCCTGCCGGTGAACAATGCCATATCTATGCCATATGCAGGACTGG
ASHG19A3A000493	148.47	11.5362	117.314	21.3337	66.8008	30.6529	82.4875	48.9648	62.521	43.057	6.70239	4.09439	6.43348	5.03442	5.80329	5.21802	6.04812	5.48405	5.98775	5.41319	noncoding	ENST00000512322	RP11-792D21.2	Ensembl	2095	chr4	+	79567370	79603853		GTTGTATGTTTACCCTACCACAAAGATACAGAATTCTGGAGGAAAGTGGCTCTGGGAATT
ASHG19A3A000389	361.309	105.365	323.796	138.697	215.287	167.546	235.539	237.389	240.225	195.847	7.96074	7.53578	7.84733	7.69839	7.57374	7.77599	7.65831	7.68192	7.83471	7.50335	noncoding	ENST00000471496	RP11-393B14.1	Ensembl	1490	chr3	+	183165395	183173801		ACACTGCCTGAGCCCGCTGCTGTTGCCAAGagtctcacttcatcaccatgctggagtgca
ASHG19A3L0001770	504.77	64.5105	579.079	155.722	249.899	185.19	307.649	389.691	376.228	301.944	8.45497	6.78943	8.69677	7.87805	7.79365	7.93036	8.0779	8.374	8.45752	8.07609	noncoding	AA317289	lincRNA-DLL1-1	lincRNA	416	chr6	+	170241398	170241810		TTACGGTATGCCCTTAGTCTGGCTGAGTGAAACCAACCAGGGCGGAGGAAGCATTCCGAT
ASHG19A3A021600	273.088	93.8644	248.775	306.596	196.659	358.635	229.347	237.042	199.451	185.148	7.56007	7.3616	7.47639	8.86262	7.4347	8.93157	7.61665	7.67954	7.57971	7.4317	noncoding	ENST00000502521	RP11-933H2.4	Ensembl	1978	chr3	-	131043935	131100319		TATTCATTCTCCTGCTGAAGTACATTTCAGGTTGTTGCTATTCCTCTGCTGATCCCCCTC
ASHG19A3A028367	41.4497	84.9314	37.5436	42.9724	33.1131	61.2985	44.5974	23.2746	23.9576	27.7239	4.94284	7.20746	4.83875	6.02361	4.74927	6.26779	5.11308	4.40832	4.72993	4.7821	noncoding	ENST00000513379	RP11-60A8.1	Ensembl	941	chr5	+	72509780	72590757		TTGAAGAAGACCACTGCGTCGGTATTTGTGAAATGTTTTGAGCCTCTGGATTTAAATAAG
ASHG19A3L0000902	96.0326	93.955	83.9162	92.6015	93.6363	114.536	111.45	103.839	106.84	104.249	6.10971	7.36393	5.96501	7.12145	6.30402	7.21028	6.51617	6.54016	6.71871	6.64872	noncoding	BY797754	lincRNA-ZNF469-2	lincRNA	538	chr16	+	88333119	88333657		TCATCTTGAGGCATGGGGCTGTGGCTTCTGGGAGTCATAGCTGAACCCAGGGAAGCTTTG
ASHG19A3L0002157	643.32	365.729	643.914	404.828	529.228	484.217	557.017	480.8	505.835	440.369	8.8008	9.33258	8.84944	9.26021	8.91696	9.36721	8.96701	8.64839	8.87143	8.58576	noncoding	chr8:90889605-90908427-	lincRNA-RIPK2-3	lincRNA	18823	chr8	-	90889605	90908427		AGGCTCCTCCCTGCTTTAAGAGACATAAGGAATTCATTTAAGGTAAGTTATTTCTTACCA
ASHG19A3A021998	413.065	128.45	436.532	185.566	383.27	204.991	365.332	362.59	308.126	358.142	8.1442	7.83915	8.27647	8.13397	8.44374	8.08123	8.33175	8.26999	8.18188	8.30321	noncoding	ENST00000392635	RP11-252O18.3	Ensembl	486	chr3	-	181584132	181584942	NM_017665,	GATTCTTCATCAGAGAGTGAAGAAACATCTACCTCTTCCTCCTCAGAGGACAGTGACACA
ASHG19A3L0001655	175.968	65.9768	158.234	98.2648	147.335	104.189	151.614	146.628	155.195	114.273	6.94927	6.82353	6.84593	7.20644	6.99578	7.06612	6.98336	7.02148	7.23141	6.77463	noncoding	chr5:49632068-49662143-	lincRNA-HCN1-1	lincRNA	30076	chr5	-	49632068	49662143		TGAAGCACCATGATAACCTGTGGCCCTCCGTTAAGTACAAAAGGTAGAATTTATTATTAA
ASHG19A3A015592	87577.2	77307.6	85595.3	104522	94474.4	102127	89396.8	88055.9	91172.4	88174.7	16.351	16.4156	16.3173	16.7294	16.6305	16.6776	16.589	16.1778	16.4156	16.1906	noncoding	ENST00000429825	AC013717.3	Ensembl	488	chr2	+	44497759	44498247	NM_000976,ENST00000495231,ENST00000484010,ENST00000477007,ENST00000432629,ENST00000374520,	AACATTGCTCGACAGATGCAGCACTGATCCTTAGCCAGAGAACTCTCTGGAACCATTAAA
ASHG19A3A048733	35.4676	14.5363	27.909	8.44518	19.4187	41.1673	21.4755	26.2916	12.6609	25.8358	4.72958	4.43854	4.43256	3.7929	3.91431	5.67048	3.9667	4.58964	3.938	4.67798	noncoding	HIT000045925		H-invDB	3943	chr12	+	57216769	57268052		AGCCTGTTCTCAGCTCAAGGCAATCTCCAGAAACTGAAGAACATGACCTTTCTAAATGCA
ASHG19A3A011706	19.0724	21.1504	21.6063	12.6942	28.9847	28.9633	33.9122	22.4166	17.9598	17.8671	3.87612	5.03221	4.08009	4.31488	4.54672	5.13044	4.68885	4.35309	4.37122	4.13543	noncoding	ENST00000428148	RP11-145A3.2	Ensembl	534	chr1	-	225898669	225923976		ATTGTTTTGGATTACTTAGTGGACTCAGCATGGAAACTGCTTGTGTGGCCCAGCTAGGTA
ASHG19A3A040406	114.008	87.9728	94.178	107.901	117.602	137.884	142.22	93.0315	101.857	79.2225	6.34711	7.26501	6.12739	7.34295	6.64888	7.49542	6.88626	6.38416	6.65626	6.26847	noncoding	NR_026975	LOC286467	RefSeq_NR	2951	chrX	-	130836678	130964671		TTTTCTATCTTCTGCTCTTTGCCACCTGTGAGGTCCCTGAAAATGAAGGCCAATACTACC
ASHG19A3A029945	2901.61	4571.89	3382.56	2769.58	2065.3	2636.53	1976.5	1960.4	3835.31	2223.46	11.0826	12.5483	11.349	11.9044	11.0295	11.7429	10.9632	10.6296	11.7403	10.8111	noncoding	AL832122		misc_RNA	5572	chr1	-	23607802	23613245		GGTAGGTAATTTACTTTCTATTGTACTCATAGTTTGTTTGAAACCTCTTCACCTCTATCC
ASHG19A3L0002747	82.328	19.8157	94.4999	24.9127	80.732	32.1935	76.3921	192.269	146.093	133.337	5.89159	4.93163	6.13215	5.24345	6.09231	5.29726	5.92294	7.39505	7.14648	6.98242	noncoding	AB231705	lincRNA-BTG4	lincRNA	706	chr11	+	111322063	111327330		AAGAATGCAACCTCGATGCCTACACTTCCCCAAGAACTGGGATAATGTCAATAAGGAGAG
ASHG19A3A032951	2046.88	851.414	2002.71	771.48	1656.8	879.392	1639.12	1308.49	1417.22	1428.64	10.5657	10.4602	10.5484	10.1726	10.6807	10.2324	10.6569	10.0377	10.3314	10.186	noncoding	uc010lac.1	LOC493754	UCSC_knowngene	4265	chr7	-	65993445	66057363		AATGATGACCATGTGGACATGCTTTCGGGCCTTCAGGATCTTCTCCAGCCAGTGGATGTC
ASHG19A3L0000745	26.6508	5	22.0983	10.0797	18.1773	12.6503	16.8117	11.6764	10.7934	18.6828	4.3355	2.41344	4.1124	4.01642	3.80978	3.86111	3.56457	3.37985	3.75143	4.20506	noncoding	DB136735	lincRNA-C14orf39-1	lincRNA	559	chr14	+	60775759	60776318		GTATTTTGTTCAAAATAGTCCTTGGCTGTCCCCAAAGGACACTTCTATGGGACAGTTCCT
ASHG19A3L0000338	528.151	70.9321	471.942	151.8	238.753	173.927	245.733	339.84	314.034	263.889	8.51543	6.92932	8.39927	7.83578	7.72683	7.83578	7.71942	8.18333	8.21585	7.89968	noncoding	AA827066	lincRNA-KIRREL3-1	lincRNA	472	chr11	-	128165590	128166053		TTCCCTCACTCCTCATCTTCAGCCAGGAAAGATCTGCAAGGCAGTTTTGTTAATTTCCTA
ASHG19A3A025724	253.249	1815.06	245.986	114.07	606.759	103.27	604.881	456.638	730.967	419.002	7.45737	11.3896	7.46105	7.42166	9.1365	7.05109	9.10097	8.57853	9.40433	8.51207	noncoding	uc003hlr.1	BC036848	UCSC_knowngene	756	chr4	+	79892901	80229698		CCTGGCTATCCTGGAGTTTTCCAGTTCATCAGCCATCCAATAAAAATGATGTCAAGCCTG
ASHG19A3L0003126	10617.2	1519.08	9589.19	3239.36	5255.08	4277.85	5326.49	9124.15	6937.98	7570.08	13.0899	11.1637	12.9613	12.1199	12.4658	12.4199	12.5049	12.8435	12.59	12.5637	noncoding	BU729004	lincRNA-MAP3K1-2	lincRNA	599	chr5	+	55838650	56109992		TCAGGCTTTTGTCTAAATATGTGAAGACTGACAAGACTATCTCCCCTCGTGCCGAATTCT
ASHG19A3L0001849	234.866	115.385	219.916	139.776	210.019	176.228	239.629	204.216	187.462	172.414	7.34676	7.6779	7.30225	7.71113	7.53463	7.85692	7.68206	7.48207	7.48889	7.33131	noncoding	AI621345	lincRNA-SLC26A3	lincRNA	351	chr7	-	107517667	107517966		AACCCATAGATGCCTTCTCGCTTCCTTTCTCTCTCTAACTGAGACTGAGATAAGAGGAAC
ASHG19A3L0002069	774.145	195.133	699.3	362.115	544.951	455.834	628.815	594.3	565.552	278.193	9.07315	8.47659	8.96381	9.10003	8.96453	9.26973	9.16673	8.95005	9.03747	7.96708	noncoding	DB078790	lincRNA-EBF2-1	lincRNA	568	chr8	-	26047433	26047981		TTAACTAAAGCCCTGGTCTCACTTTACCTGCCTTATCCCACCACCAGAGTTGTTGTTGTT
ASHG19A3A039244	55.3778	31.1678	50.0723	30.5615	51.8922	41.3581	64.3655	55.4207	44.9142	48.7281	5.33751	5.64425	5.24291	5.54022	5.42656	5.6788	5.66646	5.65856	5.5515	5.58579	noncoding	ENST00000441473	RP11-343J18.2	Ensembl	316	chr9	+	128819858	128921892		ATTCTGTGGCAGAGATTAAAACAATTTCAGAAGCAGGCACCCAATCCTTCTCTTTGGATG
ASHG19A3L0002672	89.8702	62.9184	75.1053	57.4641	94.9942	67.5327	104.416	96.1366	85.1829	64.6957	6.01532	6.75128	5.81095	6.43369	6.32416	6.41498	6.40833	6.43302	6.41354	5.98686	noncoding	chr4:178294426-178298806-	lincRNA-NEIL3	lincRNA	4381	chr4	-	178294426	178298806		TGTGAAGATTCCTTGTGTCCTCCAGGTTGAAATGGGAGTTCTTTTTCCTGTTTTCTCTTT
ASHG19A3A014776	368.416	45.9479	369.842	21.7212	344.76	27.3682	347.436	357.193	1115.73	390.295	7.9874	6.25688	8.03652	5.05813	8.2833	5.04829	8.25851	8.24849	10.0012	8.4135	noncoding	ENST00000411949	AC006460.2	Ensembl	717	chr2	-	191541760	191573442		GGAATGTGGTGTTTATTGAGGAACAGGCAACCCTTACATTTGAATAAAAGATGCCATATA
ASHG19A3L0002327	173.206	244.169	151.113	316.152	110.833	369.928	117.74	295.823	293.497	325.818	6.92846	8.78554	6.78056	8.90746	6.56048	8.97427	6.59553	7.99096	8.1144	8.17505	noncoding	BX096636	lincRNA-STARD8	lincRNA	670	chrX	+	67791644	67792306		TGGCAAGATGTTAGTGAATCTAACTGGTGTGTATATGGGTGTTCAATGTGCTATTTTTTC
ASHG19A3L0001388	24.0401	8.55731	31.6418	8.13744	28.7331	13.9276	33.1026	26.5435	15.0633	18.8987	4.19449	3.6339	4.6068	3.74896	4.5308	4.00671	4.65083	4.60313	4.14736	4.22252	noncoding	AI347010	lincRNA-SETMAR-4	lincRNA	471	chr3	+	4110058	4452578		ATCATAGTACTCTTGGGACCTATGGCACATGTAGGATCCACCTTTCTTCACTCGGTCTTT
ASHG19A3A009937	127.624	37.1414	131.091	30.8114	119.01	24.2162	101.856	70.5841	72.6378	76.6914	6.49917	5.91607	6.58296	5.55119	6.66848	4.8625	6.36692	5.99552	6.19344	6.2201	noncoding	AK021565		RNAdb	1903	chr17	+	73599615	73601517		CTAGAAATGAAATAAATACTGAGGGGCTCAGGGTGTCGTACAGCAAGTGTGAAAGGGCTT
ASHG19A3A008093	117.49	67.9566	123.418	91.6154	130.979	93.8273	134.197	90.0414	81.4671	105.667	6.38764	6.86402	6.50061	7.10845	6.81223	6.90765	6.79136	6.33577	6.35129	6.66419	noncoding	uc001gjk.2	GAS5	UCSC_knowngene	1695	chr1	-	173833039	173837125		AATGGTGAGTTGGGGAACATAGAGAGTACACCTAAGTTCACATGAAGTTGTTTCTTCCCA
ASHG19A3L0003057	251.403	87.9593	242.134	99.5595	193.98	139.714	208.366	197.033	178.394	176.112	7.44638	7.26488	7.44174	7.22407	7.41172	7.51296	7.4634	7.42781	7.42233	7.36393	noncoding	FN091184	lincRNA-INHBA-1	lincRNA	83	chr7	+	41046322	41046402		GAAAGGCCTGTTGTAAAATACTTGGTTCTGTCTTGGATACTCACCCTTCTCCTTCTTGAC
ASHG19A3L0002557	54.603	7.93659	61.6215	33.9083	73.0399	40.9701	88.2532	65.4957	47.9715	49.5776	5.31562	3.52324	5.53267	5.68655	5.93891	5.66349	6.14883	5.89225	5.63443	5.60963	noncoding	chr7:25891558-25899479-	lincRNA-NPVF-3	lincRNA	7922	chr7	-	25891558	25899479		TTATTTGATCACTCCTTTGCGTCTTCAACAGAATAAGGCCAACTCATCACACTTTCCCGG
ASHG19A3L0001421	35.1549	14.7889	28.2196	19.5388	21.5461	12.206	19.1024	30.0451	16.6308	16.67	4.71673	4.46541	4.44865	4.91493	4.08185	3.80127	3.77465	4.7821	4.27156	4.02767	noncoding	CA394812	lincRNA-SRGAP3	lincRNA	513	chr3	-	9348151	9348664		ATCTCGCTTATGAACGTATTTGAAAAACAAACATCTCTCTTAAGTCTCTAAGTTAAAAAA
ASHG19A3A009981	427.517	368.539	433.372	824.859	495.984	934.841	494.041	468.101	662.814	506.401	8.19493	9.3427	8.26689	10.2622	8.81935	10.3169	8.79383	8.61274	9.26203	8.77314	noncoding	ENST00000366365	C17orf86	Ensembl	1028	chr17	+	75084949	75086180		TGTAGTTAGTATCAGAGAGCCCTTGCTTTTCAAAACTTCATAAACAATGTTACTGTCATG
ASHG19A3A037062	295.799	37.8271	249.947	48.4783	153.257	62.792	176.877	115.005	144.102	92.8815	7.6779	5.94573	7.48377	6.19536	7.05869	6.30538	7.21959	6.69303	7.12649	6.48174	noncoding	ENST00000424605	RP11-125B21.2	Ensembl	746	chr9	-	2535651	2570754		ATATGAGAAATGTCACCTCCTGGCTACCACAATAATGCAACTAGGAGTTCTGGTTCTCCG
ASHG19A3L0002750	3619.31	150.779	3482.94	803.446	1656.79	798.848	1666.46	1827.69	1826.75	1564.44	11.4235	8.08296	11.3996	10.2236	10.6801	10.0996	10.6815	10.5235	10.6781	10.3147	noncoding	EB386665	lincRNA-SLN	lincRNA	821	chr11	-	107644071	107644892		GCACAGCCATTTTGTATACTCCCCTGAACTCTTATTCTTTAAGAACGTTGACTTTTCCCC
ASHG19A3A055152	503.027	178.037	463.67	281.898	456.326	280.879	424.034	470.033	402.3	483.678	8.4509	8.3378	8.37016	8.74107	8.69736	8.55415	8.56148	8.61792	8.54894	8.7085	noncoding	uc002nrw.1	AK094188	UCSC_knowngene	2480	chr19	-	28221180	28237138		ACACATTTAATGACAGAAGTCTCAGGCTGGAAACACTCTTTTTGTAGAACATACAAATGG
ASHG19A3L0002376	991.875	129.165	912.253	310.392	562.794	356.339	585.848	1144.37	898.156	876.045	9.43601	7.8467	9.34666	8.88092	9.01484	8.92147	9.05171	9.83251	9.69395	9.51358	noncoding	AA457263	lincRNA-GPR61	lincRNA	451	chr1	+	110072368	110072818		TATAACCCTGTAAGTAAGAATCCAGCTCATTAGGTACTACTGAACTCCCCTCTGACAGCC
ASHG19A3L0002989	11.1294	17.666	11.5177	5	35.996	18.911	19.4095	10.4967	40.0132	6.76865	3.13308	4.74927	3.18687	2.49059	4.87175	4.47972	3.80071	3.21301	5.39537	2.7417	noncoding	AI792305	lincRNA-NT5C1B-RDH14-2	lincRNA	330	chr2	+	18583721	18584030		CCTGTACTTCTTGAGACCTGAAAAATTTGTGTTACACCAAAACAAAGCCTGCTCAAAAAA
ASHG19A3L0001739	786.114	177.245	658.284	229.008	402.317	290.882	460.038	676.629	427.429	474.086	9.09427	8.32939	8.88001	8.43346	8.51319	8.60612	8.68782	9.12305	8.63751	8.68309	noncoding	chr6:140889232-140902332-	lincRNA-CITED2-2	lincRNA	13101	chr6	-	140889232	140902332		CTATCTCGCAGATCTTCTGGTCTCTTGCTCCCACCCATAGAGAATTCAATTGTATTTTTT
ASHG19A3L0002722	2138.87	314.334	1865.22	560.951	855.835	738.489	930.7	1752.89	1089.57	1481.69	10.6246	9.12828	10.4411	9.71625	9.64932	9.98696	9.78198	10.4572	9.96206	10.233	noncoding	BF679456	lincRNA-OPCML	lincRNA	700	chr11	-	133309334	133559552		TAAAAAACAACAAGCAAACGAGCTGATGACAAACTCCCGCCCAACAGTGAAGGAACCACA
ASHG19A3L0002328	69.4687	51.1261	62.7647	41.9132	62.5878	52.081	73.6924	41.0376	53.5001	38.6258	5.65415	6.4264	5.5594	5.99191	5.70298	6.02453	5.87051	5.23501	5.7786	5.26016	noncoding	BF511390	lincRNA-STS	lincRNA	344	chrX	-	7532690	7533347		TATCAGAATACAGTTGCTGTCCTTGCCAAAACAAAGACACCTGGTTCCATGTGTCAGCCT
ASHG19A3L0002142	158.501	100.305	189.19	100.418	147.169	126.495	172.561	107.038	117.62	115.99	6.79554	7.46207	7.09853	7.23723	6.99439	7.36306	7.18188	6.5822	6.84965	6.79314	noncoding	chr8:86474623-86517048-	lincRNA-CA2	lincRNA	42426	chr8	-	86474623	86517048		ATAGTTCAGCAGAATGTCTGGCTGTTCTTGGCTGAGTTCTCCTTCTCTTGCCTTAGCTAT
ASHG19A3L0000206	30.3104	12.8171	22.5911	6.21399	29.8395	16.6547	28.9087	28.0013	33.7342	19.8604	4.5156	4.24297	4.14242	3.43124	4.58925	4.28014	4.44211	4.68044	5.17449	4.29918	noncoding	chr10:120275035-120285560+	lincRNA-PRLHR-3	lincRNA	10526	chr10	+	120275035	120285560		ATAAAAGACTTCCCAGAAATCCTCAGTGCAGTCCACTTCAATTTGATTGGCCAGACCATG
ASHG19A3L0000534	369.389	319.64	399.062	466.424	492.307	439.345	466.387	262.98	314.635	272.39	7.99116	9.15183	8.14639	9.45563	8.80861	9.22073	8.70667	7.83	8.21745	7.94174	noncoding	AA405014	lincRNA-TMTC2	lincRNA	267	chr12	-	85065883	85065950		CATTACATGGCTTGGTACTCAATAAAGGAAAACTTGTTCAAATAAGGTAATATCGCAGCA
ASHG19A3A044503	75.7927	70.1429	66.917	75.1362	105.565	68.3592	108.302	117.835	133.108	106.576	5.77568	6.91339	5.64982	6.82321	6.48541	6.43453	6.46835	6.72217	7.01259	6.6747	noncoding	AK130806		misc_RNA	1439	chr10	+	114590927	114592210		TACAACACGTAAAATGTGAAAAAGACCTCTGACCCTGAAAGTCTCATTCTGCCCAGGCCA
ASHG19A3L0001572	1070.47	833.954	1021.94	282.345	455.568	280.519	429.148	2092.66	1695.26	1706.28	9.55651	10.4289	9.52535	8.74437	8.69392	8.55248	8.58259	10.7189	10.571	10.4332	noncoding	BG897081	lincRNA-CSNK1G3-1	lincRNA	416	chr5	-	123716880	123717209		TATTCTCAATAACAGAGAAGAAAAATAGAATTTCTTGCTTTGGGTGTGTGTGTGTGTGTG
ASHG19A3L0000924	20.2498	17.246	19.8886	16.0312	17.2887	20.8255	27.9245	12.099	25.9491	17.0652	3.96024	4.71029	3.96095	4.64095	3.73258	4.62451	4.38701	3.43766	4.83675	4.06295	noncoding	chr17:68976680-68996055-	lincRNA-KCNJ2	lincRNA	19376	chr17	-	68976680	68996055		CAGTGTCCTGGCTGACAAGAAAATATGCCAAAAAATGCAATAAATAGTTGTTTGAATGCT
ASHG19A3L0001664	39.9859	16.0923	32.2496	7.6525	20.4236	24.4753	20.4022	33.6717	25.6925	21.1615	4.89208	4.59845	4.63173	3.67564	3.99127	4.87804	3.88068	4.94233	4.82412	4.39481	noncoding	AA633857	lincRNA-PLK2-3	lincRNA	257	chr5	+	57322419	57322674		GGGGAATTTTTTACTATCTCCTCTGTGAACATTAAGACAGTAGAACCAAAAATGACTATC
ASHG19A3A037807	125.101	65.5092	115.092	56.4142	106.007	77.4423	121.792	112.422	105.246	82.9038	6.47157	6.81415	6.40761	6.40822	6.4924	6.62044	6.64812	6.66031	6.69813	6.32957	noncoding	uc004bad.1	AK057451	UCSC_knowngene	1544	chr9	-	102348067	102582171		TTCGAGAAGATTTTGTGGCCTTTCTCAGCTGTCTAGGTGCTGTAGGTGCTGTGTTTCTAT
ASHG19A3L0000132	84.1737	25.4374	65.9029	33.5089	68.6383	40.1662	68.5977	66.5888	49.3372	61.5098	5.92306	5.32344	5.62992	5.6708	5.8449	5.63273	5.76335	5.91965	5.6709	5.91772	noncoding	BI459631	lincRNA-GUCA2B	lincRNA	732	chr1	+	42501816	42502537		CCGGCGCCCTACCTCAGCCTGTAAACAGTATCAGGTCTCGCCCAACAAAAATCCAATGGA
ASHG19A3A036816	747.031	136.955	731.496	311.068	501.47	360.939	569.949	643.003	644.249	591.056	9.01949	7.93075	9.02496	8.88418	8.83682	8.94114	9.00748	9.05726	9.21636	8.99015	noncoding	ENST00000405813	AP003356.1	Ensembl	534	chr8	+	103819069	103819607	uc003ykw.1,	TAAGACTCTGGGTCTGTCTGTGGGAAGAGCTTTCATTCCCCACCCCACTCTATGCCGACC
ASHG19A3L0002748	905.848	456.065	912.798	315.432	367.506	332.765	327.845	544.926	429.026	580.754	9.29989	9.62316	9.34819	8.90359	8.37926	8.81516	8.16758	8.82319	8.64395	8.96354	noncoding	DQ916738	lincRNA-ZC3H12C-2	lincRNA	2761	chr11	-	110066286	110167437		GCAGAAATCGATGCAACATTTCTTTCCTGTCTGGGCTGTTTGTATAATTGTATATAAATG
ASHG19A3L0003109	10.9992	16.6417	22.4044	11.5744	24.4655	22.4916	28.5348	22.5836	8.319	9.68293	3.11891	4.65515	4.13216	4.19677	4.28539	4.74499	4.42256	4.36417	3.45352	3.1881	noncoding	BX438422	lincRNA-NLN	lincRNA	1092	chr5	-	65084216	65167553		TGGATAGAGGTCAAATAGAACTGTCCAATACTTCTCTGTAGCTTTATCCTCACAGTATAA
ASHG19A3L0003566	21.926	15.7584	22.4281	19.9966	31.6305	31.0276	31.9883	24.2173	25.0049	20.8961	4.07162	4.56199	4.133	4.94796	4.67512	5.23978	4.59797	4.47028	4.78845	4.37662	noncoding	chr3:168554930-168560248-	lincRNA-GOLIM4-1	lincRNA	5319	chr3	-	168554930	168560248		TGGGCCCAGGAGATGGAAATTATTCATAATATAGTCACAGACACTTTCCTTCCATATATT
ASHG19A3L0000718	782.51	113.452	683.231	444.827	708.404	527.452	692.411	420.903	525.943	371.073	9.08623	7.65191	8.93157	9.38589	9.3755	9.49838	9.32694	8.46432	8.93237	8.35295	noncoding	BX485243	lincRNA-SRP54	lincRNA	590	chr14	+	35432234	35432824		ATGGCATCATTCCCCCATGAACTGCTATTCTGTGGCATACACGATACCTGCTGAAAAAGA
ASHG19A3L0000899	194.691	72.9967	151.622	101.27	135.473	158.545	162.475	129.208	115.955	126.338	7.09352	6.97456	6.78458	7.25158	6.86647	7.69978	7.09041	6.84564	6.82979	6.90556	noncoding	chr16:87577874-87589624-	lincRNA-ZCCHC14	lincRNA	11751	chr16	-	87577874	87589624		ACTTATAAAAATCCCTCCACACAGAAAACTGTGCCTTTCCAGGCTGAGTCCACTCGGATA
ASHG19A3L0001345	146.866	5	137.855	5	33.4447	5	23.2473	32.8385	35.2269	27.5702	6.68619	2.41344	6.65247	2.49059	4.76608	2.36146	4.09313	4.90628	5.23213	4.77396	noncoding	CD642394	lincRNA-OTOL1-2	lincRNA	752	chr3	-	163907665	163908407		ATCACCCACTTGACATCTATGAGCACAAATATAGAGTTGATTTCAAAAGTGCTGATTTTC
ASHG19A3L0001511	495.554	51.9753	485.118	95.9358	277.294	108.769	324.266	173.712	171.312	184.722	8.4276	6.45145	8.43803	7.16916	7.95652	7.12807	8.15379	7.2573	7.36826	7.4298	noncoding	chr4:5995874-6009524-	lincRNA-CRMP1-2	lincRNA	13651	chr4	-	5995874	6009524		AGCACCCACTGAATGGCTAGCTCACTTCCTCCTTATCATGTCCCGATGACGCAGGGAGAG
ASHG19A3L0000455	1122.95	209.245	1045.73	316.044	522.812	352.34	587.542	798.41	549.775	704.462	9.63727	8.57106	9.56366	8.90626	8.89605	8.90584	9.05883	9.35813	8.99467	9.21589	noncoding	chr12:132296472-132307497-	lincRNA-SFSWAP-1	lincRNA	11026	chr12	-	132296472	132307497		TTGCTCTCCCTCATCCCAACTGTGGAGCCCAGGAAGCAGCTTCCTGAGTCCCTCTAGGGC
ASHG19A3L0002267	65.5832	31.7633	66.6359	45.2484	67.1504	51.2323	72.6107	57.9087	61.6841	51.5699	5.57303	5.67183	5.64409	6.09823	5.81048	5.9976	5.85034	5.72469	5.96925	5.67034	noncoding	DB264073	lincRNA-EGFL6-1	lincRNA	596	chrX	+	13470108	13496407		AAACAGATGCTCCTTCAGCCTCCTGAAATAAGAGAGGTTTAATACTGGAGTGCACCTGGA
ASHG19A3A015366	332.817	131.654	341.671	258.947	278.497	360.486	255.093	320.58	253.206	270.448	7.8515	7.87248	7.92367	8.60916	7.96377	8.93923	7.77798	8.10185	7.9109	7.93213	noncoding	uc002rdf.2	BC068572	UCSC_knowngene	3008	chr2	+	20068620	20084807		ACAAAACACAGTCTGACTTAGAGATTCTCTGGCATGACTCTCTTCCCCACTGTGTACACT
ASHG19A3L0003124	269.866	340.346	273.644	234.274	124.548	252.239	118.768	195.707	246.605	189.405	7.545	9.23752	7.6181	8.46231	6.74039	8.38333	6.60791	7.41782	7.86986	7.46014	noncoding	FN053659	lincRNA-ACTBL2-5	lincRNA	75	chr5	+	56563894	56563968		GAGATCTGAATGTAATCATTGAACTTTAATGGTAAATTATAGTCCTGTGAACTAATTGAC
ASHG19A3A029214	71.4194	98.2064	61.8649	46.6347	91.9323	69.3052	99.5897	60.9936	55.0172	66.1359	5.69502	7.43139	5.53843	6.13751	6.27791	6.45371	6.32783	5.79261	5.81511	6.01631	noncoding	ENST00000433327	RP11-423O2.4	Ensembl	153	chr1	+	142799586	142799739		TCCTGTTTTGAGAATGTTAATGGATACACCAGCTGCTGCTTTGGATTTCACCCATTGGCG
ASHG19A3A013597	20.7637	23.5824	29.4715	23.9218	38.1018	35.0132	40.7899	59.5744	22.2541	20.5396	3.99732	5.2019	4.50704	5.18631	4.96266	5.42684	4.96628	5.76268	4.63871	4.35147	noncoding	ENST00000448713	AC073283.4	Ensembl	577	chr2	-	47419543	47572128		GGCAGACAGTGAGGGCAGGATGGTAGAAAATGTGTTGACTCAGTGCCAGACCCTGAACTA
ASHG19A3L0000386	17.9062	18.6843	16.7539	13.9407	30.4071	21.8449	26.7782	31.8865	22.7658	22.6263	3.7858	4.83699	3.72144	4.4461	4.61676	4.69982	4.3231	4.86698	4.6674	4.48638	noncoding	BI519687	lincRNA-CD82-2	lincRNA	653	chr11	-	44730596	44731244		AGTCTGAATAATTCCTTCTGGCTGGAGGTGTGGGTAGGAGATCATTCTGTATCCATCTAC
ASHG19A3A029633	9426	19104.1	9123.89	14343.9	15866.1	15828.4	14738.3	15876.2	16816.7	15614.3	12.9078	14.4341	12.8798	14.1275	14.1292	14.1981	14.0483	13.656	13.8692	13.596	noncoding	NR_001590	IFITM4P	RefSeq_NR	342	chr6	-	29718584	29718925	ENST00000441380,	ATTCACCTACTCCCTGAAGTCTAGGGACAGGAAGATGGTTGGAGACCTGACTGGGGCCCA
ASHG19A3L0002910	102.701	42.9623	101.004	83.7265	62.581	92.6256	79.9108	77.1347	105.747	73.5317	6.20495	6.14925	6.22393	6.97562	5.70284	6.89138	5.99901	6.11629	6.70595	6.16229	noncoding	AI149906	lincRNA-NEDD1-7	lincRNA	480	chr12	+	96859717	96860187		TCTCTGATGATCGTTCCCTTCTTGAAAGCTATTCCTTCTTCAGGATTATTCACCATGATT
ASHG19A3L0000594	142.34	37.9234	134.41	31.8611	70.9236	32.8956	66.0644	78.804	63.8144	63.0351	6.64328	5.94918	6.61756	5.59685	5.89289	5.32822	5.70805	6.14552	6.01843	5.94824	noncoding	chr13:20881350-20901600+	lincRNA-CRYL1	lincRNA	20251	chr13	+	20881350	20901600		CTCTTCAGATCTTCTGTGGGTGCTCTGTCCCCCAACAGAAGTTACTCTGCAATGTTAATT
ASHG19A3A033600	21774.1	9673.35	22354.1	8411.14	23359.7	8177.6	21635.3	18294	16049.5	19332.5	14.2176	13.5018	14.2652	13.4366	14.679	13.3221	14.5992	13.8427	13.8003	13.9045	noncoding	ENST00000421078	AC008155.1	Ensembl	329	chr7	-	138088939	138089268	NM_001099285,ENST00000354355,	GCTGAAGATGATGCGGATGACGATGTCGATACCAAGAAGCAGAAGACCCACGAGGATGAC
ASHG19A3L0001813	46.4874	33.9867	42.521	34.626	48.3811	37.9467	71.9469	39.4252	37.7245	41.4954	5.09932	5.77809	5.01153	5.71642	5.3195	5.54537	5.83413	5.17384	5.31853	5.36068	noncoding	AV723845	lincRNA-KIAA1586	lincRNA	673	chr6	-	56933276	56933924		GGAATGTGTGTCACATAATTCCAAAGATCCAGAATCTCTTTCTTTTCCTTTTCCTCTCTT
ASHG19A3A043863	16.6257	33.2631	46.6853	11.201	22.5518	19.045	34.5495	11.9349	16.1542	17.8315	3.68107	5.74348	5.147	4.15491	4.15561	4.49167	4.71903	3.41249	4.23586	4.1325	noncoding	ENST00000431737	RP11-168P8.2	Ensembl	1974	chr10	+	44354858	44390881		TGAATTGCGCACGAATTTTTACACAGCGCCAAAGGAAACTGCCTGTACTTACTGTTGTAG
ASHG19A3L0002165	124.868	46.5584	93.351	53.5491	98.3499	75.0116	108.326	91.1676	76.577	81.2277	6.46763	6.27645	6.11359	6.33751	6.37753	6.57084	6.4687	6.35362	6.26654	6.30262	noncoding	AW661714	lincRNA-TP53INP1-2	lincRNA	451	chr8	-	95962452	95963624		TTGGTCTGGAAAACACTTTCAAGCCCACTGTCTCACTCTCTTGTCACTATAAATAACCTG
ASHG19A3A022959	55.0298	6.58185	60.5176	22.4442	36.1307	54.3978	28.307	27.9855	34.6736	25.1456	5.32814	3.22084	5.50751	5.10087	4.87714	6.09071	4.41142	4.67965	5.20995	4.6381	noncoding	ENST00000482139	MT-ND2	Ensembl	351	chr3	+	106621019	106621370		CCAATATGCTATTCTCTGGACAATGAACCATCATAAACTCAATCAATCAACTATCAACCT
ASHG19A3L0002798	38.377	23.7536	31.3512	21.2243	42.503	40.9065	36.1845	37.9771	33.0996	33.3427	4.83405	5.2143	4.5956	5.02744	5.12697	5.66152	4.78965	5.11847	5.1493	5.04982	noncoding	AW062720	lincRNA-DNAH1	lincRNA	498	chr3	+	52339697	52340170		GGGCTCTGGGCAGCTCAAGGAAGGGGCTGGGGACTCTAATCACTTGTGAAAAAGTCAAGG
ASHG19A3A041206	505.412	166.575	496.954	150.381	445.885	242.831	402.825	571.693	521.299	583.107	8.45647	8.23757	8.47091	7.82158	8.66432	8.33201	8.48343	8.8878	8.92	8.96833	noncoding	ENST00000445336	RP11-451L9.3	Ensembl	2725	chrX	+	74802493	74805341		AGAAAAGAGATGAGAGACCACTCTTTCCCCAAATTCTCACCTCTATTAAGCTGCTGACCC
ASHG19A3L0002203	837.482	189.47	653.093	368.627	693.479	465.19	687.608	911.566	888.718	763.923	9.19472	8.42981	8.87045	9.12226	9.34196	9.29689	9.31716	9.53303	9.67786	9.32717	noncoding	AA972029	lincRNA-MPDZ-1	lincRNA	419	chr9	+	12958862	12959235		TCATTGAGGTCTCTTTCCTACCCCCTGCATGCCTATAATGTCCCAGACCAAGAGTTTTTT
ASHG19A3L0000397	35.1872	24.4656	26.1603	9.66512	25.0297	30.6812	36.7062	24.9181	31.4538	22.4177	4.71843	5.26249	4.3411	3.96174	4.31947	5.21967	4.81297	4.51052	5.08265	4.47453	noncoding	BG946037	lincRNA-MYEOV-3	lincRNA	657	chr11	+	68999255	68999879		TCTTCACAAGATATGTCATATCTAACCCTGGTCCTTTGACTGTGACTATCTGGAATAGCG
ASHG19A3L0002921	63.6304	42.6207	94.594	87.3402	88.8515	106.299	83.5481	66.2398	39.174	77.638	5.52797	6.13594	6.13415	7.03594	6.22946	7.09621	6.06812	5.91071	5.36812	6.23656	noncoding	AW872580	lincRNA-MYO1B-3	lincRNA	381	chr2	-	192419797	192420136		ATTAAAGGAGAACCATCCTAGTTCAGCCTCTGCCAGGTTAGACCAAAAAGTGGATTGCTG
ASHG19A3A036325	23815.4	32415.9	26912.1	39192.8	25113.4	35242.7	24531.7	26217	26060.4	24859.3	14.3536	15.1849	14.5594	15.4666	14.7727	15.3035	14.7664	14.382	14.5298	14.2834	noncoding	ENST00000438775	AC087763.1	Ensembl	303	chr8	+	8819268	8819573		GGGGTCAAGTATACCCCCAATCGTGACCCTCCGGACAAGCGGTGGGCCCTGCACTCATGA
ASHG19A3L0000036	66.3218	16.3218	61.5508	22.0113	37.664	29.0284	45.4933	50.43	49.3534	41.1819	5.58973	4.62199	5.53076	5.07468	4.94526	5.13367	5.14642	5.52534	5.67136	5.34953	noncoding	chr1:18391088-18413388-	lincRNA-ACTL8	lincRNA	22301	chr1	-	18391088	18413388		ACTCACCATTTAAATAAATCCCAGCCCTAGGGGCTGATGGAGCCCTCTGTAATATGGAAT
ASHG19A3L0001237	19.293	17.3889	24.7232	19.2455	26.3233	26.9095	31.7678	14.7247	18.8553	27.5483	3.89398	4.72343	4.26796	4.89577	4.3968	5.02312	4.58865	3.72906	4.42914	4.77229	noncoding	chr2:88954435-88968860+	lincRNA-RPIA-4	lincRNA	14426	chr2	+	88954435	88968860		AGGCTATCTTTCGGTAGAGTGACCAACTGTCCCAGATTCCCAAGGTTTTATAGGATATGG
ASHG19A3A012488	1039.45	952.566	1074.15	1001.51	696.237	1124.09	655.256	1072.22	1152.67	1058.72	9.51609	10.5877	9.60474	10.5222	9.34819	10.5702	9.23652	9.75439	10.04	9.76886	noncoding	ENST00000392268	AC008507.1	Ensembl	756	chr19	+	30528329	30529091		AATACTGCCAATGAATCATCAAATGCATTGAAAAAGCGTGAAGAAGATGATTATGATAAT
ASHG19A3L0002297	14.3171	14.5134	15.98	14.5041	18.8677	26.8123	28.3071	28.4613	21.2961	18.4616	3.47571	4.43596	3.65858	4.50213	3.86802	5.01841	4.41153	4.70454	4.57999	4.18604	noncoding	DB025468	lincRNA-MAOA-6	lincRNA	560	chrX	+	42637608	42779836		GAAAATAAGTTGTGTTGGCTGTGACTCAGATAAGATCAGATTCACCATTGGACCCCTGGA
ASHG19A3A019187	86.3705	109.838	76.3674	160.498	128.058	178.459	117.93	139.851	287.704	149.307	5.95736	7.6029	5.83479	7.91798	6.77839	7.87482	6.59751	6.95984	8.08436	7.13469	noncoding	ENST00000427447	AP000569.8	Ensembl	9124	chr21	+	35303463	35349992		CTATGTGAGATTGTATTGCAGGGCTCACATTTATTCTCTCAGCAGCTCATTGCACAGACA
ASHG19A3A030932	32.8586	22.6948	30.5884	24.7877	34.653	32.6098	38.4015	33.5878	55.7216	39.0487	4.62715	5.14101	4.56079	5.23681	4.81693	5.31655	4.87804	4.93758	5.83088	5.27634	noncoding	uc003mwo.2	BC042032	UCSC_knowngene	1085	chr6	+	5030205	5043682		AAGGGAATCTGTGTGGAGGCGGTGCCCTAAACATGCTGCCTTGAGGAGGGACCTCTACAT
ASHG19A3A054495	50.2502	27.7679	54.6137	21.1534	61.6679	40.0694	51.0637	44.3466	27.1381	46.4177	5.2006	5.46166	5.36151	5.02226	5.68222	5.6296	5.32227	5.34248	4.89247	5.5178	noncoding	uc002dzu.2	BC073928	UCSC_knowngene	1121	chr16	+	30887232	30906537		GGCCGGGCAAGAACGCCATTACCAACTGCAAATCCACAGGCAAATGCAAGAGGACAGAAA
ASHG19A3L0001170	39.5834	19.114	35.3634	15.8929	24.0744	23.7739	26.3566	23.2737	28.3603	22.3128	4.87984	4.8721	4.75499	4.628	4.26017	4.83042	4.29896	4.40824	4.94941	4.46872	noncoding	BE588180	lincRNA-COL6A3-1	lincRNA	545	chr2	+	238202589	238203134		TCCTTTCTCCTGATTTCCAGCAATATAATACTGCTAAGTTTCAGATAAATAGGCCATTTG
ASHG19A3A035956	126.457	60.9413	130.268	62.6113	131.886	96.4917	124.301	132.632	120.178	119.273	6.48939	6.70256	6.57393	6.56039	6.82267	6.9483	6.67713	6.88641	6.8748	6.83015	noncoding	ENST00000501400	AC011118.2	Ensembl	1914	chr8	-	94358694	94712661		TGTAGTTTCCAATGAAACAGGAAGGACTCTAATTGAGTGCCTGCCCACATCTCTACAGCT
ASHG19A3A054558	658.183	86.5774	449.064	196.147	371.05	310.54	431.478	362.12	448.908	300.092	8.83943	7.23982	8.31768	8.21113	8.3951	8.70667	8.59032	8.26728	8.71045	8.06817	noncoding	AK094311		misc_RNA	2618	chr16	+	49331053	49333673		ATTAAAAACATTGCTGCCGCCTACTTCTTCCAGCTGGGACTTCAGGACCATCTTTGAATC
ASHG19A3L0001968	37.37	20.4288	34.4876	16.9621	36.0448	26.598	42.3011	43.7619	30.3865	34.0624	4.79809	4.97755	4.72013	4.72013	4.87455	5.00588	5.02629	5.32481	5.04003	5.08034	noncoding	DB454079	lincRNA-CSMD3-2	lincRNA	478	chr8	+	111779094	111784988		GGGAAAAGTACACCCATGACCTAAATAAGTTTTCTGAACAATCCTTCCTTTTTAGTTTGT
ASHG19A3A015727	37.7772	11.5155	39.4959	7.20306	27.7049	17.4474	22.8265	26.2299	35.3059	23.3869	4.81229	4.09155	4.91133	3.60361	4.47585	4.3548	4.06362	4.58627	5.23513	4.53283	noncoding	ENST00000438115	AC074289.1	Ensembl	506	chr2	+	64370372	64456739		CTTTCCCACTATTCTCCTGCAGAAGAGCAGGGGAAGGAAGCACCAGGGTCCATCATGGAG
ASHG19A3A036809	161.17	62.4751	178.91	50.9868	113.054	59.3839	118.3	98.8173	75.7541	92.0201	6.82094	6.73997	7.02492	6.27018	6.59073	6.21741	6.60051	6.46994	6.24959	6.4687	noncoding	ENST00000427337	RP11-445P19.1	Ensembl	424	chr1	+	187412759	187446354		ATGTGGAGAAGAAAGAACACTCAGATGTGCCCTGGAGACTTTCCTTTTATTTTTAAACAG
ASHG19A3A036104	91.2894	39.836	81.1044	38.8523	88.5419	39.6441	86.7813	80.7338	44.0145	70.9507	6.03513	6.03116	5.92085	5.88135	6.22379	5.61223	6.12578	6.1801	5.51922	6.11408	noncoding	uc001gov.2	AF387615	UCSC_knowngene	137	chr1	+	181382578	181382715		TCAAGGCCCACGAGGCGCACAAGATGCAGAGCACCCCGCAGGCCCGGCGCAAGGAATGGG
ASHG19A3L0002673	42.3576	11.1565	51.6248	7.86248	48.3528	12.8624	43.4944	41.261	19.2555	35.4268	4.97226	4.0454	5.28568	3.70691	5.31844	3.88548	5.07174	5.24317	4.45618	5.14134	noncoding	chr4:178294426-178298806+	lincRNA-AGA-2	lincRNA	4381	chr4	+	178294426	178298806		AACACACTGGTACCCTATCTGCAGCCTAACGTTTTATATTCGGCTCCTAACATGTTCTGG
ASHG19A3A035501	274.87	58.6515	236.545	76.4136	164.682	92.6682	160.323	167.596	112.167	128.284	7.56959	6.64303	7.4068	6.84551	7.16739	6.89212	7.067	7.20357	6.78349	6.92636	noncoding	AK091593		NRED	3013	chr8	-	9757575	9760588		TGCTGCTTCCACAGAGAAAACATTTTCTCTTTCCTCCTCTTGAACTTACATAATATCCTC
ASHG19A3A022858	115.732	27.1485	97.7807	29.8363	85.8601	43.8895	82.679	77.8817	80.0616	73.3152	6.36736	5.4281	6.18064	5.5038	6.17995	5.76647	6.05107	6.12966	6.32836	6.15871	noncoding	uc003dqo.2	BC050344	UCSC_knowngene	4299	chr3	+	87138429	87147851		TTTCCTACAGGAGCCTCAAGACTGCGTTTCAGGAAGCCCTAGGACCCACTGATCCTGCAG
ASHG19A3A000042	569.982	287.566	555.48	179.391	366.884	184.414	339.22	551.594	462.75	541.364	8.62216	9.00122	8.63137	8.08315	8.37653	7.92482	8.2202	8.84223	8.74979	8.86532	noncoding	BC052961		NRED	4283	chr3	-	9430536	9438342		ATCAAATTTGAATGGATGAGGAGTTGCTTTTTAGGTTGCTCCTTGAGGGCAGGACAGTTC
ASHG19A3A028338	64.8683	113.206	66.1207	164.039	78.4907	151.69	82.4004	94.5746	48.3533	102.043	5.555	7.64893	5.63385	7.95083	6.04997	7.63382	6.0462	6.40887	5.64473	6.61692	noncoding	uc001edc.1	BC047723	UCSC_knowngene	1208	chr1	+	113499036	113542118	ENST00000435800,	GAAAATGCCGGACTGTTGTTTGCAAGCTGGTTAAGTGAGCAAATCTTGGGAAGATTTCAA
ASHG19A3A041603	100.915	82.2811	83.006	101.425	76.4829	105.153	78.4453	57.6004	66.1574	63.011	6.1822	7.15776	5.95119	7.25273	6.00728	7.08096	5.97214	5.71662	6.06691	5.9475	noncoding	uc004fai.1	AK055694	UCSC_knowngene	2222	chrX	+	135991553	136075814		CTCCTTTGCTACTCTGCTAGATATCCTTACAATTTGGTTTAGAATTTTAGTACCACTAAC
ASHG19A3A008537	207.304	51.8349	168.589	76.1317	118.59	86.1329	123.074	116.59	89.4373	108.586	7.17524	6.44746	6.93438	6.84061	6.66296	6.78135	6.6637	6.7101	6.47696	6.69903	noncoding	uc002ioy.1	AK097622	UCSC_knowngene	1754	chr17	-	47535222	47539111		TGAGATGCTGTGCAGTTATGACATATCCTCCCACCACAAAAGAACATTCCAGCTTGTCCA
ASHG19A3A029582	183.457	157.7	171.032	122.365	137.972	142.534	133.638	138.562	139.991	131.375	7.01056	8.15256	6.95643	7.52167	6.89505	7.54069	6.78576	6.94687	7.08479	6.96202	noncoding	AX721103		misc_RNA	642	chr6	-	28083684	28084323		CTCTGGTGTCAAATAACATCTGAGCTGTGATGAAAGACTTTCCCACACTCACTACATTGG
ASHG19A3L0001932	280.387	284.886	256.349	298.484	290.373	312.564	291.534	204.854	283.676	206.363	7.59918	8.99015	7.51957	8.8209	8.03121	8.71991	7.99015	7.48471	8.06356	7.5781	noncoding	BM682695	lincRNA-ZNF92-3	lincRNA	234	chr7	+	64442423	64467056		TCCAGGCATTGCCACTCCTCCAAAGAGAATTCTATGGCCACATCCATAAATGTCAATGGT
ASHG19A3L0000430	34.0596	28.7793	32.3461	21.8028	46.131	20.874	51.057	41.3073	32.6257	39.931	4.67447	5.52343	4.63643	5.06309	5.2474	4.62744	5.32192	5.24495	5.13007	5.30734	noncoding	CA414224	lincRNA-CHST11	lincRNA	524	chr12	+	104760577	104761388		ATGTCACAGAGGATTTGGTGATCAAAGCCAGTGTCCCTCAGAATTTTTCTTCACCCTCGT
ASHG19A3A015679	125.787	60.9134	105.293	47.1904	100.287	61.433	110.962	77.8709	91.0755	80.1111	6.48113	6.70085	6.2792	6.15495	6.40812	6.2722	6.5074	6.129	6.50425	6.28454	noncoding	ENST00000452840	AC007092.1	Ensembl	4077	chr2	+	58655472	59290901		TCATCCTCATTGTACTCCCTTGGCATCTCATGGTGACGTGACTTAGAAGGTGGTGCAGAG
ASHG19A3L0003567	86.2357	75.4317	88.9817	49.437	78.9657	74.5938	103.701	69.8511	86.5744	82.0597	5.9552	7.02271	6.04501	6.22557	6.05874	6.56163	6.39646	5.98169	6.43369	6.31615	noncoding	chr3:168554930-168560248+	lincRNA-MECOM-1	lincRNA	5319	chr3	+	168554930	168560248		GTCTTCAGGATTCCTTTTGCCTTGCTTTGTCTGTTGTGAGTATATTTGCATGAAAACAGG
ASHG19A3A019820	42.0064	78.497	45.0859	26.652	34.1659	35.3802	34.8779	40.7682	44.0973	46.0563	4.96093	7.08113	5.0987	5.34068	4.7953	5.44278	4.7329	5.22389	5.52161	5.5079	noncoding	AK074445		misc_RNA	2052	chr22	-	39568642	39570674		GGGGTCTGCTGAATTGGCTTCTTTTCTTTTGAACTTAATAATAATGAGACATAATAGGTG
ASHG19A3A018947	55.4385	255.796	63.6122	43.9038	62.6307	50.2301	62.5014	149.946	176.845	224.89	5.33863	8.84196	5.58049	6.05258	5.70455	5.96973	5.61867	7.05021	7.41065	7.69428	noncoding	ENST00000427188	C21orf84	Ensembl	967	chr21	-	44890312	44891472		GGAAGACCTGTTTCTTTTACTTTCCTTGAGGAGAAAAAATTAAAGTTCTGAGCAAACGCA
ASHG19A3L0000596	41.7919	24.217	45.9793	29.7887	46.6339	36.6762	56.1225	40.7206	35.4251	33.3186	4.95314	5.24399	5.12588	5.50268	5.26156	5.49484	5.45625	5.22198	5.23882	5.04785	noncoding	chr13:22305525-22317225+	lincRNA-SGCG-4	lincRNA	11701	chr13	+	22305525	22317225		ATTCATGCTTCATGGTACCAATGTGCTCCTCACTGTAGCAGTGCTGACATTCCATCTCAA
ASHG19A3A041680	737.121	237.382	758.801	408.899	547.186	414.033	498.015	445.882	441.688	530.365	8.99893	8.75151	9.07705	9.27533	8.97223	9.13417	8.80426	8.54316	8.68831	8.83509	noncoding	NR_027456	LOC100272228	RefSeq_NR	3285	chrX	+	149106765	149185018		ATGGATTTCCAAATCTGACACACCATAGCCTGAATTCTCACCAGTTTGCTCCTGGAAAGG
ASHG19A3L0001018	73.4166	54.7424	63.0669	44.4458	75.9124	55.4091	77.7609	69.0962	59.856	51.3588	5.73367	6.53504	5.56684	6.07057	5.99437	6.11666	5.95623	5.96669	5.92649	5.66394	noncoding	BI024558	lincRNA-INSR	lincRNA	328	chr19	-	7430216	7430546		TGGGACCTTCCATGACATCTGGACTAATTCCTTCACTGCTTGCATCTCAGTGTCTTTTTT
ASHG19A3A000482	2935.37	1808.06	2977.06	992.404	2644.61	1158.77	2729.38	2984.66	2619.15	3986.01	11.097	11.3842	11.1536	10.5078	11.4051	10.6112	11.4651	11.2311	11.1909	11.6406	noncoding	ENST00000510652	AL358933.1	Ensembl	1517	chr6	-	28089594	28104644		AGAAAACGGACGGAAGAAAAGGTCTGGCCGGAGATGGGTCTCACTCTGTCACCCAGACTG
ASHG19A3L0003212	789.799	122.227	716.281	261.656	404.554	308.292	420.639	630.245	437.562	522.53	9.10097	7.76465	8.99313	8.62292	8.52236	8.69525	8.54772	9.03279	8.67406	8.81455	noncoding	chr8:129178878-129187868-	lincRNA-MYC-1	lincRNA	8991	chr8	-	129178878	129187868		GTCAGAGACATAGAGTTATTATCATCTCATCTCAGAATACTCTCCTCCTTCATTTCCATC
ASHG19A3A007222	245.05	93.3533	233.422	150.818	178.946	197.701	192.861	226.092	157.921	182.711	7.40976	7.35369	7.3869	7.82569	7.29022	8.03082	7.34985	7.61984	7.25273	7.41624	noncoding	NR_024053	HCG18	RefSeq_NR	6600	chr6	-	30255173	30294927		TTAGCCTTTTAACATTCAAGGATTAGAGCTCCCTCTTTGCCCACTAGCAGGGCATTAGCT
ASHG19A3A052889	87.1438	8.47457	89.4824	5.69498	63.5148	12.3277	51.2238	24.5424	28.1573	31.0135	5.96925	3.61957	6.05308	3.33041	5.72469	3.81905	5.3274	4.48764	4.93806	4.94539	noncoding	ENST00000500703	AC012170.2	Ensembl	3624	chr15	+	50655997	50660476		ACTATCTGGAAAACTGTGCTAATAGTGCCTGATCTACACAAATTTAAGTGACTATACCCC
ASHG19A3A026009	244.637	64.3512	234.892	77.6662	104.011	95.2916	104.618	134.446	154.343	151.524	7.40646	6.78592	7.39644	6.8685	6.46465	6.93095	6.41169	6.90666	7.22421	7.15205	noncoding	uc003ifn.2	AK090904	UCSC_knowngene	2962	chr4	+	128758921	128761883		ATACTCATGTTTTCTAACAAAACAGCTTTGGATTTATAATGCTGCCAGATGTCATTACAA
ASHG19A3L0001890	3604.86	369.706	3377.01	1259.42	2867.53	1270.15	2720.73	7635.02	5989.3	6115.74	11.4185	9.34666	11.346	10.8344	11.5415	10.7419	11.4581	12.5723	12.3762	12.2626	noncoding	AK124321	lincRNA-RNF32-3	lincRNA	2538	chr7	+	155755325	155759037		ATTGACTAAGGAAAGGAGAAAATGGAAGAAGAACCCCCTCCTGCTTAGATGCAGTCATTT
ASHG19A3L0000942	18.9445	10.9464	12.0686	191.255	18.6606	209.161	17.907	21.1396	18.8856	22.2666	3.86715	4.01561	3.25497	8.17856	3.84866	8.1144	3.66877	4.26708	4.4314	4.46522	noncoding	DB065771	lincRNA-CTAGE1-1	lincRNA	571	chr18	-	20364327	20487684		GAAACGACCATGTGTGTAAAGGATTGCTGGAAAATAAATCAGATTTTCAAGTTTGTTGTC
ASHG19A3A040154	95.2961	21.638	108.213	8.63217	43.8359	5	39.2708	35.3709	24.236	39.7947	6.09589	5.06746	6.32129	3.8208	5.17237	2.36146	4.90908	5.01219	4.74632	5.30334	noncoding	AK055743		misc_RNA	1824	chrX	-	93646477	93648287		AATTTATTCTCCTGATCTAACTGTAGATATCATTAGTTTTTTGTTTGTTTGCTCCTTCTT
ASHG19A3A024341	41.5351	12.4172	67.1593	10.8153	44.5523	12.55	41.4825	1914.75	1304.13	2036.94	4.94501	4.19945	5.65494	4.10667	5.19712	3.847	4.99319	10.5941	10.2248	10.6882	noncoding	AF086310		misc_RNA	578	chr4	-	76007137	76007705		GTATCAACTTAGCAAACCAAGTCCAAAACATTTTATATGTGTCTATCTTTCCTGCTGTTC
ASHG19A3L0001153	7.77815	19.764	17.0159	23.0476	24.2662	36.7454	29.0916	24.5287	21.0637	18.71	2.7708	4.92748	3.74701	5.13531	4.27376	5.498	4.45098	4.48687	4.56726	4.20678	noncoding	chr2:231539456-231550581-	lincRNA-SP100	lincRNA	11126	chr2	-	231539456	231550581		ATGTTCTTATGATGTCAAAGGTTAAAAGGCCTGGGGCCATGGTCTGGCTTGCTTTGTTCT
ASHG19A3L0002865	20.4144	11.448	27.5042	9.61175	40.4594	13.667	48.2658	33.6635	21.0353	17.1894	3.97158	4.08286	4.41179	3.95387	5.05396	3.97973	5.23604	4.9419	4.56561	4.0754	noncoding	chrX:75325098-75386839-	lincRNA-MAGEE2-2	lincRNA	61742	chrX	-	75325098	75386839		CAAGGTTTTTAGTGGCACCATCCTGCAAGTGGAATCCTTAATCCAGTAAAATATCTTTGC
ASHG19A3L0003164	20.6908	49.8754	24.234	56.4978	34.4196	57.5496	31.4406	28.936	68.477	37.4666	3.99214	6.38686	4.24039	6.41028	4.80727	6.17217	4.57331	4.72842	6.1091	5.21842	noncoding	BI756417	lincRNA-SCG2-1	lincRNA	932	chr2	+	223916917	224063056		CCACGACTGATGACTCCTGAAGGAAAACCCTGGAGGTTCAGCTTTAGCTTGAGGTTTCAG
ASHG19A3A024698	30.0849	10.3761	31.2499	27.8938	48.9643	31.7085	47.38	16.0061	31.5951	21.7864	4.50421	3.92565	4.59147	5.40839	5.34089	5.27332	5.20793	3.85726	5.08876	4.43567	noncoding	ENST00000507299	CTD-2325B11.1	Ensembl	430	chr4	-	125070531	125173199		AATTGGCTGACCATGGAACACCTAACCCGAAAATATGCATATCCCTTTCAGAGGGCAAAA
ASHG19A3L0000303	71.1527	62.1504	63.889	72.1572	70.6731	64.9373	69.7966	49.2904	38.0741	47.291	5.68863	6.7323	5.58823	6.75729	5.88826	6.35792	5.7888	5.49201	5.33037	5.54377	noncoding	BU626341	lincRNA-RDX-2	lincRNA	692	chr11	+	110090981	110091622		CTATGTATCTAATGTGCTGTGAACTGATAAAACCTGGATCTAAACAGCCTCTGTAAAAAA
ASHG19A3L0002803	54.5509	38.4463	57.3975	15.4395	79.7573	23.7541	84.4688	49.8359	29.6496	40.2511	5.31456	5.96873	5.43093	4.58741	6.07486	4.82892	6.08448	5.50925	5.00691	5.3173	noncoding	BF057073	lincRNA-TRIM71-1	lincRNA	613	chr3	-	32938705	32939316		TTAAGAGGTTTAACTTAGTCATTCTAACATAAGGCAACTTGCCCACATTAATTCCCCCAA
ASHG19A3L0001533	77.1899	50.8704	70.751	41.606	65.2212	50.5688	71.6224	57.2579	56.4659	49.2248	5.8029	6.41774	5.72046	5.98085	5.76624	5.97888	5.82673	5.70676	5.8485	5.60058	noncoding	chr4:79623626-79634676-	lincRNA-ANXA3-2	lincRNA	11051	chr4	-	79623626	79634676		TCCTTCTCCTGATCTGTTGGCCTCTCTAGAGGCACTGTTGTCCCATCATGGGAACTATCC
ASHG19A3A030672	129.616	120.89	169.089	66.2573	175.65	104.254	185.301	94.5542	76.7343	90.78	6.51799	7.74942	6.93842	6.63915	7.26192	7.06734	7.28877	6.40822	6.27028	6.45011	noncoding	ENST00000423268	RP11-631F7.1	Ensembl	311	chr6	-	148558720	148604544		GGTGAATAGCTGCCAAGTGGTGGAGGTTGGCCTGCAGTGAGCATCAGTCTGACTTCGAAG
ASHG19A3A036526	655.225	189.498	648.394	1255.94	269.002	1272.96	282.521	366.045	357.063	406.645	8.83182	8.43	8.85651	10.8304	7.90799	10.7454	7.94129	8.28554	8.38159	8.46985	noncoding	uc003xjb.2	BC034319	UCSC_knowngene	837	chr8	+	32785487	32902372		CTGCAGGTTAAGAGAAATTGAGAAACGATGGAGAATTTAAGTGTTTTAGATCCTACATAC
ASHG19A3L0000014	825.639	144.695	774.354	329.968	605.875	457.023	630.596	557.58	706.331	450.314	9.17501	8.0182	9.11916	8.97198	9.13417	9.27315	9.17238	8.85651	9.35127	8.61976	noncoding	BX478947	lincRNA-CD53	lincRNA	685	chr1	-	111460165	111460747		AGTTATAGATCTCAAACTAATCCCAGTCCCTTACCTATATCACCCCTTAGCTGATCTAAT
ASHG19A3A025718	36.9865	16.228	29.7441	16.9205	31.8986	29.6897	30.8316	38.8298	28.6292	29.7248	4.78729	4.61334	4.52068	4.71701	4.68821	5.17184	4.54174	5.14949	4.96288	4.88034	noncoding	uc003hlf.2	AK130099	UCSC_knowngene	2778	chr4	+	79567337	79604337		AAAGGCATCCGAATGGTCTAAGTAATGCCATCCATCTGTCAGTAATAGATTCAGAAATGG
ASHG19A3A033187	97.9692	40.3261	97.8277	52.6163	80.843	72.102	99.6637	85.2147	57.4138	77.9378	6.13982	6.0494	6.181	6.31498	6.09501	6.51072	6.32935	6.25869	5.87197	6.24375	noncoding	uc010lfm.1	AK310300	UCSC_knowngene	1228	chr7	-	96251317	96293650		ATCATCTCTACCCATAAAAGATGGCATTCTGCAAGACTGAGAAGATGCCCACCTCCATTC
ASHG19A3L0001262	43.2506	30.0831	25.9139	39.673	36.582	33.6476	37.7306	42.1576	68.6306	23.2343	5.0005	5.58896	4.3287	5.91194	4.89725	5.36433	4.85307	5.27127	6.11388	4.52217	noncoding	exon2440+	lincRNA-PTPN1-2	lincRNA	141	chr20	+	49051596	49051736		GTGGAAGACAAACACTAAGCACACACAAGTGAACAAGCGAGCCAAAAAAAATACAGCTTC
ASHG19A3A024385	2404	464.258	2432.35	208.07	1386.64	208.404	1383	1865.64	1236.68	2012.86	10.8051	9.64428	10.8492	8.29688	10.4037	8.1086	10.4	10.5547	10.1437	10.6741	noncoding	ENST00000509878	RP11-792D21.1	Ensembl	289	chr4	-	79570107	79570396		TGTGTATTAGGAATTCTGGGCAAAGCCTAAGCCTTGGAAGGAGGATGCTGTCTTGATCTT
ASHG19A3L0001759	451.445	263.393	453.711	248.825	394.616	274.522	403.786	356.878	404.141	337.682	8.27379	8.88909	8.33359	8.54983	8.48658	8.51643	8.48658	8.24724	8.55627	8.22504	noncoding	AI354683	lincRNA-FRMD1-1	lincRNA	439	chr6	-	168501721	168502166		TGGGGTCCCTGCCCCGGGCTAAGTGCACCCTGCCTGCCTTCTGGAGGGAGCATTGGGCTT
ASHG19A3L0001596	31.0239	19.0158	35.2254	22.9889	25.1448	52.9817	34.1107	35.9095	27.6414	28.3045	4.54772	4.86499	4.75029	5.13255	4.32756	6.05005	4.69889	5.03513	4.91549	4.81158	noncoding	CU693173	lincRNA-GRIA1	lincRNA	1114	chr5	-	153311396	153433272		ACCAATTTGCCTTTCCAGGGGAAACCATTTGGGGCGGAAATCCCAATTTTTTCCAAAAAA
ASHG19A3A032658	91.5267	38.2608	84.9647	53.7722	95.2054	68.5911	93.7373	88.9858	61.8958	90.1124	6.03826	5.96119	5.98232	6.34291	6.32666	6.43965	6.23702	6.31615	5.97454	6.43981	noncoding	ENST00000420185	RP11-89N17.4	Ensembl	1589	chr7	-	33832779	33842742		TAACACATGGTACAAAGTCATGACGAGAAGACATGTGCCCCCTGGCCAAAACTATTCAAC
ASHG19A3L0002100	23.8863	5	24.0049	23.7305	26.6839	13.738	33.5199	20.1806	16.4674	18.1636	4.18713	2.41344	4.22704	5.17504	4.41856	3.98756	4.66786	4.1946	4.25814	4.16228	noncoding	chr8:58737821-58751846+	lincRNA-FAM110B-3	lincRNA	14026	chr8	+	58737821	58751846		AACTTTTTAGACTTGACTCTGGACTGCAGTTTCCAGTTTCCACCATCAATCTTTACATAC
ASHG19A3L0002586	167.571	1372.11	163.952	138.897	926.284	146.464	905.094	96.1338	409.291	90.4225	6.87617	11.0524	6.89817	7.70125	9.77953	7.5791	9.73761	6.43257	8.57683	6.44519	noncoding	AK304777	lincRNA-FBLN2-2	lincRNA	3873	chr3	+	13573823	13679512	NM_001998,NM_001165035,NM_001004019,	AGCCCAGGGCTCACACTGCGTGGGAGGGACTGGGTCACTATTGTGGTTTTTACTATAACT
ASHG19A3L0003083	5208.13	901.773	4672.32	1858.38	2321.15	2249.19	2875.6	4114.2	3050.77	3418.33	12.0099	10.5215	11.8483	11.3685	11.2049	11.5368	11.5543	11.6808	11.4115	11.442	noncoding	chr9:87653896-87666946-	lincRNA-NTRK2	lincRNA	13051	chr9	-	87653896	87666946		GAAAAAACAAATAAAATTAAGGCTATCTTTAAGTTAACAAACACCACCCTCCCACCCAAC
ASHG19A3L0000538	79161.4	15887.8	75421.8	24594.8	47428	29226.5	48058	58163.8	42028.8	51038.6	16.2231	14.1584	16.138	14.8965	15.6778	15.0461	15.7252	15.5306	15.2221	15.3405	noncoding	CD242216	lincRNA-ALX1-1	lincRNA	808	chr12	-	86094197	86094916		AACCCCTTAAAAATCTCCCTCCTATTTAACAAGGTTCCCGGGTTTTTGGATTGGAAAAAA
ASHG19A3L0001241	7851.98	1638.21	7179.18	2465.23	3227.36	2857.59	3577.65	4577.71	4863.33	4169.38	12.6302	11.2631	12.5102	11.751	11.7279	11.8519	11.889	11.8421	12.0827	11.7049	noncoding	chr20:2142500-2155375-	lincRNA-STK35	lincRNA	12876	chr20	-	2142500	2155375		GCTCCCTCCTCTGCAACTCACCTATGCTTTCATTCTGAGCTATGGGCAGGAGGAGGTGAC
ASHG19A3A040585	551.477	126.519	494.459	122.523	284.603	144.35	295.865	263.841	276.415	325.017	8.57754	7.81857	8.46257	7.52389	8.00383	7.56027	8.01385	7.83533	8.02698	8.17114	noncoding	uc001hor.1	CR625980	UCSC_knowngene	1385	chr1	+	224622613	224709674		CTAGCAATGGAGTGTTACAAGTAATAGACCCTAAAATGTGGATTGGCAAATTGCAGGTAG
ASHG19A3L0000189	93.9323	54.9501	44.2396	27.8929	36.3451	41.2113	44.7072	30.9165	31.1561	36.9981	6.07448	6.5411	5.06867	5.40822	4.88753	5.67252	5.11743	4.82248	5.07055	5.20003	noncoding	chr10:102402035-102412460+	lincRNA-PAX2-3	lincRNA	10426	chr10	+	102402035	102412460		AAGCCTGTATTCCTTCTGCTATCAGACAGAACAAGCCCTTCACAATAGGAAGTTCCCTTC
ASHG19A3A049571	30.6293	23.7151	30.9515	15.1849	60.7727	22.8686	71.4919	20.8116	14.8939	25.9795	4.52957	5.21181	4.57758	4.5669	5.66229	4.77022	5.825	4.24467	4.13216	4.6876	noncoding	CR625221		misc_RNA	1009	chr13	-	50952494	50953503		TAATTCGATGCTACTGCTGCCAAAGCCACATGGGATGCAAATGAAACTGGGTTCACCTTT
ASHG19A3L0001315	177.752	103.26	149.871	116.988	192.043	148.783	196.408	156.822	156.308	133.825	6.96309	7.50636	6.76914	7.45995	7.39726	7.60393	7.37895	7.11135	7.24092	6.98696	noncoding	chr3:136790035-136808485-	lincRNA-IL20RB-1	lincRNA	18451	chr3	-	136790035	136808485		AAAGTCACCATGATTTCAATTCCGTCTCTCGTTTCTGATCCTCTCTGCACATCTGCTTTA
ASHG19A3L0002692	121.146	42.5945	88.6318	50.4561	89.1501	77.3834	80.9069	80.7099	54.078	55.9541	6.42659	6.13498	6.03981	6.25575	6.23611	6.61937	6.01752	6.17916	5.79346	5.78531	noncoding	BE043072	lincRNA-ZSWIM4-2	lincRNA	446	chr19	-	13972876	13991569		AACTCGGTGTTTCTCTACGTCTAACTCTCCTTCTTGCTGCAACGCATTTGCCGGGGCGGG
ASHG19A3L0001738	149.239	51.4774	156.015	93.2319	156.869	124.371	211.21	178.351	235.77	132.894	6.71078	6.43793	6.82309	7.13173	7.09524	7.33905	7.48592	7.29239	7.80731	6.97627	noncoding	chr6:140218607-140237032-	lincRNA-CITED2-1	lincRNA	18426	chr6	-	140218607	140237032		GCTGTTTTAAGGTTCTGGATTTTTACCTGCCACTTTCTAGCTCTGAACTTTAATTTGATA
ASHG19A3A028237	65.5768	46.3146	62.1328	60.6937	78.0056	66.7557	76.4271	61.5821	58.6275	47.6534	5.57286	6.26798	5.54414	6.51027	6.03857	6.39902	5.92381	5.80639	5.89857	5.55303	noncoding	ENST00000512947	CTC-236F12.1	Ensembl	712	chr5	+	55749652	55750364		TAATTACAGGTTGGCTTGTTTTGTTGCGCAATAGTGCCCCAGCCCGGATGAATGTCATTT
ASHG19A3L0002779	612.447	111.499	596.927	217.63	367.102	226.936	406.727	377.028	334.437	382.642	8.72663	7.6261	8.73894	8.36157	8.37727	8.23823	8.49761	8.32554	8.29815	8.38819	noncoding	chr15:56088155-56092624-	lincRNA-PRTG	lincRNA	4470	chr15	-	56088155	56092624		GTCCTCTAGGATTTTACATTCTTAGTTATCCATCCCCCCTGGCATTTTCAAACTATCTCT
ASHG19A3L0000138	72.0997	43.6199	92.0063	58.6348	95.2231	90.6653	120.784	84.2874	57.9726	70.6489	5.70791	6.17384	6.09139	6.46512	6.32701	6.86083	6.6344	6.24226	5.88365	6.10839	noncoding	exon94-	lincRNA-DMBX1	lincRNA	161	chr1	-	46996996	46997156		TTTCTGTTTCCAAGACAGGCTTTGCTACTACTCTGCCATGACCCAGACACTTCCCACCAG
ASHG19A3L0002469	332.297	52.7067	264.54	88.3027	241.384	110.598	248.252	410.957	294.744	300.08	7.84861	6.47206	7.5681	7.05109	7.74312	7.15229	7.73631	8.43	8.11816	8.068	noncoding	chr1:29096302-29111760-	lincRNA-YTHDF2	lincRNA	15459	chr1	-	29096302	29111760		TAGTTGCCGTCTCACCTGTTATACCCCCTTATACTCCAAATATTTAAAACACAGCAGACT
ASHG19A3A019919	73.1444	8.71174	75.2949	5	28.6168	10.2099	24.6286	29.4914	24.2235	32.2887	5.72912	3.6612	5.81476	2.49059	4.52488	3.52396	4.19097	4.75621	4.74543	5.00518	noncoding	AB051448		NRED	6475	chr22	-	45373647	45476304		TTTTTGTTTCTTCCAGACGAATACCAACACTGAAGGAGAATGATGACGGTGTTGGGGGCT
ASHG19A3A029583	35.2075	27.4518	34.2229	15.1687	29.9255	26.6244	41.6789	25.2901	37.0963	33.3297	4.71973	5.44426	4.70779	4.5652	4.59418	5.00742	5.00121	4.53409	5.2985	5.04884	noncoding	uc003nkk.1	AK127889	UCSC_knowngene	2163	chr6	-	28089572	28105071		ATGCCAGACAGTGTTTCTTGGGATCCATCCAAATAGGTCCCTTATTTCTCTTTGTGGGAG
ASHG19A3L0002682	32.0875	17.909	30.866	13.1005	30.9084	22.1909	40.6009	22.3779	31.3023	25.2344	4.59453	4.76934	4.57362	4.35737	4.64081	4.72276	4.95905	4.35099	5.07682	4.64311	noncoding	chr4:147979327-148023300-	lincRNA-TTC29-1	lincRNA	43974	chr4	-	147979327	148023300		TGGCATCATCCTTTCTCAGGCCTGCTGTATAGCTTTCATTTTTAATAACATTTGAGTCTA
ASHG19A3L0001649	83.9015	28.7743	74.5557	52.3596	58.0942	55.5926	56.0936	72.9624	58.6853	55.9373	5.91865	5.52319	5.79943	6.30725	5.59495	6.1228	5.45525	6.03933	5.89983	5.78507	noncoding	AA777491	lincRNA-C9	lincRNA	568	chr5	+	39255546	39256114		AATCAGTATCTCTCCTTTGTTTCCACTGATGATCTAGGTCACTTAAAGGTCCAAATGTAT
ASHG19A3L0001662	73.5382	46.7008	61.3337	38.8313	65.2934	46.3506	73.5522	48.0372	62.4485	55.0121	5.7358	6.28135	5.52631	5.88068	5.76767	5.84726	5.86717	5.45709	5.98571	5.76165	noncoding	AW845646	lincRNA-MAP3K1-3	lincRNA	612	chr5	+	55896358	55896968		TGATGCTTCTTTGGCCTCATTCTTCTCTGGCTTTCAGAGACCAGCCAGAAAATCACACAT
ASHG19A3L0002952	11986.6	16990.8	11833.6	8137.05	9127.85	9652.88	8410.79	11485.9	12398.2	11841.4	13.2614	14.2442	13.2838	13.396	13.2933	13.5551	13.1906	13.1835	13.4215	13.221	noncoding	AK125138	lincRNA-SH3BP5L	lincRNA	3859	chr1	-	249104650	249120832	NM_030645,	TGGTGTGTAAGGGGGAAAGGGTCTTTCCTGGTTTTATTTAAATAAAGTAGTTTATGTAAC
ASHG19A3L0003230	29.008	22.6979	21.7031	5	17.1743	9.80058	27.7774	16.1395	29.856	13.7054	4.4511	5.14144	4.08806	2.49059	3.72301	3.45984	4.37778	3.87026	5.01716	3.72679	noncoding	chr22:39275867-39279307-	lincRNA-CBX6	lincRNA	3441	chr22	-	39275867	39279307		GAGTTGGGGCTCCTTTACATAAGGTCATCAGAGGAAATCTTTTTGAAGAGGTAACATCTG
ASHG19A3L0002644	59.0656	9.48801	30.1469	5	19.4227	8.22852	19.9131	11.0223	8.74603	17.7701	5.42483	3.79096	4.53916	2.49059	3.91458	3.19721	3.84142	3.28297	3.50443	4.12671	noncoding	chr8:6248767-6249758+	lincRNA-MCPH1-3	lincRNA	992	chr8	+	6248767	6249758		GACCATATTAGTGCAAACATCAGGTCTCCTTGAGCTCATTAATTTTAATTCACTTTGTTC
ASHG19A3A049662	3557.18	9145.32	3362.65	7869.35	3448.93	7618.18	3402.58	3104.89	4322.7	3250.36	11.3986	13.4356	11.3413	13.3466	11.8154	13.2201	11.8137	11.2974	11.9136	11.3703	noncoding	ENST00000420287	RP11-505F3.4	Ensembl	408	chr13	-	73674715	73675123	NM_001444,ENST00000458175,ENST00000457747,ENST00000439042,	TTAGTGGTGGAGTGTGTCATGAACCATGTCGCCTGTACTCGGATCTATGAAAAAGTAGAA
ASHG19A3A052309	175.018	88.8296	185.417	84.0731	176.565	98.2743	205.6	213.634	229.02	298.109	6.94171	7.27906	7.07233	6.9809	7.26888	6.97432	7.44349	7.54428	7.77414	8.06069	noncoding	uc002aqr.1	BC047537	UCSC_knowngene	3969	chr15	-	67697735	67814182	BC047537,	GAGCGCCGTGAAGAAGCGGTTCTGCCGGGCCAGGTCCTGCCAGGGAGCCTTGGAGCAGTG
ASHG19A3A016607	28631	38963	28116.4	53123.7	40805.8	55299.5	39448.2	41430.6	34506.5	38515.2	14.6397	15.4475	14.6155	15.8416	15.4688	15.8471	15.4542	15.0283	14.9218	14.9175	noncoding	ENST00000433054	RP11-1O7.1	Ensembl	884	chr2	+	174162356	174163240	ENST00000478174,	AAGGAGACTGTATTAACCAAGTCTCCCTATCAGGAATTCACTGACCACTCCATCAAGACC
ASHG19A3L0002245	312.569	40.2018	285.846	71.2776	118.469	130.992	134.874	266.183	131.864	229.786	7.75829	6.04448	7.68007	6.7406	6.66113	7.4172	6.79983	7.84861	6.99939	7.72589	noncoding	DB567533	lincRNA-AMOT-1	lincRNA	468	chrX	-	113320730	113696298		GATTTACTTTGAACAGTTTGCCTTAAAAACTACCTCCCGAATTTACTAAGGCCTTTTTCT
ASHG19A3L0003505	121.186	41.4865	112.999	54.7338	95.5512	95.1835	110.176	93.3461	87.9435	90.3504	6.42694	6.0929	6.38326	6.36495	6.33245	6.92914	6.49518	6.38743	6.45518	6.44402	noncoding	chr15:35025782-35036455+	lincRNA-GJD2-1	lincRNA	10674	chr15	+	35025782	35036455		AAAGATGACAATTATGTGGCACTGCCACAGAAAACCTCACTGTCTCATGCCCTGCAAAGA
ASHG19A3L0002588	133.703	51.1375	109.917	51.0189	108.582	70.2033	116.362	68.0545	75.4898	64.3438	6.55826	6.42674	6.34452	6.27145	6.52904	6.47223	6.57816	5.94655	6.2456	5.97888	noncoding	chr3:65301806-65320211+	lincRNA-MAGI1-6	lincRNA	18406	chr3	+	65301806	65320211		TCCCTCTGACAACCAGCCATCCTTCATCAATTTCCATAGTAATCATGGCTATTTATTCAG
ASHG19A3L0003327	3491.61	642.231	3613.03	1758.11	2388.19	1814.39	2391.81	1455.88	1264.83	1324.87	11.3716	10.0749	11.4509	11.2916	11.2507	11.233	11.2552	10.1893	10.1753	10.0788	noncoding	chr19:22497397-22499384+	lincRNA-ZNF98	lincRNA	1988	chr19	+	22497397	22499384	NM_021269,NM_001080409,NM_001080409,	CTTATGAAACATAAGATAATTCATACTGGGGAGAAACCCTACAAATGTGAAGAATGTGGT
ASHG19A3A027053	75.7456	23.7691	47.7889	30.3366	54.8072	43.1851	66.4399	50.3567	42.8855	43.499	5.77497	5.2146	5.1787	5.52716	5.50751	5.74221	5.71573	5.52319	5.48457	5.42892	noncoding	AK090538		misc_RNA	3438	chr5	-	82320042	82323480		GCATAATGTTTCATTAATTTTTTGCTGACAGATCCTTTCTCTCTAACGTAGCTCTCTGTG
ASHG19A3L0000252	2905.81	182.01	2597.76	544.153	1364.82	718.55	1504.32	1283.24	1361.42	1117.38	11.085	8.36539	10.945	9.67561	10.3774	9.94442	10.524	10.0099	10.2781	9.84335	noncoding	AA564591	lincRNA-PPYR1-2	lincRNA	385	chr10	+	46744329	47220766		AAGAACAGAGACTCACTCTGTCAAGTACACACCCACATCCCTCTTATCCCAAATACCAAA
ASHG19A3A041099	103.602	41.5495	107.839	62.5128	93.256	74.8148	110.358	72.7737	78.8418	80.2862	6.21741	6.09552	6.31681	6.55884	6.29912	6.56678	6.49836	6.03532	6.30229	6.28738	noncoding	ENST00000429601	RP11-368D24__A.1	Ensembl	487	chrX	+	64808277	64820630		GGGAATCTTTTTTGCAAACAAAACTCTGGCCCATTAAGAACTCTCTGCTGCCTTGTGAAG
ASHG19A3L0003547	23.5497	12.4824	30.2817	5.02967	25.784	14.3476	23.6588	20.4786	11.0817	26.4263	4.17005	4.20599	4.5453	3.18923	4.36534	4.05192	4.123	4.21939	3.78275	4.71165	noncoding	chr20:49686729-49688818+	lincRNA-NFATC2	lincRNA	2090	chr20	+	49686729	49688818		ATATATCAAGTTCCTCCAAGGAGCTGCTCCATCCAAAGACAGTAACAGTCTCTGTCCACT
ASHG19A3L0003322	25.9101	12.7962	23.3615	5	13.2996	7.95776	23.7294	23.4976	39.2763	15.1383	4.29992	4.24039	4.18913	2.49059	3.29857	3.14562	4.1284	4.42199	5.37302	3.88813	noncoding	CD360025	lincRNA-QKI-1	lincRNA	382	chr6	-	164408611	164408977		GTAAAGCCCTCATTTGTGCATAACTCACACAAAGTATTCCAATTTAAAAATATCATGCTT
ASHG19A3A050192	705.021	141.131	602.612	246.778	455.022	312.876	515.641	578.885	511.101	437.286	8.93798	7.98225	8.75324	8.54121	8.69102	8.72112	8.85574	8.90592	8.88652	8.57338	noncoding	uc010tgn.1	XTP6	UCSC_knowngene	1348	chr13	+	50656413	51102670		TGCTTAAGAGGCATCACTGGAATCCTACGGTACCACAGACCAGAGCCTTCCCTTCCCTTC
ASHG19A3A043824	58.55	30.0445	53.848	17.4524	45.0276	25.7346	42.9325	52.7685	34.9643	47.8485	5.41236	5.58638	5.34099	4.75802	5.21277	4.95262	5.05134	5.58837	5.22242	5.55841	noncoding	ENST00000424719	RP5-884C9.3	Ensembl	338	chr1	-	38546247	38546585		GAAACCCAAAGAGACAAATCTGAAGAGACTCTGGATGAGGGTCCTCCAAAATACATAAAA
ASHG19A3A007941	534.423	647.519	516.118	496.373	619.67	515.99	656.433	593.478	623.82	598.864	8.53355	10.0884	8.52806	9.54107	9.16699	9.46341	9.23926	8.94644	9.16966	9.0096	noncoding	ENST00000425294	RP3-471M13.1	Ensembl	312	chr1	-	172855086	172855398		AACACTATTAATGAGTGTGTGGCTCCATACCAAGGAGCTCCCTTTGAGGTGAAAGGGAAA
ASHG19A3A054584	2930.54	145.362	2728.75	205.481	823.36	235.684	791.175	547.438	255.422	496.719	11.0949	8.02647	11.0127	8.27778	9.59451	8.2881	9.53099	8.83016	7.92207	8.74342	noncoding	ENST00000515084	AC007333.1	Ensembl	1972	chr16	+	52305527	52314201		GTATCCCAGTTCCTCATGCTTGGCCCCAAACCTCTTTTTCACAGTAATAAAGAAAACACA
ASHG19A3L0002544	60.5128	29.195	31.2121	16.1755	33.5814	25.9902	41.3908	48.0026	31.6302	38.3409	5.45991	5.54454	4.58909	4.6523	4.77149	4.96928	4.99012	5.45581	5.09056	5.24841	noncoding	BM805159	lincRNA-THSD7A-2	lincRNA	1079	chr7	+	11233008	11424086		CTTCATAAGGATATTTTTCAAGTTTGTGGGCTTGTCCTGGTACCTTCTACTGTGTAGAAG
ASHG19A3L0000059	1863.61	391.338	1764.76	667.831	906.317	685.68	970.104	1191.36	1114.87	981.686	10.4025	9.41957	10.3491	9.96667	9.74564	9.88165	9.84849	9.88824	9.99773	9.66648	noncoding	chr1:199663652-199681527-	lincRNA-PTPRC-6	lincRNA	17876	chr1	-	199663652	199681527		CACTCCCCCACTGAATCCTAAACCTAAAATGATTTGGAACCAAATTATGATTTGAAGGAT
ASHG19A3L0003064	39.1081	21.0709	35.3357	12.5896	63.6902	27.349	53.5857	18.3428	22.7473	25.3331	4.86173	5.02716	4.75391	4.30297	5.7301	5.04754	5.39451	4.05796	4.66658	4.64857	noncoding	chr6:22320996-22326999-	lincRNA-PRL	lincRNA	6004	chr6	-	22320996	22326999		ATGAGAATGATTAGCTCACCCCAATAGTATTTGCCAGCTCCAAATGGTCAAAGGGTTATA
ASHG19A3L0000599	60.2317	48.5909	51.7162	42.6932	70.5398	47.312	74.7068	57.0536	60.8538	49.1963	5.45334	6.34328	5.28771	6.01479	5.88554	5.87957	5.8901	5.70137	5.94973	5.59956	noncoding	chr13:24122375-24133325-	lincRNA-SACS	lincRNA	10951	chr13	-	24122375	24133325		AGAACGACTTATGTATCAGACTTGGTCCCCTTGATTTTGTCATTCTTCAGTTCTTTTTTC
ASHG19A3L0003257	33204.2	113448	32377.5	38679.1	71808	40021.5	69352.6	110722	75149.2	107598	14.8369	16.9867	14.8143	15.4542	16.2738	15.4513	16.2406	16.5416	16.138	16.5112	noncoding	AK131566	lincRNA-NR4A1	lincRNA	3513	chr12	+	52431498	52453285	NM_173157,NM_002135,	CTTCCTACCCTCCTTCCACATGTACATAAACTGTCACTCTAGGAAGAAGACAAATGACAG
ASHG19A3A015964	3204.85	545.443	3338.08	1098.14	1600.14	1281.09	1781.4	2721.35	1913.73	2494.53	11.2389	9.85687	11.3275	10.6524	10.6234	10.7549	10.7964	11.0934	10.7419	10.969	noncoding	ENST00000455863	IGKV1ORY-1	Ensembl	380	chr2	+	91678895	91679403		TATTACTGTCAACAGAGTGACAGTACCCCTCCCACAGCGTTACAAGTCATAACATAATCC
ASHG19A3L0001081	147.577	32.8107	151.225	34.992	92.7577	44.5679	109.851	76.9143	60.6858	65.212	6.69351	5.72088	6.78161	5.73324	6.29037	5.79248	6.49054	6.11232	5.94529	5.99725	noncoding	CD298737	lincRNA-ZEB2-7	lincRNA	842	chr2	-	145875822	145876453		CCTTCCCCACAAAATGGTTGGCATGCCCCACAAGGATTTTCATTTTATGGCCTTCAATTT
ASHG19A3L0000200	278.874	31.3609	253.797	81.809	120.527	90.2906	127.2	454.39	123.993	487.387	7.59104	5.65321	7.50581	6.94268	6.68814	6.85451	6.71262	8.57209	6.91537	8.71937	noncoding	AK057834	lincRNA-ABLIM1-2	lincRNA	880	chr10	-	116361040	116528019		TCATTTACTGCCAGTTTGGGATTCAGTTAGACTCTAGGGCGAGAACGAGTCCTGCTAAAA
ASHG19A3A020284	3048.83	2907.11	2964.43	1891.58	1854.72	1854.39	1613.43	1847.96	2493.9	1934.99	11.1631	11.9983	11.1445	11.3879	10.8568	11.2631	10.6322	10.5407	11.1189	10.6131	noncoding	NR_026963	LOC284900	RefSeq_NR	5125	chr22	+	28315363	28398665		AACCCAAAGTGACACATGCCTGGCGGGATGTTCAGTCTCTGTAAACCCATATGGTTTTTT
ASHG19A3A015745	47.3105	24.4492	51.288	28.7116	52.1312	31.4873	44.1727	37.6394	41.3591	54.4988	5.12025	5.26136	5.27606	5.44986	5.435	5.26203	5.09725	5.10364	5.43842	5.74871	noncoding	ENST00000377977	AC074391.1	Ensembl	1266	chr2	+	65663863	65919319		ATATAATCATCTTTCACATTCGGTTTGACTGTTTGGAGGCTGGAGCCTGTGTACTCCTCG
ASHG19A3L0003450	79.1933	27.2741	74.9311	26.2052	69.6619	38.7194	58.5639	45.839	50.2887	55.1435	5.83888	5.43513	5.80706	5.31655	5.86536	5.57463	5.52653	5.38796	5.69584	5.76457	noncoding	CF129483	lincRNA-SMNDC1-3	lincRNA	602	chr10	-	112160548	112163211		TCCTGCTTCTCCAGTTTTAAGACCAAGACCCAGTTTCAGGCCTATCAATGTCAAGGGGAA
ASHG19A3L0003381	1734.68	182.293	1710.44	422.958	752.953	583.808	887.145	1006.14	1346.95	863.842	10.2724	8.36976	10.29	9.32378	9.46448	9.64198	9.70454	9.67401	10.267	9.48666	noncoding	chr5:141438289-141445854+	lincRNA-NDFIP1	lincRNA	7566	chr5	+	141438289	141445854		ACCCCTACCTTGAGTATCTCCTCAGACCATATATTCCCCTGGGATTTCCTCTTCATTTTC
ASHG19A3L0000636	105.958	57.8005	91.4819	72.0263	88.9787	89.8186	99.5724	89.0531	81.9532	73.029	6.24638	6.61855	6.08402	6.75454	6.23219	6.84593	6.3273	6.31778	6.35753	6.15341	noncoding	BE048608	lincRNA-RCBTB2-2	lincRNA	282	chr13	-	49130167	49130440		GACCTCAATTCTCATTGTCAGCTCAATTCCTCAGTTCTCTTCCATGTGATCTCAAGGCTT
ASHG19A3A022387	416.475	44.0748	323.668	88.5386	158.592	104.938	177.83	238.918	262.48	167.544	8.15757	6.19056	7.84647	7.05453	7.111	7.07805	7.22996	7.69273	7.95704	7.29284	noncoding	ENST00000414382	AC098973.2	Ensembl	543	chr3	+	27862978	27932792		AAACTCTATAGAATTATGATCTAGGTTTGACTGACTCCTGGCAAGAAGCCCTACCCGCCA
ASHG19A3A022110	27.7168	313.537	21.4092	2244.46	38.5079	2305.73	41.8154	30.2703	22.0889	33.0849	4.38823	9.12422	4.06575	11.6215	4.97797	11.5653	5.00558	4.79403	4.62869	5.03729	noncoding	uc003ftr.2	LOC100131551	UCSC_knowngene	1718	chr3	-	194017423	194030593		AAGCTTGCCAGACATCAATCCAGCAAGAAAACGATAGTGTGCTTTGAAAATGCCAAATCC
ASHG19A3L0002802	49.0162	43.0908	46.8444	51.7933	65.4476	72.9655	69.358	36.9669	51.0628	41.9515	5.16799	6.1552	5.15154	6.29327	5.77053	6.52952	5.77888	5.07929	5.71593	5.37853	noncoding	chr6:112269457-112274293+	lincRNA-WISP3-1	lincRNA	4837	chr6	+	112269457	112274293		TTGAAGTTGTTTTACAGATGGGGCAAGTGAAATGTTGGGAGTGGCTTGTCTCTGCTCTTG
ASHG19A3L0000494	350.678	109.895	357.425	167.621	251.739	189.907	289.284	267.071	206.756	199.592	7.92162	7.60393	7.98615	7.98196	7.80604	7.96807	7.98128	7.85378	7.62933	7.53112	noncoding	AA432215	lincRNA-GXYLT1	lincRNA	352	chr12	+	42158024	42159360		AACATAAGAGAAGCCAGGAAAATGCAAGTCCTTCCTCCTGACCCTAGAAAATCTCTGCTG
ASHG19A3A047519	83.7911	34.0902	80.4642	38.7426	61.5519	30.503	53.1078	42.9739	57.1928	38.112	5.91592	5.78264	5.90843	5.87748	5.67905	5.21122	5.38082	5.30203	5.86668	5.24158	noncoding	ENST00000457273	RP11-475O6.1	Ensembl	1991	chr1	-	84267198	84326229		GAAGCCTCTGTGAGGTCCAGCTGACTACTTCATTCTCATAAATACTTTCTTTGAAATCTC
ASHG19A3L0001091	225.384	53.4098	260.235	111.763	191.342	124.304	207.274	150.441	158.633	116.018	7.28877	6.49268	7.545	7.39099	7.39197	7.33768	7.45443	7.05475	7.25774	6.79354	noncoding	CD357617	lincRNA-RND3-5	lincRNA	749	chr2	-	151610615	151611356		AAATGGAATAACACTAGCACTTTTAAAAACCCTACTTGTTGACTCACCTCCTTTTCCCCA
ASHG19A3L0001360	27.25	13.8605	20.3174	10.7288	17.3068	17.6799	26.9757	19.7273	60.6995	15.932	4.368	4.36739	3.99044	4.09663	3.73382	4.37398	4.33603	4.16153	5.94564	3.96378	noncoding	BE967171	lincRNA-LPP-3	lincRNA	945	chr3	+	187591154	187591878		TTAAAGAAATAATCACCCTTCACAAAAGCCAATTAAGCCCGCAGCGAACGGATGTGGGGT
ASHG19A3L0002483	64.8424	40.4328	65.7905	48.025	66.8213	56.3898	79.1233	63.5197	58.9376	63.5712	5.55434	6.05351	5.62805	6.18028	5.80399	6.14379	5.98358	5.84976	5.90556	5.96024	noncoding	chr1:2952104-2969716-	lincRNA-ACTRT2	lincRNA	17613	chr1	-	2952104	2969716		AAGAAGCTGAGCTACAAAGCCATTTTGTGGAGCTGAGCTGCCTTTCTTTCCATCTACACA
ASHG19A3L0003500	256.068	188.32	228.951	190.205	242.903	250.587	279.938	261.625	236.685	204.334	7.46979	8.42084	7.35987	8.17114	7.75097	8.37321	7.92547	7.82243	7.81378	7.56446	noncoding	AA167479	lincRNA-TMCC2	lincRNA	552	chr1	-	205248383	205248933		GTCCAATGCCAGGGACCTGCGTGGTTGTTGTGGTTTGTGTTCCCTTCCTTTGGCTTTTTT
ASHG19A3L0002521	369.133	138.984	280.771	139.572	250.259	168.007	274.633	206.574	189.084	181.374	7.98989	7.95815	7.65545	7.70874	7.79647	7.78002	7.8921	7.50045	7.50076	7.40497	noncoding	CB219568	lincRNA-TBX3-1	lincRNA	88	chr12	-	115334460	115334548		AAGACATCTAGGCATAAAACCCACACAGCCAACGCTTTGCTCCCTGGCCTCGCTCTGGGT
ASHG19A3L0001273	30.5091	17.0699	29.0145	9.50963	16.1402	16.8986	26.1305	26.254	16.5677	18.927	4.52424	4.69383	4.48356	3.94292	3.62248	4.30391	4.28407	4.58722	4.26668	4.22478	noncoding	chr21:15789329-15846029-	lincRNA-HSPA13	lincRNA	56701	chr21	-	15789329	15846029		TATGTCAGGACACAGTGGGAACTCTGGCTCTGAGGGGCATGGTACAGCAGCAACATGACC
ASHG19A3L0000844	714.73	1520.42	720.974	925.355	481.435	864.397	456.022	530.363	943.76	586.137	8.95501	11.1661	9.0027	10.4111	8.77147	10.2051	8.67244	8.78877	9.76221	8.97611	noncoding	BC009210	lincRNA-KIAA1199	lincRNA	2959	chr15	-	81239669	81282169		GAGGGTGAGACTAAGCCACTTTTCTTATGATACTTTTGTTGAATAAAGGGCCACTTTCCA
ASHG19A3A039408	15.6969	12.0584	13.7395	21.4464	22.4976	10.9929	24.222	23.4476	10.2163	24.2101	3.59967	4.15577	3.43822	5.04255	4.15109	3.64152	4.16174	4.41936	3.68487	4.58123	noncoding	ENST00000446184	RP11-473E2.3	Ensembl	280	chr9	+	137444583	137445743		AAACATGTGAGGACAGCGATGGTTTTGCAGTTTCTGGCGCCGCCCGCAACACAACTCCAG
ASHG19A3L0000153	2204.78	519.146	2281.77	732.323	1576.79	936.222	1879.19	1555.07	1318.24	1335.54	10.672	9.79051	10.7565	10.0967	10.5978	10.3186	10.8797	10.2836	10.2367	10.0903	noncoding	exon100+	lincRNA-CDCP2	lincRNA	251	chr1	+	54592707	54592957		TCTCCTGAAACCATGTACCTCATTCCTCCCTGGATCCGAACACCCCAGCCTGGGTCCTGG
ASHG19A3L0002934	3377.47	487.436	2891.55	1071.29	1420.65	1281	1651.3	2873.42	1927.63	2536.09	11.3159	9.71079	11.1083	10.6137	10.436	10.7544	10.668	11.1697	10.7526	10.9947	noncoding	chr2:192293450-192304436+	lincRNA-OBFC2A-4	lincRNA	10987	chr2	+	192293450	192304436		TTATCAAGAGGGAGAACTCAATCATGGTCCTGCAATGTGTTAGTGCTATCTCCTTCCCAG
ASHG19A3L0002792	171.578	85.2866	172.033	96.9415	166.375	125.044	182.939	128.915	121.943	128.252	6.91238	7.21433	6.96791	7.18637	7.18188	7.34816	7.27248	6.84192	6.8936	6.92557	noncoding	chr3:140718187-140723779+	lincRNA-SPSB4-2	lincRNA	5593	chr3	+	140718187	140723779		AATAAGTAAGGCTGTTAAGCCTCCAAGCACTTTTCCATGCTGCACTCCACCTAAAGTGTC
ASHG19A3L0000720	57.8073	47.9971	72.3165	41.5957	79.9424	62.6275	95.0602	69.0469	60.4683	71.0416	5.39624	6.32631	5.75608	5.98055	6.07834	6.30028	6.25782	5.96578	5.94013	6.11528	noncoding	AI890481	lincRNA-CTAGE5	lincRNA	538	chr14	-	39842524	39843049		GGTAGGTTGCTAATTTTCCAGACTATTATGTCTTCTGGTTTTCCCTCAGTGGCATGCTTT
ASHG19A3A049639	25.4103	16.5587	36.7121	15.4948	26.1191	22.3988	34.3981	22.2168	67.3748	20.385	4.27319	4.64707	4.80727	4.592	4.3847	4.7366	4.71201	4.34041	6.08972	4.33983	noncoding	ENST00000397973	RP11-129M14.1	Ensembl	869	chr13	-	65883986	65885085		AAGGTCTTGCAGAAGATGATCAGAAAAGATACATTCATTGCCCATGAGCTGGCTGCAGAG
ASHG19A3A046436	2070.35	182.002	1967.27	336.462	1106.47	437.481	1159.84	1224.92	716.143	1150.43	10.5775	8.36518	10.5235	8.995	10.0591	9.21408	10.1304	9.93747	9.3755	9.88767	noncoding	uc001nnk.1	AB231722	UCSC_knowngene	158	chr11	+	58746331	58746843		ATCCCTCCTTCAGGTGTATGGCTCTGTGTACCACATAAATCACAGGAACCCCTTCAATAT
ASHG19A3L0002551	29.9322	7.35909	30.6468	15.9671	39.0032	27.2146	33.7446	28.8297	25.2766	30.1334	4.49608	3.4042	4.56293	4.63497	4.99851	5.03884	4.68006	4.72267	4.80173	4.90243	noncoding	chr7:136275537-136279697-	lincRNA-LUZP6-2	lincRNA	4161	chr7	-	136275537	136279697		AAGTAACTTACTTGTTTCTTACTTGATTTCTGATTTCAATTCAAACATCCCCTGGCACTC
ASHG19A3A019001	128020	15916.5	129510	42691.3	81170.3	46087.5	78408.4	90899.4	74182.1	91437.7	16.924	14.1607	16.9215	15.5738	16.4417	15.6129	16.4185	16.2272	16.1152	16.2519	noncoding	ENST00000429327	BX322559.2	Ensembl	192	chr21	-	46796105	46796297		ATACCCATCATAATCGGAGGCTTTGGCAATTGACTAGTCCCCTTAATAATTGGTACCCCC
ASHG19A3A014255	75.9606	37.7583	77.2489	80.0365	44.5487	79.7238	52.6577	92.0024	65.4783	80.2109	5.77978	5.94206	5.85174	6.9096	5.19656	6.66401	5.36927	6.36945	6.04926	6.28613	noncoding	ENST00000414886	AC093901.1	Ensembl	778	chr2	-	118889703	118943962		AACACGTGCGGTGGCTTCAAAGGAGGAGGGAGAGTTGAGTTTAAACTAATGAAGTAAAGG
ASHG19A3L0002073	63.5344	11.2855	27.4437	5.92496	20.2123	13.2056	20.6544	20.5489	9.9923	9.9402	5.52562	4.06343	4.40897	3.37751	3.97768	3.92541	3.90294	4.22354	3.65957	3.22575	noncoding	chr8:29836333-29857783-	lincRNA-DUSP4-4	lincRNA	21451	chr8	-	29836333	29857783		AACACATGGATTATGCTTCTCAGTGGTTTGGCAGCTAGGGTTGTAGAGATTGGAGAGTGT
ASHG19A3A016445	48.3197	27.9169	46.4298	33.4636	13.5831	50.6863	11.1358	31.565	21.4813	29.0562	5.1489	5.46929	5.13937	5.6688	3.33326	5.98243	2.89566	4.85217	4.59099	4.84653	noncoding	uc002twc.2	BC043549	UCSC_knowngene	4766	chr2	+	145425551	145834289		CTCTCATAGCTATTGAAGGACACTCTTAAAGCAACTCCAACTATTTTGTCAGGATATATT
ASHG19A3L0001038	1771.71	576.649	1777.22	602.804	1541.21	686.514	1455.24	1859.64	1232	1919.82	10.3124	9.92437	10.3613	9.81923	10.5633	9.883	10.4755	10.549	10.1387	10.6013	noncoding	BI522654	lincRNA-SLC20A1-1	lincRNA	846	chr2	+	113342057	113372157	NM_032309,	TTTTGAGGCCTTCGAGGAGTGTCTTCGACAGAACGAGGCAGCTGTGGGCAACTGTGCAGA
ASHG19A3A029660	98.9025	41.104	78.181	38.0104	77.0437	58.525	75.1427	84.1289	72.5201	83.1144	6.15309	6.07703	5.86865	5.84612	6.01797	6.19711	5.89806	6.23839	6.19148	6.33261	noncoding	ENST00000453558	HCG17	Ensembl	732	chr6	-	30201815	30293911		AGATACAGTTTGGTTGGTCCTTTACCTTCAAAAGTTCAAGTGCTGGCTGCCGAGACTTCT
ASHG19A3A049926	815.627	335.914	820.349	270.431	299.944	310.6	322.241	709.163	832.395	719.982	9.1491	9.22112	9.20099	8.67343	8.07691	8.70712	8.14682	9.18443	9.58576	9.24671	noncoding	uc001unz.1	AK093279	UCSC_knowngene	2100	chr13	+	21872311	21906571		TGTCTGCTCACATCTGGTCTGTTCCCCAGTATCCTCACTGTATTAAAGTTGTTTCTTTGT
ASHG19A3A040405	5722.99	1960.39	5601.91	2062.64	3800.36	2247.26	3791.74	4967	4302.85	5450.6	12.1561	11.4894	12.1409	11.5018	11.9647	11.536	11.9713	11.9579	11.9061	12.0884	noncoding	ENST00000435914	RP1-197O17.2	Ensembl	430	chrX	-	130937339	130937769		TGTGAAACAGATGAGGGCTCGGCAGAACATGCGGGTGTCCAACACTGGCGAGTATGAGAG
ASHG19A3L0000954	854.055	295.478	946.673	146.838	593.072	135.771	564.42	509.501	389.045	599.556	9.22544	9.04232	9.40733	7.78639	9.09884	7.47369	8.99061	8.72747	8.50464	9.01109	noncoding	AK293062	lincRNA-GALNT1-2	lincRNA	2194	chr18	+	33161002	33290012	NM_020474,	GCACACTGATGTTTACAAGATTGAAAGAGTCTTTCTCCGAAAATCATGGTAAAGAATACT
ASHG19A3L0003081	28.7661	5.3515	20.2755	10.4203	29.3297	15.5461	45.0774	24.7519	23.7941	31.4343	4.44028	2.95846	3.98729	4.05912	4.56362	4.1798	5.13173	4.50047	4.72244	4.96492	noncoding	BU659034	lincRNA-SYK	lincRNA	548	chr9	-	93678708	93679251		TATTGAGCAACATGTTTGGCTTCACAGTAATGTGCCCAGGTAAGTCCCTTACCTCTGTTT
ASHG19A3L0001624	42.1953	14.2477	42.0685	11.9863	36.3193	33.9142	48.1798	29.6497	28.0152	34.9961	4.96671	4.40905	4.99757	4.24135	4.8865	5.37494	5.23315	4.76406	4.93229	5.12296	noncoding	BU853548	lincRNA-BOD1-3	lincRNA	757	chr5	+	172890502	172896884		ATTCAGATATGTCCCATGCTCAGTGATGGCATTCAGCAATGTCCAGGATAGAATGGGAAA
ASHG19A3A026237	267.567	90.3695	309.144	125.121	185.653	166.116	190.846	148.424	187.022	151.619	7.53359	7.30632	7.78938	7.55136	7.34366	7.76426	7.33481	7.03884	7.485	7.15336	noncoding	AF143322		misc_RNA	1415	chr4	+	160057456	160058861		GTTGGTAGTAACTGTATTTTGGCTCTGTTCAGTGGGCCTATAAATTCATTTGATTACATT
ASHG19A3A019260	152274	135766	149403	141226	131155	171547	128072	160880	141664	156733	17.1499	17.2425	17.126	17.1137	17.1	17.4146	17.077	17.1353	17.0936	17.1564	noncoding	ENST00000467573	AF064859.2	Ensembl	473	chr21	+	40499493	40499966	NR_002229,NM_000984,ENST00000475608,ENST00000471227,ENST00000453844,ENST00000438478,ENST00000434984,ENST00000431119,ENST00000399511,	GTTCCACTGGCTCCTGATTACGATGCTTTGGATGTTGCCAACAAAATTGGGATCATCTAA
ASHG19A3A043750	1103.46	1304.88	1102.89	1181.86	1074.54	1328.77	1037.05	1348.98	1301.37	1392.49	9.60651	10.9802	9.6423	10.7496	10.016	10.8137	9.95472	10.0799	10.2221	10.151	noncoding	NR_003930	LOC387647	RefSeq_NR	2095	chr10	+	29698500	29711299		AGCTGGCCACTTGCATTTCCGTTTCAGTTTATAGAATACATGTTTTGGAAATAGTATCTT
ASHG19A3L0001784	134.83	36.1198	116.114	66.3848	88.955	68.2823	87.9912	92.2114	91.3475	99.4042	6.56868	5.8738	6.41948	6.64079	6.23152	6.43163	6.14365	6.37325	6.50889	6.58105	noncoding	DB301608	lincRNA-DUSP22	lincRNA	507	chr6	-	383120	383627		TTCTAATGCTCTGAGGCTCCCATTCAGGAATGCAGTTGATTTTTCCCGTTTCAGAAGCGT
ASHG19A3L0002778	38.946	12.8007	43.4468	25.651	25.8201	30.2301	32.9406	20.16	24.5946	16.3063	4.85565	4.24105	5.04357	5.28378	4.36823	5.19857	4.64381	4.19256	4.76425	3.99657	noncoding	chr6:113907488-113926819+	lincRNA-MARCKS-1	lincRNA	19332	chr6	+	113907488	113926819		AATATTATATGTACAGGTACAAGTCTTAGCTTTCCCACCAGACTGAAACTCAATGGAAAG
ASHG19A3L0003517	21792	4478.87	20244.3	520.188	6661.19	561.836	6543.61	4466.42	8670.82	4908.01	14.2208	12.5206	14.1254	9.60918	12.8183	9.58536	12.8094	11.8065	12.9057	11.9346	noncoding	BC150253	lincRNA-SEMA6D-3	lincRNA	5955	chr15	+	47476402	48066417	NM_153618,NM_020858,	CGGCATAAAAAGTAACCCTCAAGTGAAGTGTCTCTATACTGTTTTATAGAGTACTTTAAC
ASHG19A3L0000012	151.846	410.55	153.437	136.269	336.894	164.283	326.3	69.7656	140.152	70.2089	6.73583	9.48595	6.80018	7.67145	8.24436	7.74892	8.16028	5.97975	7.08593	6.0985	noncoding	BC043564	lincRNA-KCNA2-1	lincRNA	2022	chr1	-	111136202	111174096		CATGGGTGTACATAGACTTCATAGAGCTCCACAGTCTTTTGTAAATATTGACACAAGTAA
ASHG19A3A048670	115.615	544.867	116.776	92.1843	210.954	121.728	194.861	89.7275	136.207	86.2396	6.36605	9.855	6.42614	7.11632	7.5398	7.30563	7.36731	6.33022	7.04766	6.38141	noncoding	ENST00000504210	RP11-834C11.8	Ensembl	403	chr12	+	54556922	54562379		CCAACAGGGAAACTGAATGCCTAAGACATTCATTCATTCATTTACCCATTCAATAAATAC
ASHG19A3A009018	51.1872	28.634	50.863	47.3564	64.5542	65.7749	69.7217	43.0295	42.694	40.1632	5.22634	5.51607	5.26488	6.16034	5.74942	6.37447	5.78761	5.30431	5.47866	5.31467	noncoding	NR_002710	ALOX12P2	RefSeq_NR	2768	chr17	+	6756894	6803667		TAATGTCATCATTTTTAAGCAGCAATGCGTGGCAGCCCCTTTGGTCATGCTGAAGCTTCA
ASHG19A3L0001722	367.453	2770.32	334.769	3188.48	710.582	3256.67	650.595	560.095	894.364	569.657	7.98403	11.9411	7.89658	12.0996	9.38009	12.0292	9.22363	8.86205	9.68675	8.9354	noncoding	AX746929	lincRNA-SAMD3	lincRNA	2376	chr6	-	130465462	130686570	NM_001017373,	GGTTGTGGTAGAGGTAGGTATGAGAAAGTCATCTTGTATTTATAGATGCTAATGAATTTC
ASHG19A3L0001298	800.139	136.253	846.86	361.004	573.519	371.805	649.852	558.535	520.501	480.898	9.11985	7.9239	9.24548	9.09346	9.04856	8.98094	9.22146	8.85899	8.91544	8.70161	noncoding	DB341809	lincRNA-CCDC54-2	lincRNA	544	chr3	+	105799683	105800229		TAGAAACACAGCTCATTAAATATTATGTCCAGGCCCACTTCCCTCTTTCTGAAGAACTAA
ASHG19A3A038293	766.225	318.186	731.037	994.52	390.566	1040.08	369.818	342.22	407.2	345.527	9.05705	9.14575	9.02425	10.5116	8.47091	10.4599	8.3456	8.1941	8.56721	8.25404	noncoding	ENST00000455592	RP11-165F24.2	Ensembl	494	chr9	+	477855	478349		GCCTCCTGACATCATAGATGACATCAAATCAACAGTGGTGCAAGTAAATATCCAGCTAGC
ASHG19A3L0001828	1818.9	251.154	1538.66	565.108	989.959	710.538	1038.56	1351.21	1420.55	926.034	10.3646	8.81957	10.1329	9.72726	9.89188	9.93124	9.95568	10.0826	10.337	9.583	noncoding	DA428052	lincRNA-UBE2CBP-2	lincRNA	571	chr6	+	83152581	83153152		TCCAATTTTTATTCCATGTAGTTTTCGGGCAAACCCCTACCTCTGCCTTCTCTGGTGTCT
ASHG19A3A049302	65.2094	27.2891	50.7591	20.374	54.8804	24.0869	49.4178	49.155	44.4212	35.6191	5.56324	5.43597	5.26156	4.97055	5.50917	4.85354	5.27515	5.48884	5.53401	5.14844	noncoding	ENST00000441336	RP11-273F15.1	Ensembl	220	chr13	-	22687257	22687477		GGACATTGAGTTCTTTTAGTTTCCTCTCTGTTGATAATTAACTGTTATTGTTGTCATCCC
ASHG19A3A031149	68.6946	57.5134	64.483	52.9374	69.0381	64.5884	55.9811	82.3888	79.642	91.9919	5.63765	6.61106	5.60275	6.32226	5.85347	6.34844	5.45237	6.20908	6.32042	6.46835	noncoding	uc003njk.2	BC035101	UCSC_knowngene	2763	chr6	+	27661864	27676935		TTATGAACAAATGCAGGGCTGAGAAACAGCATGGTGGCCTTGACTAAGTTTATGGCGACA
ASHG19A3L0002044	147.635	139.978	156.553	205.753	123.171	194.255	108.225	64.8207	182.71	71.5806	6.69453	7.97009	6.82783	8.28084	6.72056	8.00429	6.46748	5.87761	7.45487	6.12441	noncoding	BG195666	lincRNA-NAT1-1	lincRNA	580	chr8	+	17984343	17984911		GTATAACTCTAGTGAATCCCCAGTAAGTGCAAATTAAAATGGTGACCTGTATCTTTAAAG
ASHG19A3A014639	409.692	525.506	447.269	360.046	403.201	352.337	371.588	408.363	483.186	405.015	8.1312	9.81162	8.31004	9.0898	8.51697	8.90543	8.35669	8.42415	8.80789	8.46449	noncoding	ENST00000444235	RPL5P7	Ensembl	813	chr2	-	174736380	174737193		CTCACAATACATAAAGAACTGCATAACTCCAGACTTGGTGGAGGAGCTCATGCTGCTGTA
ASHG19A3A050013	66.1295	56.9409	86.7796	53.3028	75.1057	57.311	96.3995	50.7181	32.8487	36.5685	5.58638	6.59563	6.01324	6.33245	5.98077	6.16673	6.27994	5.53111	5.13825	5.18491	noncoding	ENST00000435044	RP11-490N5.1	Ensembl	374	chr13	+	30728202	30728723		ATCTCGTCACGCTCCTAGTTTCCAAGCCCACACACCTGAGGGTCAATGTCCCTTATTGCA
ASHG19A3A016047	72.2472	22.0906	55.7678	23.0914	35.0957	42.0969	44.7927	44.8242	23.104	36.7384	5.71118	5.09809	5.39015	5.13722	4.83586	5.70676	5.12165	5.35638	4.68606	5.19201	noncoding	BC105019		NRED	339	chr2	+	100825111	100865566	uc002taj.1,	CAGTCTCCATTCTCTCTTCAGGAAAGAGGCCTACTCGCAGATGAACGCACCAAGGCTCAG
ASHG19A3L0001707	52.1044	26.6189	64.1241	18.3806	51.7695	32.7761	59.2733	46.0853	51.8947	50.8255	5.24971	5.3958	5.59432	4.83026	5.42279	5.32366	5.54484	5.39654	5.7358	5.64667	noncoding	BM912149	lincRNA-RFPL4B-2	lincRNA	1116	chr6	-	113694302	113694821		TTAAGGTCAACATTCAGAGTCTACTGTGCTCTCTTACTTGGGCTCACCTGAGAGCATCTT
ASHG19A3A044131	671.247	414.501	629.612	264.124	506.788	357.83	537.203	362.093	388.768	339.917	8.8663	9.4974	8.82059	8.63922	8.84944	8.92769	8.91219	8.26712	8.50186	8.23343	noncoding	uc001jxd.1	AK023445	UCSC_knowngene	1860	chr10	+	77056147	77121436		ACTTCTTTATGAAGGACTCCAGCCTGGTGGAGATGAATGAGTCCTGAAGATGGAATCGAA
ASHG19A3A037065	100.826	18.3146	98.82	22.8238	72.3885	27.5627	79.054	63.9967	48.6562	60.8977	6.1809	4.80519	6.19344	5.12234	5.92434	5.05868	5.98243	5.85934	5.65196	5.90348	noncoding	BC034707		misc_RNA	1618	chr9	-	2759256	2760832		CTTACAAGCACTAGAGAAGGTAACATCACCAGTAAAGACTTAAAGTATTTTCCTTAGTCT
ASHG19A3L0001308	298.404	52.9492	289.008	118.755	283.882	133.1	281.628	543.373	424.912	436.035	7.69161	6.47968	7.69273	7.48207	7.99879	7.44263	7.93746	8.82001	8.62909	8.5701	noncoding	exon2751+	lincRNA-TPRA1-4	lincRNA	101	chr3	+	126878038	126878138		ATGCAACAATTACTGGGAGGACAAAATGAGGGAAGGTACCAAAGCAGCCCCCTTAACCCA
ASHG19A3L0003233	117.475	39.9093	80.4121	52.2079	98.9168	75.5284	114.641	133.258	254.801	99.1304	6.38706	6.0346	5.90765	6.30417	6.3872	6.58161	6.55366	6.89212	7.91863	6.57625	noncoding	CU692690	lincRNA-TNFRSF13C	lincRNA	1342	chr22	+	42120333	42423168		CCCCCGGAACGAGAAGGAAACACCCCCGGACAAACCCTTTTCTTCAAATTTTATAAAAAA
ASHG19A3A016880	263.657	123.501	257.062	40.6753	288.935	51.6632	248.18	103.302	37.8099	99.7544	7.51435	7.78222	7.52501	5.94824	8.02505	6.01014	7.7358	6.5334	5.32084	6.58637	noncoding	ENST00000438070	AC008269.2	Ensembl	646	chr2	+	207731518	207733013		GAAAAGCCAGCAATCACATGATATGCCAGAACGGACAAGATCGTTTGAGAAGAGGAAAAA
ASHG19A3L0000396	339.491	132.015	302.816	154.61	257.664	219.28	287.604	271.337	203.825	214.908	7.87726	7.87609	7.75855	7.86741	7.8438	8.1897	7.96875	7.87468	7.60817	7.6282	noncoding	DB036467	lincRNA-TPCN2	lincRNA	579	chr11	-	68999680	69002403		AAGGCTTAAAGCCGCACTCCACACCTAGGCCTGTGACACCTCCCACAAGCTTCTTCACCT
ASHG19A3L0001622	1132.32	145.856	1023.8	279.479	708.278	369.305	710.98	559.607	493.728	463.419	9.65323	8.032	9.52974	8.72701	9.37513	8.96979	9.36677	8.8613	8.83465	8.65608	noncoding	chr5:172618919-172633619+	lincRNA-NKX2-5-1	lincRNA	14701	chr5	+	172618919	172633619		ATCAGGGACACCAAATTCTTAACCCTGTGACTGCCCCTCTAGAGAACATCCTTTCATTTG
ASHG19A3A014315	632.628	87.1902	566.328	263.053	376.964	307.871	435.898	367.51	390.775	323.038	8.77753	7.24987	8.66072	8.63137	8.41598	8.69309	8.60702	8.29139	8.50972	8.16236	noncoding	AK128224		misc_RNA	3579	chr2	-	129133041	129136621		TTCAGAAAAAATGGAATTCTAGCCCAGGCATACTCCCCACAACACATTCAGGGCTCCAAT
ASHG19A3L0000422	47.0117	89.4348	25.4925	23.8812	41.5967	17.8146	44.6729	16.8433	24.488	22.2476	5.1123	7.29217	4.3066	5.18465	5.09592	4.3867	5.11576	3.9309	4.75864	4.46435	noncoding	CD174643	lincRNA-AMOTL1-2	lincRNA	690	chr11	+	94380374	94384794		CAAAGGAAGATCAGCCAAGCCTCAACATAATCTCATAAAAATTCATCAAATATCCCATTG
ASHG19A3L0000067	71.0651	40.9229	81.0661	32.8139	64.3828	64.2587	76.8405	47.5051	41.6462	39.1709	5.6867	6.06953	5.92023	5.64087	5.74615	6.34164	5.93362	5.44116	5.44721	5.28058	noncoding	DA430048	lincRNA-PLXNA2-1	lincRNA	563	chr1	+	208132362	208139352		AATAAGGAGAGACAACTCAGCATCCACCCTGCAGTGAATAATAGAACAAAAAGCTGCCGG
ASHG19A3L0000343	808.693	170.625	1024.5	292.08	505.192	396.357	595.013	537.202	481.595	433.549	9.13686	8.27231	9.53136	8.78877	8.84502	9.06894	9.07846	8.80574	8.80383	8.56177	noncoding	CV346902	lincRNA-TMEM45B-1	lincRNA	589	chr11	+	129596130	129596709		GCATTTTTAAAACTTCCATCCAGTCCTGCATCGTCTTCCTCCTCAAAACTTTTTCAGAGG
ASHG19A3L0000633	95.0468	13.9045	104.479	26.4797	77.5986	33.4465	72.9205	106.25	63.4408	121.561	6.09248	4.37407	6.26964	5.3312	6.02928	5.35576	5.85599	6.572	6.00945	6.85519	noncoding	BQ045000	lincRNA-NUDT15-1	lincRNA	615	chr13	+	48578770	48611972		CAGGAGTCGGAGTCGGAGTCGTGGTGACCAGCTGCAAGCATCCGCGTTGCGCCTCGTGCC
ASHG19A3L0003054	32.5612	37.795	50.3334	32.888	43.6457	34.662	50.9005	32.5804	35.1814	35.4892	4.61617	5.94463	5.24987	5.64409	5.16739	5.41099	5.318	4.89577	5.23102	5.14378	noncoding	chr8:48104990-48105990-	lincRNA-POTEA-2	lincRNA	1001	chr8	-	48104990	48105990		AGTGACTACTGCTGTAATTGCTTAGGCTGCTGTTAGTTTCTCTTAATCAAAATTACTATG
ASHG19A3L0002380	289.839	68.3025	286.322	89.9211	173.635	110.738	193.116	173.095	207.448	130.811	7.6459	6.87174	7.68227	7.07688	7.24523	7.15439	7.3521	7.25237	7.63325	6.95617	noncoding	chr1:108595980-108600811-	lincRNA-VAV3-1	lincRNA	4832	chr1	-	108595980	108600811		CAAAGTTCTGTTTGGAACCATGAGCCCAATTAGTTTCCTTCTTCTCATCCCTGTGATACC
ASHG19A3A050759	55.1513	20.8375	46.0008	36.7576	53.6479	37.0644	46.1871	31.0582	29.8136	42.167	5.3313	5.0109	5.12675	5.80166	5.4772	5.51197	5.16983	4.82904	5.01423	5.38505	noncoding	uc001wxl.2	BC084561	UCSC_knowngene	2301	chr14	-	50504312	50507947		AATATGACCTGAAGCAGATGGATGCACTCACATAAGAAACATCACCTGTGGCCTTCATCG
ASHG19A3L0000107	89.3312	5	54.9454	5	27.866	5	34.3289	31.7753	23.3026	33.431	6.00614	2.41344	5.36963	2.49059	4.48492	2.36146	4.70943	4.86221	4.69773	5.05396	noncoding	BF349355	lincRNA-RYR2	lincRNA	357	chr1	+	237083746	237084103		TAAACTGCTTTTGAAGCAAAGCAGAAAACTCCCAATGGGTAAAGCAGAGTTTTCTTCCTT
ASHG19A3L0002922	53.5636	53.0898	46.2532	39.0575	50.8031	48.5757	62.3754	50.1488	67.8447	43.1315	5.28842	6.48311	5.13417	5.89049	5.39547	5.91849	5.6161	5.51663	6.09823	5.41582	noncoding	chr2:192408439-192420559+	lincRNA-OBFC2A-1	lincRNA	12121	chr2	+	192408439	192420559		GGAATATGGTTATTCTTTGAGGACCCTCTGTTTTATGGCCCAGTACTTGTGCTAGTCACA
ASHG19A3A036713	26.5975	11.653	28.1302	15.8046	31.6699	25.4948	32.738	32.0574	16.0353	18.8158	4.33315	4.10889	4.44392	4.62162	4.67775	4.94092	4.63345	4.87554	4.22551	4.21618	noncoding	BC063314		misc_RNA	2844	chr8	+	81178203	81181009		CTCTAAAAAGTTTCAGTGTAGACCAAATTTTACACACATAATTGACCCCAATGCCCCCTT
ASHG19A3A051551	125.76	53.5212	121.177	77.0535	108.081	69.8391	121.78	88.9482	81.3217	90.4709	6.48093	6.49683	6.47675	6.85762	6.52145	6.46405	6.64792	6.31538	6.34844	6.44583	noncoding	AJ431608		misc_RNA	349	chr14	+	69077966	69078314		TGCTTCCTTGTCCCTTTCAGCAAAGGATGTCATGGTTTTACAATGTCTCCAGTGAAAAAG
ASHG19A3A054714	39.7787	28.3923	57.9397	37.7674	68.9999	58.9568	67.3617	43.4522	23.9225	49.2472	4.88585	5.49815	5.44419	5.83596	5.85246	6.2073	5.73698	5.31655	4.728	5.60156	noncoding	ENST00000426519	RP11-276E17.2	Ensembl	701	chr1	-	166445008	166459276		CCACTACTTGTTTTGCTCAACAAGAACACACATCGTGTTGACTCCATCTTTTATATGATG
ASHG19A3A015656	124.674	116.08	135.352	86.219	91.4909	107.404	94.9968	65.9263	101.157	77.2851	6.46477	7.68874	6.62594	7.01725	6.2722	7.11112	6.25696	5.90368	6.64471	6.2311	noncoding	ENST00000422521	AC008280.5	Ensembl	1115	chr2	+	54198244	54293184		GAAGTCATGCAATTTTTATTTGTTGTGCACTTATTTTGTACCAATCACTCTTCCAACCAC
ASHG19A3A031718	356.237	85.0607	302.387	142.911	220.639	192.355	255.847	269.462	278.58	215.25	7.94344	7.20877	7.75715	7.74395	7.60909	7.98887	7.78238	7.86529	8.03631	7.63068	noncoding	uc003pgq.2	AL832252	UCSC_knowngene	3358	chr6	+	73977773	74001059		AATCTGTTGGATGATTACAACATTGCTGGATTGATAGCAGCCTCACCTGCCAGGCTCAAA
ASHG19A3L0002925	111.882	38.4764	87.966	61.0738	87.6343	64.4842	107.196	71.3881	70.135	57.6169	6.32385	5.97048	6.03002	6.52089	6.2073	6.34587	6.45182	6.00991	6.14283	5.82764	noncoding	BG260387	lincRNA-KRR1	lincRNA	749	chr12	-	75957052	76377795		TATATAGGAATCAAAGCGAAGCGTTGGAGTAGATGCCGAGATCACTCTCCTCAAACTCTG
ASHG19A3A035094	53.9602	20.1175	46.1292	25.4087	28.2132	26.7016	32.0569	24.0158	19.6728	29.2001	5.29756	4.95424	5.13007	5.26979	4.50251	5.01129	4.60074	4.45754	4.48226	4.8538	noncoding	ENST00000436379	AC009365.4	Ensembl	751	chr7	+	132443729	132445392		TGTCTTGTCTCCCAGACTCAGATACAAGCCCATCAAGGCAGTGAGGTTGACATCTTTTTT
ASHG19A3L0001179	113.342	41.0911	117.679	39.0205	85.8287	89.7282	79.1839	87.3465	53.3181	76.4043	6.34062	6.07647	6.43752	5.88844	6.17916	6.84421	5.98593	6.2926	5.77426	6.2155	noncoding	chr2:3172193-3185593-	lincRNA-MYT1L-1	lincRNA	13401	chr2	-	3172193	3185593		TGTAACACAGCTCCGCTTCCTCTCTGGAATGTTCCAATGTTCCATAAATTAGTCAACGCC
ASHG19A3A016792	90.6697	42.5551	71.2197	47.0256	89.2065	69.1833	94.4176	67.7904	50.7957	63.0134	6.02592	6.13295	5.73167	6.15009	6.2371	6.45145	6.24835	5.94109	5.70977	5.94757	noncoding	uc002uwa.2	AOX2	UCSC_knowngene	978	chr2	+	201635394	201658962	NR_001557,	ACAAAATTCCAACCATCACTGATGTCCCAGAGGAGTTCAATGTCTCCTTGCTGCCATCAT
ASHG19A3A029224	1519.13	575.931	1539.99	163.608	553.718	159.263	519.615	926.547	446.907	893.099	10.0851	9.92221	10.134	7.94668	8.99313	7.70603	8.86474	9.55946	8.70574	9.53875	noncoding	ENST00000457776	RP11-423O2.6	Ensembl	1746	chr1	+	142803531	142827235	uc011abu.1,ENST00000430699,ENST00000416817,	CAAAGAAAGAAAGATTGGGAAAACGTATCCTCAGCAATTTCCCAAGAAACTGAAGGAAGA
ASHG19A3A020948	69.9028	35.9521	61.9373	37.2866	52.5874	43.9045	63.1482	40.2096	33.6911	42.4462	5.66216	5.86596	5.5395	5.81973	5.44761	5.76715	5.63425	5.20239	5.17276	5.39476	noncoding	ENST00000447834	RP11-141M3.3	Ensembl	2134	chr3	-	42975743	42978277		ACAAAAAGCTCTCCATTCACGAAATAGCGGTAGAATTGCATCCTGGTTCCAGACCATGGA
ASHG19A3L0001845	51.0964	19.5819	53.7729	19.7687	40.8327	30.5839	46.9441	45.7144	26.6576	39.1715	5.22328	4.91106	5.33837	4.93295	5.06746	5.21477	5.19306	5.38454	4.86885	5.28068	noncoding	BU622891	lincRNA-ATXN7L1	lincRNA	589	chr7	-	105564086	105564659		ATTCCGAGTCACAACAGTTTGAGCCATGAAACAGAAAAACCCATGACTCCTTCTGCTGCT
ASHG19A3L0002709	61.5082	21.4799	59.9425	27.4754	42.2493	51.591	49.8113	40.9387	68.6364	44.305	5.48344	5.05677	5.49378	5.38358	5.11758	6.00843	5.28609	5.23235	6.11419	5.45635	noncoding	AL563761	lincRNA-WDR59-1	lincRNA	1187	chr16	+	74905284	74906317		AAGATTGCCCTCTGCAAATGGTGTGATTCCACTGAGGAACACAACAGATCCTTTCTCTCT
ASHG19A3A034624	4738.77	997.271	4620.52	195.223	2497.98	195.549	2401.44	2185.23	1659.83	2193.28	11.8488	10.6409	11.8293	8.20419	11.3202	8.01276	11.2626	10.7819	10.5466	10.7931	noncoding	uc010lea.1	AK311103	UCSC_knowngene	3978	chr7	+	79083307	79092301		ATTCATGTTAGCTTAATCATTAGGCATTAATGCCATCACTGCAATGCATATGTCAGCAAT
ASHG19A3A050458	53.8689	35.8624	51.1147	34.2259	67.3318	61.088	91.1091	41.9988	46.285	37.2375	5.29524	5.86266	5.2711	5.70011	5.81511	6.26271	6.2003	5.26587	5.5865	5.21039	noncoding	AK054588		misc_RNA	1826	chr1	-	118382256	118384393		TATTTTTAGGCCCTTATCCTTAACCTTGCAGAAGAGTCGCTTGTGTTCCTGTCTTGGGTC
ASHG19A3L0000855	2874.11	1311.6	3007.42	1578.66	1981.31	1782.62	1985.87	2852.51	2479.9	2603.69	11.0705	10.9888	11.1702	11.1528	10.9652	11.2064	10.972	11.1602	11.1079	11.0341	noncoding	AA587541	lincRNA-MEF2A	lincRNA	441	chr15	+	99976938	99977379		ATGAAGAGAGCCCTTCCCTCCCTGGCACTAGGCTGAGAGGGTTGGCTCTGGAAGTCAAAT
ASHG19A3L0003012	9.79247	127.09	12.1325	27.6479	20.1959	32.6189	19.2014	19.2286	6.87175	16.9043	2.98522	7.82622	3.2635	5.39402	3.97558	5.31676	3.78309	4.12314	3.24187	4.04911	noncoding	BX110651	lincRNA-EGLN3-2	lincRNA	724	chr14	-	34528165	34528892		TTATAGGATCTTGACTGTATACACAGTTAAGCCATTTGTAGAGTTTTCCCTATTTGGGGG
ASHG19A3L0001436	62.5485	17.9911	53.549	28.7046	30.7042	25.2869	38.0165	53.1552	35.4898	39.722	5.50565	4.77487	5.33273	5.44916	4.63131	4.92832	4.86321	5.59969	5.24158	5.3003	noncoding	BX100522	lincRNA-TET2-3	lincRNA	467	chr4	-	106093667	106274038		TAGCAAATTGCATAGCGTTTTAAACACTGCAACCTGACTTAAGAGAGAATCCCCCTGTAA
ASHG19A3A052796	6334.68	3488.88	6258.49	3874.5	2214.45	3803.81	2158.47	5646.14	6690.53	5826.13	12.3053	12.2176	12.3108	12.3734	11.1368	12.2547	11.1099	12.1508	12.5411	12.1909	noncoding	NR_026757	LOC729082	RefSeq_NR	1894	chr15	+	41576200	41591794	ENST00000500949,	TCCAAATCAGCAGAGGACCATTGTATGTATTGTCAGGTCTTTATATAAGAGTGAAACCTT
ASHG19A3A032464	151.254	145.473	143.035	135.623	74.9565	113.727	71.7252	58.9448	120.199	70.7587	6.73005	8.02755	6.70124	7.66219	5.97726	7.19662	5.82901	5.74798	6.87493	6.11085	noncoding	ENST00000451066	AC009473.1	Ensembl	692	chr7	-	7989483	7990340		GCTCCCACTTAGAGACTGCAATGTAAGGTATGGAAACAGAATATTCTCTATAGAAACATA
ASHG19A3A025135	172.742	186.192	209.47	263.516	129.852	250.522	120.049	193.868	162.655	223.362	6.92387	8.40346	7.2382	8.63495	6.80018	8.37259	6.62511	7.4053	7.29411	7.68525	noncoding	ENST00000514008	RP11-2H3.2	Ensembl	125	chr4	+	387322	387447		TCCTGCCCAGCAGAATTTATATAGAGATGTGATGTTGGAGAACTTCAGAAATCTGGTTCC
ASHG19A3A028579	454.052	646.224	466.744	421.734	540.039	437.512	540.579	617.571	609.398	654.309	8.2836	10.0851	8.38052	9.31965	8.94883	9.21478	8.9202	9.00844	9.13729	9.12422	noncoding	AJ227862		misc_RNA	457	chr5	+	102118475	102118934		AGGAAAATTGTATGTCAGGGTGTATTTCTGTGTGGGGTTGCAAGGGCAGGAAAGAAAAAA
ASHG19A3L0003490	444.107	60.444	397.915	167.443	296.739	211.059	326.343	265.058	352.143	232.614	8.25214	6.68945	8.14095	7.97972	8.06051	8.13017	8.16078	7.84219	8.36459	7.73945	noncoding	DB349331	lincRNA-CTNND1	lincRNA	556	chr11	-	57603513	57604068		CTGTACTTTCTTATTTATTTATTTAAAGATGGGGTCTCACTCTGTCACCCTAGCTATGCA
ASHG19A3A049213	20.4842	21.5987	20.7264	16.0205	37.5631	29.648	39.6891	30.2316	32.4989	23.555	3.97734	5.06572	4.01887	4.63932	4.94038	5.16842	4.9253	4.79186	5.12361	4.54249	noncoding	uc001ujx.1	EP400NL	UCSC_knowngene	4335	chr12	+	132602690	132613429		TGCTGTCAGATACTGGGAGAGCTGGGCTTGACTTTCTTTGCGTTTGCGGGAGGAATGCCC
ASHG19A3A050856	4631.98	558.378	3609.21	1165.76	1842.53	1532.51	1894.99	3125.15	2285.36	2462.88	11.8105	9.88408	11.4491	10.7308	10.8469	10.9987	10.898	11.3054	10.9893	10.9458	noncoding	ENST00000508827	AL355916.1	Ensembl	5103	chr14	-	62023037	62037371		TTTACAGATATTTATAGGACAATTTCCCTCCTGAGAGTGCCCAAGCATGGGGGATGGTGA
ASHG19A3A018502	554.803	299.033	519.069	65.8023	225.167	76.2943	223.461	329.417	251.626	329.634	8.58383	9.05847	8.53719	6.62981	7.63775	6.59794	7.57493	8.13887	7.90228	8.18953	noncoding	BC002831		misc_RNA	1013	chr20	+	57209827	57210789		CTTCCCTATTCCATCCTTTGATGGGTGGCCTGTTACACGTTTGGAAATAAAAACAAGTGG
ASHG19A3A022957	123.007	32.3526	95.3267	43.6109	47.6898	29.848	69.686	67.5306	48.5589	43.0508	6.44684	5.69949	6.14473	6.0452	5.29689	5.17927	5.78667	5.93624	5.64999	5.41304	noncoding	ENST00000460269	MT-ND5	Ensembl	1703	chr3	+	106617735	106619438		ATTTTAGCCTCCACCATTGAATCTACCCCGAAAGGCCTAATTAAACTCTATTTTTTCTCC
ASHG19A3A042359	42.3323	24.2786	54.4165	22.1977	45.1605	40.4251	57.6127	55.4477	22.7315	30.2715	4.9717	5.24851	5.3561	5.08433	5.21578	5.64272	5.49927	5.65948	4.66517	4.9109	noncoding	ENST00000417149	RP11-298E9.6	Ensembl	390	chr10	-	3282562	3299402		TAATCGCTAAGTAAAAACCACTGAAGAACAGGACAGAAGCCAATGACCACCTCACCTCCA
ASHG19A3L0003487	53.0471	23.9003	48.9158	41.5783	51.2136	49.6169	47.0502	42.7329	28.5876	29.0831	5.27374	5.22353	5.2137	5.97967	5.40593	5.95215	5.19631	5.29266	4.96022	4.84798	noncoding	BQ006080	lincRNA-CWC22-2	lincRNA	786	chr2	+	180757616	180758386		CTACAAGCTGGCTTCCAGTCTCATCCCATTATTAAAAACTAACATCAACTTTCTACTTGT
ASHG19A3L0002780	59.7879	35.3487	65.8349	44.3755	83.6033	45.9338	75.7169	47.1384	46.4885	48.6609	5.44221	5.84231	5.62891	6.06848	6.13953	5.8344	5.90978	5.43027	5.59288	5.58326	noncoding	chr15:56088155-56092624+	lincRNA-NEDD4	lincRNA	4470	chr15	+	56088155	56092624		TCTGGAAAAAATGCTGCCATATTGTCCCGCTCTGGAGTCCTTCAAGCCTGAATGAAAACA
ASHG19A3A021837	47.2634	95.1243	43.9945	120.699	69.35	122.338	68.5305	54.2601	88.2446	65.1619	5.11898	7.38166	5.05994	7.5024	5.85934	7.31384	5.76144	5.62778	6.46016	5.99663	noncoding	uc003fbc.2	AK311218	UCSC_knowngene	2015	chr3	-	156799456	156840791		GCGACCATGGTAACCAAAGTATACAGCCTGGAGTGAATGTTAATAAACAGGAAAGAAATG
ASHG19A3A020047	61.98	5	47.3868	7.61802	33.6998	7.64986	41.1827	31.7223	18.0213	27.054	5.49358	2.41344	5.16705	3.67074	4.77641	3.08983	4.98259	4.85984	4.37425	4.74489	noncoding	ENST00000455617	AC004019.10	Ensembl	1132	chr22	+	17897743	17898875		ATAGTGGCGAGCTGGAGCTAGAGAGCTGATGGATAAATTTGGTCCCAACAAGATGACATA
ASHG19A3L0002511	49.2132	36.6076	44.7892	39.0645	65.9858	56.3083	64.7403	37.4584	83.5431	38.6392	5.17276	5.89403	5.08685	5.89087	5.78477	6.14223	5.67581	5.09674	6.38488	5.26127	noncoding	chr1:90504105-90519020-	lincRNA-ZNF326	lincRNA	14916	chr1	-	90504105	90519020		CACTATGCTGCCCCAAGGAATTACATTTTTATTTGTGTCAGACACGTGAATGTTAAAAAT
ASHG19A3L0000793	129.203	84.2624	163.284	101.428	169.025	119.162	152.466	130.839	118.79	109.734	6.51466	7.19426	6.89167	7.25289	7.20624	7.27314	6.99247	6.8657	6.86178	6.71492	noncoding	BE727398	lincRNA-TCL1B	lincRNA	971	chr14	+	96108384	96109176		TAGCAATCCTGTTAAAGACCTATTCCTGGCTCTTGCTCCTGGTCTGATGGAGTTGATGAA
ASHG19A3L0001224	136.456	133.744	147.006	73.0921	170.168	76.0562	144.728	111.368	117.144	102.471	6.58361	7.89759	6.74206	6.77919	7.21806	6.59181	6.91339	6.64515	6.84297	6.62286	noncoding	chr2:84696639-84713689-	lincRNA-SUCLG1-3	lincRNA	17051	chr2	-	84696639	84713689		TAGTGCAGAAACCCTGACCCAATGGCTACCTTTGGGTAAGTGTTGGTGTCCTGTAACATA
ASHG19A3A019133	451.723	77.3054	403.024	95.263	263.672	112.21	318.522	245.705	204.84	172.973	8.27558	7.06005	8.15843	7.15937	7.8789	7.17623	8.12867	7.73194	7.61665	7.33699	noncoding	ENST00000429843	AP000240.7	Ensembl	406	chr21	+	30868366	30872706		TTGTTATCACAATAATTTATAGCCAGGATGCCTCTTCCACCTGAGAGTGAGCTGCCTGAG
ASHG19A3L0002330	26.8352	41.6269	21.8332	6.80818	27.1116	22.829	25.1916	16.6029	26.3786	19.4263	4.34433	6.09752	4.0953	3.536	4.44149	4.76819	4.2272	3.91068	4.85509	4.26602	noncoding	BX433151	lincRNA-CXorf26-1	lincRNA	904	chrX	-	75405425	75406330		GGTAGTGCTCAGCATGCCTTCTTTATTAATTTCCTATGATTGATGAACAAATTACCCAAA
ASHG19A3A037608	137.465	87.3186	123.409	91.1453	133.683	115.322	155.828	120.508	111.272	109.472	6.59342	7.2522	6.50044	7.09833	6.84582	7.2192	7.02585	6.75164	6.77348	6.71123	noncoding	ENST00000424980	RP11-375O18.2	Ensembl	328	chr9	-	82120718	82147257		GCTTCCGTGCCCAACTTAGAACTACACATCTGCTGCCTCTTGGTAACATGTCATTATAAG
ASHG19A3L0000921	417.122	12.3975	367.425	55.2213	163.762	88.5374	189.675	148.69	147.222	119.998	8.15912	4.19624	8.02647	6.37903	7.15928	6.82377	7.32394	7.04073	7.15763	6.83862	noncoding	chr17:55283426-55307276+	lincRNA-MSI2	lincRNA	23851	chr17	+	55283426	55307276		ACTCCGCTAAATCCCTGGACTAAGAATTGTTAATTTTTCTGCTTATTCACTGATGCTCTT
ASHG19A3A029210	37.8554	56.4165	44.1205	9.15022	46.6234	5.52012	53.8807	17.4094	17.557	18.3	4.81464	6.58276	5.06448	3.89819	5.26127	2.72517	5.40115	3.98217	4.33983	4.1733	noncoding	ENST00000411746	AL583842.3	Ensembl	649	chr1	+	142619122	142729975	uc001ejd.1,	TAGTGCGAAATGCGTGCGCCTCTAGTCTTAAACTTGGCGTTTGTATTAGTTGGGTTTCCT
ASHG19A3A014158	104756	68881	110361	96018.4	97407.5	97941.7	97740.9	101383	96179.3	104055	16.6181	16.2538	16.6872	16.617	16.6712	16.6194	16.6951	16.3917	16.4932	16.461	noncoding	ENST00000359165	EEF1A1P12	Ensembl	1341	chr2	-	107313786	107315132		GTGATATGAGACAGATAGTTACAGTGGGTGTCATCAAAGCAGTGGACAAGAAGACTGCTG
ASHG19A3A026064	273.162	87.4487	260.335	95.4685	164.783	129.454	190.414	130.613	161.181	125.783	7.56027	7.25532	7.54587	7.16329	7.16867	7.40023	7.32985	6.8617	7.28025	6.89788	noncoding	AK097799		misc_RNA	1756	chr4	+	140099193	140100951		ACTGCTGTTGCCTCTATTTTCTTGGGGGTGAGTCTTCTCTTCCTTTCTTAAAAAGCAACT
ASHG19A3A027423	160.602	86.2843	164.575	82.6619	128.073	84.5903	129.352	131.013	114.173	99.5958	6.81515	7.23502	6.90385	6.95617	6.7789	6.75525	6.73954	6.86808	6.80954	6.58296	noncoding	ENST00000509530	CTC-276P9.3	Ensembl	541	chr5	-	134460069	134466939		ACTGTTAAGCTCATGTTTCCTCTCCTGTTGCAAACAATTGTAAAAATGATTGGTATCTGC
ASHG19A3A029661	399.932	51.3879	463.19	104.06	258.814	125.362	202.012	310.118	271.186	265.038	8.10139	6.43531	8.36829	7.29075	7.84996	7.35141	7.41744	8.05785	8.00211	7.90361	noncoding	AL049252		NRED	3343	chr6	-	30268570	30271892		AGAAAAGAGCACCTCCTCATTTTAGAGTACATGGTGTGAACTCACTCTCAGCTGCCAAGT
ASHG19A3A027248	959.235	194.797	894.987	292.547	546.215	285.972	529.533	482.163	331.103	520.204	9.3862	8.47424	9.3193	8.79153	8.96954	8.58182	8.8931	8.65171	8.28308	8.80822	noncoding	AB002448		NRED	1270	chr5	-	114539717	114540652	ENST00000507241,	GGATTTATGCTTTAAAAATATTGGTAGTTACTGCCAAGAATTGCCATCCAGAAACAGTGT
ASHG19A3L0002480	2209.34	1834.14	2272.82	1591.77	1250.66	1574.6	1227.97	2375.19	3023.57	2474.18	10.676	11.4041	10.7501	11.1648	10.2484	11.0341	10.2159	10.8957	11.3986	10.9526	noncoding	BC037864	lincRNA-CD247	lincRNA	4577	chr1	+	167391146	167395664		TTTGTATGTTTTGGGTGTGTCTATGTATGTATTAACATAACAGTTTTCACTGCCTAGGTG
ASHG19A3A037759	32.2873	20.4518	29.4166	12.6805	34.7043	24.1338	30.3253	15.8046	16.2582	21.9634	4.60481	4.97993	4.50366	4.31327	4.81992	4.85596	4.51623	3.83967	4.2434	4.44731	noncoding	AK055173		misc_RNA	2663	chr9	-	98868942	98878693		TTGGACTCGTAGGTACTGAGCGTCTTGTTGTGGAGACCAGATGCAATGCCTGGGCCTCCT
ASHG19A3L0002977	20.4203	42.6847	16.2824	80.64	42.181	86.1958	43.164	162.616	183.196	154.929	3.97224	6.13935	3.68295	6.92118	5.11524	6.78203	5.05929	7.1632	7.45985	7.1834	noncoding	BM956062	lincRNA-PGS1	lincRNA	174	chr17	+	76360558	76360732		AAAGGAATGAAGACGAAAACGTTTCTGAAAATGTGGGTGGAGACACCTGGGCCTTTACAG
ASHG19A3A030139	62.7254	16.5301	52.8619	27.3407	41.0866	25.487	39.5128	45.9752	43.8527	43.9166	5.50917	4.64353	5.31772	5.37632	5.07789	4.93985	4.91857	5.3924	5.51418	5.4447	noncoding	NR_027005	C6orf147	RefSeq_NR	1444	chr6	-	73983861	74020088		AAAGCACTGATGGTTTCAGAATGTGCCTAAACCTGCACCAGTGAGGCAAGTATGCAAAAG
ASHG19A3L0000533	310.122	79.2458	336.914	126.509	185.751	154.67	196.019	218.699	171.169	164.558	7.74591	7.097	7.90789	7.56783	7.34482	7.66267	7.37469	7.57304	7.36716	7.26951	noncoding	BX093893	lincRNA-GLIPR1	lincRNA	464	chr12	+	75841430	75841894		TGCAATATCTCTCCCTAGTTTGCCATTTGCCTTAATATTTGCCTATGATGCTGTTTAGAA
ASHG19A3A046181	17.6991	18.1323	23.3977	10.0503	25.5587	15.3762	21.2546	5	10.3785	54.8861	3.76988	4.78882	4.19119	4.01132	4.35256	4.16251	3.94687	2.33794	3.70371	5.75893	noncoding	NR_026750	DKFZp686O24166	RefSeq_NR	6394	chr11	+	17373316	17398869		TCTTTGAATTTTTTGGAGATCACCAAGAGGCATTCCGACCTGGAGCCATTGTGTCTCCAT
ASHG19A3L0002574	116.189	70.4804	119.967	90.1041	79.1283	98.6052	80.2385	89.8627	81.3389	80.4457	6.37292	6.92156	6.46416	7.07997	6.06229	6.97975	6.00511	6.33245	6.34914	6.28888	noncoding	AK293938	lincRNA-ZNF638	lincRNA	3515	chr2	+	71503742	71622817		CTTCAAAAGCTGTTGAAATTGTTACTTCAACTTCTGCTGAGTCGGTGGATCAGACTCAGC
ASHG19A3L0002131	164.526	38.5312	143.972	50.1495	95.648	71.5546	113.945	110.586	78.8888	95.2303	6.85166	5.9724	6.71097	6.24748	6.33429	6.50044	6.54425	6.63552	6.30312	6.51741	noncoding	BE093687	lincRNA-IL7-1	lincRNA	164	chr8	-	79767145	79767276		TAAAATGAATGTTCATAGTGCTTTCTCCCAGATAAGATCCCTTGCTAAGCACTTCATTTA
ASHG19A3A039611	69.9092	68.5191	64.3754	59.6233	35.3631	60.7282	41.8475	46.838	60.5345	43.5961	5.66242	6.87704	5.59929	6.48692	4.84771	6.25136	5.0072	5.42101	5.94159	5.43299	noncoding	ENST00000391359	RP1-122K4.3	Ensembl	544	chrX	-	13998184	14006939		TCAGAAAAATCAGAAACTTTGGGGGACCTGAAACATCATCTCTCTGGACTTGTTGCAAAG
ASHG19A3L0000420	126.541	54.4888	119.259	52.6598	87.7553	64.0281	98.5704	69.6568	61.9735	73.536	6.49026	6.52521	6.45632	6.316	6.20987	6.33632	6.31257	5.97775	5.97608	6.16253	noncoding	chr11:93702877-93731152-	lincRNA-C11orf90	lincRNA	28276	chr11	-	93702877	93731152		CATAAATCTATGTCTTGCTGCTCTTTTCATCCAGTTCTCCTTACTTTGCCAGGGTTTTAA
ASHG19A3L0003169	193.629	15.548	60.6646	27.2398	28.3549	29.9237	42.3994	36.1773	59.0168	34.854	7.08479	4.54193	5.51197	5.37302	4.51066	5.184	5.02982	5.04664	5.90743	5.1177	noncoding	AW268874	lincRNA-PIBF1	lincRNA	462	chr13	-	73596400	73596862		CAGCTTTATTAAAAATGCCTCAAAATAAGGAAGGCCTAAAAGCAATTGTCCTTCCCAGTG
ASHG19A3A027359	81.547	42.8427	80.5255	51.629	84.239	64.8265	91.7572	82.7976	76.7516	82.9583	5.88043	6.14611	5.91045	6.28788	6.15133	6.35574	6.20908	6.21568	6.27067	6.3309	noncoding	ENST00000442687	AC034228.7	Ensembl	1578	chr5	-	131142923	131281198		AAGAAAGCAATGCAGGTAGAACAGTTTAGTTCTGCTGCCTCAGTCCCCAAAACCTGCATT
ASHG19A3A024149	269.414	13.1256	314.969	67.6949	280.845	72.6323	305.542	522.908	517.715	561.637	7.54197	4.27829	7.81143	6.66661	7.97959	6.52319	8.06229	8.76576	8.90864	8.91487	noncoding	ENST00000230113	RP4-763G1.2	Ensembl	408	chr1	+	67995312	67998012		TTTTCTAAGGCACCAACTACTTCCTTCAAGCAGCAGCCAGAGATCTTTGCTTAATGGCTG
ASHG19A3L0000163	44.1426	48.5824	47.6457	44.1794	68.5298	50.5402	67.8465	54.3129	53.876	45.6305	5.02835	6.34252	5.17504	6.06212	5.84247	5.97827	5.74736	5.62978	5.78828	5.49541	noncoding	FN113698	lincRNA-NFIA-2	lincRNA	61	chr1	-	62021324	62021386		TATTAAAGAATGATGCCAGAGTGCATCTTCCGTAGTAGGTCCTGTGCTGTGTAAGAATCC
ASHG19A3L0003224	66.9875	51.2542	56.0336	42.8399	57.5061	53.8141	68.8936	74.5319	46.635	41.8872	5.60156	6.43149	5.3971	6.01865	5.57884	6.07224	5.77053	6.0666	5.5973	5.37494	noncoding	CN479707	lincRNA-RBFOX2	lincRNA	678	chr22	-	36478420	36479080		GGGGCATGTGCGTGCTTCCTGGGACATTCATTCAACTTTGCTGCTTGTTTGAAAATTTTT
ASHG19A3A021601	177.191	43.0093	172.825	63.7676	140.175	63.9537	155.895	58.1501	80.8935	63.7563	6.95835	6.15133	6.97602	6.58617	6.91875	6.33491	7.02649	5.72903	6.34131	5.96478	noncoding	uc003eoc.1	BC043572	UCSC_knowngene	1768	chr3	-	131044145	131100319	ENST00000502521,	GGTCTGGTCTTACTTTTTAAGCAGGAAGAAGACTACAAACCACCATCTACCATCTGCCAG
ASHG19A3L0002060	13480.4	812.372	13206	5076.95	8177.56	5348.22	7531.87	13998.6	12368.7	11147.9	13.4673	10.3966	13.4623	12.7499	13.1243	12.7405	13.0059	13.4549	13.4181	13.1405	noncoding	BX953928	lincRNA-DOK2	lincRNA	442	chr8	+	21714378	21714822		GAATCCAGACTCCATCCCAGAGCCTCCCCACCTCCATCAGGAATCTGCTCTCAGCCTGAC
ASHG19A3L0001581	143.995	83.1435	122.115	91.7215	131.154	94.1435	143.175	119.305	113.73	94.3331	6.65721	7.17524	6.48669	7.11135	6.8147	6.91287	6.89832	6.73829	6.80361	6.50456	noncoding	AX748201	lincRNA-MARCH3	lincRNA	2633	chr5	+	126187125	126189758		TTTTGCTCATCTGTCTAGATGTTTTTCTTCCCCTGGGCCATGGAGGGCTTTGTTTCACAA
ASHG19A3L0002859	49.406	22.624	25.0191	30.6938	35.2061	36.2989	45.0028	29.2823	34.9	26.7388	5.17883	5.13618	4.28323	5.54501	4.84007	5.47827	5.12936	4.74568	5.21915	4.72574	noncoding	chr6:105939837-105951212-	lincRNA-PREP-2	lincRNA	11376	chr6	-	105939837	105951212		TTTTAGTAGTGGTTATGAAGGTGATGCTTTCTGCCAGAACTCAGACTGTTCTTGAGTGCT
ASHG19A3L0000508	32.7225	38.6136	40.2471	24.7193	40.8191	31.6736	54.8276	35.617	40.0549	33.428	4.62121	5.97608	4.93766	5.23156	5.06729	5.27208	5.42434	5.02226	5.39624	5.05366	noncoding	chr12:55389508-55403008-	lincRNA-KIAA0748	lincRNA	13501	chr12	-	55389508	55403008		TTAATCCAGAGCTGTTAGGTCTCTGCACTTATGATTGTGCTGGTTGTTCCTTGCACAAGG
ASHG19A3L0002599	357.587	67.7356	272.572	129.412	170.554	162.854	180.538	169.085	186.222	163.501	7.94852	6.8607	7.61345	7.59727	7.22058	7.73659	7.25039	7.21605	7.47937	7.26151	noncoding	AV651118	lincRNA-A2ML1	lincRNA	681	chr12	-	9065961	9066642		CTCTGTCAATCCACTCTTCCTTTTCTCCTTTAAAAGCCCATGCATGGTTTGTTTATTGAG
ASHG19A3L0003213	41.1502	28.8853	46.5938	24.2449	44.6582	41.1504	47.6728	38.2604	43.4878	36.5307	4.93306	5.52899	5.14389	5.20586	5.20086	5.66973	5.21757	5.12936	5.50364	5.18302	noncoding	BU664763	lincRNA-GSDMC-2	lincRNA	390	chr8	+	129185278	129185668		TCTTTTGTCTCTCCAAAGACAACCAAGGGTGAAGGGCTCTCTGTGTATCTTTCTAGACAT
ASHG19A3L0001470	610.14	100.036	566.128	169.833	293.454	269.172	284.522	442.226	321.623	399.44	8.72316	7.45753	8.65974	8.00383	8.04509	8.48754	7.95206	8.53355	8.24334	8.44641	noncoding	chr4:15911552-15921927-	lincRNA-CD38	lincRNA	10376	chr4	-	15911552	15921927		CAGTGTCCATCAAAGTAGAGATGGCTCCCCTCACTTGGCAAGCCAGGACTTTGATTTTTT
ASHG19A3L0001252	27.3964	5	22.4233	8.66834	18.0101	14.1516	25.7923	22.6233	23.2012	17.1023	4.37398	2.41344	4.13287	3.82645	3.79492	4.03048	4.26417	4.36645	4.69103	4.0662	noncoding	AW063401	lincRNA-MAFB-1	lincRNA	280	chr20	+	38882311	38882591		TCTGAGTTACTACTCAAATAACTTTCAGACAATGGCAAATTCCTCAACTCCAAATCCTGT
ASHG19A3L0002931	461.923	137.777	391.359	263.726	341.954	327.025	371.706	333.301	379.421	297.724	8.31315	7.94391	8.11231	8.63563	8.26887	8.78493	8.35723	8.15408	8.47004	8.05785	noncoding	BF352825	lincRNA-DYRK2-2	lincRNA	324	chr12	-	68315048	68315360		GGACATGCATCAATCAATGTTGGTTTGTTTCTTCCATCTCTTGCTCTTCCTAGCCCCACT
ASHG19A3A000194	117.851	48.1005	121.704	62.045	82.3882	86.118	80.2052	73.7556	62.1406	67.1105	6.39221	6.32871	6.4821	6.5472	6.11918	6.78103	6.00335	6.05166	5.98011	6.03704	noncoding	ENST00000429281	RP11-265P11.2	Ensembl	673	chrX	-	39164887	39186615		TGCAGTGGACCCTGTTGCCTACCCGAGTGAAGATAAGAATACCTATTTTAAAGTTCTGTT
ASHG19A3A055303	428.915	125.871	341.738	161.273	344.897	176.889	348.649	319.931	224.886	265.976	8.19947	7.8117	7.92424	7.92679	8.28422	7.86233	8.26468	8.09821	7.7487	7.90882	noncoding	uc010txe.1	MEG3	UCSC_knowngene	1760	chr14	+	101292444	101327368		GAAAAACACACTGATTATCATAATGAGCAGGTTCCCAGTGCCCCCGACAAGCCCCTGCTG
ASHG19A3L0001027	162.902	43.0257	155.211	37.248	99.2063	63.5506	139.252	34.4574	86.839	65.6824	6.83593	6.15251	6.81625	5.81819	6.39053	6.32385	6.85022	4.97573	6.43778	6.00832	noncoding	chr2:102880643-102894318+	lincRNA-IL1RL1	lincRNA	13676	chr2	+	102880643	102894318		TCACAATTATTATAGATACTACCTGCTTCATCAACCCAGGGAGCTCAGGAGTGTTGCCAC
ASHG19A3L0001606	1127.22	187.687	1053.58	278.401	594.347	351.76	640.962	838.925	627.778	764.928	9.64538	8.41598	9.57562	8.72064	9.10287	8.90299	9.20151	9.42399	9.18049	9.33028	noncoding	BF515427	lincRNA-IL12B-2	lincRNA	478	chr5	-	159031098	159031576		TGCTGTAATAATTCTATGTAGCAACAACCCTCCTCCCAAACCTCAATAGCTAACAAAAAA
ASHG19A3L0002752	307.401	60.0582	315.995	54.1528	306.084	69.7078	300.754	305.862	300.658	286.635	7.7317	6.67763	7.81497	6.35175	8.10975	6.46205	8.03981	8.03529	8.14838	8.00185	noncoding	EC495588	lincRNA-RCN2	lincRNA	90	chr15	-	77271632	77272065		ATTCCGGGTAGTCTGCAGTCCCCAGATCTCGGACACATCTGTGGTGCTGTCCATGGACAA
ASHG19A3L0001579	240.565	73.4917	220.414	126.845	174.47	139.429	171.113	200.81	132.734	166.156	7.38076	6.98586	7.30595	7.57324	7.25237	7.5103	7.16963	7.4535	7.00827	7.284	noncoding	exon3076+	lincRNA-GRAMD3-1	lincRNA	926	chr5	+	124747215	124748140		AGTACAGGCAAGTTCCCCAGACTCCCAAGCGTTTCTCTCCCATTAGGAGACATTTTAAAA
ASHG19A3A025860	912.07	501.341	742.011	1044.08	949.213	1200.32	964.976	920.275	605.671	813.264	9.31007	9.74279	9.04312	10.5729	9.82179	10.6569	9.84213	9.55022	9.12793	9.40777	noncoding	ENST00000506148	RP11-556I14.1	Ensembl	472	chr4	+	105828513	106038002		TAATGCCTCTCCCTGGATACTAAATTTACTGACCCTGCCTAGGACCGAGAAGATTGATGA
ASHG19A3L0000539	62.9359	67.8096	48.1271	24.3115	42.0233	32.6267	47.2429	27.74	49.0943	50.7827	5.51418	6.8621	5.19024	5.20918	5.11033	5.3171	5.20164	4.66671	5.66202	5.64485	noncoding	CF594357	lincRNA-RASSF9-1	lincRNA	801	chr12	+	86099664	86100435		TTTTTGTTTGGTTTGGTTTTGGTTTTGGTTTTAGTGGAAGAGTTAAATAATGGGCAAAGA
ASHG19A3A046567	137.217	42.4839	127.097	55.5981	142.691	86.0793	136.174	114.191	87.6008	90.5001	6.59145	6.13011	6.54224	6.38764	6.94737	6.7798	6.81699	6.68188	6.44921	6.44624	noncoding	ENST00000428947	AP001187.11	Ensembl	411	chr11	+	64649006	64649417		TATTACCGGAAATAAATGGATGAGGCTTCCAAAAGGACCAGAGGCATCCTCATCCAGCAT
ASHG19A3L0001641	36.1875	37.4233	43.6833	45.4705	58.6319	52.8284	42.5577	35.1016	27.3974	34.17	4.75668	5.92684	5.05038	6.10433	5.60786	6.04613	5.0374	5.00121	4.90374	5.08663	noncoding	chr5:3565525-3579100+	lincRNA-IRX1-1	lincRNA	13576	chr5	+	3565525	3579100		ACATCATGTCTTCCAGGGCTACCTACAAGAGGGTGACATTTTACCATAGAAACTCCATGG
ASHG19A3L0001012	111.134	32.0241	96.25	33.2544	85.5849	40.9435	81.6923	58.3456	49.6913	69.2972	6.31372	5.68595	6.15784	5.66038	6.17436	5.66254	6.03273	5.73367	5.67905	6.08279	noncoding	AI638100	lincRNA-ADCYAP1	lincRNA	379	chr18	-	999612	999875		TCTCGTATTTCCTTGATCTTGCATCCACCTTTTCCAATGAGAGAGCCACACTGACTAGCA
ASHG19A3A029251	1093.34	327.612	1044.34	652.108	704.996	644.984	641.405	263.592	443.697	265.38	9.59167	9.18543	9.56142	9.92795	9.36721	9.78198	9.20264	7.83341	8.69591	7.90587	noncoding	uc001eiw.1	CR936796	UCSC_knowngene	4096	chr1	+	142618798	143257763		GGCAAAGGTTCAGACATACGACGTTTGTTTTTAAAATCTTTCTACAGCCTTGTATCCTTT
ASHG19A3A018644	1719.39	475.658	1847.06	7973.8	1622.58	7693.9	1577.79	1369.33	1187.13	1552.26	10.2603	9.67741	10.4244	13.3682	10.6426	13.2302	10.6022	10.1044	10.0793	10.3036	noncoding	ENST00000449602	AJ006998.2	Ensembl	1000	chr21	-	16742840	16774624		TTGCTATAAAGAGTAGGCAAATGGAAATCTTTCCCCAAAGGGCACACTGGGATTGTTAGG
ASHG19A3A016181	495.811	497.12	498.883	482.359	375.122	450.212	353.759	1106.4	1090.02	1146.39	8.42909	9.73534	8.4759	9.50036	8.41021	9.25129	8.28898	9.79254	9.9635	9.87989	noncoding	ENST00000449539	AC068491.3	Ensembl	1241	chr2	+	112141328	112142569	ENST00000398171,	GTAACTGGGTATGTGAAGTTCTGTTCAGTTCTGGGGGGAAATTTATTCTGAGTTGTGCTG
ASHG19A3A054861	12.7382	37.0661	20.9668	36.4948	16.5756	40.5802	19.6063	36.8842	31.0317	34.9043	3.31158	5.91304	4.03643	5.79156	3.66608	5.64846	3.81618	5.07557	5.06521	5.1201	noncoding	BC040918		RNAdb	2034	chr16	+	85170755	85183041		GGACACCTGTGCCAAACTCACTTAAAACGGATGTATTTTATTGTATAAATTATGCCTCAA
ASHG19A3A043334	2746.67	1709.58	2735.68	4247.91	1622.69	4112.81	1658.34	1933.06	2881.52	2005.66	11.0058	11.3145	11.018	12.5	10.6429	12.3575	10.6768	10.6066	11.3236	10.6689	noncoding	uc001lcv.1	DQ596646	UCSC_knowngene	2195	chr10	-	118588285	118590480		AGGCAACTGGTGTTTCTGCGAGAATGGAATGGAATGTGGTTGAAATTTTGTGTTGTTTTT
ASHG19A3L0001529	303.908	127.065	313.574	179.896	266.535	238.258	310.335	226.45	229.488	211.369	7.71685	7.82528	7.80521	8.0887	7.89582	8.30669	8.09037	7.62137	7.77563	7.60817	noncoding	DB330880	lincRNA-THAP6	lincRNA	548	chr4	-	76469711	76472540		TGGGCTCAGGGCAATCTCATCTCTTCTTTTTTCTCCTGCTCACACCCTTTGTCTAAAAAA
ASHG19A3A032650	123.845	43.4123	126.81	61.9452	94.7676	64.9375	107.933	83.2535	53.9706	81.0096	6.45721	6.16718	6.53848	6.54415	6.32108	6.35808	6.46353	6.22445	5.79156	6.29969	noncoding	BC068090		misc_RNA	1322	chr7	-	32953392	32954696		CACTCACGTCTTCAAACTCTTCCTTTCTATTGTGATCTTGCCCCAGTATTTAAAAATTGT
ASHG19A3L0001919	30.5259	26.8134	38.666	28.2042	32.6834	15.4016	45.7536	31.4211	32.9363	17.2736	4.52503	5.40704	4.88112	5.42293	4.72856	4.16481	5.15359	4.84669	5.1424	4.08498	noncoding	chr7:41630075-41641175+	lincRNA-INHBA-3	lincRNA	11101	chr7	+	41630075	41641175		GAGCTCCTGTCTCAGCTTTTGGGATATGAAGTCATCAAAAATAAATGAGGATGTAAAGAA
ASHG19A3L0002708	74.4424	29.207	74.5727	32.1658	67.7442	35.7845	73.2764	50.318	49.6147	50.4747	5.75374	5.54484	5.80006	5.614	5.82382	5.45739	5.86226	5.52205	5.67668	5.63731	noncoding	chr16:74903295-74907270-	lincRNA-FA2H-2	lincRNA	3976	chr16	-	74903295	74907270		CTTAAACATGTAAGTGCTTACACCAAAATGTGCTGTTGGCCTCCGAGGAAAGAAGGAACT
ASHG19A3L0000922	514.045	141.726	464.977	213.3	357.888	264.656	407.476	585.98	572.077	545.432	8.47812	7.98945	8.374	8.33232	8.33498	8.46105	8.50305	8.9236	9.05339	8.87476	noncoding	AA594021	lincRNA-GNA13	lincRNA	359	chr17	-	63099542	63099901		CTCCCTCTGACCCCATGAAAAGCTGTCATTTCCTAGGTAACTGGAGTTGCAGACAGCACA
ASHG19A3L0000168	181.971	28.3482	162.627	64.5388	95.7433	86.46	122.237	178.026	105.032	157.492	6.99831	5.49523	6.88777	6.6039	6.33596	6.78848	6.65215	7.28822	6.69613	7.20836	noncoding	BE091553	lincRNA-LRRIQ3-2	lincRNA	192	chr1	+	73033756	73033934		TGTAGAAAACTAATTCTGATTAGCACTAAGATTAGTCATTCTAGTCTCCCCGGGATACAG
ASHG19A3A021408	224.876	55.5785	232.808	81.2534	194.062	92.2564	180.761	57.5797	86.5151	79.7533	7.28582	6.55884	7.38268	6.93253	7.41244	6.88595	7.25147	5.71552	6.43241	6.27791	noncoding	ENST00000486726	RP11-231E6.1	Ensembl	1583	chr3	-	112115473	112127981		TAAAACCAGTCTAAGTTTCGCCTTCTCAGGCATACTTCCACTACATTGTGTTTACAATGT
ASHG19A3A040745	232.8	145.211	275.741	217.465	247.094	234.055	219.322	212.521	214.652	172.654	7.33504	8.02455	7.62933	8.3607	7.77726	8.27938	7.54533	7.53743	7.68058	7.33373	noncoding	ENST00000449605	RP11-147O5.1	Ensembl	7619	chrX	+	21911717	21920026		TTCTTTCATTCAAAGACAGGACTTACATGAGCCTTCCTTTCTGCTGTTCCTTTTCTTAAA
ASHG19A3A041285	965.961	255.788	1007.45	715.9	969.338	702.235	912.654	964.36	626.301	909.318	9.39885	8.84164	9.50357	10.0606	9.85288	9.91473	9.74952	9.61775	9.17548	9.56026	noncoding	ENST00000395772	EEF1A1P15	Ensembl	1352	chrX	+	97644507	97645918		ATCATGGCAACATTGCTGGTGACAGCAAACATAATCAACCAATTGGCTTCACTGCTCAGG
ASHG19A3A027913	2087.47	693.525	1974.52	327.382	655.334	309.687	621.197	1399.35	1720.12	1359.87	10.5887	10.1808	10.5288	8.95946	9.25395	8.70137	9.14575	10.1422	10.5905	10.1136	noncoding	uc003jei.2	BX648541	UCSC_knowngene	3239	chr5	+	8457803	8463208		GAGACAGGCAGGCCAGATATTGGTTACTTTGATTTTAGTTGACAAAGTTTATTTGCTTTT
ASHG19A3A039320	926.814	252.251	972.762	130.969	787.603	181.839	803.833	780.836	899.667	670.223	9.33607	8.82409	9.44504	7.61393	9.52718	7.90312	9.55908	9.32522	9.69622	9.15463	noncoding	ENST00000423122	RP11-65J3.1	Ensembl	545	chr9	+	132104121	132121817		TTCTTTCCCTGAGGACCATCTGGAGTGGACGCGTGCACTACCCCTCTCTGAATACACCCT
ASHG19A3A018101	70.9511	39.3807	68.4599	43.3806	62.4086	51.2088	74.0775	92.4549	73.0395	81.3338	5.68478	6.00865	5.67517	6.03811	5.69902	5.99691	5.87638	6.37783	6.20071	6.30474	noncoding	ENST00000412571	RP1-122P22.2	Ensembl	415	chr20	+	19738791	19789926		TCGTCTTTGGGGCCACCGGTCGCCCCCGCCTCCGGGACCTGCGGGGAGGGCCCGCGAGAG
ASHG19A3A020788	29502.1	14705.9	29213.2	25680.3	34204.7	28679	32729.2	47416.9	34709.9	49313.6	14.6776	14.055	14.6724	14.9435	15.2004	15.0283	15.1671	15.2397	14.9335	15.2883	noncoding	ENST00000393779	AC104297.1	Ensembl	870	chr3	-	17913220	17914090		AATCTGCCTGCACGGTACCAACAGATGTGGATAAGTGGTTCCATTACCAGAAAAACTTAA
ASHG19A3L0001372	25.0866	14.9456	14.7122	16.8144	24.8383	19.695	17.8751	13.541	17.6635	17.3798	4.25365	4.48106	3.53749	4.70779	4.30711	4.54096	3.66504	3.60228	4.34703	4.09253	noncoding	chr3:31042296-31065521+	lincRNA-STT3B-3	lincRNA	23226	chr3	+	31042296	31065521		TTCTCTGCTTGCATTAGCAGTCAGGTGGGTTCCTCAGTAGGCTTAAAGCCAATTCATGTT
ASHG19A3A035845	42.2802	30.2955	48.4862	25.9074	42.3151	29.9355	60.1368	38.8383	32.897	44.6733	4.97027	5.60102	5.19965	5.29745	5.1201	5.18454	5.56608	5.14963	5.1407	5.46929	noncoding	uc003xyc.1	AK055514	UCSC_knowngene	2367	chr8	-	69824037	70016425		TCCTTCAACTAAGGCTGCAAATTGAAAATGTGAAGAACCTTGCCTGCTTGAACCAGCCTG
ASHG19A3L0002946	72.9718	28.0938	65.1914	32.569	52.5873	40.1925	66.1355	44.2249	43.8698	37.2746	5.72572	5.47979	5.61712	5.63187	5.44746	5.63385	5.70997	5.33881	5.51459	5.21159	noncoding	CD557263	lincRNA-GABRP-1	lincRNA	870	chr5	-	170279763	170280597		TAGAGGTTTACTGTCAGGCCAACAGTTATGAAATGGTGCTACTCCACTCTTTCCTTACCC
ASHG19A3A017605	196.263	49.293	216.727	85.9143	160.788	106.677	163.874	147.844	219.407	129.045	7.10156	6.36514	7.28294	7.01156	7.13441	7.10145	7.10302	7.03301	7.7114	6.93428	noncoding	NR_023919	HSPC157	RefSeq_NR	1039	chr1	+	22352041	22357713		TTCCTGGAGTCATTTGTGGGAGTTAGGGTCTTATCCTGATCTTTCCTCGTCCCCCGCTCC
ASHG19A3A009287	7919.2	5013.24	7926.94	6325.72	4812.18	6346.18	4532.35	6930.54	8245.1	7457.52	12.6411	12.6579	12.652	13.0476	12.3307	12.9691	12.251	12.4324	12.8235	12.5422	noncoding	AK093982		misc_RNA	2269	chr1	-	197473880	197476148		TCATCTCCAAACTTGACTACTATTGGGAAGATGTGTATAAAAGCATCGCTTTGGGAATTT
ASHG19A3L0000235	31.0202	15.7189	21.9014	7.08978	16.9795	20.6898	19.5331	12.9305	7.81145	19.9679	4.54756	4.55754	4.09854	3.58466	3.70408	4.61438	3.81056	3.53148	3.38786	4.3066	noncoding	CD674797	lincRNA-ZNF438-1	lincRNA	518	chr10	-	31493914	31608620		CCTGCTATTCCTAGCGCCTTTTGTGCTATACTGCAGGACCAAACAGAGACTCCAGCTTTG
ASHG19A3L0003166	95.1127	39.6926	90.0399	39.7201	93.6059	64.0037	110.095	40.7841	84.7127	58.4869	6.09395	6.02494	6.06197	5.91376	6.30356	6.33615	6.49392	5.22484	6.40368	5.84679	noncoding	DB068418	lincRNA-SERP2-4	lincRNA	534	chr13	+	44482804	44596796	NR_026955,ENST00000439707,	ATGAAGACTCTGCTCCTGGATCAGGAATGCTTTTTTGTCCCTGTTTTTGGATTTTCCACC
ASHG19A3L0001363	643.677	461.672	602.252	169.17	357.395	175.806	327.572	1184.21	513.711	1268.86	8.80153	9.63781	8.75249	7.99669	8.33335	7.85225	8.16588	9.87894	8.89397	10.0121	noncoding	BQ187752	lincRNA-ATP13A3	lincRNA	642	chr3	-	194197527	194198173		TGTTGTGCGTTTGTAGACTTCAAACTTTGCTAGTGAGAGGCTGCTTATATTATTATCTAG
ASHG19A3A040708	47.3631	20.751	35.867	20.2662	39.3909	29.0441	42.8887	42.9708	28.0216	30.8036	5.1219	5.00338	4.77524	4.96492	5.01219	5.13486	5.04906	5.30175	4.93249	4.93519	noncoding	uc004cxd.2	BC032506	UCSC_knowngene	2419	chrX	+	15719056	15721475	AK095608,	AATTGGTTGCGACTTTTTTGTCTCTTCCCGATTCTGGCATTCCAGAGGGTCAATAGGTTC
ASHG19A3L0002630	59.893	25.2998	48.3477	39.171	63.5994	61.2458	56.4698	51.1381	47.0634	43.4962	5.44504	5.31427	5.19579	5.8958	5.72708	6.26664	5.46528	5.5439	5.60892	5.42871	noncoding	AI061264	lincRNA-ZNF592	lincRNA	436	chr15	+	85288681	85289117		CTTTTAAAAGCTACTTAAAGATACCATTTCCCTGCTTCCAGGAGAAATATACATGCACTA
ASHG19A3A010250	174.178	145.695	170.953	132.932	172.114	141.984	162.07	153.567	149.559	153.916	6.93668	8.03028	6.95545	7.63633	7.23313	7.5359	7.08593	7.08336	7.18002	7.17449	noncoding	uc010dmv.2	DM004440	UCSC_knowngene	109	chr18	-	33484780	33484889		CCCGGGCGCTGCTCTGACCCCTCGTGTCTTGTGTTGCAGCCGGAGGGACGCAGGTCCGCA
ASHG19A3L0002739	42.9093	18.6827	43.4341	14.9221	34.4649	12.7638	32.9479	18.7133	32.2135	21.7816	4.99	4.83689	5.04326	4.54263	4.80894	3.87348	4.64423	4.08705	5.11346	4.43522	noncoding	CV311274	lincRNA-BLID-3	lincRNA	153	chr11	+	121701145	121701295		AGTTAGGGTAGTCAGCAATTTAACAACGTCCTTGGTTTTGAAGAAAGTCTCCAGCCTTGG
ASHG19A3A031071	33.4497	37.3783	23.3396	14.0399	10.9016	25.3134	18.3832	18.4994	8.49846	10.3268	4.65068	5.92483	4.18739	4.45687	2.99784	4.9295	3.71477	4.07046	3.47597	3.29154	noncoding	ENST00000428903	RP3-425P12.5	Ensembl	577	chr6	+	25042066	25056892		CACCCACATCCGAAAGAAAATATGCTGGCGTGTAAAAAAGGAAGAAAAACTACCAAGAAA
ASHG19A3L0000830	141.578	88.7148	131.282	64.8643	141.661	93.0093	145.863	96.8111	98.4352	89.4025	6.63606	7.27778	6.58512	6.61159	6.93579	6.89748	6.92489	6.44182	6.60643	6.42865	noncoding	BM982048	lincRNA-STRA6	lincRNA	667	chr15	-	74510857	74513896		ACACTGAGCCTTGTCTTCCGCTTCCTTCTCATTCTGGATCATCTTGATTATTGCATTCCT
ASHG19A3L0000623	63.9923	25.0573	73.051	37.9078	70.3507	44.4789	58.2874	53.1959	36.0487	44.3238	5.53715	5.29951	5.77086	5.84135	5.88151	5.78871	5.51663	5.60064	5.26351	5.45719	noncoding	chr13:42065250-42122000-	lincRNA-C13orf15-1	lincRNA	56751	chr13	-	42065250	42122000		ACTCCAAACTGTGACTGAGTCCACAGCCCATTTGCCCTTAAGTCATTATCCAAAAGAAGC
ASHG19A3A044610	140.769	70.178	154.403	80.1007	143.418	91.4047	131.434	120.19	109.75	100.64	6.6262	6.91469	6.80905	6.91102	6.95561	6.87167	6.76394	6.74827	6.75552	6.59872	noncoding	ENST00000448347	RP11-282I1.1	Ensembl	831	chr10	+	125115965	125277224	uc001lhg.1,	ATGCTTGAAAATAAATGGCACCTGTGGAGAAAGTGCCCCATCCCTGATTATGTCATCGGA
ASHG19A3A049547	223.339	46.0263	197.515	62.5238	153.309	86.0474	158.289	139.36	117.892	122.196	7.27614	6.25857	7.16351	6.55905	7.05943	6.77919	7.04776	6.95494	6.85366	6.86152	noncoding	ENST00000433480	RP11-305D15.2	Ensembl	829	chr13	-	48870962	48877797	uc001vca.2,	TAAAATACAGTTGTGCTGTGATGTAAATCCCCTCATCCTGGAGCAGCTGAGCAAGGTCTA
ASHG19A3A014527	60.9556	95.69	38.753	56.6473	42.9408	65.8443	65.1116	55.497	54.6745	42.9971	5.47114	7.39122	4.88496	6.41399	5.14189	6.37567	5.68503	5.66109	5.80504	5.41159	noncoding	ENST00000442666	AC005042.4	Ensembl	825	chr2	-	159535167	159591330		TGGACCCCTTACTGTGTTAACTGCTAATCAGCCTTCTGTAAAAATGATATTGCAAATTCA
ASHG19A3A023900	657.392	125.311	654.294	306.829	390.675	328.062	374.144	549.588	494.099	581.997	8.8375	7.80462	8.87214	8.86474	8.47151	8.78948	8.36539	8.83845	8.8363	8.96588	noncoding	ENST00000515205	RP11-539L10.3	Ensembl	422	chr4	-	6672451	6675557		GCTAGTTTAAGGAAATATCTGACGCTGATAACCATGTCCCAAGCACTGCTCTAAGTTCCC
ASHG19A3A034008	139.754	61.9656	149.161	118.166	128.76	126.232	135.256	125.512	126.613	99.1595	6.61702	6.72781	6.76306	7.47589	6.78655	7.35893	6.80493	6.80888	6.94551	6.57647	noncoding	ENST00000425071	AC010082.1	Ensembl	471	chr7	+	18191397	18367235		AACGACAAAGGCTGTGAATCTGCATCCTAGTCTTAGCAGTCCCTCTGATTCTCATGATGA
ASHG19A3L0002052	12.3335	24.095	27.6539	16.6585	25.9614	20.3053	25.4004	13.0245	10.1176	19.2667	3.26693	5.23719	4.42016	4.6933	4.37756	4.58643	4.23965	3.54172	3.67209	4.25267	noncoding	AA586761	lincRNA-GFRA2-3	lincRNA	306	chr8	+	20677393	20677699		CATAGAATTCCTTCTTGTTTCCCTGCAGAAGGCACCAAGGGTGATCTTAACAAGTCCTCA
ASHG19A3L0000069	1889.37	1107.89	1767.18	1317.13	1528.7	1454.7	1616.65	1819.05	1776.64	1647.22	10.425	10.7716	10.3533	10.8989	10.5484	10.9307	10.6343	10.5154	10.6364	10.3862	noncoding	chr1:212300402-212317702+	lincRNA-PPP2R5A	lincRNA	17301	chr1	+	212300402	212317702		CTGTGTGGCTTCTTGGCTGGATTCTCTGTGTGTGTGTCCCCTCTCTTCCTGATTAGTCTA
ASHG19A3L0000871	98.3095	167.34	105.139	103.103	112.24	95.4968	114.411	139.766	131.129	99.8781	6.14588	8.24535	6.27741	7.27689	6.57887	6.93428	6.55083	6.95881	6.99119	6.58782	noncoding	AA782034	lincRNA-CDH11-3	lincRNA	196	chr16	-	65808988	65809184		AATTCCGTGCACCATTAAGCTTCAAAACCCATTCCATTCGCACTGAGCAGGTGTGGTTTT
ASHG19A3L0000115	265.235	138.617	276.678	105.799	297.643	128.128	285.493	367.169	297.4	364.014	7.52252	7.95258	7.6335	7.31544	8.06485	7.3859	7.95738	8.28923	8.13193	8.3272	noncoding	AK292905	lincRNA-PHC2-1	lincRNA	3360	chr1	-	33790174	33896216	NM_198040,NM_004427,	ATTCATCCGCTCTCTGCCAGGCTGCCAGGAGATAGCAGAGGAATTCCGTGCCCAGGAAAT
ASHG19A3L0002753	303.935	137.508	398.756	236.026	382.896	292.924	417.115	446.969	315.601	366.111	7.71698	7.93903	8.14513	8.47268	8.44151	8.61773	8.536	8.54741	8.22185	8.33523	noncoding	BG977395	lincRNA-PSTPIP1	lincRNA	207	chr15	+	77271788	77271888		TTCATCTCAGAGATCTCAGTCTTTGTGCGCCGCAGGTCATCCCCTGTGCTTCCCATGCCA
ASHG19A3L0003274	21.9937	22.3237	16.9771	27.1655	25.4172	23.0577	32.0726	20.775	18.6439	13.3256	4.0757	5.1144	3.74267	5.36927	4.34455	4.78124	4.60167	4.2412	4.4139	3.68171	noncoding	chr3:184390528-184396981-	lincRNA-EPHB3-2	lincRNA	6454	chr3	-	184390528	184396981		ATTTCAGAAAATCAGCATGGCACTGTGGGTCTTTGGAGAACCTCTATAGGACGTATCTCC
ASHG19A3A000478	4995.18	2811.99	4649.29	2579.29	3726.97	3011.39	3891.24	3493.29	3210.38	3284.39	11.9432	11.963	11.8415	11.8056	11.9339	11.9202	12.0109	11.4586	11.4871	11.382	noncoding	ENST00000510145	CTD-2340E1.3	Ensembl	944	chr5	-	101944859	102007263		TGTTCCTATTCGGCCATCTTGTCTCCTCCCGTGAACTGGAAATTCCCTGTCTCCCCTTAA
ASHG19A3L0001753	27.5373	18.3289	22.8989	29.0783	27.3466	29.419	37.2381	23.7419	26.1108	20.3714	4.3792	4.80678	4.16083	5.46768	4.45428	5.1549	4.83327	4.43895	4.8428	4.33893	noncoding	R87402	lincRNA-IGF2R	lincRNA	570	chr6	+	160362399	160362931		AATGTTAACTTCCATCTGGTTCTCTGTGGGCTAAGAGGAGGCACCTAGTCTAAAGAAGCT
ASHG19A3A038774	189.197	510.302	169.916	635.268	146.376	700.6	156.641	11.1288	29.3446	10.8215	7.05556	9.76628	6.94588	9.88767	6.98586	9.91161	7.03217	3.29732	4.99519	3.36029	noncoding	uc004aiu.1	AK095210	UCSC_knowngene	2078	chr9	+	74920351	74958126		CAGGGGAAGTGTGACTGTAGCTTTAAATAGTTTAAATAGTCCTTCAAATACGGCAAATAA
ASHG19A3A025674	32.9303	14.366	29.4581	10.3678	27.8534	21.7601	35.8673	27.582	15.5906	23.5083	4.63014	4.42054	4.50548	4.05244	4.48392	4.69383	4.77641	4.65782	4.1915	4.54009	noncoding	ENST00000436089	AC112518.3	Ensembl	575	chr4	+	74576018	74580244		AAGTTGGAAATGGCTCCTCTCAAACACTGGAGATAGAGCAGCCCAAATGTATCTGCTACT
ASHG19A3L0000969	82.2361	41.0912	84.5387	84.4042	52.8593	86.8686	93.565	82.575	81.352	108.8	5.89062	6.07653	5.97538	6.9855	5.45625	6.7975	6.23484	6.21234	6.34929	6.70124	noncoding	BF749301	lincRNA-ELAC1	lincRNA	263	chr18	-	48545638	48545865		AATCCAGGGTCTAGAACTGTGTAGGACCTAAATCTAAAATGTACTGGGGAGGGGGTTTGT
ASHG19A3L0001963	29.8951	22.0717	43.4375	20.5657	33.4015	19.4248	35.5864	26.5376	18.5904	21.1223	4.49399	5.09692	5.04338	4.9839	4.76425	4.51986	4.76349	4.60298	4.41058	4.39278	noncoding	BQ638596	lincRNA-TRHR-2	lincRNA	619	chr8	-	110193209	110194971		TGCCTAGGAAGAACAGAGAGGAGAAGAAATATCTTGACATTTGTTCCCCACTTCTTGACG
ASHG19A3A042560	10189.1	8389.1	9621.09	5600.94	5503.87	5612.13	5276.09	8952.14	8326.92	8738	13.0309	13.3294	12.9686	12.882	12.5364	12.7968	12.4871	12.8172	12.8399	12.7781	noncoding	uc001iuc.2	BC043365	UCSC_knowngene	2078	chr10	-	28811613	28821460		GAATCTGGAGAGTCCTGGGGCCTTGTTTTGAAAAAGACTTGAAATACACATAGGAAGAAA
ASHG19A3L0000842	28.4309	28.0124	27.3562	7.49037	26.6753	21.6305	30.8445	14.2731	21.1512	22.3432	4.42402	5.47436	4.40387	3.64889	4.41807	4.68513	4.54249	3.68206	4.57182	4.46986	noncoding	DB093487	lincRNA-KIAA1024-2	lincRNA	553	chr15	-	80127069	80127622		AGCCCAGTGGCAGCCTTCTTGACCAAGTCCTTTCAGGATGACTTGAGTCTATTAATAGTT
ASHG19A3L0002678	38.8566	27.5168	37.9108	28.3287	44.651	26.0202	45.0514	34.3532	45.1459	29.7056	4.85232	5.4481	4.8516	5.42906	5.20027	4.97097	5.13103	4.97139	5.55777	4.8793	noncoding	DB131700	lincRNA-PSD3-2	lincRNA	554	chr8	-	18902591	18903145		GATATACAGGTCCCTTGTCAACTTTTTCTATTGTCTTGTGAATCTCTTGGTTTCATATCA
ASHG19A3A040686	82.3023	20.3923	77.2015	30.9162	59.8023	36.6739	63.0018	78.804	59.5764	73.3222	5.89144	4.97573	5.85107	5.55625	5.63701	5.49443	5.62969	6.14564	5.91979	6.15894	noncoding	AL079309		misc_RNA	956	chrX	+	13111778	13112691		TGCTTATTAATAGTAATCCCATACTTGCTGTAAGCCCTGCAACAACTATCATTATCCATG
ASHG19A3L0002617	30.8732	10.4354	25.7123	14.6314	18.1431	15.7118	26.7239	23.9209	11.7228	16.1945	4.54009	3.93422	4.31805	4.51637	3.80631	4.1956	4.31924	4.45126	3.84443	3.98603	noncoding	BX096457	lincRNA-KLF13-1	lincRNA	306	chr15	-	31727572	31727868		TTCAAGAGAAAGAAAAAGTAACAAGCCAAAAGCCCCTGGGCTTCTCAGGAAACAGGCTGA
ASHG19A3A026590	36.7784	19.6233	29.4798	55.4355	31.3545	54.4351	31.4257	35.1812	20.144	29.6462	4.78012	4.91527	4.50768	6.38442	4.66234	6.09122	4.57182	5.0043	4.51052	4.87554	noncoding	ENST00000512978	CTD-2023M8.1	Ensembl	238	chr5	-	18704541	18746282		AAACCTTCAATTGGGAGGATACTTCTTATCTCATTTCTAGGGGCCCATCCGGGATTTCTC
ASHG19A3A035980	8435.73	4782.29	8714.01	11234.7	12010.1	11216.5	11713.9	10034.5	6857.63	9788.9	12.7317	12.6064	12.8109	13.8136	13.7176	13.7364	13.7052	12.9874	12.5666	12.9282	noncoding	ENST00000492365	KB-1683C8.1	Ensembl	877	chr8	-	98636430	98637307	ENST00000445918,	ATGATTGACTTTTTCCTGGGGGCCTCTCTCAAGCATGAGGTTTTGAAGATTATGCTGGTG
ASHG19A3A049576	10.3186	20.4963	23.4585	21.0183	26.532	26.6404	32.2677	25.0844	35.4949	19.4577	3.04204	4.98314	4.19526	5.01297	4.40793	5.00857	4.60991	4.522	5.24186	4.26864	noncoding	ENST00000433280	RP11-547C18.3	Ensembl	431	chr13	-	51659559	51685078		ATATCGCTGCCCACACTGTGCATACTGTAGACGGCCAGTTTCGAAGGAGCACCGAGCACA
ASHG19A3A040892	39.764	19.244	43.8475	28.7577	43.4659	33.1284	52.4684	49.4994	29.8764	47.5174	4.88526	4.88214	5.05584	5.4523	5.16153	5.34099	5.364	5.50023	5.01799	5.54939	noncoding	ENST00000422047	RP11-245M24.1	Ensembl	639	chrX	+	45369728	45489447		TCCATGCCATGTGTGCCAATGGTAACCAAACCTTTCATCCTGACCATCACTAACTGGATT
ASHG19A3L0002745	67.0273	6.15918	57.587	18.2007	21.7564	21.6621	41.3066	24.768	30.5201	20.7292	5.60229	3.13251	5.43558	4.81601	4.09873	4.6876	4.98692	4.50213	5.04575	4.36379	noncoding	chr11:115766895-115777432+	lincRNA-BUD13-2	lincRNA	10538	chr11	+	115766895	115777432		TACTGAAAAAGCACTCTGCTCTGAGCTCTTGAAAGATAACATTCAGCGCAAGTGAGGCCT
ASHG19A3L0002810	247.059	47.1202	256.558	106.369	164.01	114.412	155.949	247.283	123.233	198.494	7.41901	6.29598	7.52109	7.32375	7.16125	7.20727	7.02731	7.74067	6.90731	7.52329	noncoding	chrX:39487152-39491369+	lincRNA-BCOR-7	lincRNA	4218	chrX	+	39487152	39491369		ATTTCCATGTGGGTGTGAATCTTTTTATCATGTGCAGATGCTTCACCTCCCTTCTAATTT
ASHG19A3L0001558	91.7079	36.3309	122.746	57.1842	87.3213	70.3081	88.8723	99.438	59.8269	94.2806	6.04091	5.88171	6.49365	6.42694	6.20254	6.47453	6.15871	6.47988	5.92588	6.50345	noncoding	chr4:99107102-99123402+	lincRNA-RAP1GDS1	lincRNA	16301	chr4	+	99107102	99123402		ATGGATAAATGCCCCAAGCTTTCTAGCCTCCCACAGGACAGTTTTAAAGCATTTGAGAGA
ASHG19A3A040282	12249.6	11943.7	11925.5	8803.61	8016.58	8939.04	7486.48	12653.1	12819.2	13348.2	13.3081	13.7631	13.2949	13.4934	13.0899	13.4471	12.9952	13.3161	13.4703	13.3762	noncoding	ENST00000432307	RP11-111F16.1	Ensembl	1813	chrX	-	110862904	110864717	NM_001417,ENST00000432132,	GCAACTATGCTGCTCTCTCTTGATGGTGAAGATGAAAATGAGGGAGAAGATTATGCCGAA
ASHG19A3L0000418	3916.48	620.138	3227.23	1051.57	2337.5	1761.11	2666.85	2231.94	3154.71	1757.96	11.54	10.0229	11.2763	10.5842	11.2229	11.1899	11.4229	10.8106	11.4625	10.4717	noncoding	BE080482	lincRNA-CTSC	lincRNA	506	chr11	-	88123120	88123615		ATTAGTAGTTTTAGACATACTTCATTAACCTGCCCTCTGCCTCCAATGTGGATACACTCC
ASHG19A3A050028	25589.5	25871.6	25265	27883	22290.3	30996	21491.2	24743	22479	25878.6	14.4651	14.8576	14.4479	15.0521	14.6104	15.1113	14.5777	14.2795	14.2919	14.3475	noncoding	uc001utu.2	EEF1DP3	UCSC_knowngene	1367	chr13	+	32420919	32527609	ENST00000428783,	ATCACCAAGTTTGAAGAGTGTATGCAGAGTGTCGACATCGCAGCTTTCAACAAGATCTGG
ASHG19A3L0002834	24.378	13.0304	24.9514	9.0865	22.7944	19.9847	24.6531	20.8936	12.4758	20.4015	4.21481	4.26715	4.27992	3.88909	4.16974	4.56278	4.19224	4.24991	3.91811	4.34162	noncoding	chrX:118619272-118629135-	lincRNA-SLC25A5-1	lincRNA	9864	chrX	-	118619272	118629135		CCACCAATTGTCCTTGAGGGTTGCAGCAGGCTCTTTACTCACATTGTATCATGTAATCTG
ASHG19A3L0001617	22.8324	16.0259	22.6907	11.7011	26.0978	28.3341	30.2255	24.9764	15.6086	25.7437	4.12739	4.59085	4.14761	4.21056	4.38359	5.10015	4.51182	4.51439	4.19256	4.67352	noncoding	BG001784	lincRNA-FGF18-4	lincRNA	310	chr5	-	171288211	171288409		ACAAGTTACTGTCAACATGAAAATGGCCTCTGAGACATCCCAAGTGGCTTTCAGGTGTGA
ASHG19A3L0000504	761.919	125.263	757.531	45.5007	788.545	46.7045	775.006	859.556	653.57	850.433	9.0481	7.80367	9.07254	6.10513	9.52943	5.85973	9.49899	9.45811	9.23863	9.46912	noncoding	AK299029	lincRNA-RAPGEF3	lincRNA	2776	chr12	-	48131323	48164823	NM_006105,NM_001098532,NM_001098531,	AACCACACACTAGTGGAGAATCTCATCAACTTTGAGAAGATGAGAATGATGGCCAGAGCC
ASHG19A3L0001092	211.29	54.0458	164.876	142.196	116.878	155.015	104.025	114.297	97.5341	106.956	7.20171	6.51237	6.90566	7.73547	6.63957	7.66556	6.40246	6.68374	6.596	6.67961	noncoding	chr2:151609179-151621879+	lincRNA-RBM43-3	lincRNA	12701	chr2	+	151609179	151621879		CTCCCCAGTTCCCATCAAGAATGCTATGTTTACTGGAAAGACAGAAATTTCTTAGTTTCA
ASHG19A3L0000178	219.974	49.7694	186.676	70.7638	149.161	90.6239	152.726	121.154	159.542	113.819	7.25289	6.38189	7.08134	6.73157	7.01156	6.86031	6.99467	6.75998	7.26653	6.7673	noncoding	chr1:86683137-86705987-	lincRNA-COL24A1	lincRNA	22851	chr1	-	86683137	86705987		TAGGAGATAAGGTGTGGCATTTTTCCCTCTACTGTGACCTAAGGAAACAATTTATTTTTA
ASHG19A3L0002063	78.5674	70.5435	81.8573	71.9817	90.9493	82.159	103.187	87.2598	82.647	77.6108	5.82774	6.92236	5.93448	6.75397	6.26163	6.70965	6.38832	6.2911	6.37126	6.23611	noncoding	chr8:23609030-23619205-	lincRNA-NKX2-6	lincRNA	10176	chr8	-	23609030	23619205		AAAGGTTAAAAGGGAGAATTCCTTAGCAGGGTCCTCTTGTCCGCTTTTCTTCCAAACGTC
ASHG19A3L0003397	30.3636	17.135	19.6364	19.964	27.5824	18.7812	37.5815	25.0455	16.9636	22.575	4.51793	4.70045	3.94344	4.94539	4.46686	4.46822	4.84703	4.51916	4.29873	4.48335	noncoding	chr5:126055611-126069263+	lincRNA-LMNB1-1	lincRNA	13653	chr5	+	126055611	126069263		CCTCCACATTGTTGTGGTTTTCTCTGTGTTTCCAGCATTTTTGAAAATTGACCTTGTTAA
ASHG19A3L0000782	416.114	108.645	361.768	199.58	322.317	277.512	352.203	311.772	313.814	248.439	8.15566	7.58273	8.00438	8.23534	8.18425	8.53428	8.28113	8.06524	8.21354	7.82227	noncoding	chr14:84962047-84980772+	lincRNA-FLRT2-4	lincRNA	18726	chr14	+	84962047	84980772		GAAATTATTCTTACCACGACCCTTACCTTGCTTGCTTTTGCCTCTTATGACTTTGACCAT
ASHG19A3L0002543	97.9338	50.421	77.3032	41.7069	87.0569	56.8646	82.2617	50.3138	53.7324	41.1664	6.13917	6.403	5.85227	5.98379	6.1977	6.15651	6.04389	5.52176	5.78477	5.34903	noncoding	chr7:11242794-11252151-	lincRNA-PHF14-2	lincRNA	9358	chr7	-	11242794	11252151		CTCAAAAAGTCCTGGGCAACCCAATTCTCTGTAATGAATGAAACAAATAATAAACTTCAC
ASHG19A3L0001864	215.433	81.6354	189.02	78.2444	134.096	89.7961	151.779	155.765	159.018	122.344	7.22607	7.14359	7.09683	6.87824	6.84965	6.84551	6.98483	7.09926	7.26165	6.86388	noncoding	chr7:127748489-127763889+	lincRNA-LEP-1	lincRNA	15401	chr7	+	127748489	127763889		TTATAGCTCCCGTCACCCAAGGCTATTGCGTGTCTCTGTGTCTCTGGAAGTTAATTAAGA
ASHG19A3A013611	55.2987	28.9948	38.2014	64.9457	159.649	67.4471	188.14	350.359	287.133	329.94	5.33591	5.53183	4.86296	6.61329	7.12314	6.41266	7.3118	8.22278	8.0807	8.19132	noncoding	ENST00000447571	AC079807.4	Ensembl	1808	chr2	-	48168834	48468122		ACTGGTTGAAGGAAATCCATGTTGGGCTTCTGTGGATGCTGGATTCTTTCCTTCTGAGAA
ASHG19A3L0001648	140.545	173.933	152.294	331.361	119.44	321.626	124.58	304.702	101.811	275.035	6.62335	8.30034	6.7902	8.97611	6.67401	8.75953	6.68014	8.02755	6.65495	7.95258	noncoding	AK297077	lincRNA-FYB	lincRNA	2747	chr5	-	39107403	39270759	NM_199335,NM_001465,	GCCAATGTGAAGTCTGGATTTTAATTGGCATGTTATTGGGTATCAAGAAAATTAATGCAC
ASHG19A3L0001127	73.6336	37.1988	78.5833	37.163	64.8765	41.5143	63.3436	58.0241	49.9171	54.2936	5.73818	5.91824	5.8755	5.81544	5.75841	5.68485	5.63997	5.7272	5.68529	5.7437	noncoding	BU853353	lincRNA-NT5C1B-2	lincRNA	766	chr2	-	19545567	19546173		ATTGCTTTTGGGTAATCTTCACAGGAACACATTAGCAATTTTCCCCTGGTTGGTGGGTAC
ASHG19A3L0002406	441.733	89.0197	349.701	136.11	249.804	194.255	287.944	311.711	291.942	243.047	8.24507	7.28387	7.95586	7.66943	7.79274	8.00438	7.97162	8.06485	8.10668	7.79405	noncoding	chr1:77167210-77175109-	lincRNA-ST6GALNAC3	lincRNA	7900	chr1	-	77167210	77175109		AGCAAATTTCCAACTCCCTCTATCTTTTAAAGTTGTCTCTTCCACACCCAATTTGATTGT
ASHG19A3A000059	90.8714	16.0414	80.7432	21.5462	29.0789	30.7113	34.3857	39.6971	24.7952	43.9837	6.02884	4.5925	5.91509	5.04873	4.55171	5.22191	4.71177	5.18302	4.77544	5.44653	noncoding	ENST00000339037	AC017048.3	Ensembl	838	chr2	-	177494892	177502290		ACTCACCTGGTTGAAGCCATAAAGAGTTCAATATTTCAAGTGAAAATCTGCCTGTTCGAA
ASHG19A3L0002712	19.9366	16.9384	21.7731	13.3903	25.7793	18.7424	31.7328	20.3054	15.2185	19.5511	3.9382	4.68273	4.09253	4.38797	4.3648	4.46571	4.58658	4.20644	4.15873	4.27645	noncoding	BM909110	lincRNA-KLHDC4	lincRNA	1172	chr16	-	87813676	87840082		TGCTATGTCTGCACCAAAGTCCCTGCTTAAAACTTTGGAACAAGAATGTAGCTTCAACGG
ASHG19A3L0000156	35.1338	50.8418	44.3757	36.2749	67.9258	33.6673	63.5702	35.3117	42.4405	36.0149	4.7158	6.41693	5.07318	5.78252	5.82839	5.36488	5.64624	5.00996	5.47136	5.16248	noncoding	exon99+	lincRNA-CDCP2	lincRNA	715	chr1	+	54587441	54588155		AGGTGTGGGGGGTAACATTAGATCCACAGGCACATATGCAAACACACCCAGGCACACCCG
ASHG19A3L0001778	273.249	44.0761	234.13	83.014	161.249	110.387	159.354	133.618	130.083	122.114	7.56135	6.19065	7.39142	6.96222	7.13913	7.14913	7.05943	6.89663	6.97943	6.86064	noncoding	AW167909	lincRNA-WRNIP1	lincRNA	518	chr6	-	2812462	2812980		TAACATCTTCATTGTTGTTTACTGTTGCCCTAACACCCTCCAATCAACCATTCATCGATG
ASHG19A3L0003541	44.4012	18.4567	25.9321	11.786	21.3417	20.3694	31.1969	28.0518	12.0499	26.917	5.03595	4.81874	4.32997	4.22107	4.06807	4.5925	4.56079	4.68414	3.87411	4.73633	noncoding	chr20:32034169-32054301+	lincRNA-CBFA2T2	lincRNA	20133	chr20	+	32034169	32054301		CAAATACTTCCCTTTTTCAGACAACACTTTACTCTTCAATGTATCAAGAGCTTCTTCTCA
ASHG19A3A029461	66.0682	38.9068	82.7248	64.4829	67.9521	96.4154	89.8072	55.1731	59.6149	62.5756	5.58482	5.98763	5.94618	6.60258	5.82882	6.94687	6.17479	5.65224	5.92127	5.93891	noncoding	ENST00000450310	RP3-471C18.2	Ensembl	191	chr6	-	19690055	19753344		GAATATCCTCTAAAAGGCAGCTAAGCACTCGCTGTCTTCTTCCTTTTGCCTCATCAAGCA
ASHG19A3A032037	8.89028	18.1805	24.6485	19.9198	16.4774	21.7367	24.178	22.0901	5.44327	20.1914	2.88555	4.79403	4.26381	4.94312	3.65541	4.69212	4.15793	4.33146	2.84034	4.32583	noncoding	ENST00000423208	RP1-293L8.2	Ensembl	843	chr6	+	125995498	126039244		AGAGAGGGAAGAAGAAAGAAGGAAGATGAAGACAACTTCCTGCTCAAGACCAACCCATCT
ASHG19A3L0002478	10.8765	14.5605	20.5056	25.9338	26.7684	29.8032	25.775	64.2352	9.63237	20.9639	3.10409	4.44142	4.00306	5.29951	4.42402	5.17678	4.26348	5.86416	3.61603	4.3818	noncoding	chr1:13902316-13904644+	lincRNA-PDPN	lincRNA	2329	chr1	+	13902316	13904644		GCTTTTAATAGACCAGTGGAAAACTAAACGTCGCACCTTATTCCTTGTCCTGAGATGCCG
ASHG19A3A052888	133.666	25.6649	152.099	45.4889	126.421	49.4902	144.799	79.9892	59.004	62.0684	6.55768	5.33963	6.78848	6.10494	6.76106	5.94757	6.91455	6.16581	5.90729	5.92897	noncoding	NR_024490	LOC100129387	RefSeq_NR	4139	chr15	+	50646370	50650501		AGGGAAAGAAAATATGCCATTTCTAGCGCTTCAGCCACACAAAGAAAGCGGCGGAATGAT
ASHG19A3A050380	44.4071	121.484	40.5027	45.4785	66.9363	60.1634	70.2645	41.0266	53.0135	39.1899	5.03627	7.75545	4.9458	6.10478	5.80658	6.23752	5.79831	5.23458	5.76614	5.28147	noncoding	AY927632		RNAdb	1164	chr13	+	92011845	92013008		ATTTGCACATCCATAAGTAATATGTAACGGTGGCAATGAATGGCTGGCTGGGGTGGGATA
ASHG19A3L0001021	105.654	29.604	60.9318	33.6578	47.3556	37.8768	59.9354	50.471	33.389	48.6416	6.24184	5.5652	5.51844	5.6788	5.28556	5.54219	5.5614	5.52585	5.16078	5.58263	noncoding	AW661739	lincRNA-NPAS2-2	lincRNA	421	chr2	+	101306225	101306647		TTCAAGTGTGAACTCAGTTTATCTCCTGTTTCCTCCAATAGCAAGGCGCTTGCTCTTGTG
ASHG19A3L0001749	31.1422	36.5681	34.0435	33.2344	51.6003	38.8404	44.7262	23.5894	20.5615	24.6919	4.55245	5.89198	4.70045	5.65909	5.41707	5.57986	5.11811	4.42732	4.53605	4.61031	noncoding	chr6:155661283-155682333-	lincRNA-TFB1M	lincRNA	21051	chr6	-	155661283	155682333		AAGGAAGAACGTTGCTTTTCAAAGACCTGCTGTGTGATGCATGCCTGAGTCAATGAGACA
ASHG19A3L0002049	35.8697	27.6786	40.0272	40.4847	46.7609	53.0161	50.3726	24.2252	58.1004	37.8498	4.74326	5.45781	4.9299	5.94089	5.26719	6.05107	5.30095	4.47089	5.88598	5.23288	noncoding	chr8:20578220-20590170-	lincRNA-LZTS1-1	lincRNA	11951	chr8	-	20578220	20590170		TCCGTTGAAAACATTTTAAAAGGGCTTCCTTGTGTTCTCAGGAAGTTTCCATTCCCTCCA
ASHG19A3A046574	103.291	23.1113	90.7385	36.2923	62.3795	39.7997	73.6912	57.4306	166.46	41.6165	6.21269	5.17034	6.07263	5.78349	5.69812	5.61838	5.87037	5.71067	7.32961	5.36433	noncoding	ENST00000439156	RP11-776H12.1	Ensembl	1796	chr1	-	61005920	61106163		ACCAAGTTTAGCCTGCCTTTGCTATTTTGGCGTATCTCCAATTCTTCATGATTTTCTCAT
ASHG19A3L0000968	44.1604	16.154	40.1392	20.5954	41.6942	31.3773	39.419	41.5325	26.3794	30.747	5.02912	4.60599	4.93367	4.98659	5.09949	5.25712	4.91493	5.2504	4.85529	4.93175	noncoding	chr18:47271277-47283077+	lincRNA-ACAA2-2	lincRNA	11801	chr18	+	47271277	47283077		TTTTCCAAGACAGTCCACTGACTTCATGGGGAATGAATGGCTCCCATCAACTGCATTTAG
ASHG19A3L0003112	26.9741	15.2516	25.7426	11.7285	21.8336	20.8723	30.3633	16.3786	13.8973	27.5046	4.35316	4.51392	4.31901	4.21384	4.10402	4.6273	4.51784	3.88948	4.04895	4.77	noncoding	chr5:64421409-64427917+	lincRNA-ADAMTS6	lincRNA	6509	chr5	+	64421409	64427917		ATACACATAGATGGGCTGCATCCTTGAATCCCAATTCCACATTCCCAGGGAAATTCCACT
ASHG19A3L0002626	84.5712	38.0654	83.0329	30.9085	81.4142	52.5448	74.2993	62.6977	43.8356	44.1621	5.92908	5.95446	5.95167	5.55596	6.10337	6.03811	5.88217	5.83209	5.51378	5.45252	noncoding	BF445802	lincRNA-NR2F2-3	lincRNA	375	chr15	+	96787623	96787999		ACCATTTGGGTTTCTCTCCTCTAGTTCCTGAATCCCACTGGAGAAGCCATAGTTTTTCTT
ASHG19A3A051999	541.536	215.747	566.743	407.205	337.606	397.525	314.672	393.173	307.371	367.098	8.55154	8.61313	8.66193	9.26886	8.24922	9.07315	8.11051	8.3839	8.17806	8.33805	noncoding	uc010bbd.1	BC052811	UCSC_knowngene	966	chr15	-	38363828	38364884		TCTTTCTAAGTTGGAGGTGGACACTTTATCTACCTGCACAGGTGGAAGATATGTGGGTCT
ASHG19A3A019050	40.4022	130.271	43.2921	28.3055	39.077	31.2342	40.5511	27.525	46.5303	29.375	4.90947	7.8589	5.03785	5.42766	5.0005	5.25152	4.9569	4.65515	5.59459	4.86268	noncoding	ENST00000428809	AP001347.6	Ensembl	1332	chr21	+	15399741	15516789	uc002yjl.2,	CACCAGTCTGTTAATATGTATGTATATGAAAGAAATTACTGGTAAACTTCTAAGGCAGGC
ASHG19A3L0000097	52.2831	37.4545	55.0509	33.2474	74.4557	43.2202	82.8785	54.8305	43.3195	59.6072	5.25371	5.92814	5.37245	5.6599	5.96636	5.74305	6.05487	5.64318	5.49836	5.87516	noncoding	chr1:232506752-232522177+	lincRNA-SIPA1L2-2	lincRNA	15426	chr1	+	232506752	232522177		TGAAATTCCATGTCTATTTGTTTTAGCAGCTGGTAGGCTTCTGGTGGCCCTCATCAGAAC
ASHG19A3A027881	34.2601	15.9279	50.4964	21.2097	43.6817	27.2739	47.2996	29.6278	19.5205	40.4485	4.682	4.58164	5.25456	5.02638	5.16799	5.04221	5.20351	4.76328	4.47208	5.32582	noncoding	NR_026994	LOC340094	RefSeq_NR	1763	chr5	+	5034471	5070109		CCACAACTCAGACTTATTTTCATTCTCTGCTCATTGGCCATTAGGAACCCGATCCTTATG
ASHG19A3A033810	572.275	235.991	590.778	787.38	471.653	839.973	467.351	381.618	422.32	404.108	8.63007	8.74242	8.72381	10.1996	8.74392	10.1647	8.70976	8.3437	8.62031	8.46105	noncoding	ENST00000447933	AC073871.2	Ensembl	766	chr7	-	156264939	156398458		TTAAAATCCTCAAGAATAAGGAACATAGGCATGTGTCGTAACGGTCTCCACAGTGGGGGA
ASHG19A3A014640	21.3855	20.7757	24.137	11.864	22.0846	22.7293	35.631	18.2996	22.5765	25.7539	4.03926	5.0046	4.2343	4.23002	4.1224	4.76164	4.76602	4.05425	4.65607	4.67447	noncoding	ENST00000418620	AC106900.6	Ensembl	456	chr2	-	174745592	174764156		GGCTTTGCTGGCAGAATGGTCTTCCTGCTACAGAAGTTTTGTAATCTGCTAATTGACAGG
ASHG19A3L0001268	28.7528	12.3881	27.5994	18.5652	31.6044	17.4681	28.8063	20.6148	21.6018	16.9617	4.43978	4.1946	4.41744	4.84447	4.67421	4.35714	4.43616	4.22921	4.59896	4.05411	noncoding	chr20:56692619-56702994+	lincRNA-C20orf85-2	lincRNA	10376	chr20	+	56692619	56702994		AAACATTCCAGCTTTTTCCTGGCTCTGAAGACAATGTAATTGGGCTTGCCACAGGTGGAA
ASHG19A3L0003194	93.445	54.4818	116.311	99.9255	122.538	99.2065	101.21	76.6671	70.6396	52.9518	6.06823	6.5251	6.4215	7.22867	6.71314	6.98795	6.35808	6.10824	6.1529	5.70633	noncoding	AA431609	lincRNA-ZNF706-1	lincRNA	499	chr8	+	102141213	102145473		ATTCTTCATCTGGATGTAATCACCTTGCTTTTCCATCCCAGGCTCTGTTCTCACTCATGG
ASHG19A3A042289	78.1298	33.9275	77.3731	39.5663	75.0484	38.3685	63.6299	83.918	64.3721	69.5098	5.81805	5.77426	5.85339	5.90777	5.97955	5.56226	5.64806	6.23461	6.02858	6.08658	noncoding	NR_015422	LOC149134	RefSeq_NR	1123	chr1	+	246952918	246954788		TACGTTTTGATCTGTTTCTGCGCCCTCGCCGTATAAATTCAGACCTTATAGGATTTGGGG
ASHG19A3A030746	1531.12	239.686	1514.75	231.648	727.902	272.358	701.182	1684.53	572.696	1817	10.0983	8.76347	10.1125	8.44708	9.41813	8.50464	9.34854	10.3983	9.05468	10.5187	noncoding	ENST00000344851	RP1-274L14.2	Ensembl	1979	chr6	-	158658367	158663829		TTATTTCTGCTTACTCACTTGCAGATCCAGAGAAAGGCACAGCTCTTAGTAAACATTTGC
ASHG19A3A054787	45.4032	46.8123	41.8034	23.5662	47.4886	25.108	41.5046	42.5865	33.6852	35.4148	5.06429	6.28479	4.98931	5.16406	5.29112	4.9172	4.99389	5.28556	5.17237	5.14056	noncoding	uc002fcj.1	AK021563	UCSC_knowngene	832	chr16	+	72699067	72821759		TGTCAAGAAAACATACCGAGATTGAAGCCATCCACTTCTGCAGGAACACCGAAAAGAAAG
ASHG19A3A019186	202.256	56.1542	187.361	139.565	165.08	141.047	182.383	191.28	153.763	228.209	7.13927	6.57671	7.08578	7.7086	7.17162	7.52727	7.26866	7.38821	7.21788	7.71553	noncoding	uc002ytn.2	CR626360	UCSC_knowngene	2657	chr21	+	35303425	35343487	ENST00000427447,	TCTGTCACCTCTTTCTAAAAGCTGGGAAATGGTTATTGTCAACGCCAGCCCCATTTTGGA
ASHG19A3A009621	3680.29	1927.42	3396.9	2938.12	2687.11	2906.91	2703.46	2588.56	2358.24	2696.96	11.4487	11.4677	11.3595	11.9743	11.4308	11.8731	11.4491	11.0191	11.0394	11.0842	noncoding	uc002ike.2	LOC644246	UCSC_knowngene	513	chr17	+	44270938	44274080		AATGATGGAGGAAAAAACAGTCCCTCTTCCTCAGACAGTGACACCTCAAACTGCTACAGT
ASHG19A3L0000238	132.537	26.8271	106.23	38.9909	70.668	52.4249	65.2557	77.6238	48.7417	63.1248	6.5453	5.40786	6.29455	5.88693	5.88812	6.0346	5.68959	6.12338	5.65452	5.95047	noncoding	CA442294	lincRNA-PARD3	lincRNA	693	chr10	+	33653361	33654040		AATTGTCACCATATCCTGTGATCATACTGCAGAAAGGATCTCCTCATTTCATCCCCGCAT
ASHG19A3L0002702	50392.9	38595.5	50364	23957.5	31012	24226.7	30166.9	38938.2	39670.1	39870.9	15.5227	15.4388	15.515	14.8501	15.08	14.8168	15.067	14.9377	15.1222	14.9634	noncoding	AX747237	lincRNA-KIFC3	lincRNA	3159	chr16	-	57792130	57896733	NM_001130100,NM_001130099,	CTCTCGAATTTTCTTCCCTCTGAAATCCTATTTAAGAACTTTTGGAAGCTTAGCCATTTT
ASHG19A3L0003486	835.447	262.833	780.641	261.993	511.761	270.815	552.207	477.218	401.761	534.755	9.18947	8.88393	9.13129	8.6245	8.86574	8.49623	8.95101	8.63875	8.54845	8.84903	noncoding	CR616945	lincRNA-ZNF385B-1	lincRNA	1801	chr2	-	180808862	180815459		TAGAACTTCTCCCACAGGAAATATTTCTTCTCTCTGGACTCCTTGATATCATTTAATTGA
ASHG19A3L0002541	25.8298	21.4043	19.624	25.0979	20.6465	8.75009	25.0341	17.1272	12.5466	18.6718	4.29584	5.0495	3.94239	5.25341	4.01052	3.29054	4.21739	3.95701	3.92454	4.20396	noncoding	chr7:10179125-10184445-	lincRNA-NXPH1-1	lincRNA	5321	chr7	-	10179125	10184445		AAGTGTGATTCTTAGCATTGTACGACACTCATGGTTGTTTTTTGTCTGGGGGAAATGCAC
ASHG19A3L0002363	1678.77	573.489	1587.85	727.614	1106.84	808.714	1176.46	2338.47	1340.79	2189.5	10.2276	9.9176	10.1867	10.0874	10.0599	10.1165	10.1472	10.8764	10.259	10.7906	noncoding	BM043959	lincRNA-ADAMTSL4-2	lincRNA	754	chr1	-	150541859	150542587		AGCAGGGATGGACTGTGTAGGTAATTTGCTTATTCCATCTTCCTTCCCTGCCTTCTTTCT
ASHG19A3L0000625	164.481	86.7772	140.396	74.1454	122.633	91.8968	119.727	126.009	93.9956	175.687	6.85149	7.24357	6.67763	6.80084	6.7142	6.88061	6.62232	6.81328	6.54885	7.35966	noncoding	chr13:43764375-43778425-	lincRNA-DNAJC15	lincRNA	14051	chr13	-	43764375	43778425		TATCAGGCTTAAAGGATCTTGCTGCCACTCCCAGAAGTAGCCCATTTCTCTTCAATATGC
ASHG19A3A008615	652.591	185.784	577.508	756.439	414.027	757.214	390.803	266.331	448.417	334.146	8.82409	8.40008	8.69254	10.1465	8.55516	10.0211	8.43673	7.84944	8.7085	8.20847	noncoding	uc002ivh.1	AK126318	UCSC_knowngene	4722	chr17	-	56066404	56072211		TCAGAGCTTATGTGCAGAGTTCCAAGCCCCAAAGTTAATCTAGAACCACTCGATAACACC
ASHG19A3L0000391	416.126	42.7022	422.584	155.021	242.681	177.299	279.993	190.277	194.046	149.77	8.15597	6.14011	8.22746	7.8721	7.7492	7.86529	7.92561	7.37911	7.53804	7.139	noncoding	DA088898	lincRNA-INCENP	lincRNA	560	chr11	+	61740183	61740743		CCTATCACATGCCCTAGCTATGTGTTTACCTCCTGGCTGGACTTTGAACTTTTAAGCTGT
ASHG19A3A021366	195.65	10.7285	153.247	28.5006	49.0451	33.5009	68.5458	67.7632	112.373	63.6012	7.09916	3.98137	6.79865	5.43725	5.34308	5.35805	5.76199	5.94067	6.7871	5.96103	noncoding	ENST00000485242	MT-ND3	Ensembl	339	chr3	-	106615329	106615668		CCCACCATGAGCTTTTCAGACAACTGACCTAAAATTAATAATTAGTACAGCTCTCATATT
ASHG19A3A014288	1562.34	211.946	1565.45	141.018	1636.1	160.757	1612.33	1277.14	485.111	1361.18	10.1242	8.58808	10.1602	7.72386	10.6569	7.71916	10.6305	10.0021	8.81381	10.116	noncoding	ENST00000393071	AC013474.3	Ensembl	732	chr2	-	127315006	127315739	NM_145690,NM_003406,NM_001135702,NM_001135701,NM_001135700,NM_001135699,ENST00000399764,	AATTACTGAGAGACAACTTGACATTGTGGACATCGGATACCCAAGGAGACGAAGCTGAAG
ASHG19A3A055234	346.144	173.129	305.528	165.999	260.319	208.537	273.043	135.387	187.415	136.375	7.90105	8.29395	7.77005	7.96696	7.862	8.10975	7.88374	6.91643	7.48816	7.012	noncoding	uc003ttc.1	AK125429	UCSC_knowngene	4369	chr7	+	64035072	64078967		TTGGTGGTCCCAGCTTCAAAGAAATACTTGTCTGCAGCGCAGATTGCTACATATTGCTTG
ASHG19A3A023066	54.47	8.76443	63.4372	16.963	31.7878	20.7075	47.5839	46.0374	19.3454	50.2442	5.31223	3.67074	5.57495	4.72042	4.68289	4.61562	5.2138	5.39402	4.46108	5.62969	noncoding	ENST00000440922	GOT2L1	Ensembl	1310	chr1	+	55833137	55834447		TGGAGTCACAGTTGAAAATCTTGATCCATCCCACGTATTGTGACTCTCCTCTCAATGAGG
ASHG19A3A050364	52319.1	20153.4	53262.5	36389	50028.9	36459.8	47802.8	62403.7	44947.3	59245.7	15.5887	14.517	15.6224	15.38	15.7566	15.3539	15.7088	15.6352	15.3183	15.5703	noncoding	ENST00000446970	RP11-568F20.1	Ensembl	266	chr13	+	87871258	87871524		CACAGGCAAGCAGCTGGAAGATGTCCACACTCTTTCTGACTATAAAATCCAGAAAGTGTC
ASHG19A3L0001827	33.415	50.4509	52.607	46.8369	69.3251	75.4557	52.0639	47.069	39.6861	47.8423	4.64914	6.4035	5.31087	6.14338	5.85888	6.58004	5.35186	5.42852	5.38471	5.5582	noncoding	BE065042	lincRNA-TPBG-2	lincRNA	676	chr6	-	83145295	83145951		AACTGGCGCTTTGTTCAACGTTTGTTTTTTGTTCTGTTTTGTTAACTACCACTTTGCAAA
ASHG19A3A047523	124.482	49.0547	127.954	38.1156	95.8354	51.8567	105.486	90.4109	64.3361	91.5836	6.46272	6.35782	6.54937	5.85042	6.33751	6.01707	6.42399	6.34104	6.02773	6.46136	noncoding	uc001diz.3	BC036594	UCSC_knowngene	3162	chr1	-	84041473	84326679		TAAGTTCCACAGCTTCACCCTTGTCGGTGTGATATGGGCGTGAAAGAAGACATAAAACAG
ASHG19A3L0003575	41.7449	20.0891	36.1897	20.9839	36.023	20.3876	40.3588	35.5245	25.2452	25.7562	4.95188	4.95239	4.78703	5.01053	4.87321	4.59464	4.95047	5.01841	4.79993	4.67463	noncoding	AI269079	lincRNA-ANXA5	lincRNA	462	chr4	+	122588554	122589016		GACCCCTTCGATCTTTCCTATATTTAGGAAAAATCATGTACTATGAAGGAAATTCAGTCT
ASHG19A3L0002039	137.573	13.4721	88.5157	8.67834	38.0519	10.8602	39.9863	74.1404	60.3309	77.9204	6.59436	4.32173	6.03756	3.82825	4.96156	3.62248	4.93653	6.05927	5.93694	6.2425	noncoding	BX474679	lincRNA-MSR1	lincRNA	494	chr8	-	16325272	16424999		AACTTTAGAGACAAAGTTCCTGATCTTAGTCCACTGTTCCAGTAGGAAAAGACATCAACA
ASHG19A3A055089	305.841	65.1214	312.401	260.472	299.458	246.296	290.696	406.044	220.802	418.454	7.72569	6.80419	7.80096	8.61498	8.07486	8.35122	7.98556	8.41651	7.71942	8.51033	noncoding	uc001ldf.2	EMX2	UCSC_knowngene	7024	chr10	-	119243804	119301924	ENST00000450314,BC040186,	AACTGGGATCGCCCCAAGAGCACCGCGAGGggtcatctcaggctggctgcatgcctcagc
ASHG19A3A013308	12.4479	10.7614	21.5952	10.2174	26.0243	24.2219	23.3348	24.5637	27.9016	19.5666	3.27898	3.98585	4.07914	4.03496	4.38088	4.86308	4.09996	4.48885	4.92726	4.27762	noncoding	ENST00000448379	AC113608.1	Ensembl	487	chr2	-	15941870	15951001		TTGAGGTGGAGCATGAGCTGCCCCTGAGCAGACAGAACAACACAAAGGGGCTGGGAATTG
ASHG19A3A026883	71.3648	105.437	76.598	133.67	115.423	175.054	122.352	137.091	218.605	137.238	5.69353	7.53618	5.84089	7.64309	6.62232	7.84593	6.65389	6.93347	7.70504	7.02002	noncoding	ENST00000514578	RP11-83M16.4	Ensembl	389	chr5	-	66988639	66989028		TTTTAGATGTCAAAACCAACATGCACCAGTTCCAAAGGCTGTGAAGAAGCTTCATGACAC
ASHG19A3A028580	58.9694	29.2577	58.7433	14.5651	47.1333	36.4286	54.5818	51.7688	33.2234	40.7975	5.42293	5.54713	5.46577	4.50814	5.27893	5.48392	5.4187	5.56324	5.15579	5.33719	noncoding	BC017431		misc_RNA	2097	chr5	+	102183195	102185259		TATATACTGACTTATGAGCGTCCCACAAAGAAAAGACCAACTTGATGCTCAGGCCTCCTC
ASHG19A3L0001494	51.9827	23.115	48.2663	27.6048	31.1495	24.4714	35.0055	27.6346	41.5679	30.3875	5.24701	5.17073	5.19352	5.392	4.65348	4.87769	4.74002	4.66085	5.4447	4.91578	noncoding	chr4:3829252-3852702-	lincRNA-ADRA2C	lincRNA	23451	chr4	-	3829252	3852702		TTGATCTTGTGTGTGCTCTCTGGGAAGCGGAGTAAACTGGGATCTTGAGGAGCCAGGCGG
ASHG19A3L0001812	41.8004	8.45525	39.3552	20.635	26.7509	28.638	42.2867	36.7796	28.099	30.514	4.95355	3.61711	4.90703	4.98919	4.42302	5.11479	5.02554	5.07217	4.93565	4.92162	noncoding	chr6:48505291-48527891+	lincRNA-MUT-3	lincRNA	22601	chr6	+	48505291	48527891		CAATGCTTGAGAGACAGCACTAAACAAAGTACAAGAAAAATCCCTCTTGAAGCATAAATT
ASHG19A3A034927	81.8149	17.6923	86.2865	5.41663	60.9264	5	68.1444	111.303	77.3733	122.85	5.88514	4.75161	6.00395	3.27071	5.66576	2.36146	5.75334	6.64439	6.2802	6.86992	noncoding	ENST00000441928	RP11-736E3.1	Ensembl	651	chr7	+	112740717	112786095		TGTTAAAACATCAGAAGAGCAAGATAAACGAGTTAAGAAGATGGCACAGGAGCCGCAGAG
ASHG19A3A019078	33.5579	21.5066	35.9772	22.0176	36.9837	11.0165	37.8029	30.5255	15.0703	16.9867	4.65505	5.05974	4.77868	5.07493	4.91557	3.64628	4.85596	4.80519	4.14801	4.05645	noncoding	ENST00000510743	AP000998.1	Ensembl	2633	chr21	+	19375900	19378601		GGAGCTAGGCCCCTTTTGTAGTTAACCAGAATCCATATCCACCTAGAAAACATGTAGCTC
ASHG19A3L0002719	151.351	98.2266	159.728	116.205	189.572	141.601	176.07	142.195	126.16	112.714	6.73208	7.4317	6.8607	7.44995	7.37469	7.53272	7.21232	6.98074	6.93857	6.75358	noncoding	FN177586	lincRNA-IRF2BP2-3	lincRNA	119	chr1	+	234736258	234736389		ACCAATTCTGACCAGCCTCCTGTTCCAACTGGCCTCTTGATTGTATAAAGATAATGGGTC
ASHG19A3A009936	438.951	122.275	418.159	154.552	315.942	176.312	343.738	266.506	219.403	266.819	8.23309	7.7656	8.21382	7.86645	8.15597	7.85834	8.24397	7.85119	7.71113	7.91254	noncoding	uc010wse.1	KIAA1783	UCSC_knowngene	9651	chr17	+	73584138	73622925		GCTTGTTCTGAACCCCCACCGGTCCTTGCCTCTTTTTTCACCTGAGGTCCAGGCAAGCTA
ASHG19A3L0000731	66.5962	69.3187	54.4952	39.8739	49.882	46.7585	67.7936	54.6677	59.3281	40.2113	5.59331	6.89395	5.35825	5.91905	5.36757	5.86128	5.74677	5.63913	5.91548	5.31584	noncoding	DA195606	lincRNA-FRMD6-3	lincRNA	564	chr14	+	51741818	51742382		TTAAGTTACTTGGGTTTGGCAGCTCAGTCTGTGTGTGTTAGGGTGTGTTCTTATATCATT
ASHG19A3L0003177	27.8063	23.038	19.9013	32.8818	24.1735	21.7485	24.0937	21.0571	14.4489	17.8819	4.39367	5.16454	3.96217	5.64358	4.26668	4.6933	4.15215	4.2617	4.09401	4.13804	noncoding	chr2:225061758-225074517-	lincRNA-SERPINE2-1	lincRNA	12760	chr2	-	225061758	225074517		GTAGCCCCAGCATAGGGTTCAACACAATTTTAGGTACTCAATGAATTATCATTGAATAAA
ASHG19A3L0000803	12022.4	2719.5	11552.5	4987.01	7081.72	5643.66	7196.51	11481.8	7977.71	9959.21	13.271	11.9179	13.2512	12.7243	12.9194	12.8036	12.9449	13.1819	12.784	12.9564	noncoding	AK311417	lincRNA-ATPBD4-2	lincRNA	1074	chr15	+	35473999	35530398		TATTTTGAAAAATTCCTATTGTGATTTGACTGTTTTTACCCATATCCCCTCCCCCGCTCC
ASHG19A3A028461	20.3472	15.652	16.9036	7.28746	30.6976	20.3416	58.8033	33.5082	21.0656	15.6238	3.9667	4.55039	3.73629	3.61842	4.63042	4.59046	5.53203	4.9348	4.56738	3.93755	noncoding	ENST00000509506	CTD-2218K11.2	Ensembl	930	chr5	+	82061222	82062152		GATGAAAAGCACAAGGACAACAGAGATTTGGGGGAGAAGCACTGTCAGCCTTATAAAGTT
ASHG19A3L0000652	3799.62	471.766	3225.12	1061.58	1626.07	1281.25	1607.6	2506.84	2007.62	2014.35	11.4985	9.66694	11.2754	10.5993	10.6477	10.7553	10.6266	10.9724	10.8048	10.6751	noncoding	AI208830	lincRNA-OLFM4-6	lincRNA	409	chr13	-	55560449	55560854		GTTCATTATCTTCTCCTCCCTAATCCTAGCGAATACATAGCTGCCTTTGCCTAGTTTCTT
ASHG19A3A032652	695.634	148.796	688.642	155.643	546.698	155.513	492.123	559.392	260.941	567.562	8.92147	8.0602	8.94212	7.87684	8.97092	7.6708	8.78683	8.86067	7.94899	8.92952	noncoding	ENST00000450133	RP9P	Ensembl	1212	chr7	-	32956426	32982650		AATGAATACGCCAGAGAATTTCTGGCTCATGCACCAACTAAAGGACTTTGGTTGCCACTG
ASHG19A3L0001532	5456.93	1397.93	5422.05	3782.21	2999.68	4415.02	2995.2	3289.77	3228.84	3514.19	12.0801	11.069	12.0921	12.3375	11.6169	12.4668	11.6222	11.3859	11.4932	11.4819	noncoding	AK124936	lincRNA-FAM47E	lincRNA	1624	chr4	+	77135192	77204933	NM_001136570,	CTTTATCACCCATGAGATCAATATTCACATGTAATCTTCTCATATTTTTGTGGCACGTGA
ASHG19A3A021923	35.921	16.9635	20.3678	17.3865	39.5773	16.2352	36.3676	44.032	23.4579	28.6669	4.74489	4.6854	3.99372	4.7518	5.01929	4.24402	4.79884	5.33319	4.70558	4.8297	noncoding	ENST00000473110	RP11-373E16.4	Ensembl	263	chr3	-	170458139	170459154		TAAAAGCCCCTATTTTATAGTCAGTGCATCTTTCTGTGGGTCCCCAGAGAAGGGAAGACT
ASHG19A3L0001422	255.479	82.9381	243.483	48.6712	108.052	51.4667	123.826	190.471	146.943	181.358	7.46663	7.17085	7.44956	6.2018	6.52041	6.00395	6.67211	7.38235	7.15558	7.40482	noncoding	BX648380	lincRNA-THUMPD3-2	lincRNA	3418	chr3	+	9217734	9520905		CTTGGTTAAGATGTAATAAATGGATGGGGCTGGGAAAGAGGATAGAAGATCCTGTAAGAG
ASHG19A3L0001744	58.6545	22.3964	58.0549	69.2144	50.3356	73.2577	53.9303	60.7097	43.811	55.3909	5.41626	5.11859	5.44721	6.701	5.38245	6.53639	5.40284	5.78667	5.51275	5.77045	noncoding	AI792402	lincRNA-ADAT2	lincRNA	456	chr6	+	143676220	143676676		TATGTAAAGACTGATCTGCAGTCTGCCATCATAGGGAGAAATGTGCTTCTAGCCTCACCT
ASHG19A3L0001208	245.62	123.225	217.736	143.58	226.598	149.879	255.344	205.077	175.824	178.391	7.41287	7.77798	7.28859	7.7499	7.64641	7.61345	7.7798	7.48592	7.40234	7.38128	noncoding	chr2:68206296-68223571+	lincRNA-C1D-1	lincRNA	17276	chr2	+	68206296	68223571		GCAGCCTCTTCTTAAACTAATGGCATTTGATTTAGTTTGTTCCCTTCCTTTTCTCTACCT
ASHG19A3A024567	152.911	40.7897	138.195	85.1406	136.296	108.473	175.635	72.8555	156.567	66.3524	6.74429	6.06499	6.65641	6.99793	6.87529	7.12432	7.20746	6.03729	7.24401	6.02135	noncoding	ENST00000505438	AC004069.1	Ensembl	1113	chr4	-	106024048	106025161		AAATTGAAATCACAAGGTTACTTCTCAACCCTGTCTGTGAACCGTTTGGATGTTTTTGGT
ASHG19A3A015657	370.135	61.8075	347.933	28.9759	205.102	39.3952	205.566	187.898	145.268	203.25	7.99388	6.7248	7.94866	5.46246	7.49564	5.60229	7.44318	7.36362	7.13759	7.5587	noncoding	ENST00000422346	AC008280.4	Ensembl	732	chr2	+	54309690	54312203		TTATGGGCTGACATTCATGGTCTTGCAGGCAAAACTCAAGTTCCTAGGTAGGACTGAGAA
ASHG19A3L0002851	3712.45	5118.71	3618.87	6943.84	4013.91	7443.3	3801.58	3527.89	3366.95	3585.97	11.4619	12.6896	11.4533	13.1675	12.0389	13.1885	11.9753	11.4731	11.5476	11.5078	noncoding	AK125219	lincRNA-HAUS7	lincRNA	2124	chrX	-	152713127	152760978	NM_017518,	ATGAACTAATGGAGAAATAGAAAGTCTTCAGTGATGGCCTACGCCAAAGCACAGGATGGG
ASHG19A3A051789	16.0878	27.0426	23.9353	8.59502	53.9149	14.7483	61.4698	104.736	47.0155	128.41	3.63545	5.42238	4.22337	3.81554	5.48448	4.09663	5.59467	6.55315	5.60786	6.92799	noncoding	ENST00000414488	AL132709.5	Ensembl	800	chr14	+	101415314	101424887		ATGCAATGAGCTGATCATTTTGCTGTGATCAAGGCTATGTTGCCTCTGTGTTAGGCCAAT
ASHG19A3L0002525	35.026	28.3098	32.9718	20.0919	29.7762	31.8077	26.7694	28.8127	26.0458	27.0212	4.71188	5.493	4.66157	4.95219	4.5867	5.27812	4.32245	4.72197	4.84057	4.7426	noncoding	AI421841	lincRNA-IFT81	lincRNA	519	chr12	-	110667837	110668356		TATGGTGTATCTATTTCCACATGTGTGTGTTTGCATGTGCCTATGTGTAATGCAGGATTT
ASHG19A3L0003037	112.454	30.5738	52.249	26.5569	42.625	27.99	37.9725	59.9239	20.2071	39.1951	6.33104	5.61411	5.30244	5.33591	5.13058	5.08216	4.86152	5.77045	4.51464	5.28205	noncoding	chr14:75087240-75099311+	lincRNA-KIAA0317	lincRNA	12072	chr14	+	75087240	75099311		TCTCCCATGATTTGGCCCTGAAGCAGAGACACACAGTTATAACTAAACCATCCAATCGCA
ASHG19A3L0003281	329.343	137.484	332.084	223.502	308.709	268.142	284.279	296.14	240.514	270.814	7.83488	7.93824	7.88404	8.40008	8.12543	8.48153	7.95083	7.99192	7.83675	7.93432	noncoding	AI214699	lincRNA-HES1-5	lincRNA	382	chr3	+	193461410	193461788		AGTGTGGCAATTTCAGGCTCTGGTTTCACTCCTCACTGCCGCCCTTCACAGTCCTCCTGA
ASHG19A3A029434	78.1388	18.2337	80.6799	26.616	58.134	34.125	67.7571	72.7169	44.2537	57.2181	5.81841	4.79697	5.91376	5.33837	5.59596	5.38483	5.74562	6.0346	5.5261	5.81712	noncoding	ENST00000437648	RP11-146I2.1	Ensembl	1017	chr6	-	14977018	15090234		AATTCTTGCGAGGATGAACTCAAGATACAAAATATGCTTGGCAACTCACCCCTGAGTGGC
ASHG19A3A053921	64.9273	34.2105	72.6376	38.0459	83.5505	53.9806	71.9123	36.7503	41.9324	27.8162	5.55638	5.78761	5.76127	5.84797	6.13882	6.07749	5.83322	5.07084	5.45599	4.78603	noncoding	uc002fcp.1	BC043527	UCSC_knowngene	966	chr16	-	74226290	74249420		ATTCCTCTGTGAAGACCCAGCTCTTTCTTTGGCTCCTTTTTTGAAGCCATCTTTGCTCTG
ASHG19A3L0002387	43.4238	18.4935	41.6275	30.8305	53.7115	36.0785	67.112	32.7578	36.7181	20.6841	5.00754	4.82118	4.98362	5.5523	5.47852	5.46937	5.73209	4.90388	5.28478	4.36087	noncoding	AA593434	lincRNA-LPPR5	lincRNA	342	chr1	+	99336000	99336342		ACAGGATTCAGCATATTTAACTACCTAATTGGAAGCACTCCTTGCATCTAATGAGCATTT
ASHG19A3A050106	363.847	174.218	373.566	116.564	265.938	160.803	256.217	515.582	505.203	487.316	7.97207	8.30275	8.05272	7.45487	7.89336	7.72009	7.78448	8.74053	8.86934	8.71906	noncoding	ENST00000419514	RP11-366O17.2	Ensembl	192	chr13	+	43385972	43386428		TTTTTTTAAAAGCCACAGTTTCATTGTCTTAGTCAAAGCAAGATTATTACGTGATTATTT
ASHG19A3L0001792	421.852	34.4848	366.665	73.4998	148.903	92.7265	162.604	204.881	246.387	157.174	8.17212	5.80039	8.02374	6.78863	7.00897	6.8936	7.09142	7.48483	7.86849	7.20439	noncoding	CN412465	lincRNA-FGD2	lincRNA	563	chr6	-	37103028	37103592		TAAAATTAGAACTGACTTTCAGTACTGGCCCTACCTACCAGCTGAGTACCTTATTTTTAT
ASHG19A3L0001213	240.533	70.0215	212.297	101.62	176.28	140.712	218.867	186.11	171.313	147.417	7.38042	6.91027	7.25653	7.25532	7.26735	7.5229	7.54197	7.34985	7.36846	7.11767	noncoding	AW418755	lincRNA-APLF	lincRNA	635	chr2	-	68855011	68857996		TATTCCTGAAGAATGTCCTTGGTTGCCACAGAACCCATTCTGCTCCACCTTCTGAAAACT
ASHG19A3L0003133	22.7491	23.2622	26.0503	5	46.9994	14.5853	40.4993	12.4771	5	21.4249	4.12185	5.18084	4.33603	2.49059	5.27459	4.07886	4.95524	3.4826	2.32198	4.41224	noncoding	BF368074	lincRNA-SAMD8	lincRNA	577	chr10	-	76951517	76952059		CAAGCTGAATACTGATGCTTTATTTGAAACAGGTGCTTAGTTGGTGGCATTTATGAATTC
ASHG19A3A037126	253.708	46.8085	224.424	47.9968	146.009	58.0766	145.032	103.574	88.7438	103.435	7.45916	6.28454	7.33297	6.17948	6.98175	6.18633	6.91592	6.53639	6.46797	6.63582	noncoding	AK026322		misc_RNA	1284	chr9	-	14588795	14590063		GTCTCCAACCCTGTGTGAACTCTGAAAATTGTTCAGCTCCCAATTTCGCAGTAATTTTTT
ASHG19A3A041074	12053.2	5931.32	11522.5	4353.5	9288.57	4432.2	8752.99	12941.1	10358.5	13692.9	13.2747	12.8858	13.2448	12.5353	13.321	12.4699	13.2537	13.3534	13.1414	13.4127	noncoding	NR_015367	LOC550643	RefSeq_NR	722	chrX	+	56755717	56844002	ENST00000374922,	TATTTACAATGCTACCCTGCTTTTTCTGGTGTCCTGAACCTGGAAGTTGTGCTTTTTAAG
ASHG19A3L0002756	24.5855	23.3767	26.4388	20.1047	31.601	31.5777	32.7605	33.5157	21.9703	25.2285	4.22478	5.18902	4.35539	4.95314	4.6739	5.26651	4.63523	4.93502	4.62199	4.6426	noncoding	chr15:74678872-74689597-	lincRNA-CYP11A1	lincRNA	10726	chr15	-	74678872	74689597		AAGGAGAGTGCCCATCTCATCCTGCCAGATAATGGATAGAGGGAGAGGCACCCACTTGCC
ASHG19A3L0003543	322.471	133.812	291.482	206.391	308.214	261.445	326.739	284.506	243.446	234.881	7.8019	7.89849	7.70478	8.28613	8.12119	8.44169	8.16192	7.9402	7.85071	7.75117	noncoding	chr1:203291278-203297051+	lincRNA-FMOD	lincRNA	5774	chr1	+	203291278	203297051		ATGATTTTTGCACCTTCTCACGTTTGCAAGTCCCTCTTCCTCAATATGCTTGGTGGTGAG
ASHG19A3L0002259	42.7152	18.5875	51.2918	25.0732	54.4842	33.2453	54.7806	23.9513	31.2846	34.4947	4.98416	4.82915	5.27634	5.25237	5.49887	5.34635	5.4231	4.45428	5.07557	5.10095	noncoding	BF739255	lincRNA-APLN-1	lincRNA	163	chrX	-	128835377	128835612		AAGCTAAGTCTTGAAATGACACTTGCTTAGAAGTTTGTCCCAGGTGTCCACTCCGTCACT
ASHG19A3L0000018	3476.24	428.497	3521.16	1083.91	1816.65	1185.56	1693.3	2490.77	1838.42	2172	11.3661	9.53775	11.4132	10.6311	10.8227	10.6405	10.7128	10.9632	10.6882	10.7814	noncoding	chr1:116797827-116838952-	lincRNA-C1orf161	lincRNA	41126	chr1	-	116797827	116838952		ATTGTATTTTGCTCTGCAAAATCCTGAGAGTCTTCCCTTCCCTAGTGCATAAAGACCTGG
ASHG19A3A023974	30.4901	32.9358	63.5101	31.893	69.1232	35.375	61.3946	40.9308	39.8695	28.343	4.52368	5.72783	5.57721	5.59858	5.85552	5.44251	5.59319	5.23213	5.39103	4.8134	noncoding	ENST00000502344	RP11-665G4.1	Ensembl	630	chr4	-	15006565	15429538		GACCAGTTAAAATTACAGTTTTGTTTGGGATAAACTTTAAGTGCCTGCTTTCCTTCAGTG
ASHG19A3L0000370	57.9593	28.2007	50.9547	28.9362	47.8454	37.2299	72.9441	34.669	33.8319	50.2717	5.39942	5.48624	5.26707	5.46032	5.30111	5.51979	5.85657	4.98423	5.17758	5.63028	noncoding	CD522236	lincRNA-PDHX	lincRNA	878	chr11	-	35086776	35088723		ATTTTGCATCCGCCTTTTGTTACATGGGAGTTTGGCCTACCACCAAAAATCCCGTTTGCT
ASHG19A3L0003346	55.3847	20.8644	72.6518	18.3347	49.4342	27.9489	51.7468	39.1278	46.0402	50.1207	5.33776	5.01243	5.76186	4.82588	5.35396	5.0802	5.34222	5.16153	5.57912	5.62543	noncoding	chr2:43241023-43248808-	lincRNA-HAAO-3	lincRNA	7786	chr2	-	43241023	43248808		GTGCAGGCCAGGCTTCCAGACTTTCATTAATTAATCTTCTTCAAAAACTTAGTATAACAA
ASHG19A3A047784	9105.25	1011.44	8590.44	2490.39	4338.5	2962.39	4399.4	8345.17	6669.69	7126.33	12.8601	10.6639	12.7852	11.7645	12.1551	11.9003	12.1904	12.7124	12.5374	12.4736	noncoding	uc001stu.2	BC035381	UCSC_knowngene	3099	chr12	-	68102828	68123221		TTCAGGAATTTTCATCTGATTTGATGATTGATGCCCTCCCCATCATGAGCCCCAGGAAGT
ASHG19A3A007567	35.6549	8.98667	34.3659	13.0312	20.0714	25.999	28.0142	19.6117	25.7463	15.6352	4.73674	3.71035	4.71492	4.34943	3.96299	4.96992	4.39257	4.15391	4.82646	3.93878	noncoding	NR_027697	FLJ39653	RefSeq_NR	2496	chr4	+	16228285	16259810		CCTTAGGGAGCTCCCGGTCCTGCAGTCAAAACTTCTTTGAGACGATGCTGTCGGCCTTGG
ASHG19A3L0002477	576.164	115.369	615.342	197.538	382.603	265.718	371.254	436.033	338.599	403.523	8.63724	7.67754	8.78172	8.22233	8.43994	8.46732	8.35352	8.50954	8.31221	8.46042	noncoding	chr1:13902316-13904644-	lincRNA-LRRC38	lincRNA	2329	chr1	-	13902316	13904644		TTTCAACACAGATCTACTTCCCCATCCCATTGTTTGTTCTTCCACTTTGCTATACAAAGA
ASHG19A3A055266	27442.3	7814.76	25474.3	12389.3	15052.6	14645.2	16479.2	23116.1	18865.9	20433.3	14.5867	13.2578	14.4666	13.9421	14.0518	14.0963	14.2112	14.187	14.0372	14.004	noncoding	uc009wxq.1	BC039493	UCSC_knowngene	538	chr1	+	181143619	181151340		AAGGCCACTCCCTCCCCAGCCTGAGGAACACTCTACTGGTAAGGGGAGAAATGCCTCAAA
ASHG19A3L0000611	2360.22	277.244	1914.64	444.1	1210.49	539.508	1448.25	938.17	1570.73	869.578	10.7699	8.95538	10.4857	9.38288	10.1938	9.52837	10.4717	9.57715	10.4624	9.49899	noncoding	CA307860	lincRNA-USPL1-2	lincRNA	747	chr13	+	31189988	31190719		CAAGTCAAGCCCCGCCTCCATTTTGTTTCTGTTACTAATTTTTCTTCTGAAAAAATACCA
ASHG19A3L0002791	54.683	7.01807	46.0396	20.4606	36.8387	14.4923	27.8194	50.7973	28.8357	50.0906	5.31844	3.3273	5.12802	4.97654	4.91017	4.06823	4.37997	5.53368	4.97218	5.62422	noncoding	chr3:140718187-140723779-	lincRNA-SLC25A36-2	lincRNA	5593	chr3	-	140718187	140723779		AACTATTAGGTGGATCTGCATCCCCAAAAAGAGGAATGCATGCATCCAAAGGGGTGATTC
ASHG19A3A043676	575.803	61.2146	557.118	299.717	298.048	299.397	282.736	3653.7	3328.9	3395.11	8.63617	6.70941	8.63563	8.82692	8.06571	8.6521	7.94261	11.5142	11.5259	11.4312	noncoding	ENST00000419987	RP11-188P8.2	Ensembl	799	chr10	+	20036751	20037550		GTAATGTCTGGTATACTTCTGATATGACAAAAACTAGCCCCTATCTCGATTATGTTTCAA
ASHG19A3A047893	784.573	143.121	657.09	220.419	406.257	262.81	373.101	515.278	382.895	374.598	9.08904	8.0027	8.87803	8.38194	8.52727	8.45	8.36323	8.73968	8.47915	8.36644	noncoding	uc001tcu.2	AK098304	UCSC_knowngene	3324	chr12	-	93936239	93965544		CAAGAGAAGCAGGCTCTCCCCTTCTGAAATGATGAGTGATAATGACCATACAGGTCAACT
ASHG19A3L0000348	1498.31	195.363	1422.17	397.89	1231.21	538.578	1282.38	2248.96	1941.45	1956.7	10.0685	8.47915	10.0214	9.23437	10.2188	9.52679	10.2789	10.8243	10.7626	10.6305	noncoding	DA922283	lincRNA-TH	lincRNA	568	chr11	-	2229882	2230451		TTTCTGCTTGGCACCTGGCTTGCCATCCCGCTCTACCCCAGGGCACTCAGACCTCAAACT
ASHG19A3L0003176	33.5313	18.0121	31.1471	24.323	42.0832	29.2994	51.1855	41.3309	29.8342	35.5708	4.65359	4.7767	4.5867	5.21012	5.11207	5.14977	5.32566	5.24544	5.01518	5.14635	noncoding	chr13:73862624-73868384+	lincRNA-KLF12-2	lincRNA	5761	chr13	+	73862624	73868384		TCATGATTCCTCAAAGTCGGTTTAATGACCACCTGCCATAAAGCACTTGCCATTGACTTA
ASHG19A3A028065	112.592	135.501	104.76	144.794	202.703	175.599	217.49	113.28	103.712	116.168	6.33289	7.9168	6.27254	7.76146	7.48033	7.85059	7.53236	6.67098	6.68147	6.7952	noncoding	ENST00000495944	CTD-2127O16.1	Ensembl	589	chr5	+	31053671	31054260		TAAGAAAAAGCATACAGCCAAATGCCCAAATGCCAGGGCAGGTCACTTGGATAAGGAGAA
ASHG19A3L0001277	41716.9	8546.13	35296.2	17914.6	22339.6	18355.2	22456.8	29705.5	26144.4	24373	15.2172	13.3457	14.9724	14.4409	14.6117	14.4153	14.6629	14.543	14.5323	14.2549	noncoding	chr21:21942829-22002654+	lincRNA-NCAM2-6	lincRNA	59826	chr21	+	21942829	22002654		GATAAAATCCACTATGACTCAAATTCTTTCTCCCTCCTCATTGCAGTATTTTCACATTTG
ASHG19A3A038189	71.4948	37.3832	83.2507	44.4527	83.7141	43.7535	79.2577	84.9058	130.066	76.3301	5.69691	5.92538	5.95555	6.07081	6.14108	5.76091	5.98775	6.25283	6.97871	6.21403	noncoding	ENST00000452377	RP11-399H11.3	Ensembl	527	chr9	-	138096567	138129443		TGTAGAGTCTTGCCTTGGGCCTTCTCGAGTATCCCTTGATGTTCTGCCCAGGAGGAGGGT
ASHG19A3L0001780	48.6374	16.1692	43.8	19.8274	42.5334	33.8515	44.1284	34.2699	25.4721	27.8352	5.15793	4.607	5.05377	4.93747	5.12835	5.37212	5.09592	4.96787	4.81406	4.78743	noncoding	BI830735	lincRNA-ZNF391	lincRNA	899	chr6	-	27391285	27392131		TATGAATAGGGAAACCTTATCTAGTGGTCACTTCTTCAATCTCCACAGCCACAATTCGAA
ASHG19A3L0003227	48.3511	19.8801	50.6677	38.9554	55.8008	38.0643	58.532	28.2295	28.9894	27.4226	5.15048	4.93638	5.25893	5.8854	5.53392	5.54958	5.52517	4.6933	4.97863	4.76495	noncoding	DW409420	lincRNA-CYTH4	lincRNA	339	chr22	+	37646305	37646627		TCATTTTCTTTTACAGTTTCGCTTTTCATAAACAGGTCTTGTCAGGTGCAGTGGCTCATG
ASHG19A3L0002109	108.601	18.961	105.166	18.1593	54.9448	23.9339	54.5975	41.0562	42.7811	55.4099	6.2828	4.8604	6.27804	4.81312	5.51052	4.84342	5.41916	5.23604	5.48176	5.77142	noncoding	AW812672	lincRNA-MCPH1-1	lincRNA	449	chr8	-	6559168	6563761		AATGGCACATTTGAACGCCTGAAGCTGAGAAATCCCCATATTCTCATGCATAGCACTGGA
ASHG19A3L0000933	49.8991	34.3912	49.4291	23.9362	38.0402	36.1604	46.0976	36.7043	35.1314	38.4264	5.19201	5.79646	5.22668	5.18736	4.96077	5.47231	5.16711	5.06899	5.22869	5.25257	noncoding	exon1960-	lincRNA-CTAGE1-2	lincRNA	231	chr18	-	20047237	20047467		GCTCTTCTTCATGACTCCTCGCCAATGCACAGATGTAAACTATTGTCTGATTATTAAAAG
ASHG19A3A013039	165.604	45.3879	157.16	63.5526	114.397	100.29	119.054	140.306	115.985	109.331	6.86058	6.23778	6.83355	6.58105	6.60885	7.00267	6.61137	6.96329	6.82999	6.70919	noncoding	AL162037		misc_RNA	3019	chr1	-	239411109	239414118		CAGCCTCACCTACCCCAATGAATATATGATATCAGACATATTAAAAGACATCTGGATTCT
ASHG19A3L0001947	32.2522	23.9277	44.9981	58.5881	52.3525	64.5938	58.7152	40.6784	39.8592	50.6089	4.60251	5.22511	5.0943	6.46426	5.44152	6.34855	5.52929	5.21987	5.39042	5.64062	noncoding	BX503241	lincRNA-FZD6-1	lincRNA	473	chr8	-	104372463	104372936		TAGAAGCTTGAACTTAGAAGAAGTTCCACCCATACTCCGGCTCAGTTCTTAGACTTCTCC
ASHG19A3A029465	1661.58	606.487	1470.62	1092.22	1829.99	1048.55	1725.12	239.735	1426.7	1924	10.2127	9.99107	10.0735	10.6453	10.8336	10.4706	10.7467	7.69735	10.3409	10.6048	noncoding	ENST00000446953	RP1-130G2.1	Ensembl	486	chr6	-	20042685	20043171		AAGTTCCTGGGGAACATGTGCTTTACCAAGAAGCACAAGAAGAAGGGCCTAAAGAAGATG
ASHG19A3A013684	175935	137018	154561	167367	148372	152691	142363	179443	174564	171930	17.3402	17.2598	17.1756	17.3772	17.292	17.227	17.2559	17.2866	17.3551	17.2811	noncoding	ENST00000451515	AC010733.5	Ensembl	400	chr2	-	61165339	61165739		GTTACGAACTATGGCAAGGAGTCTCAGGCCAAGGATGTCATTGAAGAGTACTTCAAATGC
ASHG19A3A039319	108.401	76.89	84.3886	13.2692	140.247	29.2916	153.166	109.37	348.012	115.651	6.27888	7.05238	5.97333	4.37481	6.91939	5.1492	6.99891	6.6165	8.34927	6.79002	noncoding	uc004bxt.1	AX747401	UCSC_knowngene	1772	chr9	+	132098802	132100574		TTTCCTAATTTGTCAGGATTTTAGGCCACATGGCAGCTGGGGGCAGAAACATTTCTGAGA
ASHG19A3A036497	57432.6	52031.8	57598.4	80511.5	59791.9	78007.8	64385	65650	55852.6	64529.4	15.7582	15.8666	15.7445	16.4076	16.0022	16.3247	16.1303	15.705	15.6868	15.6961	noncoding	ENST00000498256	RP11-200A24.1	Ensembl	554	chr8	+	29489606	29490160		GTTCCTAAACCAGAAAAGGAAGTTGCCCAGAGGAAAAAGATATCCCAGAAGAAATTGAAG
ASHG19A3L0002654	30.6173	5.52833	30.8621	10.9941	24.716	13.5267	29.4042	26.7316	32.4549	28.2917	4.52899	2.99798	4.57331	4.12888	4.29992	3.96507	4.46929	4.61275	5.12258	4.81085	noncoding	BU155108	lincRNA-UTRN	lincRNA	776	chr6	+	144540076	144540823		TTGTCCATTTTTGAAAGATCCCTGAACAAGTAGCGGTTCTTGGGCCCTCCAAAAGGAAAG
ASHG19A3A051052	814.185	1199.48	773.534	1862.52	623.495	2092.08	653.108	1368	1549.32	1364.3	9.14688	10.8661	9.11748	11.3721	9.17501	11.4151	9.23057	10.1009	10.4389	10.1203	noncoding	AK055958		misc_RNA	2041	chr14	-	91314205	91316246		CAGTAAGGGCTTACTTTTTACCAACTTGTGTGTGTGTAAAGATGTATTTGTTCAAGCTTT
ASHG19A3A018312	19.8512	24.1349	9.9786	7.87115	17.7483	30.97	29.2339	11.9513	27.9562	12.5565	3.93386	5.23968	3.00812	3.70853	3.77028	5.23643	4.46053	3.41605	4.9299	3.59229	noncoding	AK001840		misc_RNA	1691	chr20	+	39609388	39612813		GAGTCAAGGCAGCTTTCAGGAATTCTAACTACAGAAATCAAGAAAGAGAAAGATCAAAGT
ASHG19A3L0000916	5742.84	4749.5	5102.53	2892.28	3639.27	3134.71	3901.03	3385.86	4408.65	2781.6	12.1606	12.5972	11.9988	11.961	11.9026	11.9764	12.0159	11.4229	11.9462	11.1293	noncoding	AK126994	lincRNA-PLEKHM1-2	lincRNA	3857	chr17	-	43590550	43675867	NM_001006607,	ACAGCCCACCTCAGGCCTCCTGCAAAAATACATAGAATAAACAACAACAGTTACTAAATG
ASHG19A3A039805	28.937	25.5345	37.847	6.90513	14.4322	7.76171	26.0463	15.2574	7.72332	20.8915	4.44768	5.33082	4.84896	3.55184	3.43721	3.10963	4.27945	3.78375	3.37558	4.37625	noncoding	BC038573		misc_RNA	556	chrX	-	46746855	46759139		TTCCATGGCACTAGGCTGTACCACAGTCATAGAAAGAGGAACTTTAAGAAGACTAAAGAG
ASHG19A3L0002458	16016.4	20576.1	15255.8	15316.2	8352.26	14629.9	8267.41	16938.6	21804	19920.2	13.7486	14.5391	13.6916	14.2302	13.158	14.0937	13.155	13.7415	14.2442	13.9602	noncoding	EB388332	lincRNA-MYOC	lincRNA	699	chr1	+	171561933	171562679	NM_015172,	ACAGGGGTAACGCACCTGTATTAAATATGTAAAGGTCTTATCTACATGGGTTTGATTACA
ASHG19A3L0000970	72.4903	56.3604	71.5964	14.9192	88.3074	22.4877	79.285	42.7915	28.7959	36.9211	5.71601	6.58148	5.73911	4.54213	6.22062	4.74483	5.98815	5.29524	4.96961	5.19745	noncoding	AK303027	lincRNA-SMAD4	lincRNA	1207	chr18	+	48494409	48584514	NM_005359,	ATTCAATTCAAACCATCCAGCATCCACCAAGTAATCGTGCATCGACAGAGACATACAGCA
ASHG19A3L0001454	1743.85	187.952	1632.47	446.075	823.788	544.051	955.54	1113.31	1176.11	952.321	10.2829	8.418	10.2205	9.38966	9.59586	9.54513	9.82403	9.80004	10.0664	9.62061	noncoding	DT216591	lincRNA-RAB28-4	lincRNA	636	chr4	+	12129003	12129639		ATAGTATCACTGTTAAACACATTGCCCACCTTTAGCCCTCAGTCCCATCCAAAGTTGTTA
ASHG19A3L0001805	42.6381	27.9213	38.5889	35.7624	50.509	39.1507	57.9433	48.0042	38.0862	46.0526	4.98133	5.46937	4.87769	5.76296	5.38698	5.59288	5.50716	5.4561	5.33104	5.50779	noncoding	AA219306	lincRNA-CLIC5-2	lincRNA	428	chr6	+	45828094	45828532		TACCAGGAAAAATTGCAATTCCCTTTCAATTTCTTCTCAGCTGGCCCCAGGGTAACAGGT
ASHG19A3A031763	83.3483	10.675	77.8716	5	141.335	5	44.4259	91.7796	69.5994	98.8677	5.90852	3.9731	5.86357	2.49059	6.93216	2.36146	5.10684	6.36587	6.132	6.57285	noncoding	CR625516		misc_RNA	443	chr6	+	81150446	81150887		GGCTCTGAAACTAAAGGTCATTCCATTCTTGTCTTTAACTTCACATGATGGTTAAAACAG
ASHG19A3L0001079	277.186	69.3156	263.51	104.879	197.297	158.274	212.78	171.097	176	145.415	7.58115	6.89378	7.5629	7.30199	7.44097	7.69654	7.49932	7.23186	7.40403	7.10073	noncoding	DA492035	lincRNA-GTDC1	lincRNA	564	chr2	-	144966196	145277686	NM_024659,NM_001164629,NM_001006636,	TTTATACCCCTTCCTGCAAAGAAATGGCATTGGAGAGCCCGGACATCTGCTTTATATTTC
ASHG19A3L0000433	129.128	61.0306	118.274	79.6503	124.017	89.9785	132.023	112.902	104.773	102.46	6.5135	6.70446	6.44416	6.90261	6.7323	6.84906	6.77056	6.66649	6.69266	6.62244	noncoding	chr12:114569667-114608017-	lincRNA-RBM19-1	lincRNA	38351	chr12	-	114569667	114608017		TGAAGACTTCAGGAGTTTGAAGCATTGTCAGCCACCTCTCCTCATGGGTGGTTATTCTAA
ASHG19A3A035088	78.2497	96.1871	95.3691	85.3582	111.553	91.5729	108.759	92.687	105.026	99.9729	5.82074	7.39896	6.14552	7.00129	6.5705	6.87542	6.47528	6.38073	6.69602	6.58927	noncoding	ENST00000457638	AC093106.4	Ensembl	1053	chr7	+	131350338	131812561		TTTTTATAAGCAAGATGGGCTGTGGCTCTGGATACCTGGCTCAAATTTCTCAGTCCCCAA
ASHG19A3A009980	323.863	306.345	307.062	533.231	381.148	646.769	380.722	338.759	459.315	386.229	7.81007	9.09219	7.77916	9.6461	8.43258	9.78608	8.39443	8.17833	8.73941	8.39973	noncoding	NR_003013	SCARNA16	RefSeq_NR	187	chr17	+	75085388	75085574	ENST00000366365,	AGTAACAGGTGTGAGCATTCTAGCAGCAGTTTGATGATCATGTATGATACTGCAAACAGG
ASHG19A3A012252	228.975	191.118	230.265	158.389	264.748	163.428	284.006	324.299	238.381	339.065	7.31281	8.4422	7.36906	7.90257	7.88503	7.74155	7.94899	8.11374	7.82475	8.22938	noncoding	uc002msx.1	AX747405	UCSC_knowngene	1801	chr19	+	12098431	12138553	AK097171,	TCCTGGACTGCTCACGGGAGTTCTGCAGGAGACGCCGGAATATCTGGAAGCTGAAAAATG
ASHG19A3L0003431	46.7232	27.3536	343.428	39.1537	50.7355	39.2171	44.2713	46.0522	26.0616	37.8029	5.10532	5.43859	7.93127	5.89523	5.39289	5.59529	5.10095	5.39451	4.84122	5.23092	noncoding	chr2:121182275-121194039+	lincRNA-GLI2-3	lincRNA	11765	chr2	+	121182275	121194039		ATTTTACCACTCAGCTTCTCTTTTTCTTTTCTGCAAGGTGAGGGTAACTCTCCTGCCCAG
ASHG19A3A029344	879.684	379.022	821.906	637.01	822.717	683.747	726.039	761.4	734.639	673.501	9.26252	9.37876	9.20481	9.89267	9.59301	9.87482	9.39729	9.28464	9.41019	9.16134	noncoding	AK128360		misc_RNA	2848	chr6	-	3992747	3995592		TTCCGCCATGATTATAAAGCCCTTCCCTAGCCCCATGTGATACAATTTTCTTTCTTATAA
ASHG19A3A011276	180.366	31.0755	179.438	9.91753	91.0854	18.8191	96.5819	65.9841	76.2865	62.5934	6.98542	5.63956	7.02919	3.99657	6.2634	4.47199	6.28268	5.90504	6.25822	5.94013	noncoding	uc002nqe.2	CR590976	UCSC_knowngene	1582	chr19	-	21753140	21770045		CTATCTGTTCCACCCTTGAAACTGAAGACAGATGTTAGTAGAAAGAGGCTGTTCCCTCAT
ASHG19A3A007147	417.64	173.472	406.521	231.446	480.955	299.337	529.784	474.245	372.246	414.344	8.16055	8.29688	8.17114	8.44676	8.76923	8.65171	8.89354	8.63137	8.44191	8.49507	noncoding	NR_003531	MEG3	RefSeq_NR	1735	chr14	+	101292444	101327358		ACTCCGTGGAAGCACGCTCACAAAGGTTCCCAGTGCCCCCGACAAGCCCCTGCTGGTGTC
ASHG19A3A018501	486.871	200.121	480.569	146.675	280.407	180.553	273.439	316.14	308.74	297.726	8.39823	8.51391	8.42559	7.78369	7.97651	7.89078	7.88539	8.08199	8.18593	8.05801	noncoding	ENST00000439558	RP5-907D15.2	Ensembl	648	chr20	+	57090782	57149026		AAGTGTACTGGCTCCTGTCCTGGATCAACTCAGAAAATGAAACACATCGGATTCTGTCCA
ASHG19A3A049511	308.404	826.225	294.386	259.833	303.246	318.18	313.402	322.178	408.914	275.043	7.73547	10.4156	7.7198	8.61295	8.09538	8.74378	8.10386	8.10743	8.57484	7.95295	noncoding	uc001uzl.2	BC025370	UCSC_knowngene	976	chr13	-	44974387	44980021		AGGTGTGCGGCATTGCCTCTGGGTCCCTGCTTTGGTTTAATTAAACTAAGTCTGGTGGTG
ASHG19A3A016645	309.654	138.68	288.447	327.902	581.805	296.92	526.283	948.909	584.373	930.835	7.74358	7.9531	7.69106	8.96164	9.06829	8.64034	8.88368	9.59586	9.08418	9.59233	noncoding	ENST00000392131	AC079305.6	Ensembl	550	chr2	+	178062712	178063262	NM_002273,ENST00000450021,	ATGAGTATCCATACGAAGACCACCAGCAGCTATGCAGGTGGTCTGAGCTCGGCCTATGGG
ASHG19A3L0000511	93.6341	39.2574	64.4766	38.8666	62.761	52.5005	66.2919	44.5103	40.5355	40.3347	6.07073	6.00249	5.6026	5.88171	5.70766	6.03704	5.71271	5.34734	5.41248	5.3211	noncoding	chr12:60208733-60258008+	lincRNA-FAM19A2-1	lincRNA	49276	chr12	+	60208733	60258008		TTATGATTCACTTTAAATCATGTCATTTTTATGTCTGGGCCTTTTCCCTATGAAATATTC
ASHG19A3A055226	455.781	185.432	423.709	163.39	283.711	171.396	258.219	469.704	452.437	532.52	8.28867	8.39823	8.23229	7.94365	7.99722	7.81475	7.79589	8.6165	8.71937	8.84164	noncoding	uc003pqc.2	BC047952	UCSC_knowngene	879	chr6	+	99973939	100033082	ENST00000452647,	ATAGAAAAGTGTGGCTGGTCTGAAGGTTTGACGTCAATAAAGGGAAACTGCCACAATTTT
ASHG19A3L0000388	16999.2	2492.79	14764.6	5025.36	9456.6	5565.31	8950.83	12681.1	10129.2	8199.67	13.8407	11.8079	13.6357	12.7339	13.3421	12.784	13.2918	13.3193	13.1171	12.6841	noncoding	DA706379	lincRNA-C1QTNF4	lincRNA	574	chr11	-	47629926	47630498		TTTAAACAAGACTAATTCCATCATCTCCCCCAATCGAACTTTGAAATTTCTGTCCACCTT
ASHG19A3A052919	30.9712	6.66406	28.1834	6.59044	30.2092	18.0078	45.9846	38.5978	28.8155	29.9082	4.5453	3.24044	4.44689	3.49789	4.60816	4.40379	5.16296	5.14144	4.97106	4.8895	noncoding	ENST00000502027	AC016525.3	Ensembl	2141	chr15	+	57596922	57599956		AGTCACTTAACTCTACTGTACTGCAGCGCTGTAAAGTCTGCATCTTTCACTGGGGGTAAA
ASHG19A3L0002823	247.059	75.8831	213.804	112.063	192.7	127.299	184.492	185.005	176.279	146.918	7.41901	7.03186	7.26677	7.39533	7.4028	7.37615	7.28369	7.34002	7.40663	7.11271	noncoding	chrX:40874482-40878593-	lincRNA-MED14-4	lincRNA	4112	chrX	-	40874482	40878593		AAGTAAGATCAATGTTTCTTCAGCCTCTTCTCAACAAAATTCCACCCACCTCTTCTTGAT
ASHG19A3L0001176	3482.01	2923.57	3431.8	4015.44	2274.67	4336.89	2058.8	1953.68	2501.36	2166.05	11.3685	12.0036	11.3725	12.4299	11.1749	12.4384	11.0282	10.6207	11.1229	10.7775	noncoding	BM704421	lincRNA-NDUFA10	lincRNA	436	chr2	+	240323441	240324049		CCTGTGATTCTTGGTGGGGGAAACTAGTTATGTGGATAAAAATACAGTTAGCAAAATAAA
ASHG19A3A027376	81.2406	204.008	68.4925	37.1474	131.017	51.1269	137.136	59.0891	65.3163	59.4431	5.87367	8.53902	5.67595	5.81511	6.81249	5.99502	6.8273	5.75205	6.04565	5.87051	noncoding	ENST00000417795	AC034220.3	Ensembl	1792	chr5	-	131646977	131705608		GGGCACCCGCCGCCGACCAGGCAAGCCAGGCAGCAGGCGACCCAAGACCGTCCGCGGAGG
ASHG19A3L0002638	25350	29015.5	24965.8	22839	12616.2	23333.9	12217.3	27966.3	32869.6	30050.8	14.4409	15.0226	14.433	14.7851	13.7981	14.7573	13.775	14.4687	14.8659	14.5566	noncoding	AK096322	lincRNA-FBRS	lincRNA	2890	chr16	+	30671242	30682130	NM_001105079,	TGGGGCTTCTTCTGTAACATGACTTGCGAATATTTATATAAAAACGAGTGTTACAATGAG
ASHG19A3L0001576	81.0615	29.3856	67.4059	5	51.9536	16.6063	57.3581	29.1934	7.03485	30.7384	5.871	5.55363	5.65892	2.49059	5.42871	4.2758	5.49201	4.74206	3.26763	4.93108	noncoding	exon3076-	lincRNA-ZNF608-1	lincRNA	926	chr5	-	124747215	124748140		TAAAAATGGAAGTTTCTATTCTGAATTTCGTATGGTTCACAGACAAGTTGCAACAGACCA
ASHG19A3A016503	57.3568	38.0043	85.5932	56.257	40.5321	36.381	44.0089	41.7928	29.3473	43.6977	5.38535	5.95224	5.99295	6.40433	5.05641	5.48209	5.09158	5.2587	4.99559	5.43725	noncoding	ENST00000449526	AC005042.5	Ensembl	510	chr2	+	159542414	159610287		TACCTCCCTTCAAGTTAATGTTGGAGCTTCTCCAGGGCTGACTTGGGAGAGGAGCCGGCA
ASHG19A3L0001157	95.8883	44.7097	98.9337	55.2016	69.1391	56.8844	87.2397	70.6802	61.9781	53.0994	6.10692	6.21413	6.19451	6.37861	5.85582	6.1573	6.13276	5.99691	5.97619	5.71153	noncoding	chr2:234783886-234795411-	lincRNA-HJURP-1	lincRNA	11526	chr2	-	234783886	234795411		ATTGACTCAGGGCCTGACAAGAAGAAGAGTCCTGCCTGATCTTTGGCCAACTTTCTTATT
ASHG19A3L0003579	37.9884	21.6624	30.3022	14.2892	28.9818	25.0638	27.4623	27.9452	25.3987	24.0886	4.81967	5.06951	4.5458	4.48132	4.54659	4.91416	4.36046	4.6777	4.80954	4.57436	noncoding	chr1:200231279-200242758+	lincRNA-ZNF281-1	lincRNA	11480	chr1	+	200231279	200242758		TAGGGACTCTTCATATTCATAAGGCACAAGGCTCTCCTAATGTGCCTCTTGTGTAAGAGA
ASHG19A3L0003407	37.1439	14.5085	25.1878	8.06703	32.8337	15.6028	21.6922	68.9489	60.5917	48.0475	4.79107	4.43567	4.29093	3.7397	4.73585	4.18564	3.98217	5.96348	5.94356	5.56426	noncoding	DB208751	lincRNA-TXNL1-3	lincRNA	487	chr18	+	53665389	53665877		AATGAAAGGAAGGCAAAAAGGCCGTGAGAAATGAAAGAAGCTGGTTGATTGACCCCTCCT
ASHG19A3A014920	17.2383	23.9647	23.2909	13.1719	24.0461	16.165	20.1757	11.6919	23.8807	16.9905	3.7298	5.227	4.18463	4.36427	4.25822	4.23704	3.86349	3.38143	4.72636	4.05693	noncoding	BC033975		misc_RNA	1120	chr2	-	207685919	207687018		AGGCTGGAAAATAAGCAAAACTGTGCTGATTTCTCTGTATTTGTTCTTTTCATATTGTGC
ASHG19A3A007182	403.544	253.03	388.983	232.43	350.258	255.703	369.803	421.459	439.109	375.69	8.1135	8.8278	8.10668	8.45334	8.3036	8.40471	8.34527	8.46549	8.67906	8.3685	noncoding	NR_015389	LOC339290	RefSeq_NR	3979	chr18	+	5238098	5246503		AGGCCCTGGCCACTACCAGGAAAAAATCCTTTGCACATGGCCTGCTATCAACAATCCTCT
ASHG19A3A009017	47.7428	12.759	48.0976	16.9031	34.1146	16.1474	36.1443	39.8354	19.9185	32.5237	5.13173	4.23575	5.1896	4.71551	4.79355	4.23563	4.78845	5.1884	4.49821	5.01599	noncoding	uc002gdu.1	ALOX12E	UCSC_knowngene	1070	chr17	+	6756894	6798101		GAGTGATGACCCCCAGAACCTGTTTAAGAAATATCGGGAACAGGAGCTCGAGGAAAGAAG
ASHG19A3A029632	14020.9	33170	14473.2	26072.7	21815.2	25850.8	20910.8	25652.6	28475	25769	13.5241	15.212	13.6041	14.9619	14.5766	14.8933	14.5337	14.3435	14.653	14.3398	noncoding	ENST00000441380	IFITM4P	Ensembl	420	chr6	-	29718505	29718925		ATCATGACCATTCTGCTCACCGTCATCATCCTAGTGTTGATCTTCCAAGTCTGTCGATAG
ASHG19A3A007319	74.1094	25.8179	56.3498	25.3747	36.6946	28.3161	38.7697	47.2381	26.8343	23.0619	5.74663	5.34788	5.40467	5.26794	4.90146	5.099	4.89278	5.43349	4.87742	4.51338	noncoding	NR_024506	LOC646982	RefSeq_NR	3834	chr13	-	40921272	41055143		CCTGGGGAATGTGCCTCAGCTTCTGAATACCATCGGAGCTCCTCTGGAACATGTCCTTGT
ASHG19A3L0002366	10.5716	40.1277	5.52164	32.7939	18.6392	46.3738	30.3947	29.4076	23.8587	23.236	3.06843	6.04175	2.4945	5.64007	3.8472	5.84835	4.5202	4.75161	4.72574	4.52265	noncoding	AK291502	lincRNA-HIST2H2BF	lincRNA	1686	chr1	+	149369293	149763584	NM_000566,	CACACACAGCCAGGAGTGGGTAGATTTCAGGGAGACAAGAGGGAATAGTATAGACAATAA
ASHG19A3A014745	22.1664	25.6232	31.9307	17.0255	28.3331	24.1799	23.1673	28.9003	5.44072	18.402	4.08666	5.33637	4.62035	4.72551	4.50915	4.85969	4.08727	4.72586	2.83279	4.18138	noncoding	ENST00000451906	AC093038.1	Ensembl	497	chr2	-	187126149	187126646		GACAGAGATATTCCACTAACTCCTGACTGTGATGCTTCAGATGTTGCCAATAAAATTGGT
ASHG19A3L0001049	41.7671	42.4797	40.1415	26.3071	34.6047	34.4867	39.0733	80.8148	28.5093	44.6794	4.95219	6.1298	4.93393	5.32153	4.81438	5.40228	4.9029	6.18142	4.95671	5.46949	noncoding	exon2235+	lincRNA-GLI2-4	lincRNA	102	chr2	+	121155131	121155232		GAAGAGCAGGGAAACGGACGGCAGACATGGGGGCAGGCATGGGGCGCAGAGGGGACCCCA
ASHG19A3L0002198	291.721	172.238	251.997	180.394	265.298	201.635	249.036	237.808	183.112	215.715	7.65571	8.28613	7.49692	8.09346	7.88953	8.05785	7.74067	7.68611	7.45865	7.63382	noncoding	chr9:126100254-126117679-	lincRNA-STRBP	lincRNA	17426	chr9	-	126100254	126117679		AAGAACAATCTCCTCAGTGTGGCCCTTGAGGTCCTGTGATCTGGCCTCTGTCCACCACCA
ASHG19A3L0000500	253.409	43.0094	263.371	71.4345	165.955	99.7295	171.862	242.56	153.699	202.073	7.45791	6.15142	7.56183	6.7437	7.17922	6.99467	7.17682	7.71215	7.21729	7.55053	noncoding	AW976885	lincRNA-FAM113B-3	lincRNA	664	chr12	-	47659236	47659885		TGGTTAATGGATTCCAGAAAGAATGGAGCAACTCCTTCTGCTACTATCATCCTCCCTGTT
ASHG19A3A047875	27.6981	7.17802	25.7275	7.75246	20.353	20.5267	32.5646	17.2882	28.0909	20.1091	4.38722	3.36487	4.31831	3.6906	3.9869	4.60298	4.62478	3.97008	4.93493	4.31933	noncoding	AY665172		misc_RNA	286	chr12	-	89937979	89938265		AATCAATGGCAGACATCACTTATCTCTCAAGGCATACGTTCTCTACATGCAGTCTGAGAT
ASHG19A3L0002251	203.54	146.516	226.842	170.142	225.957	161.548	226.825	222.799	193.809	219.795	7.14942	8.03744	7.34676	8.00622	7.64309	7.72634	7.60016	7.59875	7.53567	7.66175	noncoding	BM750448	lincRNA-FAM70A	lincRNA	517	chrX	-	119184894	119746242		TATCCATATTTAGCCCAAGTGCATTCCTTCTGAGGCTCATTTATATGTCTTCATATGCCA
ASHG19A3A047650	19271.9	3027.4	17872.5	5603.73	8881.21	6599.34	8894.33	12167.5	10402.4	10830.6	14.0431	12.0466	13.9421	12.8826	13.2559	13.0153	13.2771	13.2619	13.1477	13.095	noncoding	ENST00000513381	RP11-834C11.5	Ensembl	499	chr12	-	54478915	54519614		AGCAATTTTCTCCCTCTCCAGGCCTCTTACAGATGTGAAACAACTGGCAGATCTGACTTT
ASHG19A3L0001242	36.7478	30.779	36.6499	25.0656	37.8659	36.1065	46.5455	33.6993	24.2142	34.3564	4.77878	5.62554	4.80481	5.25171	4.95385	5.47098	5.18025	4.9437	4.74432	5.09374	noncoding	BC017340	lincRNA-TGM3	lincRNA	1615	chr20	+	2083536	2157681		CATCAGGCACTGGGAGGCAGAGTCCAGCTCCACAGTCATTTTTAACATATTAAAGTTCTG
ASHG19A3L0002439	137.239	58.7286	118.46	91.9897	136.779	111.213	135.264	128.402	107.102	87.5128	6.59161	6.6455	6.44583	7.11358	6.87994	7.16098	6.80529	6.83542	6.72198	6.40154	noncoding	chr9:21753446-21790681-	lincRNA-IFNE	lincRNA	37236	chr9	-	21753446	21790681		ATAATTGTAGGTATCTGTCAAAATTTCTAACCCTTCCTTTCCAACAGTTAGCCAAGTGTG
ASHG19A3L0000008	43.3745	11.3769	47.2344	22.1103	39.5007	49.9112	55.5901	43.4226	31.2459	42.935	5.00558	4.07404	5.1635	5.07941	5.01642	5.96137	5.44062	5.31584	5.07424	5.40953	noncoding	chr1:109063527-109078202-	lincRNA-NBPF6-1	lincRNA	14676	chr1	-	109063527	109078202		GCATATTATAAACTAAGTGTTCTTATTGTAAGACACCCCAAAACCCTCATAGAACAAGGC
ASHG19A3A009612	2102.31	1606.19	2238.01	1998.74	1131.46	1997.74	1167.29	1560.27	1689.28	1703.63	10.5993	11.2369	10.7211	11.4602	10.0898	11.3539	10.1391	10.2917	10.567	10.4307	noncoding	NR_026906	C17orf69	RefSeq_NR	942	chr17	+	43716340	43723594		GCTGCTTTTGTTACGTGTGCATTTTCTTGTAATCCCGTCATTCTGGGATTTAATAATAAT
ASHG19A3A039080	363.325	180.691	427.661	252.573	357.329	258.493	329.336	436.401	342.584	383.897	7.96946	8.35638	8.24653	8.5701	8.33309	8.42379	8.17276	8.51084	8.32902	8.39145	noncoding	uc004bcw.2	BC039487	UCSC_knowngene	1005	chr9	+	108870331	109173662		TCCTGAGATGGCCCCGGCCCTGTTCATGTTACCTGTGTGTTGCTGAGTGGTCTTCTGTTG
ASHG19A3A023020	34.5642	342.254	26.9147	340.026	587.486	377.051	605.181	134.609	145.257	138.529	4.69442	9.24511	4.38205	9.00844	9.08255	9.00053	9.10197	6.90836	7.13738	7.03395	noncoding	uc003ebe.1	AX747798	UCSC_knowngene	3023	chr3	+	113933237	113955051		TAGAGTTTATCTCTGGAAGGAATTCTTCAATGCCAAGTGAGGATGAGCTGCAGGTCACAG
ASHG19A3L0001608	29.2076	27.3532	28.5046	21.9375	30.4977	30.9697	32.436	27.0685	25.6374	28.3664	4.46224	5.4385	4.46019	5.07055	4.62111	5.2362	4.61767	4.63301	4.821	4.81475	noncoding	BF676882	lincRNA-ODZ2-1	lincRNA	884	chr5	-	167695838	167696428		GGAATTTTCTTGTGACCTGGGTGTGTGTTTTTGGAGGCAAATTGAGAGAGGGTTTGCACA
ASHG19A3L0002103	26.7903	9.80277	27.1215	25.1949	32.4961	32.5752	36.6862	20.7614	12.6066	27.4988	4.34284	3.83904	4.39215	5.25921	4.71973	5.31467	4.81215	4.23981	3.93023	4.76941	noncoding	AI798958	lincRNA-TOX	lincRNA	471	chr8	-	60525376	60526334		TGCGAAGTGTCTTCTTAGCCACAAGTCTTCCATACTGCTACTTGCTACTTCTTCAATCTT
ASHG19A3A013636	390.599	120.454	424.231	393.36	353.871	415.428	357.757	475.254	382.822	498.369	8.07148	7.74233	8.23417	9.2151	8.31893	9.13729	8.30182	8.63343	8.47872	8.74919	noncoding	ENST00000455473	AC008280.3	Ensembl	307	chr2	-	54307110	54307417		AAGGTAGTCAGGAATCAATCTTGTGAAGCCCACGAAGGCTGAACATTCCCATCTCGATTT
ASHG19A3A053923	5850.32	1363.02	5781.06	438.165	2573.05	508.626	2546.47	2294.72	989.426	2555.9	12.1914	11.0414	12.1851	9.37019	11.3661	9.44418	11.3512	10.8525	9.8275	11.0058	noncoding	ENST00000493458	AC009120.3	Ensembl	463	chr16	-	74346506	74347288		TTTGTGAGAACAGGGAAAACGAACCCAAGCTGCTGGAACCCAATCCTCTTGAATTAATGG
ASHG19A3A022212	59.7013	22.9566	59.6726	30.3658	48.744	42.6648	45.6419	38.7585	17.869	29.796	5.44024	5.1605	5.48661	5.52868	5.33285	5.72641	5.15048	5.14635	4.36355	4.88421	noncoding	ENST00000433639	AC069277.2	Ensembl	1083	chr3	+	6532165	6777816	uc003bqj.1,	TAGATTACTACTTCTGTATTGTCCCAGGAGCTCAGCACATTCCTGCAGAGATGATAGGAG
ASHG19A3A048492	64097.4	61340.1	62950	84529.2	64623.6	81721.1	61920.6	70024.6	59714.4	67727.3	15.9097	16.0883	15.8686	16.477	16.1265	16.4026	16.0869	15.8014	15.7866	15.7582	noncoding	ENST00000484010	RP11-428G5.2	Ensembl	494	chr12	+	32101267	32101761	uc002iyr.1,ENST00000485633,ENST00000477007,ENST00000432629,ENST00000431782,ENST00000406939,ENST00000374520,ENST00000359713,ENST00000310055,	ATGTTGATGGCCACTACCCTCATGACATCATAGATGACATCAACAGTGGTGCTGTGGAAT
ASHG19A3L0001146	155.15	78.2114	160.331	169.361	117.381	172.396	117.288	96.9826	73.8705	80.8873	6.76306	7.0757	6.8666	7.99906	6.64532	7.82227	6.59015	6.4447	6.2171	6.29708	noncoding	AK309827	lincRNA-MAP2-1	lincRNA	811	chr2	+	209353810	209704818		CCTCAACCATCTCACCACTTGATGACACTTGTAATTTCAGTGACCCAATTCAAGCAGGAA
ASHG19A3A046235	44.564	14.7926	49.3975	9.10701	29.4445	16.0137	32.0732	34.7391	73.7294	29.6243	5.04026	4.46571	5.2261	3.89221	4.56996	4.22487	4.6018	4.98683	6.21359	4.87444	noncoding	ENST00000513853	RP11-115J23.1	Ensembl	806	chr11	+	28724161	29066418		TGATTATCATCTACTCTCCTAGGGTGGTCAAGACTTGAGGATTCAGAGGCTGTTTCTCAA
ASHG19A3A028514	84.9722	24.7877	81.9705	12.9803	54.3119	26.9039	61.0908	85.4581	34.8137	84.0835	5.93536	5.28325	5.93646	4.34455	5.49511	5.02266	5.58776	6.26295	5.21533	6.34855	noncoding	ENST00000504259	CTD-2061E19.5	Ensembl	737	chr5	+	90676213	90734902		AGAAGACACCTGTATAAAAGGAAGAGGTCCCTATGAAGTGGTGATGGTCCATGAGGAAGA
ASHG19A3L0003015	42.5246	28.8727	52.963	29.1064	56.9745	48.3322	58.1513	36.881	29.7959	34.134	4.9783	5.52834	5.32041	5.46949	5.56313	5.91125	5.51345	5.07519	5.01315	5.08456	noncoding	CD365428	lincRNA-NFKBIA-2	lincRNA	622	chr14	+	35831437	35832834		AGTAATTCCATTGTCACATGTCCTGCAGCAATCCTGGAACACCACTCTGGGAAATAAGCT
ASHG19A3A029357	403.963	264.978	384.849	141.216	358.449	149.498	337.275	435.658	548.705	445.253	8.11587	8.89605	8.09372	7.72613	8.33714	7.61165	8.20893	8.50874	8.99194	8.60203	noncoding	ENST00000512710	AL359643.3	Ensembl	3273	chr6	-	5031989	5054657		AATAACAGGAAACAAGAAGAACTGCTGGCCTTATTCATAGTTAATAAAGAGAACCAGATG
ASHG19A3A050339	24.6788	18.1953	24.3185	5.22734	29.4393	12.0317	36.7927	21.1626	21.3996	21.7307	4.23002	4.79461	4.24562	3.23287	4.5695	3.77889	4.81759	4.26927	4.58658	4.43222	noncoding	G36623		misc_RNA	495	chr13	+	79888507	79889002		ACACATTCAGATACACTTTGGACTCAGATGTACTCTTAGAGAACTGTAGAGATAAAATGC
ASHG19A3A040192	1070.65	684.465	1088.14	1123.81	1752.67	1099.5	1556.99	1340.39	1183.33	1425.6	9.55696	10.1584	9.62476	10.6853	10.7606	10.5395	10.5842	10.0695	10.0738	10.1841	noncoding	ENST00000414193	RP1-164F3.8	Ensembl	469	chrX	-	100698685	100699154		GGGTGGTGACTTCACATGCCTTAATAGTTGATGGCAATTCCAACTATGGGGAGAAATTTG
ASHG19A3L0003078	81.3776	6.43434	63.3562	22.3077	56.0501	23.8817	35.0925	45.5714	33.0009	38.5706	5.8762	3.18526	5.57286	5.09125	5.54022	4.83895	4.74306	5.38015	5.14536	5.25827	noncoding	BG013335	lincRNA-DIRAS2-2	lincRNA	249	chr9	+	92444316	92444560		GCACCTGGCCTGGGATACCTCATTCCTGGCCAGGTATCACATCATCCTCCATGGTGCTGA
ASHG19A3A039750	33.5465	14.2895	31.1439	12.4543	30.1861	15.0943	40.4412	41.6916	23.3703	16.8822	4.65429	4.41265	4.58613	4.28824	4.607	4.13126	4.95339	5.25482	4.70078	4.0471	noncoding	ENST00000438867	RP11-157D23.2	Ensembl	786	chrX	-	39260505	39294078		AATCAAGGAGAACTGTAAACATAGGAAAAGAGGGCTGAACCCATGCTTCCAGGGAAGGAA
ASHG19A3L0002943	101.464	21.9588	96.1853	20.0884	73.0174	32.6768	62.641	75.9586	26.7512	77.3783	6.18846	5.08839	6.15672	4.95188	5.93788	5.31933	5.6222	6.0943	4.87351	6.23258	noncoding	H65841	lincRNA-SPRED2-1	lincRNA	411	chr2	+	65501532	65501926		AACTATGGTGACAATTTAAAGGACCTTGATTCAAAGAATCAATTAAGGAGGCTGTCCTCT
ASHG19A3A046182	242.37	60.0504	229.566	68.0473	139.515	122.404	152.811	212.091	156.255	182.009	7.39197	6.67713	7.36467	6.67411	6.91148	7.31519	6.9956	7.53534	7.2404	7.40976	noncoding	AK123657		misc_RNA	2126	chr11	+	17402952	17405078		ACAACTTTCTCCCTGTGGTGAATGTGACACTTAGAACAAGGTGCAGCCCTACTAAAAGCT
ASHG19A3A021886	173.465	31.922	143.639	68.5698	101.062	80.6374	101.133	120.644	105.503	99.2738	6.93095	5.68008	6.7074	6.68605	6.4221	6.68292	6.35627	6.7531	6.70256	6.57899	noncoding	ENST00000470444	RP11-12N13.3	Ensembl	350	chr3	-	165877808	165878158		CCCTTTACTCCCTATATTTGCTAATCACAACACAACGAGGAACACTTGTATATTACATTA
ASHG19A3A055255	120.804	52.4785	117.271	60.446	103.102	75.2982	109.508	96.7978	87.0713	109.787	6.4221	6.46544	6.43282	6.50553	6.45101	6.57656	6.48653	6.44156	6.44076	6.71519	noncoding	uc004dvh.2	LOC92249	UCSC_knowngene	2713	chrX	-	62646438	62780873		GCAGTTGGATGGCGGTGACTGCGTGGTCCTGCAACCCTGGTTCCAGTCTGGCAAGCATTG
ASHG19A3A035457	646.493	501.867	608.682	497.346	589.294	514.308	511.895	486.52	546.339	446.758	8.80947	9.74359	8.76824	9.54412	9.087	9.46033	8.8471	8.66395	8.98368	8.6075	noncoding	uc003wqb.1	AK128880	UCSC_knowngene	577	chr8	-	2554055	2585957		GAGCTGGCTGGCCCATCCTCTCTTCTTTCCCTTGTTTTTCTATTTTATCTTTCAAAGCAG
ASHG19A3L0000406	1694.7	373.893	1592.74	588.363	854.628	793.379	908.498	1528.68	967.54	1301.83	10.2423	9.36097	10.1925	9.78367	9.64752	10.0914	9.7413	10.2607	9.7987	10.0545	noncoding	BC038545	lincRNA-C11orf30	lincRNA	444	chr11	-	76336942	76337878		AATTTGTTCTGATCCTAAGGTCACTATCCTTAATCCCTCTCCCTGTGGGGTCTTCCCTAT
ASHG19A3A041423	891.388	270.389	952.392	154.495	702.194	161.144	625.321	755.223	574.338	788.41	9.27574	8.9234	9.41518	7.86552	9.36066	7.72294	9.15646	9.27188	9.05883	9.36884	noncoding	ENST00000449911	CTD-2230M5.2	Ensembl	585	chrX	+	113625126	113625711		TTGTGAAGAGAGCATTTATGACCAGGTGGTGGAAGATCTAAATTCCAGAGAACAGGAGAC
ASHG19A3A029168	3253.6	2256.73	3122.61	2631.02	1833.16	2787.26	1750.51	2525.2	2950.63	2634.51	11.2641	11.6732	11.2266	11.8329	10.8382	11.8231	10.7669	10.9832	11.358	11.05	noncoding	ENST00000425455	AL592494.3	Ensembl	1550	chr1	+	121244141	121245691		CTGAAACACCATAAAGATGACGTTTCAATTGTCAAAACTGGAATGGATTGTGGTATCAAT
ASHG19A3L0000065	973.883	252.089	1129.56	424.951	668.87	482.459	646.797	859.582	541.28	836.157	9.41056	8.82341	9.67866	9.32984	9.2839	9.36066	9.21589	9.45842	8.97109	9.44307	noncoding	chr1:203164802-203174902+	lincRNA-CHIT1	lincRNA	10101	chr1	+	203164802	203174902		AAGAAGTGATGCTTGATGCCAAGTGGAGACTCTGACCCTCCCTTGCTTTCCTTATTTTCT
ASHG19A3A024077	120.865	58.0048	126.857	53.9055	110.06	58.8398	129.039	64.0722	73.7883	62.8352	6.42271	6.62527	6.53901	6.34635	6.54885	6.20339	6.73627	5.86085	6.21513	5.9444	noncoding	NR_026804	FLJ13197	RefSeq_NR	2368	chr4	-	38614321	38666249		TATTCTCAGGTGTGTTTAAGGGCTGCATTCCATGATGCTATCAGTGCCTTCTTTCAGCTC
ASHG19A3L0000187	12.4581	5.91736	29.5619	6.77556	32.0887	24.6516	24.9173	28.642	18.9014	15.6152	3.28024	3.08089	4.51081	3.53052	4.69739	4.8903	4.21044	4.71314	4.43256	3.93639	noncoding	chr10:102330185-102341910+	lincRNA-PAX2-1	lincRNA	11726	chr10	+	102330185	102341910		AGGTAACTCTCAAGTTTGTACTCTAGTCCAGAGCCTTATTTCAACCACCTGCTGGGAGTT
ASHG19A3A054973	26.8814	45.987	30.3138	24.9464	28.0029	30.5959	33.9947	24.8422	37.3634	22.3323	4.34671	6.25793	4.54648	5.24544	4.49232	5.21578	4.69342	4.50593	5.30684	4.46929	noncoding	AK026788		misc_RNA	2216	chr17	-	1129187	1131376		ATTCCCCAAATTACCACCGTGGATGCTGCAATTTTGCATGTGGGTCTTATTCACTGTCTC
ASHG19A3L0003430	29.0307	26.6059	29.8991	30.7621	32.0468	36.3065	39.5099	36.8302	27.2423	31.3728	4.45205	5.39498	4.52756	5.54854	4.69609	5.47852	4.9185	5.07379	4.8966	4.96204	noncoding	chr2:121182275-121194039-	lincRNA-INHBB-2	lincRNA	11765	chr2	-	121182275	121194039		TCCACTAGGTCTGGAGCCATCTCTGCCCCAGAGAGAAGCTGGAGGGTGGAATGAAAAGAG
ASHG19A3A018199	385.589	87.7395	373.075	190.609	168.843	230.829	186.6	288.928	171.927	312.64	8.05231	7.2608	8.05038	8.17333	7.2051	8.26037	7.29943	7.96342	7.37243	8.12001	noncoding	ENST00000503924	AL121583.1	Ensembl	4986	chr20	+	30940477	30945985		AAGCAGCTCAGGTTATCCTTCCTTTGAGGCCATTCTAGGGGGTCCCACAAATCTTTTTAA
ASHG19A3L0000318	60.7104	33.1888	68.1155	42.9843	72.7897	63.5342	77.4051	54.321	44.5407	54.8717	5.46416	5.73971	5.66773	6.02374	5.93375	6.32342	5.94802	5.63012	5.53874	5.75818	noncoding	AW063279	lincRNA-GALNTL4	lincRNA	445	chr11	-	11665885	11666330		GGCAAATGACAACTCCACCCATTTGCACAGCATTTGACAGTTTTCACAGCCCTGTTTTTC
ASHG19A3A044766	39.4841	8.20153	43.9977	15.0705	28.0469	21.1828	29.2828	25.2584	14.4162	14.259	4.87639	3.57413	5.06011	4.55671	4.49474	4.64949	4.46317	4.53224	4.09149	3.79087	noncoding	ENST00000427151	AC129929.5	Ensembl	1171	chr11	-	2349978	2399219		ATGACCCTCATGCAACCACACTAACCATAGAGGTGACTGGGAAATGCAGTCTTTCCATTT
ASHG19A3A037244	3270.01	1269.99	3387.51	1317.06	2370.44	1444.09	2316.72	2875.82	2129.97	2868.14	11.2714	10.9432	11.3529	10.8985	11.2389	10.9206	11.2082	11.1716	10.8855	11.1789	noncoding	ENST00000425356	RP11-54K16.2	Ensembl	484	chr9	-	33019679	33020163		TGAAGACTGTTGCCTGCTCCGAATTTCCCTTATCAACTTTCTCGACCATCTTTCTCTGGT
ASHG19A3L0002879	48.8021	6.01692	40.7196	12.1638	31.7476	28.0132	29.9289	26.512	24.0445	46.9653	5.16235	3.10225	4.95447	4.25917	4.68132	5.08355	4.49597	4.60107	4.73574	5.53471	noncoding	DB351749	lincRNA-ATXN3L-5	lincRNA	530	chrX	-	13497792	13498322		ATAATGACTCTTCAAGTCAAGTTAGTGATGGGAGCATCTTAGCCCAATCCCTGGACAAGC
ASHG19A3A015354	34.4007	26.532	39.3124	7.29562	37.8151	22.4038	42.8748	31.5335	20.4768	39.2105	4.68791	5.3906	4.90589	3.62019	4.95188	4.7374	5.04864	4.8507	4.52957	5.28257	noncoding	ENST00000448650	AC008069.1	Ensembl	596	chr2	+	16909390	16948822		AGCCTTCTTAGCTTGGATTCTTTGATGAAACACCACCATATTGGAGCATTCCACCTGCCA
ASHG19A3L0003042	198.698	126.506	187.937	166.013	213.266	211.246	224.868	197.144	180.002	163.357	7.11767	7.8182	7.08945	7.96762	7.55657	8.13139	7.58725	7.4285	7.43456	7.2603	noncoding	chr14:77589570-77596097-	lincRNA-KIAA1737-2	lincRNA	6528	chr14	-	77589570	77596097		TATTTCCATCTCACCAAGATGTCTGTACTCCTGCTCTTTCCTTTGGCTAAAACGCTATTC
ASHG19A3A032950	15.1752	16.3126	22.9645	9.0535	22.6024	13.003	32.4661	19.2041	9.52545	26.0667	3.55313	4.62145	4.16421	3.88448	4.16017	3.90173	4.61882	4.12087	3.60265	4.69265	noncoding	ENST00000449307	GS1-124K5.11	Ensembl	4742	chr7	-	65993424	66007536		TTTAATCTTGAAAACTCTGGGAAGAGCTCACTTCTGTTTAGGAGGCTGCCTTGGGAACTG
ASHG19A3L0001996	232.142	45.9231	224.32	69.1888	221.257	76.8295	223.894	172.788	125.299	140.418	7.33111	6.25566	7.33194	6.70012	7.6131	6.60754	7.57748	7.24931	6.92785	7.04938	noncoding	BX110954	lincRNA-ZNF572-1	lincRNA	620	chr8	+	125860978	125862459		AAAGGTTATGAAGCATCTCAACACAAGACCTCCTTTGCTCATCACAACCACCCAGTGAAG
ASHG19A3A032899	84.2623	21.3474	64.3198	33.605	43.0529	29.8669	44.2643	50.2338	30.7582	55.9867	5.92456	5.04542	5.59804	5.67609	5.14586	5.18025	5.10054	5.51894	5.05396	5.78579	noncoding	ENST00000434426	RP11-73B2.6	Ensembl	744	chr7	-	63385225	63386655		ACCACTCCCAATCCTGTTTCGTGCTGGGATTGTAGTCTTGTAAACCTACAACTAACACCT
ASHG19A3L0003413	29.642	26.7875	26.0853	28.893	35.1448	49.4999	24.5403	17.1878	18.6346	11.2158	4.48407	5.40593	4.3382	5.45811	4.83806	5.94802	4.18402	3.96174	4.41332	3.41307	noncoding	chr18:46500588-46515984+	lincRNA-DYM-1	lincRNA	15397	chr18	+	46500588	46515984		TTTCTCTCTGCTTTCACAAGCTTGTTGTTTGCTGTGTGATTGCTCTTATGACCCTATCTA
ASHG19A3L0002611	2177.28	1434.47	2309.67	1156.25	1391.4	1233.25	1313.17	2159.77	1846.6	2047.23	10.6507	11.0964	10.7721	10.7156	10.4102	10.6888	10.3124	10.7653	10.6939	10.6958	noncoding	BC043232	lincRNA-ZSCAN5A	lincRNA	2472	chr19	-	56732680	56879752	NM_024303,	TTTGAGTAAATATGTGTCCTCCCCACTGAGCTTTGTTTTCTGTTTCATTATGTCCATTGT
ASHG19A3L0002077	60.5116	43.1372	65.5322	11.2755	58.4632	17.9828	63.8531	33.7499	28.0691	23.1227	5.4598	6.15772	5.62259	4.16163	5.6026	4.40142	5.65291	4.94557	4.93345	4.51516	noncoding	BG200952	lincRNA-KCNU1-2	lincRNA	653	chr8	-	37264152	37279089		GAAAAATGTTATGAGACTGAGTAAGACCAGAGATTCCTCAGCAGTGCCTGGAGAAGACCA
ASHG19A3A000150	39.3344	19.4996	36.8581	17.6619	46.226	34.8585	53.1198	21.456	12.7838	23.2306	4.87159	4.90388	4.81198	4.77288	5.25106	5.41797	5.38099	4.28945	3.95156	4.52184	noncoding	ENST00000421322	XIST	Ensembl	446	chrX	-	73040487	73046641		TGGATAGAGGACCCAAGCGAAAAAGTTTCTGGCATCACTACCACTACTGATTAAACAAGA
ASHG19A3A046829	186.297	154.001	176.373	84.1122	175.474	113.836	189.01	137.215	145.947	146.705	7.03154	8.11503	7.00678	6.98135	7.2603	7.19903	7.31928	6.93438	7.14512	7.11051	noncoding	uc001pcd.2	AL832007	UCSC_knowngene	5341	chr11	+	86534418	86648860		TCTCTGCCTTAGCCCTAGATTTTTTAAAACCATATTTTAAAGCATGGCTCCCCTAATTAT
ASHG19A3A024717	38.2605	20.6848	33.6142	61.8909	53.1048	80.8969	53.3947	27.1202	25.737	31.212	4.82927	4.99851	4.68651	6.54313	5.46344	6.68773	5.38985	4.63561	4.82618	4.95447	noncoding	uc003igi.1	CR604304	UCSC_knowngene	1536	chr4	-	129489126	129491599	ENST00000514265,	GTTTCCTCAGTGCTTTGAAGATTTTTCTAAAGTCATCTGACTTGGTTTCCCTTTGATTTC
ASHG19A3L0002886	83.5238	28.4879	73.5241	37.314	77.9058	45.9695	60.8034	46.6716	49.8351	52.1296	5.91194	5.50448	5.7792	5.82099	6.03532	5.83627	5.58098	5.4152	5.68346	5.68544	noncoding	CF891057	lincRNA-DNAJB12	lincRNA	691	chr10	+	74075874	74077019		TTCAAATGAGGTCAAAGGTTGCACTCTCTTCTGCTTCCTGACAAGCATAATGAGAGGCAC
ASHG19A3A027912	134.249	58.6834	129.309	72.7548	142.203	79.557	131.087	112.038	118.34	104.057	6.56335	6.64421	6.56299	6.77179	6.9419	6.65971	6.75953	6.6537	6.85676	6.64564	noncoding	ENST00000502001	RP11-480D4.3	Ensembl	1005	chr5	+	8457605	8460776		TGATTGGCCCCAGCTACCCTCGGACCGAGATTCCTATTGGTCCCAGGTGTCGAGCATGCG
ASHG19A3A048028	26.2859	9.83773	24.7144	19.4283	35.4483	34.1388	35.9402	30.3792	15.7566	17.8121	4.31768	3.84342	4.2675	4.90722	4.85091	5.38535	4.78012	4.7987	4.20469	4.13042	noncoding	ENST00000446360	RP4-620F22.3	Ensembl	662	chr1	-	89755358	89756020		AAACAGATGGAAGAGATATGTGGAGATGAAGCTCAACCCTTCTCACTTGATGAGGAATTT
ASHG19A3L0003018	10.914	9.38519	8.72757	27.2203	16.8306	30.7006	27.4881	24.0291	5.15958	21.3359	3.1082	3.77404	2.86958	5.3723	3.68969	5.22105	4.36194	4.45869	2.35759	4.4061	noncoding	DA455367	lincRNA-TMX1-1	lincRNA	572	chr14	-	51858845	51863853		ACTGAGGATATAAAGTGCTTTTCCAGACTCCAGGACTCGGTTCATTGCTAGTATCAGGAC
ASHG19A3A008082	327.721	192.486	339.199	190.117	336.899	187.943	339.214	258.666	281.187	265.895	7.82672	8.45365	7.91559	8.17067	8.24453	7.95056	8.21992	7.80665	8.05118	7.90838	noncoding	CR595169		RNAdb	1493	chr1	-	173833394	173836186		GAAACAGTAGTTGGGAAATCTTTTAGAAATCCACCTATTACTACCTATTGGTAAAGGAGA
ASHG19A3L0002840	19.7913	119.439	12.4175	189.857	124.474	284.459	126.223	55.217	119.023	59.6649	3.92932	7.72951	3.29361	8.16821	6.73911	8.57465	6.70085	5.65405	6.86367	5.87667	noncoding	AA234012	lincRNA-AIFM1	lincRNA	486	chrX	+	129251231	129318597	NM_004794,	AGATGACATCTTTCACCAACCTCAAAATGTGGATCCAAGAATGCAATGGGCATGCTGTGC
ASHG19A3A022402	2003.98	1460.82	1981.18	1020.13	2739.76	1156.16	2821.81	2644.64	1634.04	2648.34	10.5272	11.1197	10.5334	10.5435	11.4625	10.6094	11.5229	11.0451	10.522	11.0587	noncoding	ENST00000427353	AC115283.1	Ensembl	400	chr3	+	31310498	31310898		CAAATGTGTAACAATTAGACCAAAAGGCATCCAGCTAGCACGTGGAGAACGTAATTAAGA
ASHG19A3L0002056	13.4071	53.4591	17.0294	10.1419	90.6948	19.458	93.3143	21.9481	5.00493	12.7016	3.37821	6.49447	3.74907	4.02594	6.25926	4.52217	6.22946	4.32293	2.32245	3.61105	noncoding	DB095590	lincRNA-GFRA2-2	lincRNA	560	chr8	+	21464567	21465130		AAGCAGGGGAGTTACAGAACAAAACCCTAGGATTCTAGAGCAAGACTGAACTATCTACAG
ASHG19A3L0003284	26.6103	21.9066	27.6178	16.7455	27.5026	28.8445	24.4171	23.7729	11.6525	18.475	4.3335	5.085	4.4183	4.70174	4.4623	5.12545	4.17471	4.44142	3.83667	4.18739	noncoding	DB341353	lincRNA-CXCR7-2	lincRNA	536	chr2	-	237515990	237518003		ATGCAGATACTTGGTGACTTGACTGGGTCTTCCATATGAGCTGGCTCAATGCTTTTACAC
ASHG19A3A043293	96.6604	77.0312	93.9373	74.4389	110.631	93.7874	111.427	91.631	128.793	89.3889	6.1203	7.05492	6.12457	6.80645	6.55779	6.90705	6.51559	6.36253	6.96753	6.42811	noncoding	ENST00000445730	RP11-525A16.1	Ensembl	497	chr10	-	112188597	112255954		ATTGTCTGAGTGTGTCCAGTCCAGTTCCTGCCTTAATAAAAATCACTGCTGCAAGGGAGA
ASHG19A3L0000904	83.6526	21.2645	69.0464	22.1941	60.5876	23.1824	67.0779	56.1744	44.0803	64.3796	5.91389	5.04026	5.68746	5.08373	5.65637	4.78928	5.73097	5.67983	5.52087	5.97967	noncoding	BE551986	lincRNA-PIRT	lincRNA	455	chr17	+	10671491	10672306		GAGAGACCCCTTAGTACTGATTGCTTATGTGGGGCTCTGGCACTCCGCAGTGATCACCTA
ASHG19A3L0000225	27.1863	22.1707	37.3239	11.3415	36.2825	24.8134	35.9435	38.729	20.0188	33.4134	4.36379	5.10395	4.83042	4.16946	4.88379	4.89929	4.78039	5.14527	4.50353	5.05293	noncoding	BF667001	lincRNA-ST8SIA6	lincRNA	879	chr10	-	17509951	17510578		TTTAGGACCTTTCCAGGGGAAATCATTTGCTGGGCACTCGGGTTCTCCACTTAATGAATT
ASHG19A3L0002888	280.785	34.6285	251.205	64.9356	165.563	86.6542	174.332	156.929	141.379	133.223	7.60142	5.8099	7.49145	6.61307	7.17497	6.79221	7.19615	7.11253	7.09944	6.98109	noncoding	chr10:74002486-74020610+	lincRNA-DDIT4-1	lincRNA	18125	chr10	+	74002486	74020610		TAAAAAGATAAAGAGGCAAATAGGTATGTAGGTCAGCTCAAAAATAGCCACCCACCCGCC
ASHG19A3L0000719	311.182	55.4556	273.094	75.2399	208.563	118.669	222.489	268.952	490.511	224.873	7.75191	6.55565	7.61578	6.82515	7.52265	7.26469	7.56793	7.86168	8.8278	7.69396	noncoding	DA728743	lincRNA-FOXA1	lincRNA	789	chr14	-	38503496	38663486		CCAAAAGTTAAAGAGGAAACTATCACCCCCTAAGAGGAAGCCAATATCATTTGTCACAAG
ASHG19A3L0001513	318.6	147.099	256.252	167.389	268.827	194.694	288.952	253.176	233.442	211.8	7.78448	8.04426	7.51853	7.97887	7.90682	8.00701	7.97857	7.77466	7.79614	7.61053	noncoding	AK296474	lincRNA-PPP2R2C-1	lincRNA	1780	chr4	-	6324670	6565327	NM_181876,NM_020416,	TCATTCACGTCCCTTCCTGTCTCGGTCTGCGGTCTTTACCACATCAATAGGACTTTTTAT
ASHG19A3A008480	238.459	195.009	248.631	217.476	212.631	231.846	222.739	308.233	276.001	297.762	7.36906	8.47623	7.4753	8.36083	7.55203	8.26603	7.56933	8.04708	8.02374	8.05869	noncoding	uc002ilc.1	CR602880	UCSC_knowngene	2080	chr17	-	45132466	45177627		TGTGTTTTCTGAAATACAGTCCCGCAGAGGGCAGTCTTGGGAAATTACTGTTCTCACACA
ASHG19A3A024490	91.128	27.5124	96.737	34.7077	65.3494	50.4987	72.4087	83.6428	56.5305	73.6674	6.03203	5.448	6.16533	5.72192	5.76875	5.97682	5.84627	6.23126	5.85053	6.16468	noncoding	HIT000395606		H-invDB	386	chr4	-	93181518	93181902		TTGGATGGTTATTCTTAAATTCAACAGTGTACTCATGCATAACGCTCTCTCCTATTGGAA
ASHG19A3L0001743	222.693	135.928	220.689	146.087	220.877	190.299	241.632	209.635	197.484	194.051	7.26951	7.92095	7.30675	7.77599	7.61111	7.97092	7.69194	7.51957	7.56462	7.49183	noncoding	DB305613	lincRNA-AIG1-2	lincRNA	534	chr6	-	143675629	143676164		GAGAGATGATTGCCTCCTAAATATTGGTCTTGCTTCCTTCTTGCTTTTTCTTACATTTAA
ASHG19A3L0002000	250288	175823	268821	229443	212728	209535	200097	244330	265045	230065	17.8139	17.7638	17.8139	17.8139	17.7638	17.8139	17.7375	17.7843	17.8139	17.7375	noncoding	AK093407	lincRNA-FAM84B-5	lincRNA	1671	chr8	+	126625711	127132021	uc011mfi.1,	GGCATTTTGTAGATGTGGTTTGACTATTTCTGTATGTCTCCATCTATTGATGAGGGTCTT
ASHG19A3L0001044	156.704	22.8995	180.624	39.3781	72.1291	37.7417	68.3058	91.5486	309.04	93.1507	6.77919	5.15677	7.03817	5.9009	5.91749	5.53706	5.7568	6.3594	8.18734	6.48586	noncoding	AK057313	lincRNA-PTPN4	lincRNA	2048	chr2	+	120436774	120481191		TTGTCACTTGGGTGCCAGGATCTGCTGATCAATTAGCCAAACATCCAACGTGAGAAAAAG
ASHG19A3L0000166	35.88	20.2476	46.0902	18.1833	19.5202	17.9159	26.5637	31.5931	15.5321	50.5876	4.7436	4.96344	5.12906	4.81452	3.92168	4.39531	4.30911	4.85427	4.18625	5.64022	noncoding	DN918055	lincRNA-SGIP1	lincRNA	399	chr1	+	66890612	67423817	NM_001146113,NM_001146111,NM_001146110,NM_001077704,NM_001077703,NM_001077702,NM_001077701,NM_001077700,	TTCATGAACTTCTCAGCCTTTATGGTTATGGTAGTACTGTTCGACTACCTGAAGAAGATG
ASHG19A3A020283	198.046	156.32	219.635	131.392	186.282	144.324	180.703	196.58	149.127	219.644	7.11438	8.13963	7.30056	7.61941	7.35012	7.56007	7.25122	7.42495	7.17655	7.66025	noncoding	NR_026962	LOC284900	RefSeq_NR	963	chr22	+	28315363	28320950		GGCAGAATGAAAGAATTATGAGTGGAACTAGAGAATAGGAAAGACATGAACCAACGCCCA
ASHG19A3A055233	219.37	78.1227	214.786	100.31	199.641	114.286	189.693	190.716	138.629	193.177	7.24945	7.07452	7.27234	7.23478	7.45903	7.20544	7.3241	7.38416	7.07093	7.48687	noncoding	uc003tdd.2	RP9P	UCSC_knowngene	1403	chr7	-	32956427	32982782		CTACAGCTATTCAACTGAGGACAGAGTAGTTATGAAAAACCTCCTCCTGGGCTTATCAAG
ASHG19A3L0000635	82.3512	17.7421	71.2506	28.3987	59.7186	40.7856	66.424	56.2582	46.8165	31.4435	5.89261	4.75553	5.73217	5.43283	5.63572	5.6565	5.71535	5.68222	5.60243	4.96531	noncoding	CA422183	lincRNA-MED4-2	lincRNA	681	chr13	+	48627460	48660591		ATTAGTTCTTGAAATTCCCCATCTCGGTGAATTAACAACTCCAGGACCTGGTTTTCCTCT
ASHG19A3A022213	125.497	13.4001	120.992	16.3618	35.9339	26.2193	27.1824	23.2852	5.99104	13.9704	6.47747	4.31413	6.47453	4.66755	4.86973	4.9835	4.34579	4.40936	3.10437	3.75964	noncoding	uc003bqj.1	AF279782	UCSC_knowngene	1688	chr3	+	6532165	6778421		GTAACGCCCATTTGTTGCATAGTTTTGTGCTCCACACTCTTATCTACAAAATTATGAATT
ASHG19A3A000098	199.492	129.653	210.348	149.455	217.154	163.759	252.271	153.839	168.647	154.553	7.12195	7.85184	7.24344	7.81425	7.58522	7.74395	7.76047	7.08549	7.34515	7.18039	noncoding	ENST00000413606	RP4-717I23.3	Ensembl	770	chr1	-	93727742	93811388		attcaagctggggagacaaacaacatacaagctcatagatggaaggcttgtctcagataa
ASHG19A3A023891	20.758	34.995	5	45.0327	18.0948	57.2383	23.3686	5	5.41236	5.78704	3.99671	5.82601	2.33607	6.09071	3.8023	6.16468	4.1026	2.33794	2.74562	2.57393	noncoding	AK127243		misc_RNA	3948	chr4	-	5899317	5903265		CTCCATTTGTGTAAAATAGGCCGGCATTTTCTCTTGTTACTGAGATGTATTTTTCTATGT
ASHG19A3A023150	2702.78	733.61	2632.29	1356.04	2084.12	1384.46	2082.67	3210.67	2296.93	2948.1	10.9857	10.2611	10.9673	10.936	11.0459	10.8693	11.0524	11.3484	10.9964	11.2178	noncoding	ENST00000479610	RP11-59J16.2	Ensembl	697	chr3	+	127208395	127209630		AACAAAACTGGGATGAGAAGCTGGGGTTCCTCCCACCCCTCTCCAGGACCTGTGAATGTC
ASHG19A3L0003513	67.5254	29.1873	65.5574	39.9991	70.4171	52.5312	73.7481	58.1965	49.3455	58.7857	5.61223	5.54426	5.62313	5.92421	5.88291	6.03756	5.87145	5.7301	5.671	5.85468	noncoding	chr15:40446305-40450500+	lincRNA-BUB1B	lincRNA	4196	chr15	+	40446305	40450500		ATAAGGACAGAACATTATGTAACCCATTTCCTCAGGCCTCAGACCTATGGAGTCACATGC
ASHG19A3L0002171	549.655	111.569	507.603	242.819	325.851	307.651	342.175	466.938	313.375	389.453	8.57106	7.62696	8.50464	8.51615	8.19727	8.69148	8.23547	8.61024	8.21135	8.40993	noncoding	DB307684	lincRNA-C8orf37-1	lincRNA	518	chr8	-	96311901	96312419		AAATTTAAGGAACGCTGATAAACACTCTACTGTCTCACAGTTCCTCCCCAGCTGTTCAGC
ASHG19A3L0001460	27.8727	15.2214	34.6482	24.5747	38.244	24.1367	36.8543	23.9786	24.8703	21.8485	4.39776	4.51129	4.7271	5.22461	4.96888	4.85666	4.82046	4.4558	4.77985	4.43929	noncoding	CX787170	lincRNA-MAD2L1-2	lincRNA	674	chr4	+	120923405	120924078		TGTTGCTGAGACATGTCTCATTCAAATCCACTGGTTCTCTTTACTTCCATACTATTCTTG
ASHG19A3A050377	182.397	87.1877	172.133	102.27	197.802	117.235	171.101	123.144	106.364	108.306	7.001	7.24968	6.9686	7.2643	7.44438	7.24669	7.16952	6.78442	6.71334	6.69387	noncoding	uc001vlo.2	BC038529	UCSC_knowngene	1000	chr13	+	91145541	91187593		GTTTTTAAGATGCATCAGTTCCCCTTTCCAGCCTGAAGCCTCATCATCAAACAATGCTTC
ASHG19A3A017145	10.1028	8.57776	21.0465	5.8072	25.6946	20.1456	23.0703	10.0404	35.9664	24.118	3.018	3.6372	4.04087	3.35522	4.36046	4.57587	4.08023	3.14897	5.26127	4.57555	noncoding	ENST00000418025	AC097713.3	Ensembl	562	chr2	+	235346971	235370771		GACTGGTATGGCTCTTCCTACAAACCAGCTCATCGGCATTATAGTCTTGATCAGTTCTTG
ASHG19A3L0000329	349.81	36.5937	264.553	101.44	197.972	127.109	206.325	206.162	205.843	144.152	7.91751	5.89323	7.56852	7.25329	7.44685	7.37295	7.44822	7.49692	7.6238	7.08624	noncoding	BI059095	lincRNA-UBASH3B-1	lincRNA	330	chr11	+	122276676	122276991		TCAGCTATCTATCTACTCCCCACAATAAATGGCTGGTCAGTTCCACGTTTAAAGTATCTC
ASHG19A3L0003551	27.6024	12.969	28.1789	11.26	26.837	18.4733	26.4477	38.54	20.9055	24.0923	4.38238	4.26078	4.44677	4.1604	4.42769	4.44169	4.30464	5.14021	4.55803	4.57448	noncoding	chr20:56035583-56041187+	lincRNA-CTCFL	lincRNA	5605	chr20	+	56035583	56041187		CTTTGCTTCCCAGGTGACATAACGAGTATTTTTAAGACCCCCAAGAAGCTTCTGTGTACA
ASHG19A3L0000612	229.067	49.2825	212.327	84.5926	136.708	107.874	141.306	235.43	105.372	201.562	7.31384	6.36486	7.25713	6.98795	6.87948	7.11745	6.87542	7.67163	6.70058	7.54728	noncoding	chr13:32382650-32393700-	lincRNA-RXFP2-2	lincRNA	11051	chr13	-	32382650	32393700		AGAAAAAATAAGAAGTTAGGAAATGTATATATGGACCCACCAGGGTTCTCATCTCCCCTC
ASHG19A3A030462	397.923	96.5803	355.216	140.557	246.349	179.692	282.546	363.752	278.662	281.836	8.09346	7.40722	7.97901	7.71884	7.77291	7.88436	7.94153	8.27647	8.03705	7.9832	noncoding	ENST00000510677	AL360215.1	Ensembl	3298	chr6	-	119773711	119790879		GAGGATGGATTTTGAAGCATAGTTAAATGGTGTTGGCCATTTCCCCTCACTTTAATTATT
ASHG19A3A028830	251.771	82.7484	224.289	322.868	194.094	358.351	175.795	356.156	298.677	378.641	7.4484	7.16644	7.33111	8.93577	7.41287	8.92952	7.20939	8.24426	8.13853	8.37802	noncoding	AK131003		misc_RNA	689	chr5	+	134973225	134973914		ATTCCTGGCATCAGAAAAGCCCAAATCTAGATCAAGAATGAGTATGTTTTTCATCACTTA
ASHG19A3L0003130	43.4054	17.5177	29.3413	18.7556	19.8599	30.0721	41.6685	31.8995	16.0734	25.0963	5.00678	4.73727	4.49945	4.86054	3.94912	5.19062	5.00061	4.86758	4.22825	4.63523	noncoding	chr3:25863830-25873380+	lincRNA-LRRC3B	lincRNA	9551	chr3	+	25863830	25873380		AATTTTCAGACTGTGCTTGGTGCATTGTTCTTCTCAAGTCTCTCAACGGTTCAGAGGAGG
ASHG19A3A046228	1584.65	1302.72	1589.73	959.355	1159.03	1002.47	1104.98	1162.3	1338.92	1208.13	10.1396	10.9774	10.1887	10.4599	10.1267	10.4141	10.0539	9.85178	10.2573	9.94885	noncoding	NR_033314	BDNFOS	RefSeq_NR	1478	chr11	+	27528398	27699348	NR_002832,	TATTGGGGGATACTGAGGTGAGCAGGGTATAAGTGGGGCAAGACTTTTCAGTGTAAACTT
ASHG19A3A000041	29.7268	5	26.5467	10.5627	26.6533	17.8641	22.8687	29.4927	11.8817	18.5068	4.48725	2.41344	4.36251	4.07528	4.41677	4.39061	4.06665	4.75632	3.85834	4.18989	noncoding	BC045813		RNAdb	1271	chr9	-	96938888	96966848		GCTTCGCCTCTCACTGGAATTACAGATGGTGGATTGGAAACAGTGTCAGCATGACTCTCC
ASHG19A3A050352	45.1093	48.0872	39.1615	40.4629	56.8527	48.249	47.9531	42.5684	118.349	42.4658	5.05657	6.32846	4.89981	5.94039	5.56019	5.9082	5.22653	5.28494	6.85694	5.3951	noncoding	ENST00000426437	RP11-49F20.1	Ensembl	1006	chr13	+	83397265	83398271		CCAGGTTGATTATATGGGACCAGATTCCTTTGACATCAAGAGGACACGTGACACTTACCT
ASHG19A3A052006	773.806	213.568	698.551	318.958	527.404	419.008	582.261	613.379	645.236	501.974	9.07226	8.59794	8.96257	8.91751	8.91119	9.15214	9.03908	8.99748	9.22025	8.76017	noncoding	G36709		misc_RNA	463	chr15	-	39723159	39723622		GAACTATTCTCTGGATGCTTTTCCCCTTACGTTTTCCCCTTTATTGCCCTCATGGACAAA
ASHG19A3L0000006	160.851	50.2282	143.784	93.3788	131.087	110.392	147.192	159.774	120.208	127.329	6.81747	6.3981	6.70909	7.13441	6.81365	7.14966	6.94059	7.13814	6.87507	6.91762	noncoding	chr1:10911613-10923588-	lincRNA-CASZ1	lincRNA	11976	chr1	-	10911613	10923588		AAATTGCCACATTTGTAGATTATTGAGGTCTCACTAGCTGACTCACAGCCCCTCTGTCGA
ASHG19A3L0003200	342.105	39.36	269.625	104.354	206.599	145.081	234.366	142.014	206.433	121.74	7.88627	6.00777	7.59693	7.29327	7.50727	7.56723	7.65146	6.97927	7.62753	6.85742	noncoding	AW129555	lincRNA-DEPTOR-2	lincRNA	380	chr8	-	121073763	121074142		CTTTTAAAACCTGGGCTCACACTTACCCACACATTTTCAAAATTGAGTTAACAGGCCAAT
ASHG19A3L0001580	22.2487	14.0789	26.4905	13.8222	24.2658	34.5206	36.3594	30.0574	7.75543	21.3654	4.09303	4.3925	4.35891	4.43446	4.27351	5.40446	4.7982	4.78294	3.37844	4.40805	noncoding	DB342547	lincRNA-LMNB1-2	lincRNA	581	chr5	-	126189176	126189758		AGCAACGATCTCTGCCACCTGAACGACGAAACAGGAGAAAAGCTTGTGAAACAAAGCCCT
ASHG19A3L0002540	76.749	22.8536	79.7788	35.6721	59.188	49.4206	67.1839	62.3064	44.0424	63.4244	5.79374	5.15359	5.89704	5.75941	5.62233	5.94553	5.73352	5.82403	5.51994	5.95587	noncoding	DB445849	lincRNA-DYNC1I1	lincRNA	466	chr7	+	95306192	95306656		CTTAAAACTATTTGTGATTAAATCACCCCACATTGTCCTCTAGGCTCTAATGATTCTCTT
ASHG19A3A051759	94.0379	48.9198	47.0986	62.3934	46.9843	57.2033	52.6514	41.4809	38.8611	44.7774	6.07564	6.35337	5.15922	6.55622	5.27423	6.16397	5.36907	5.24895	5.35783	5.47136	noncoding	uc001yfu.2	BC038465	UCSC_knowngene	1114	chr14	+	97925206	97930495		GCCTCTCCTGAAGAAAATAGTGGCAATTTGTACTCAGCTGTGGAATAAAGGAAATCATGA
ASHG19A3L0001468	20.4389	13.9557	22.5092	36.6632	33.8637	36.6326	23.4362	17.9878	12.3614	16.3759	3.97405	4.37977	4.13774	5.79785	4.78273	5.49333	4.10734	4.03023	3.90645	4.0023	noncoding	CX165522	lincRNA-FAT4-1	lincRNA	827	chr4	-	126481903	126488165		GTGTGACCTGTAGTTCTCATGCAGATAGGACCCTTATTGCCAGTATTTCAAGAAATCTTT
ASHG19A3L0003515	50.3981	20.7187	32.6415	24.3067	48.914	43.7813	41.8391	38.641	24.3516	17.1591	5.20462	5.001	4.64949	5.20858	5.33919	5.76248	5.00691	5.14292	4.75161	4.07243	noncoding	chr15:46971964-46982563+	lincRNA-SEMA6D-6	lincRNA	10600	chr15	+	46971964	46982563		CTCTTAAATCCAGGAAATAAATACTCTCTCTGTTCTCATTCTTTGAAGAATCTTGACAGG
ASHG19A3A046601	29.9832	20.6519	37.0195	18.4945	39.7342	33.9267	47.6967	25.9349	28.6689	29.3108	4.49807	4.99559	4.81889	4.83875	5.02412	5.37552	5.21861	4.56813	4.96479	4.85926	noncoding	uc001czu.2	BC030753	UCSC_knowngene	1269	chr1	-	61405916	61436448		ATTTTCACAGACGTGCCAGGAGGAAACCCAGCGTCTCTCAGTTTCCTTTAAATATATGAG
ASHG19A3A041084	1340.48	223.273	1390.5	235.532	589.299	237.793	557.649	893.312	366.088	776.689	9.89859	8.66165	9.9947	8.47071	9.08727	8.30335	8.96979	9.50942	8.41944	9.34988	noncoding	ENST00000455793	RP11-3D23.1	Ensembl	1077	chrX	+	61998719	61999796		GGATGCTTGTTGAAATTTTCGGGTGATTTACACATACTTTTCTCAAGTCATGGTGAAATA
ASHG19A3L0002664	38.74	13.8774	42.1706	22.3108	45.3536	28.0498	36.5715	40.3361	30.6744	29.7174	4.84816	4.37113	5.00017	5.09143	5.22088	5.08532	4.8075	5.20697	5.05145	4.88005	noncoding	BF895724	lincRNA-C4orf41	lincRNA	426	chr4	-	184725424	184725840		AGATAAGCTTCTTTACGAGCCAGGCCCGCTTCTTAAACTTCTCTAAATTTTCTGCCGACC
ASHG19A3L0002083	21.7562	23.2278	28.9981	30.5488	28.3252	27.9114	26.0281	31.0912	25.3575	16.089	4.06163	5.17854	4.48275	5.53897	4.50845	5.07808	4.27803	4.83066	4.80678	3.97628	noncoding	DW444068	lincRNA-POTEA-3	lincRNA	227	chr8	-	46946162	46946373		CCATTACGGCCGGGTGGGTCTGATGGTTCTTTGATCAGTTAAAAAAAATAAATATGTCAA
ASHG19A3A031719	439.313	349.826	365.742	389.931	387.326	460.055	426.438	288.068	347.945	283.009	8.23378	9.27984	8.02083	9.20417	8.46042	9.28431	8.57106	7.95957	8.349	7.98777	noncoding	ENST00000441363	RP11-398K22.12	Ensembl	2403	chr6	+	73973081	74011124		TTGCCCTTCATTCCCCATTTCTATCATAATCTACACAGAGTTTTGAACAGGCATTTTAAA
ASHG19A3L0001156	685.864	239.015	660.488	140.955	413.831	143.082	398.552	475.809	467.505	554.312	8.90017	8.76017	8.88484	7.72307	8.55415	7.54838	8.466	8.63495	8.76449	8.89502	noncoding	AB058771	lincRNA-B3GNT7	lincRNA	3748	chr2	+	232127057	232238606		AAGATAGTCTTTTAGAGAAGTGGGGAGTATCCAACTTAGGGTCAAAATACACTGAGATTA
ASHG19A3L0001163	232.287	49.7592	201.767	78.3934	158.547	84.4613	172.546	181.566	118.524	115.375	7.33212	6.38141	7.19255	6.88154	7.11038	6.75233	7.18163	7.31344	6.85868	6.78671	noncoding	chr2:235518511-235598161-	lincRNA-ARL4C-6	lincRNA	79651	chr2	-	235518511	235598161		AACATACAGGCAGCCAAACTTATTCAGGCCTCACTCCCGTTTCAATTACACTGTTGTTGA
ASHG19A3A048082	3967.67	723.069	3937.5	583.294	2038.43	588.144	1834.62	3093.43	2105.68	3353.84	11.5618	10.238	11.5717	9.77503	11.0068	9.6528	10.8396	11.2904	10.8726	11.4157	noncoding	AK130597		misc_RNA	2295	chr1	-	91377811	91380107		ACTGCATGGTTCTTAGATTAGACCAGAAGTCAAGGTGAACAAAGAGTGCATATAATCTAA
ASHG19A3L0001888	20.0427	10.5063	33.3225	17.1245	41.0828	27.4507	36.53	27.107	15.4357	11.8863	3.94732	3.94487	4.67728	4.7325	5.0777	5.05386	4.80628	4.63452	4.17903	3.50832	noncoding	DB298339	lincRNA-CNPY1	lincRNA	180	chr7	+	155269824	155270003		TTGTTTTCATGTACAGCGCACAGAGGCAGGCAGACCTCATTTTCTTGTAGCCCACTTTAT
ASHG19A3L0001476	518.803	241.605	490.04	282.636	509.792	383.181	607.648	385.784	393.062	345.31	8.49274	8.77314	8.44916	8.74648	8.85969	9.02568	9.10858	8.35914	8.51737	8.25236	noncoding	BU621051	lincRNA-PPARGC1A-2	lincRNA	726	chr4	-	24337862	24338571		TTTTAGGAGAAAATATCCCAGCTCGAGATGTACCTTCACCATCCCTGTCTCTTCTCAGCA
ASHG19A3A000462	691.941	211.887	613.666	212.676	558.547	253.058	639.634	390.613	430.223	336.364	8.91248	8.58746	8.77867	8.32836	9.00389	8.3865	9.19864	8.37674	8.64812	8.21843	noncoding	ENST00000506795	RP11-462C24.1	Ensembl	1136	chr4	-	109461323	109541585		ccttggcctcccaaagtgctggaattacagGAATTAGCCTCCTTACTGTCAGACCAGCCA
ASHG19A3L0003264	114.832	75.0107	103.824	69.79	111.236	98.3879	125.406	112.755	104.811	81.9205	6.3559	7.01559	6.26213	6.71172	6.56637	6.97602	6.69025	6.66463	6.69291	6.3135	noncoding	AA595877	lincRNA-C16orf72-1	lincRNA	169	chr16	-	9578862	9579031		AACAGAATGAATTAGAAGAAGTTTCCTGTTCTGCCTCATGGAGTCTTTTCTTTCCCTTAT
ASHG19A3L0002457	210.176	113.8	211.142	102.899	173.398	109.4	174.832	155.004	140.563	184.002	7.19409	7.65771	7.24968	7.27371	7.24318	7.13738	7.19994	7.09323	7.09006	7.42495	noncoding	AW086055	lincRNA-PRRC2C	lincRNA	378	chr1	-	171562278	171562866		CAGGTTCTGCAGTCATCTGAATAAAATTATAGAGACATCCAGCACACTCCATTTAAAAAA
ASHG19A3A012948	540.766	872.647	499.703	390.283	739.865	390.821	695.65	930.292	1021.83	910.978	8.54983	10.4857	8.48064	9.20516	9.44248	9.0481	9.33539	9.56428	9.8758	9.56168	noncoding	NR_024330	NCRNA00085	RefSeq_NR	2017	chr19	+	52196592	52208442		CTGGGCGAGCTGCTGGCCAGGCCCGAGGCTCTGACGCCCAGCAATCTGTTCCTGCTTGCA
ASHG19A3A034909	57.9196	115.124	46.0349	205.353	61.3637	194.134	48.0465	44.7808	52.3285	38.4524	5.39839	7.67474	5.12785	8.27717	5.6745	8.00297	5.22911	5.35502	5.74736	5.25371	noncoding	ENST00000453261	AC073387.2	Ensembl	709	chr7	+	109300150	109300859		CACCAAGGAGCCCAGGCTGTTTAGTTTATGTAAGTGTATGTTGGTAAAAAACATAAAAAT
ASHG19A3L0002437	36.8253	12.1483	34.2681	12.3736	31.1917	19.8735	18.6143	25.6085	10.4649	16.3379	4.78246	4.16744	4.71037	4.28014	4.65466	4.55503	3.73517	4.55101	3.7158	3.99872	noncoding	DB337946	lincRNA-ZBTB37-2	lincRNA	538	chr1	-	173868049	173868587		CTCTAAAAATCTGAAAATGGGTCACTCTCTCATTTCACTTCTAACCAGAGAATCCCTGTT
ASHG19A3L0000207	228.403	89.5459	232.04	111.799	197.894	137.015	171.604	210.941	150.675	197.366	7.30921	7.29504	7.37752	7.39179	7.44582	7.48701	7.17464	7.52666	7.18905	7.51637	noncoding	AI028364	lincRNA-PRLHR-2	lincRNA	449	chr10	-	120375174	120375612		TAGAAGCCAATCTTTGAGTCTCTGCCTCTCCAACGCCAAGGATCTTCATCTGTGAAATGT
ASHG19A3A049382	35.0188	30.1146	33.2306	20.9882	42.1225	39.5849	49.3055	32.0054	44.198	47.9281	4.71165	5.59088	4.67403	5.0109	5.11319	5.60939	5.27083	4.87351	5.52425	5.56064	noncoding	uc001usr.2	CR592782	UCSC_knowngene	2567	chr13	-	30677365	30683005		TTGGAATGCATCCTCCACTTTAGCAAAAGAATTATGTGTTTTGTTTGCTCTTCATCATGT
ASHG19A3A026814	924.823	165.221	821.413	300.304	449.312	419.725	520.325	835.174	585.805	684.531	9.33297	8.22636	9.20383	8.83073	8.67572	9.1563	8.86707	9.41665	9.08858	9.17893	noncoding	ENST00000504349	RP11-155L15.1	Ensembl	1227	chr5	-	55609731	55617224		CTGCCTTTGATTCTTTCTAATTGTCAGGAAACTTGCACTCATAATCCCTCCTGCCTCTGG
ASHG19A3A055229	48.0986	45.0796	43.1841	25.4214	50.3897	30.0215	69.7244	37.9728	35.1002	36.8606	5.14251	6.22774	5.03375	5.2706	5.38358	5.18829	5.78769	5.11831	5.22725	5.19538	noncoding	uc003qir.2	BC039503	UCSC_knowngene	1292	chr6	+	140092209	140181606		TCCTACAGATGATGACAGTTCTCATTCTCCAGCAGCAAATAATCCCAAAGGAGGTAAACA
ASHG19A3L0002085	67.4301	15.4371	40.3649	22.8402	22.2405	26.9281	26.1634	27.3854	21.7397	14.9338	5.61045	4.53243	4.9406	5.12385	4.13354	5.02393	4.28563	4.6484	4.60659	3.86667	noncoding	DB332834	lincRNA-POTEA-4	lincRNA	550	chr8	-	47841692	47842239		TCTGTCTCAACTCCTCACTGAAGGAAAGGGCAGAATGCCTCAAAAGTCAAGACAAAGTTG
ASHG19A3A014455	57.0482	6.69748	60.3871	24.1386	32.7237	21.9725	31.2627	36.5757	57.9234	45.9523	5.37984	3.24961	5.50404	5.19875	4.73157	4.70841	4.56395	5.06309	5.8832	5.50565	noncoding	ENST00000420880	AC023128.2	Ensembl	1223	chr2	-	145512342	145513565		AATTTGTGACATCCAATTCAGGTTCCTCAACAACAAAGTACAAGTAAATGTCATCCCTGA
ASHG19A3L0000831	139.301	53.8062	111.651	32.5508	100.313	40.4301	106.557	119.373	97.7939	116.364	6.61261	6.50566	6.36614	5.63134	6.40887	5.64301	6.44182	6.73901	6.59952	6.7975	noncoding	BU690073	lincRNA-CCDC33	lincRNA	416	chr15	+	74513616	74513896		TCCTGGAGACTCGGGAACTAAAACAATCAATTCCCCTGAGCAATAAAATTATGGACAGTG
ASHG19A3A008477	3578.11	523.24	3385.72	332.012	1448.64	359.791	1422.65	2462.93	1026.06	2606.59	11.4083	9.80157	11.3508	8.97846	10.4655	8.93709	10.4462	10.9472	9.8812	11.0354	noncoding	uc010wkm.1	CR624169	UCSC_knowngene	416	chr17	-	45128651	45129168	ENST00000514828,ENST00000510581,ENST00000508811,	ATGCCAAGATGAGTTTGTCAGTATAGCCATATCCTGGAACTTATTTTGTGAGCTAAAAAA
ASHG19A3L0001125	1355.32	382.289	1383.93	258.781	795.389	298.1	794.741	1234.74	915.591	1272.59	9.91296	9.38884	9.98696	8.60775	9.54334	8.64593	9.53935	9.9495	9.71816	10.0173	noncoding	BX952962	lincRNA-OBFC2A-2	lincRNA	428	chr2	-	192564056	192564732	uc002ufj.3,	CTCTGGTTTTCAAAGGTAATATGGAATATTTGACACTTGGTAAAAGGTGAACTACCTTTG
ASHG19A3A015748	208.009	61.1539	189.05	87.3961	137.053	94.9465	166.988	149.981	100.146	134.247	7.17986	6.70769	7.09727	7.03681	6.88219	6.92557	7.12951	7.05035	6.62916	6.99217	noncoding	uc010fcy.1	FLJ16124	UCSC_knowngene	1113	chr2	+	65663844	66299751		TCTGGGAGGAGAAGGAAGGAATTTATCTACCAGCTCCCATCTCTCATGGACCAAATTCTT
ASHG19A3L0003307	167.793	122.907	137.937	88.4885	158.287	119.581	174.823	109.808	124.97	85.83	6.87904	7.77447	6.65301	7.05372	7.10747	7.28043	7.19979	6.62379	6.92387	6.37422	noncoding	chr2:238206264-238224402+	lincRNA-COL6A3-4	lincRNA	18139	chr2	+	238206264	238224402		AATAAGTACAGGGATTTGAGCCGATTGTTCCATTGCATTCCGGTCGTCTCAGGAAAAGAG
ASHG19A3L0000408	23.7234	21.6747	23.8496	22.359	25.3245	24.0241	37.4539	21.795	16.6549	20.5765	4.17761	5.07084	4.21861	5.09467	4.33859	4.84952	4.84184	4.31189	4.27351	4.35355	noncoding	DB274526	lincRNA-LRRC32-1	lincRNA	541	chr11	-	76470959	76479267		TGGAGGGGGAAAGAACAGAACTCACAGGGGTAGACCATTGGCTCTAAGACACCCGCGCTT
ASHG19A3A024062	38.8752	6.40099	27.4025	10.2256	28.5245	15.4983	27.6052	26.3282	14.5355	21.8758	4.85307	3.17943	4.40663	4.03691	4.51927	4.17485	4.36903	4.59232	4.10269	4.44129	noncoding	ENST00000513032	RP11-399D2.1	Ensembl	749	chr4	-	36008244	36047656		GTCACTTCCTCTTGAATTTGCAAAATAGTTGTTTGCTTAGCACGAATGCCAACAATATTT
ASHG19A3A016048	723.65	254.669	729.941	370.847	505.128	408.222	518.721	633.151	500.523	653.484	8.97053	8.83553	9.02257	9.13003	8.8448	9.11475	8.86262	9.03782	8.85598	9.12176	noncoding	ENST00000441036	AC104782.3	Ensembl	581	chr2	+	100859092	100865724		ACAGAAAATGCTGTGCTGGCCTGGCCCTCCCACAAACACTCCAGTTTCACGGGCTGAAGA
ASHG19A3L0002263	439.328	336.091	406.878	151.329	467.691	182.609	472.6	821.168	700.043	869.882	8.23417	9.22146	8.17244	7.83117	8.73179	7.90936	8.72381	9.39397	9.33995	9.50036	noncoding	AB002362	lincRNA-IGSF1	lincRNA	5413	chrX	-	130407484	130712873	NM_001170961,	TAACTCCTCACTGTACTGATTTACTGGCGCATGAAATTCTATTAAAAATGCATTCTTCTG
ASHG19A3L0003155	39.0608	91.859	25.6723	19.8984	22.9629	30.5693	29.7403	17.1498	47.887	10.9982	4.86002	7.33068	4.31553	4.94174	4.18296	5.21415	4.48601	3.9587	5.63246	3.38154	noncoding	DA537531	lincRNA-NEFL	lincRNA	564	chr8	-	24811763	24993149		GGGGGACACGATCAACAAATTAGAAAATGAATTGAGGACCACAAAGAGTGAAATGGCACG
ASHG19A3A030667	75.9754	42.5163	51.7766	44.5483	61.6247	41.1083	76.3491	52.295	51.5953	35.2015	5.78024	6.13122	5.28982	6.07416	5.68073	5.66852	5.92216	5.5767	5.72846	5.13232	noncoding	ENST00000427394	RP11-497D6.4	Ensembl	1821	chr6	-	147163701	147525676	uc003qlt.1,	GAAAAAGAGAATGCATGGCCAAAAATGGTGGTGCTCTCTGTCCAAAAACTGAGGCCCTAT
ASHG19A3A041103	155.325	28.2445	156.54	41.1847	56.8998	46.9259	63.745	172.287	108.332	194.782	6.76489	5.48914	6.8275	5.96658	5.56128	5.86717	5.65075	7.24401	6.73815	7.49682	noncoding	ENST00000430422	RP11-314A15.1	Ensembl	1160	chrX	+	65014186	65015677		GGAAATGGGAGCTGTAGAGTCTAATAGTCTATGAAAATCTGGATATAATGAGATATGTTC
ASHG19A3A013546	78.6608	22.2308	61.5189	32.0157	52.9682	45.236	67.6019	42.9431	39.2944	37.8484	5.82955	5.10815	5.53047	5.6046	5.45967	5.81299	5.74221	5.30047	5.3734	5.23263	noncoding	ENST00000423797	AC006038.4	Ensembl	603	chr2	-	42592809	42652228		CAACTCTGTGCCACATCCTCTTCATTTTAGAATCCAGGATGAAGGATATGCCCTTATCTG
ASHG19A3L0001831	375.728	117.051	346.144	203.049	225.382	265.911	276.341	316.848	213.297	286.072	8.01276	7.70145	7.94344	8.25994	7.63932	8.4688	7.90116	8.08436	7.67163	7.99918	noncoding	chr6:89272256-89285156-	lincRNA-CNR1	lincRNA	12901	chr6	-	89272256	89285156		TCAATTCTGGTCCAAATCTGTCACCTTTCTGGAAATTCTCCCTGTAGACCCCAATGTGTG
ASHG19A3A051125	41.8843	25.2108	50.5023	102.314	56.9529	81.5938	50.2342	20.4457	26.4463	31.6147	4.95744	5.3091	5.25482	7.26488	5.56266	6.69976	5.29745	4.21595	4.85915	4.9724	noncoding	NR_015430	C14orf64	RefSeq_NR	1496	chr14	-	98391946	98444461		AGAAAATCACAGTAATAGGGGAAAATAAGGGCTGAGAAAAAAGTCCATGCACTGCAGCGG
ASHG19A3L0000011	46.685	19.9147	41.7563	28.2958	44.847	30.7157	43.0572	26.4336	24.2149	25.5601	5.10383	4.9396	4.9874	5.4273	5.20611	5.22198	5.05551	4.59797	4.74452	4.66354	noncoding	AA176626	lincRNA-KCNA2-2	lincRNA	510	chr1	+	111104530	111105029		CCCTGGACAATTGGGCCCAGCCACTCTGTGACTCCAGACAGCCTAAGGAATCTTTCTAAA
ASHG19A3A026260	62.9091	51.8119	81.5598	27.5826	89.8363	39.9609	92.534	57.856	251.435	27.0336	5.51345	6.44684	5.92897	5.39042	6.24638	5.62597	6.22032	5.72333	7.90027	4.74376	noncoding	ENST00000510062	RP11-366M4.3	Ensembl	674	chr4	+	165798393	165820117		TAGTGAAGTCAGTGAAGTCTTCGGTCCCGTCCTGAATCATTTTTACCCTCTGTTTAGGGA
ASHG19A3L0002260	317.29	216.581	291.003	185.094	340.396	217.189	336.415	272.008	185.785	273.825	7.77939	8.61792	7.70269	8.1312	8.26037	8.176	8.20493	7.87753	7.4753	7.94852	noncoding	chrX:128828944-128841419+	lincRNA-XPNPEP2-2	lincRNA	12476	chrX	+	128828944	128841419		ATTTTCTCTTTTCTTTTTAATAGTGTTGGTGGTTGTGCCTGGAGGTGAGACAGGGGAGGG
ASHG19A3L0001725	264.29	142.073	250.181	177.974	240.841	226.302	266.585	195.687	220.911	175.889	7.51754	7.99388	7.48483	8.06895	7.73992	8.23262	7.8467	7.4172	7.7198	7.36175	noncoding	T02983	lincRNA-LOC285733-1	lincRNA	500	chr6	+	130917299	130917789		AACTAAAACCAGGTAAAATTGGCTTCCTCTGGCTTCTCTGAGTCTTCTTGTGGGGTTCTG
ASHG19A3L0000028	100.016	54.7994	99.299	81.2671	99.0854	113.088	110.776	95.0101	99.2398	87.2018	6.17124	6.53723	6.20056	6.93269	6.3891	7.18721	6.50442	6.41515	6.61771	6.39553	noncoding	chr1:157444726-157458601-	lincRNA-ETV3-2	lincRNA	13876	chr1	-	157444726	157458601		CTATTGCTTGTGTGTTTGATTTGTCATATGGGCTTTCTCACCCTTGGTTATTAAAAGATT
ASHG19A3A016748	86.187	37.7754	64.0322	48.4796	71.3324	59.0755	76.1736	61.9581	58.3894	49.9691	5.95398	5.94291	5.59227	6.19552	5.90222	6.21024	5.9169	5.81423	5.89331	5.62002	noncoding	ENST00000413290	AC064834.1	Ensembl	989	chr2	+	196313255	196343649		GGACTTGGAAAGGCAGAAGAGAAGCAAGAGCCAGCATCCTCATCTTATAAACAGAAAAGC
ASHG19A3L0001548	13.0113	23.7977	9.98882	35.179	13.5804	42.281	21.4608	12.0449	5.01076	15.2276	3.34056	5.21683	3.0092	5.73971	3.33296	5.71364	3.96546	3.42872	2.32359	3.89515	noncoding	N68595	lincRNA-SLC2A9	lincRNA	435	chr4	+	9807329	9807762		AAGAATGCAGAGAAGGTGTTAGCCTGAGGTGGGGAGCAGTCAACACTCAGTAAATTCTTT
ASHG19A3A051277	396.828	211.537	411.088	146.057	283.761	144.704	238.381	308.536	246.286	284.595	8.09155	8.58531	8.18781	7.77496	7.99755	7.56406	7.67502	8.04965	7.86741	7.99358	noncoding	uc010aja.1	TCRA	UCSC_knowngene	583	chr14	+	22392580	23016719		TCATTGAATTTCCAGAAGGCAAGAAAATCCGCCAACCTTGTCATCTCCGCTTCACAACTG
ASHG19A3L0002566	89.4145	17.6599	75.5575	17.9039	95.5671	29.8821	111.944	81.2573	66.5039	59.2423	6.00728	4.74869	5.81943	4.79409	6.33289	5.18115	6.52073	6.19009	6.073	5.86639	noncoding	chr4:120932275-120933293+	lincRNA-MAD2L1-1	lincRNA	1019	chr4	+	120932275	120933293		CTTGACAAATCTAGATATTTACATCTTAGACAAATGACCCCTTTACGCTTACAGTCATCA
ASHG19A3A029517	78.5329	43.3695	71.7194	35.5021	65.6381	44.1518	62.0595	53.3029	66.9699	53.3702	5.82735	6.16564	5.74348	5.75227	5.77711	5.77652	5.60971	5.60306	6.08294	5.71805	noncoding	ENST00000455966	RP1-224A6.3	Ensembl	615	chr1	-	22350486	22351461	BC039533,	GATGCCGCTTGAGTCCCAGAGCAACTCCAATTTCATAGGCACATAAATTTATGTGAAAGT
ASHG19A3A049798	149.814	71.6571	132.832	74.2707	131.694	92.5417	144.952	121.408	115.583	97.0949	6.71503	6.94527	6.60032	6.80336	6.82057	6.89044	6.91551	6.76262	6.82548	6.54503	noncoding	ENST00000454752	RP11-151A6.4	Ensembl	790	chr13	-	101189576	101232371		AGTCTGTGCTGCTTCCATAGGACTGTTCTCACTTCTTTCCATTTTGCAAGTTCTCAGCCT
ASHG19A3A028539	524.453	102.127	454.091	168.926	336.064	279.294	364.256	416.184	342.148	354.655	8.50587	7.48963	8.33454	7.9957	8.24204	8.54507	8.32514	8.44561	8.32697	8.28769	noncoding	uc003klp.2	FIS	UCSC_knowngene	2049	chr5	+	95187935	95195834		GGATTCTAAAAACTGACAACAAACCACTTACCCCTATTGCTCTTCTTCCTAAAGCTAAAG
ASHG19A3L0000425	25.5668	18.2409	30.2415	22.3337	30.6973	13.6708	31.4038	27.804	18.4123	25.6409	4.28191	4.79756	4.54319	5.09307	4.63032	3.98017	4.57112	4.66984	4.39827	4.66763	noncoding	DA946029	lincRNA-SESN3	lincRNA	566	chr11	-	95344831	95421059		GGCTCTTGTAGAGAAGGAAGAGACATCATTCTGACCCTGAAGTTTTATCACTTTCCAAGT
ASHG19A3A013311	182.113	77.0819	157.415	106.947	155.622	118.908	133.24	181.523	122.69	95.3768	6.99891	7.05573	6.83703	7.3302	7.08282	7.26866	6.7824	7.31318	6.90178	6.51966	noncoding	ENST00000422415	AC010145.4	Ensembl	517	chr2	-	16137170	16203007		ATGCCTCTCAAGGCTCCTTTTCCTCCTTACAAACAAAATAAAACAAATCCTTCCTATGGA
ASHG19A3A023613	83.715	12.4599	96.0621	9.72038	77.1117	13.8929	85.0122	60.1047	19.1135	55.2501	5.91481	4.20409	6.1551	3.97026	6.01927	4.0032	6.09231	5.77399	4.4458	5.76647	noncoding	uc003flq.1	AK057000	UCSC_knowngene	1623	chr3	+	183165438	183173795		AACGAAGCTCGAGCGGAAAGACAGGACCGCGACCGCTTGTCAGGGGATTCGGCTTCCAGT
ASHG19A3L0001653	265.207	142.55	275.655	149.84	244.258	169.089	253.661	225.422	227.822	208.732	7.52229	7.99776	7.62888	7.81755	7.76071	7.79091	7.76919	7.61533	7.76809	7.59252	noncoding	BX415539	lincRNA-MRPS30	lincRNA	932	chr5	-	44827705	44828637		GCTATCCACTTCCTGCCTTATTATACTAACAATATCCTGAAGCGTATAGAACTTTTAGTT
ASHG19A3A042591	16.4159	148.574	17.4676	94.6974	76.0014	102.946	72.6983	38.6673	34.3876	39.3108	3.66358	8.05721	3.78913	7.15254	5.99663	7.04556	5.85227	5.14353	5.20144	5.28609	noncoding	ENST00000433770	RP11-472N13.3	Ensembl	347	chr10	-	31982011	31996316		ATAAGTGTTCCAATGGTTTTATTTGGGGAAAGCCAACGCTTTCCCCAAAAAGACTTTTTC
ASHG19A3A034136	244.273	120.129	190.668	182.372	190.205	198.771	181.61	132.067	158.242	124.251	7.40403	7.73768	7.10864	8.11022	7.38076	8.03871	7.26289	6.87948	7.25403	6.88154	noncoding	ENST00000414621	AC006027.2	Ensembl	230	chr7	+	30430523	30451991		AAACACTTGTCTGCTGTTTCTGTGGCCTGGCTGAGCCAAGAAAACATGTTAAAGCACAGA
ASHG19A3L0003246	2057.03	304.298	1469.91	524.539	1112.96	718.404	1101.26	1454.43	1253.21	1175.12	10.571	9.08255	10.0724	9.62153	10.0692	9.944	10.0469	10.1876	10.164	9.91313	noncoding	AV730200	lincRNA-CNTN1	lincRNA	687	chr12	-	41510490	41511173		AGCTCCAATATTTATATCCCCTCCACCTCTACTGAGTCAATGCCACATTTTAGATTTTTT
ASHG19A3A015304	26.0784	11.6485	48.8282	18.7801	34.9152	24.0253	52.8516	35.8341	29.8455	19.6355	4.30911	4.10839	5.20974	4.86199	4.82904	4.84974	5.3751	5.03204	5.01588	4.28179	noncoding	BC009884		misc_RNA	1309	chr2	+	10161704	10162952		TCAGGGCATCTGGTAGGGTGGAAAGCACTTCAAGTCATGCGCCAAGCCCACGTCCTATTC
ASHG19A3L0002589	1905.81	278.053	1686.52	482.615	788.346	594.88	831.728	1275.86	994.2	828.978	10.4456	8.95946	10.27	9.50145	9.52837	9.66949	9.60847	10.0001	9.8362	9.43284	noncoding	BX116989	lincRNA-RYBP-4	lincRNA	467	chr3	-	72610324	72631587		GAGAGGAGAGAGACCAGCAATCAGACCCTCCCAGAGACAATCATTGTTAACATATTGTGT
ASHG19A3L0000869	568.815	333.332	804.853	319.032	666.957	356.128	593.4	372.509	330.759	361.663	8.61898	9.20704	9.17133	8.91785	9.27966	8.92106	9.07535	8.30938	8.28202	8.31784	noncoding	DN604327	lincRNA-CDH11-1	lincRNA	160	chr16	-	65261807	65261927		TTCCCCAGCCTGGACAACACACTTCAAGAGTAAAACTTTGCTGTAAATAAATGAATCAAC
ASHG19A3A046233	31.2963	13.4447	23.3984	12.6121	55.8998	13.9948	24.1641	33.255	15.9021	29.0883	4.55921	4.31831	4.19133	4.30505	5.53649	4.01513	4.15722	4.92506	4.21595	4.84816	noncoding	AJ011598		misc_RNA	225	chr11	+	28373636	28373861		CTTTGGTGCTCCCACAACAACTTGAAGCATTTTTCATATTAAACTTAATAGCTGACCTGT
ASHG19A3A029312	126.253	33.0586	117.688	24.6352	68.1775	32.9853	69.561	91.019	57.4375	80.6118	6.48692	5.73324	6.43771	5.22748	5.83427	5.33227	5.78329	6.35164	5.87249	6.29201	noncoding	ENST00000404600	RP11-157J24.1	Ensembl	1589	chr6	-	1513935	1515524		ATTCATCCCCTATAAACTGCTCCAGAGCAGAGAAGGGTGTGGCTAGATTTGTGAGTATCA
ASHG19A3L0001891	42.911	16.7277	34.9427	34.2722	42.0498	40.7671	44.7318	31.5816	23.6176	29.0576	4.99012	4.66311	4.73809	5.70261	5.11134	5.65572	5.11875	4.85341	4.71409	4.8468	noncoding	DB061937	lincRNA-SHH-4	lincRNA	564	chr7	-	155855748	155856312		GGGACTCCTGATAAAGACAGCAGCCTGTCTGGAGAGACCCGTCTCACGCTCTCACTTTTT
ASHG19A3A011300	685.669	645.322	671.91	286.096	652.586	331.088	628.936	406.577	392.131	390.509	8.89931	10.082	8.90813	8.75973	9.24792	8.80761	9.16699	8.41731	8.51346	8.4153	noncoding	BC045720		RNAdb	1844	chr19	-	28281401	28284607	NR_027301,	GTGGACATCTGTCTGGAGGAGCAATTTTACTGCGACATTTTAAAGAAACAAATTTAATTG
ASHG19A3A034481	53.0405	41.7497	52.3633	30.0846	50.445	37.5635	56.7769	42.6055	41.0433	48.8315	5.27364	6.10234	5.305	5.5136	5.3852	5.53244	5.47518	5.28664	5.42766	5.58881	noncoding	ENST00000455031	RP4-756H11.1	Ensembl	850	chr7	+	66021202	66022052		TGAAGGAGCTGGAGCAGGAGAAGGTGGTGCTGCTGCAGGGTTTGGAGATGATGGCGGGGT
ASHG19A3A019071	605.663	1140.94	609.059	598.845	649.061	688.798	627.575	602.141	1140.61	666.463	8.71158	10.8025	8.76942	9.80898	9.24034	9.88824	9.16246	8.97053	10.0257	9.14642	noncoding	ENST00000413645	AP000473.5	Ensembl	550	chr21	+	18003145	18012952		TCTGGGAAAAGTCTGCAAAGCTAGTTAGGACATTCAGAAATTCATTTCATTTCAATCCTA
ASHG19A3A020678	89.1144	56.9323	90.0751	44.1358	85.4396	41.3764	99.9307	98.0941	55.4305	89.4892	6.00379	6.5954	6.06303	6.06062	6.17257	5.67952	6.3339	6.46065	5.82428	6.42974	noncoding	NR_027007	LOC440944	RefSeq_NR	1907	chr3	-	9430536	9439174		GGGCCGCCTAGAGAAGAGGCTGTGCTTCGGCGCTCCGGCTCCTCAGAGAGCCTCGGCTAG
ASHG19A3L0001899	236.025	62.895	195.461	87.6948	170.374	112.2	152.74	145.45	133.772	123.589	7.35348	6.75025	7.1479	7.04036	7.2199	7.17613	6.9951	7.00842	7.01843	6.87632	noncoding	BF056782	lincRNA-ABCB5	lincRNA	511	chr7	+	20510663	20511322		AATGGATCTTCCTCTTCCTTATTCACCAGGCCCTGCCAATTCAATATTCAAGCAGACAAT
ASHG19A3A018873	826.446	232.602	806.79	488.241	467.751	427.185	444.125	747.186	452.837	817.486	9.17701	8.71991	9.17632	9.51807	8.73201	9.18309	8.63298	9.25488	8.72064	9.41705	noncoding	ENST00000423089	AP001434.1	Ensembl	438	chr21	-	39610148	39610586		ATCAAGCCTGCTCAATGCTCATCATGGATCCCTGTGAATTACGAAAACTGCTACATCCGT
ASHG19A3L0000783	44.9569	65.8927	31.9107	21.5399	28.9004	23.7656	28.74	31.3326	17.8962	30.0345	5.05134	6.82156	4.61876	5.04813	4.54193	4.82992	4.43248	4.84324	4.36548	4.89769	noncoding	CD365395	lincRNA-FLRT2-3	lincRNA	757	chr14	-	86450289	86596122		AAAGCACAATCTCCACTTGCAAAATGATGATCCAAAAAAGAGATGATGGTCAAAAATCTG
ASHG19A3A049414	596.001	218.623	542.394	282.449	448.421	366.125	485.355	518.487	467.079	426.488	8.68309	8.62993	8.59641	8.74523	8.6721	8.95837	8.76489	8.75357	8.76171	8.53277	noncoding	ENST00000421002	RP11-380B4.2	Ensembl	903	chr13	-	33451568	33485788		TGAAAGTGGACATTTTTGCCTTGACAACTCCATCTGCTCCTCCTCTATGAAAGCTCCATC
ASHG19A3L0000169	60.5448	21.9266	48.7672	37.5831	73.1957	50.5668	60.7789	67.7346	44.6623	49.0314	5.46066	5.0865	5.20826	5.82971	5.94191	5.97875	5.58006	5.94024	5.54291	5.59459	noncoding	exon113-	lincRNA-ELTD1-4	lincRNA	299	chr1	-	79941334	79941632		ATTCGATCGGGGGACTATATTTTGTCTGCCCAGAAACTGACACATATTGAAAAGGTACAA
ASHG19A3L0001236	193.949	104.892	188.909	104.383	175.987	125.764	192.731	176.146	143.764	144.982	7.08675	7.52874	7.09583	7.29411	7.2643	7.35541	7.34855	7.27385	7.12364	7.09497	noncoding	chr2:88954435-88968860-	lincRNA-EIF2AK3	lincRNA	14426	chr2	-	88954435	88968860		AGGTCTATTGCATCATGCTGCCTCTCTGTTGCGATGCCACTGGCTCAGCCCTTTGTCCAT
ASHG19A3L0003529	103.788	19.9629	43.4085	26.5783	46.2389	31.7196	55.0164	43.0722	26.9759	36.7929	6.21986	4.94259	5.04199	5.3367	5.25152	5.27411	5.42906	5.30531	4.88402	5.19316	noncoding	chr20:17821706-17827522+	lincRNA-SNX5-1	lincRNA	5817	chr20	+	17821706	17827522		TTTTCACAGCTCAGGCCAAACTGGTCACCTCCAGGACTTTGTGAATCATGAAGAATCCAA
ASHG19A3L0000493	53.1732	37.151	43.9441	47.6348	46.0221	60.1929	63.4578	50.9283	34.8287	41.5416	5.27801	5.91628	5.05856	6.16918	5.24362	6.23815	5.64301	5.53756	5.21611	5.36213	noncoding	AI073577	lincRNA-PDZRN4-1	lincRNA	331	chr12	-	42157990	42159371		TGCCTGGAGTGAAAGCTTCTTTCTTCTCCTCATCTGTGGAACTCTTGTTTTAAGCTCTCA
ASHG19A3L0003401	42.6649	47.1416	45.564	5	35.9929	18.8265	34.0177	9.40467	23.8816	15.0853	4.98259	6.29678	5.11346	2.49059	4.87137	4.47303	4.69452	3.05878	4.72653	3.88285	noncoding	BG926920	lincRNA-CSNK1A1	lincRNA	665	chr5	+	148836893	148837488		TCAATAAATCAGAATGTAAGCCAAGCAGCCACCAGAGGCTGACAAGCATATCTGTGGACT
ASHG19A3L0001230	144.375	71.082	186.596	118.693	146.782	127.503	142.735	169.688	120.589	161.41	6.6608	6.93376	7.08075	7.48135	6.99084	7.37879	6.89395	7.2199	6.87994	7.24268	noncoding	DW462947	lincRNA-GNLY	lincRNA	365	chr2	-	85969367	85969715		TGATCAATTCATTCAGGCTGCTGCCTCCCGCTAAAAGACTTACTCTGTTCTCATTCACAG
ASHG19A3L0001028	1992.26	399.196	1753.97	899.211	1234.05	978.026	1292.72	1667.91	1320.47	1254.72	10.5181	9.44615	10.3356	10.372	10.2209	10.3777	10.2917	10.3827	10.2407	9.99427	noncoding	BU739232	lincRNA-TMEM182-1	lincRNA	670	chr2	-	103380796	103460297		AAGAAATTCCATCTGCAGCAATATATGAGCCTCCCCCAGCTTTGTAGAGAAAATGGCTGG
ASHG19A3L0000738	142.328	106.867	147.508	67.6351	111.334	80.361	97.253	95.7211	115.686	90.2679	6.64303	7.5569	6.74653	6.66436	6.56801	6.67774	6.2926	6.42614	6.82682	6.4432	noncoding	CN274459	lincRNA-OTX2	lincRNA	631	chr14	-	57533725	57579378		AGCATTGCTTCCCTGTGATCTCTAACCCACCACAATTGAAATGACAAGCGTTGAAATGGG
ASHG19A3L0002996	64.5261	19.5533	76.9173	23.1617	70.697	28.6851	67.327	56.5706	40.8819	52.5803	5.54749	4.90845	5.84612	5.14158	5.88858	5.11714	5.73623	5.68941	5.42293	5.69785	noncoding	chr8:73907082-73912104-	lincRNA-KCNB2	lincRNA	5023	chr8	-	73907082	73912104		GTGGAGGCCTGAGATCCCTGAAGCTGGTTTGAAAGCAACTGTGCAAATACAAGTAACATT
ASHG19A3A028542	39.8019	20.7552	35.5719	13.7873	29.0228	11.8209	27.5242	35.3396	21.5767	48.6752	4.88634	5.00363	4.76395	4.43081	4.54871	3.75042	4.36427	5.01129	4.59722	5.58427	noncoding	ENST00000502645	CTD-2337A12.1	Ensembl	539	chr5	+	95297704	95970220		ATTCTAGATGTGAGTTCCTAGTGTGAAAGGACTGGGAGTTAACAGAAGAGCCACAGTGAG
[truncated: 1,496 more rows]
