# Supplementary material for: Expression Pattern of Long Non-Coding RNAs in Renal Cell Carcinoma Revealed by Microarray
Source: PLoS One. 2014 Jun 6;9(6):e99372. doi: 10.1371/journal.pone.0099372 (PMC4048223; doi:10.1371/journal.pone.0099372)
Supplement: Table S6 — Differentially expressed mRNAs. (XLS) [file pone.0099372.s006.xls]

## Sheet: T vs N_up
# Fold-Change cut-off: 1.5 # P-value cut-off: 0.05 # Condition pairs: T vs N # Column A: ProbeName, it represents probe name. # Column B: P, P-value, P-value calculated from paired t-test. # Column C: FC (abs), Absolute Fold Change, the absolute ratio (no log scale) of normalized intensities between two conditions. # Column D: Regulation, it depicts which group has greater or lower intensity valu…
T vs N 1.5 fold up regulated mRNAs
	P-value	Fold change and Regulation		Group--Raw Intensity		Group--Normalized Intensity		Raw Intensity										Normalized Intensity										Annotations
ProbeName	p	FC (abs)	Regulation	T(raw)	N(raw)	T(normalized)	N(normalized)	[1N, N](raw)	[1T, T](raw)	[2N, N](raw)	[2T, T](raw)	[3N, N](raw)	[3T, T](raw)	[4N, N](raw)	[4T, T](raw)	[5N, N](raw)	[5T, T](raw)	[1N, N](normalized)	[1T, T](normalized)	[2N, N](normalized)	[2T, T](normalized)	[3N, N](normalized)	[3T, T](normalized)	[4N, N](normalized)	[4T, T](normalized)	[5N, N](normalized)	[5T, T](normalized)	type	seqname	GeneSymbol	source	RNAlength	chrom	strand	txStart	txEnd	Xhyb	probeSeq	EntrezID	unigene	GO	ProteinAccession	product
ASHG19A3A039660	0.0472352	1.50764	up	59.22	59.302	6.18698	5.59468	60.267	64.3435	56.4893	47.3759	69.1909	62.3996	62.8322	64.6288	47.7305	57.3521	5.45416	6.78557	5.40822	6.16085	5.85735	6.29468	5.6262	5.87367	5.62748	5.82012	coding	NM_031892	SH3KBP1	RefSeq_coding	4766	chrX	-	19552083	19905744		GGCTGGTGGGAGGGACAGATCAACGGCAGGAGAGGTTTGTTCCCTGACAACTTTGTAAGA	30011	Hs.726365	GO:0017124|GO:0005515|GO:0006915|GO:0007267|GO:0006897|GO:0007173|GO:0042059|GO:0030054|GO:0005737|GO:0031410|GO:0030659|GO:0005856|GO:0005829|GO:0005829|GO:0005925|GO:0005730|GO:0005634|GO:0005886|GO:0045202|GO:0019717	NP_114098	SH3-domain kinase binding protein 1
ASHG19A3A020407	0.0201497	2.28254	up	39.9215	25.8941	5.59715	4.40651	24.1337	41.7672	20.6255	36.6518	31.2247	52.7047	33.9931	37.4241	19.4935	31.0595	4.20044	6.10273	4.013	5.79733	4.65584	6.04334	4.6933	5.09549	4.46997	4.94686	coding	NM_024681	KCTD17	RefSeq_coding	1704	chr22	+	37447778	37459429		ACATCGGCCCGCTGATCCGCATCATCAAAGACCGGATGGAAGAGAAGGACTACACGGTCA	79734	Hs.517597	GO:0042802|GO:0005249|GO:0006813|GO:0016020|GO:0008076	NP_078957	Potassium channel tetramerisation domain containing 17
ASHG19A3A014093	0.0357943	2.72136	up	33.425	19.3181	5.33091	3.88658	17.1908	27.8678	10.2786	40.173	15.6851	29.1714	22.1553	34.0403	31.2809	35.8724	3.72522	5.468	3.0386	5.9298	3.5764	5.14173	4.01724	4.95775	5.07544	5.15726	coding	NM_175735	LYG2	RefSeq_coding	880	chr2	-	99858710	99871570		AGAGAATTAAGGCAATCCAGAAAAAATTCCCCACGTGGAGTGTTGCTCAGCACCTCAAAG	254773	Hs.436468	GO:0016798|GO:0003796|GO:0016998|GO:0008152|GO:0009253|GO:0005576	NP_783862	Lysozyme G-like 2
ASHG19A3A001346	0.0420992	1.90321	up	215.807	164.731	7.9829	7.05447	133.561	112.647	160.208	261.631	185.907	308.649	208.229	201.55	135.748	194.561	6.55657	7.64037	6.86448	8.62273	7.34676	8.69677	7.4628	7.45846	7.04174	7.49618	coding	NM_001040161	C16orf13	RefSeq_coding	563	chr16	-	684428	686347		ACGTGGACCAGCGCTGCCTGGACAGGAACCCAGAATGGGGGCTTCGGGACACAGCCCTCC	84326	Hs.239500		NP_115742	Chromosome 16 open reading frame 13
ASHG19A3A005811	0.0271545	1.68257	up	44.0129	39.1423	5.7508	5.00013	44.0845	46.4392	40.2788	38.8469	33.1947	44.2638	42.3805	52.2311	35.7729	38.2836	5.02687	6.27135	4.9386	5.88107	4.75327	5.78035	5.02898	5.57463	5.25294	5.24661	coding	NM_133454	SGSM1	RefSeq_coding	6018	chr22	+	25202135	25322813	NM_001098498,	GATGACGGAAACAGAAAGGAAAGAGTCCTCCCAGAGCTGCAGTTCGGGCCGCCAGAACAT	129049	Hs.474397	GO:0005097|GO:0032313|GO:0005794|GO:0005622	NP_597711	Small G protein signaling modulator 1
ASHG19A3A036412	0.0353236	1.50578	up	31.2533	30.2132	5.2062	4.61568	32.6414	26.6725	33.2225	19.95	27.7099	30.6691	23.9034	41.3626	33.589	37.6122	4.61876	5.39826	4.6739	4.94454	4.47602	5.21884	4.14069	5.24597	5.16905	5.22336	coding	NM_001100161	XPO7	RefSeq_coding	4907	chr8	+	21777179	21864095		TGGGGGGGAGGGGGGGCCGGAGAGGAGCATGAATGGAGCAAAATGGCGGATCATGTGCAG
ASHG19A3A011597	0.0182395	2.90643	up	153.532	83.8704	7.5298	5.99055	70.1749	97.564	87.0288	203.112	55.3993	160.157	62.3826	152.388	144.367	154.439	5.66903	7.42072	6.01595	8.26087	5.52328	7.7146	5.61619	7.07361	7.12831	7.17922	coding	NM_030785	RSPH6A	RefSeq_coding	2484	chr19	-	46298968	46318605		TTATATTTTCACTATGTGCTTCCTGTCCCCAGAGGGCAGGGATAGAAAAGGAAGGCAACT	81492	Hs.146544	GO:0005622	NP_110412	Radial spoke head 6 homolog A (Chlamydomonas)
ASHG19A3A003761	0.0227962	1.94361	up	443.636	341.676	9.03988	8.08114	284.281	330.785	299.724	362.589	327.734	456.212	281.2	491.003	515.442	577.591	7.6181	9.19708	7.74634	9.10155	8.20512	9.27044	7.93432	8.67478	8.90181	8.95552	coding	NM_001174156	SAMD8	RefSeq_coding	6782	chr10	+	76871392	76941880		ATGCTGAATTTCTTTGTCACCGAATATACACCAAGAAGCTGGAATTTCTTGCACACTTTA	142891	Hs.727615	GO:0003674|GO:0006629|GO:0006665|GO:0006686|GO:0016021|GO:0016020	NP_653261	Sterile alpha motif domain containing 8
ASHG19A3A053012	0.0313829	2.09801	up	1090.88	727.71	10.2507	9.18172	668.122	1298.27	696.647	703.379	597.295	823.079	557.911	1341.4	1118.57	1288.29	8.86067	10.9713	8.95837	10.0377	9.11239	10.1365	8.97141	10.0708	10.0058	10.0374	coding	NM_015322	FEM1B	RefSeq_coding	2583	chr15	+	68570140	68583639		GAAGAGTTTGTTGGATTTCATTAAGTGACTGGATATGTAAAGTCGTTTAATGTGGTGCTA	10116	Hs.362733	GO:0005123|GO:0005123|GO:0005515|GO:0004842|GO:0060442|GO:0060743|GO:0006917|GO:0016567|GO:2000001|GO:0042981|GO:0051438|GO:0005575|GO:0005737|GO:0005634	NP_056137	Fem-1 homolog b (C. elegans)
ASHG19A3A024902	0.043506	1.51001	up	20.08	19.1233	4.56828	3.97372	21.5483	24.9231	17.7165	13.7849	20.1836	22.5605	17.1969	15.9636	18.9715	23.1681	4.04911	5.2905	3.80765	4.43028	3.97449	4.74957	3.60069	3.85407	4.43667	4.51697	coding	NM_001334	CTSO	RefSeq_coding	2943	chr4	-	156845275	156875048		TGTGTCTTTGCCGTTAAGATTTGACTGGAGGGACAAGCAGGTTGTGACACAAGTGAGAAA	1519	Hs.75262	GO:0031404|GO:0004197|GO:0042802|GO:0008233|GO:0043621|GO:0007568|GO:0006508|GO:0010033|GO:0005794|GO:0005783|GO:0005764	NP_001325	Cathepsin O
ASHG19A3A041363	0.0139034	3.66549	up	903.215	325.586	9.79574	7.92174	192.008	170.714	195.045	961.536	308.326	1073.53	314.771	1107.67	617.778	1202.63	7.0749	8.2746	7.14405	10.4624	8.1222	10.505	8.11154	9.79335	9.15601	9.94337	coding	NM_198881	TBC1D8B	RefSeq_coding	2607	chrX	+	106045918	106093061		CTGGAGTCTGAAAGTGTGACTCTCATGTCACTGATTCATTTCTGAAGTGTTAAATTCAGA	54885	Hs.351798	GO:0005096|GO:0005097|GO:0005509|GO:0032313|GO:0005622	NP_942582	TBC1 domain family, member 8B (with GRAM domain)
ASHG19A3A022340	0.0369337	1.74098	up	64.5905	56.6499	6.26346	5.46356	64.3342	79.0037	63.7797	43.6044	38.723	46.1762	40.3136	73.5847	76.0991	80.5836	5.54361	7.09131	5.58466	6.04468	4.98639	5.8415	4.94902	6.0484	6.25414	6.29143	coding	NM_004162	RAB5A	RefSeq_coding	2548	chr3	+	19988571	20026658		GCCTAGTGCTTCGTTTTGTGAAAGGCCAATTTCATGAATTTCAAGAGAGTACCATTGGGG	5868	Hs.475663	GO:0019003|GO:0051021|GO:0005525|GO:0003924|GO:0019001|GO:0000166|GO:0005515|GO:0006184|GO:0006184|GO:0007596|GO:0006897|GO:0015031|GO:0031623|GO:0048169|GO:0007264|GO:0030424|GO:0005737|GO:0030425|GO:0005769|GO:0031901|GO:0030139|GO:0010008|GO:0042470|GO:0045121|GO:0043025|GO:0048471|GO:0005886|GO:0043234|GO:0001726|GO:0008021|GO:0042589	NP_004153	RAB5A, member RAS oncogene family
ASHG19A3A020384	0.0317808	1.68686	up	58809.6	34963.7	15.801	15.0467	33793.8	76488.5	33364.5	49677.4	29993.4	48986.7	29716.3	61062.7	47950.6	57832.8	14.865	16.3966	14.865	15.7642	15.0355	15.713	15.0495	15.6027	15.4185	15.5286	coding	NM_002133	HMOX1	RefSeq_coding	1550	chr22	+	35777086	35790194		GTTTAACGGCACTGTGGCCTTGGTCTAACTTTTGTGTGAAATAATAAACAACATTGTCTG	3162	Hs.517581	GO:0019899|GO:0020037|GO:0004392|GO:0004392|GO:0004392|GO:0046872|GO:0016491|GO:0004630|GO:0042803|GO:0004871|GO:0008630|GO:0001525|GO:0006916|GO:0008219|GO:0006879|GO:0031670|GO:0001935|GO:0034101|GO:0007588|GO:0042167|GO:0042167|GO:0006788|GO:0007243|GO:0055072|GO:0055072|GO:0034383|GO:0002686|GO:0032764|GO:0043305|GO:0043524|GO:0043433|GO:0048662|GO:0006778|GO:0043123|GO:0045766|GO:0045768|GO:…	NP_002124	Heme oxygenase (decycling) 1
ASHG19A3A010751	0.0461588	1.68052	up	21.6281	19.2564	4.60129	3.85238	21.7653	19.9483	34.3794	26.7265	15.7734	10.0122	11.7719	25.0093	12.5922	26.444	4.06223	4.94115	4.71551	5.34427	3.5849	3.49206	2.97058	4.51637	3.92868	4.7126	coding	NM_001146189	ZNF407	RefSeq_coding	5851	chr18	+	72342918	72633011		GTACATTCCAGTTTGATCCCACTCAACTATGAAAACAGGACTTTTCAACTGTATTTTATC	55628	Hs.536490	GO:0003677|GO:0046872|GO:0008270|GO:0005622|GO:0005634	NP_060227	Zinc finger protein 407
ASHG19A3A029689	0.0264547	2.55917	up	39483.5	16315.1	15.2093	13.8537	12516	29098.7	12658	47984.4	13681	50437.9	13514	34571.4	29206.4	35325.1	13.3479	15.0255	13.3748	15.7162	13.9205	15.7347	13.9361	14.7786	14.6889	14.7918	coding	NM_002117	HLA-C	RefSeq_coding	1543	chr6	-	31236529	31239855		TGGTTGTCCTAGCTGTCCTTGGAGCTGTGGTCACCGCTATGATGTGTAGGAGGAAGAGCT	3106	Hs.654404	GO:0032393|GO:0005515|GO:0019882|GO:0002474|GO:0019221|GO:0006952|GO:0006955|GO:0060333|GO:0044419|GO:0050776|GO:0060337|GO:0042612|GO:0016021|GO:0005887|GO:0005624|GO:0005886|GO:0005886	NP_005505	Major histocompatibility complex, class I, B
ASHG19A3A052504	0.0367833	1.91702	up	17773.5	10009.2	14.1018	13.163	11115	12057.9	11099.5	20934.3	7399.83	24106.8	7583.18	15364.5	12848.4	16404.1	13.1632	13.775	13.1868	14.6502	12.9738	14.8066	13.0178	13.6069	13.4732	13.6704	coding	NM_021077	NMB	RefSeq_coding	1046	chr15	-	85198361	85201802		TCCTGCTGTATTTCCTGCTTCCCTGTTGAATTGGTGAATAAAACCTTGCTCTTTACATAC	4828	Hs.386470	GO:0005179|GO:0007267|GO:0007218|GO:0007165|GO:0005576|GO:0005576|GO:0005625	NP_995580	Neuromedin B
ASHG19A3A003075	0.0393843	1.9418	up	245.627	192.166	8.23652	7.27913	161.596	214.651	154.099	214.771	212.493	271.178	213.519	277.681	219.122	249.856	6.82502	8.60457	6.80613	8.34205	7.55028	8.498	7.50561	7.90799	7.7086	7.83	coding	NM_001160418	ZBP1	RefSeq_coding	2102	chr20	-	56178903	56195632		GCTCCTGCTGACCCGGGCAGAGAAGCCGAGAGGCCCCAGCAACATGCAGCTACAATTCCA	81030	Hs.302123	GO:0003677|GO:0003723|GO:0003726|GO:0003692|GO:0008150|GO:0005575	NP_110403	Z-DNA binding protein 1
ASHG19A3A040173	0.00934472	1.79334	up	24.7887	20.426	4.88078	4.03812	21.9902	26.178	28.6746	19.8347	16.7623	20.9773	19.9027	34.0524	14.8003	22.9011	4.0754	5.36975	4.46649	4.93814	3.68314	4.63423	3.84083	4.95838	4.12476	4.50339	coding	NM_080737	SYTL4	RefSeq_coding	3936	chrX	-	99929490	99986522		GAAAAAGAAAAAATAAAGTGAAAGAGGCGTGTTGTCTAGTTTCAAAGGAGAGGAGAGAAG	94121	Hs.592224	GO:0017137|GO:0046872|GO:0042043|GO:0005543|GO:0005215|GO:0008270|GO:0006887|GO:0006886|GO:0046676|GO:0031410|GO:0019898|GO:0005886|GO:0030141|GO:0008021|GO:0030658	NP_542775	Synaptotagmin-like 4
ASHG19A3A035310	0.00813014	2.69449	up	30.3973	18.6561	5.12362	3.69361	28.6852	23.8421	14.7046	40.1233	20.6065	36.5109	24.2841	35.6743	5	15.8357	4.43667	5.21987	3.53674	5.92793	4.00629	5.48792	4.16637	5.02489	2.32198	3.95749	coding	NM_013400	REPIN1	RefSeq_coding	3310	chr7	+	150065878	150071133		ACAGCAGACACAGGGAGAGGGCAGCATAAGGCACTGTAGGGAGCAGTGGCCACATTTTCT	29803	Hs.647086	GO:0003677|GO:0046872|GO:0008270|GO:0006260|GO:0005622|GO:0005664|GO:0005634	NP_055189	Replication initiator 1
ASHG19A3A006245	0.0172124	1.95013	up	155.915	121.551	7.58199	6.61841	96.4635	123.238	133.511	155.179	142.043	188.683	142.944	160.252	92.7965	152.222	6.11696	7.77826	6.60861	7.87323	6.94032	7.95715	6.89586	7.14202	6.53032	7.15928	coding	NM_153746	ZDHHC14	RefSeq_coding	2774	chr6	+	157802556	158094976		GGCCACGCAGTCACAGAGTGACATGGCTGCAGCCACGCCCCTGCTGCAGAGCGAGCCCAG	79683	Hs.187459	GO:0008415|GO:0046872|GO:0016740|GO:0008270|GO:0016021|GO:0016020	NP_714968	Zinc finger, DHHC-type containing 14
ASHG19A3A012559	0.0402699	1.77049	up	27.3283	21.0179	4.94298	4.11883	20.2369	13.3769	22.7384	35.2724	24.6637	38.2731	20.8127	28.7838	16.6376	20.9352	3.95913	4.31189	4.15059	5.74393	4.29753	5.55841	3.9149	4.72063	4.272	4.38003	coding	NM_014364	GAPDHS	RefSeq_coding	1492	chr19	+	36024313	36036221		TACATGTTTAAGTATGACTCCACCCACGGCCGATACAAGGGAAGTGTGGAATTCAGGAAT	26330	Hs.248017	GO:0051287|GO:0004365|GO:0016491|GO:0005515|GO:0005975|GO:0006094|GO:0006006|GO:0006096|GO:0055114|GO:0045821|GO:0030317|GO:0007286|GO:0005737|GO:0005829|GO:0009434	NP_055179	Glyceraldehyde-3-phosphate dehydrogenase, spermatogenic
ASHG19A3A034598	0.00341671	1.88794	up	367.187	282.46	8.71204	7.79523	342.919	192.532	337.899	300.242	206.52	322.693	202.563	483.152	322.399	537.318	7.89002	8.45393	7.9113	8.83016	7.50661	8.76449	7.42096	8.65467	8.24724	8.85695	coding	NM_199344	SFT2D2	RefSeq_coding	880	chr1	+	168195254	168212087		GTGAAACAGCTGAAGCGAATGTTTGAGCCTACTCGTTTGATTGCAACTATCATGGTGCTG	375035	Hs.645435	GO:0015031|GO:0016192|GO:0016021|GO:0016020	NP_955376	SFT2 domain containing 2
ASHG19A3A041452	0.0354761	3.00961	up	155.182	74.004	7.42795	5.83838	47.3092	57.8577	41.8362	212.968	97.9628	237.196	95.8108	132.803	87.1011	135.083	5.1201	6.62007	4.98984	8.32993	6.3723	8.3	6.26864	6.88823	6.44101	7.00152	coding	NM_173798	ZCCHC12	RefSeq_coding	2212	chrX	+	117957786	117960930		CAACCCTTTGATGAGTGATATTTCCCTATACCTATGTACCCAGATAGATATATGCATAGA	170261	Hs.21417	GO:0046872|GO:0003676|GO:0008270	NP_776159	Zinc finger, CCHC domain containing 12
ASHG19A3A034665	0.0220435	1.84028	up	99.3265	84.2571	6.8934	6.01348	66.9439	72.5334	91.1302	83.4089	72.8106	88.9673	53.9277	112.418	136.473	139.304	5.60093	6.96531	6.0786	6.97007	5.93413	6.83125	5.40264	6.66021	7.05109	7.04017	coding	NM_006716	DBF4	RefSeq_coding	3923	chr7	+	87505543	87538856		GCTTTTTAACACCTTTGTTTTTCATACCAGTACCTGAAGTAGGCTCAATAAAAGAGTCTT	10926	Hs.485380	GO:0008047|GO:0046872|GO:0003676|GO:0005515|GO:0008270|GO:0006260|GO:0000082|GO:0000216|GO:0000075|GO:0000278|GO:0005622|GO:0005654|GO:0005654|GO:0005634	NP_006707	DBF4 homolog (S. cerevisiae)
ASHG19A3A001019	0.0402975	1.59037	up	283.024	260.716	8.38817	7.71881	293.952	151.664	281.123	310.546	250.679	368.986	291.996	319.062	185.829	264.861	7.66812	8.09318	7.65705	8.88197	7.79942	8.96926	7.99358	8.09372	7.47589	7.90273	coding	NM_001014990	MRPL22	RefSeq_coding	3072	chr5	+	154320632	154348970		GGAGCCGGGGGAAGCTGGCCTTGGGGAAATCTACCACTGTCGAAGACAAATAAAATATAG	29093	Hs.483924	GO:0003735|GO:0006412|GO:0005622|GO:0015934|GO:0005739	NP_054899	Mitochondrial ribosomal protein L22
ASHG19A3A040800	0.0366599	1.76252	up	23.4864	17.874	4.68022	3.86258	21.9248	26.7994	14.9985	7.73861	22.7772	38.998	18.9953	18.3095	10.6741	25.5867	4.07143	5.40618	3.56789	3.68932	4.16916	5.58564	3.76649	4.0551	3.73794	4.66485	coding	NM_002363	MAGEB1	RefSeq_coding	1865	chrX	+	30261847	30270154		TAAGGAGTGGGGTGCAGCGTCTGGTCAGCGGAGGGTGAATTCTCAGGACTGGTCGGGAGT	4112	Hs.73021		NP_803134	Melanoma antigen family B, 1
ASHG19A3A013869	0.0305219	1.66287	up	165.513	143.024	7.58084	6.84716	165.22	74.9009	166.499	221.003	131.948	168.422	130.878	184.705	120.575	178.534	6.85742	7.01389	6.91731	8.38535	6.82377	7.78491	6.75762	7.33736	6.87969	7.38268	coding	NM_032673	PCGF1	RefSeq_coding	939	chr2	-	74732177	74734821		AAGATCAAAGACTTGAATGAACACATTGTTTGCTGCCTATGCGCCGGCTACTTCGTGGAT	84759	Hs.316750	GO:0046872|GO:0008022|GO:0008270|GO:0005730|GO:0005634	NP_116062	Polycomb group ring finger 1
ASHG19A3A035734	0.0421788	1.86515	up	313.148	245.957	8.53073	7.63144	301.558	197.542	270.155	419.552	241.59	435.32	226.521	237.043	189.962	276.284	7.70645	8.49304	7.60016	9.31324	7.74442	9.20891	7.59888	7.67961	7.50727	7.95882	coding	NM_001160224	RNF170	RefSeq_coding	2020	chr8	-	42704780	42751866		ACCTCAGAGATATTCCCAGCAGTCTCAATATCCATGGTAATGCTAATAAACTACTATTCT	81790	Hs.491626	GO:0046872|GO:0008270|GO:0016021|GO:0016020	NP_112216	Ring finger protein 170
ASHG19A3A005112	0.0373292	1.71992	up	30.7085	25.0627	5.1202	4.33786	26.8513	19.8631	19.6313	22.9451	27.7069	24.8894	36.1959	33.8376	14.9282	52.0072	4.34491	4.93519	3.94292	5.13007	4.47595	4.90374	4.79051	4.9498	4.13503	5.68222	coding	NM_019862	ABCC1	RefSeq_coding	6387	chr16	+	16043433	16236928		ATGGACAAAGTGGAGGGGCACGTGGCTATCAAGGGCGTGAACCTGTCTGGGGGCCAGAAG	4363	Hs.391464	GO:0005524|GO:0016887|GO:0042626|GO:0016787|GO:0000166|GO:0005215|GO:0006200|GO:0042446|GO:0019370|GO:0006692|GO:0042493|GO:0055085|GO:0006810|GO:0005794|GO:0005887|GO:0005624|GO:0005730|GO:0005634|GO:0005886|GO:0005886	NP_063955	ATP-binding cassette, sub-family C (CFTR/MRP), member 1
ASHG19A3H0000512	0.0149991	1.52264	up	156.177	152.389	7.55979	6.95321	161.675	103.681	146.498	152.126	158.785	163.538	166.692	188.152	128.295	173.386	6.82558	7.51207	6.73696	7.83867	7.11358	7.74246	7.12747	7.36517	6.96247	7.34056	coding	NM_002144_intron2+	NM_002144	HOX cluster	451	chr17	+	46607237	46607689		CTCCCGGGGCTGGCTCTGGACCTCCATTTGCCATTCTGCCCAAGTACAGTTGTCAAAGTT
ASHG19A3A036787	0.0112878	1.60574	up	927.352	745.473	9.94844	9.2652	678.761	329.544	760.892	775.021	679.949	921.922	690.901	1203.13	916.865	1407.14	8.88726	9.19115	9.08396	10.1784	9.31106	10.3004	9.32335	9.90378	9.72036	10.1685	coding	NM_173549	C8orf47	RefSeq_coding	1550	chr8	+	99076749	99105838		CAGGAGCATATGTGGAAATGATCAGGAACATCCATACTAATGAAGAGGACCAACGCATTG	203111	Hs.171455		NP_775820	Chromosome 8 open reading frame 47
ASHG19A3A006611	0.000634931	1.52539	up	575.536	540.949	9.39479	8.78561	646.378	423.423	594.719	479.517	519.438	520.468	514.959	746.46	429.253	707.811	8.80894	9.52475	8.73376	9.49366	8.88586	9.47818	8.85399	9.25414	8.64548	9.22321	coding	NM_182617	ACSM2B	RefSeq_coding	2444	chr16	-	20548083	20587695		CCAGAAAGACATCCTGAGAGGACTTGGCAGcctgcagatggcctattgtgggaccttgtg	348158	Hs.567879	GO:0005524|GO:0016405|GO:0047760|GO:0016874|GO:0046872|GO:0000166|GO:0006631|GO:0006629|GO:0006805|GO:0005759|GO:0005739	NP_872423	Acyl-CoA synthetase medium-chain family member 2B
ASHG19A3A047947	0.0361979	2.08554	up	473.78	328.385	9.06978	8.00936	379.467	660.177	365.721	261.106	361.254	352.376	375.119	521.058	160.364	574.183	8.03003	10.1142	8.02077	8.61961	8.35178	8.90626	8.36912	8.76088	7.27509	8.94795	coding	NM_001111285	IGF1	RefSeq_coding	949	chr12	-	102811454	102874378		GAGGAAATGAAGAAAAGTAGGCCTGCTGGAGCTAGATGATGATGTGATGGAAATAGAAGT	3479	Hs.160562	GO:0008083|GO:0005179|GO:0005158|GO:0005159|GO:0005515|GO:0006260|GO:0007265|GO:0006916|GO:0007596|GO:0035630|GO:0006928|GO:0009441|GO:0014896|GO:0007517|GO:0045445|GO:0051450|GO:0014904|GO:0034392|GO:0048015|GO:0030168|GO:0002576|GO:0045740|GO:0045740|GO:0046579|GO:0008284|GO:0050679|GO:0048146|GO:0043193|GO:0010552|GO:0046326|GO:0045725|GO:0045821|GO:0043568|GO:0045840|GO:0045669|GO:0050731|GO:…	NP_001104755	Insulin-like growth factor 1 (somatomedin C)
ASHG19A3A007018	0.0180832	1.66653	up	706.078	582.331	9.64314	8.90629	560.829	324.636	544.804	688.638	619.008	785.527	581.236	840.321	605.78	891.266	8.59847	9.1728	8.60353	10.0051	9.16507	10.076	9.03611	9.42778	9.12828	9.5341	coding	NM_206949	IFI27L1	RefSeq_coding	686	chr14	+	94547638	94569059		ACTTTGTCAGCTCCCGCACAGTAACGTGGAAGTCCAAGAATCCGAGTGGAGGCTCACCGA	122509	Hs.19414	GO:0016021|GO:0016020	NP_996832	Interferon, alpha-inducible protein 27-like 1
ASHG19A3A039147	0.0365438	1.7962	up	1032.49	802.779	10.2213	9.37633	900.428	1124.75	915.841	1089.02	736.115	1052.13	694.837	897.342	766.676	999.217	9.29052	10.7868	9.35197	10.6412	9.43568	10.4765	9.33329	9.51387	9.4702	9.68805	coding	NM_153045	C9orf91	RefSeq_coding	4413	chr9	+	117373705	117408696		AAGTCTTAAGGCTCTGTGTTAGTGATAGATGTGGCCATGGTGTAGGCAGTGCAATGTCTT	203197	Hs.522357	GO:0016021|GO:0016020	NP_694590	Chromosome 9 open reading frame 91
ASHG19A3A053536	0.0437505	1.60266	up	1427.63	1143.57	10.5959	9.91539	1009.97	599.424	1082.13	1497.86	1311.58	1793.82	1223.54	1565.96	1090.59	1681.06	9.46936	9.97833	9.6155	11.0784	10.3183	11.2138	10.2099	10.2959	9.96395	10.4129	coding	NM_001019	RPS15A	RefSeq_coding	554	chr16	-	18794276	18801656		AGCACTCTCTGAGAGCTCCAATTTCATCCGTCTGCCATCGGCGCCATCCTGCAATCTAAG	6210	Hs.370504	GO:0003723|GO:0005515|GO:0003735|GO:0003735|GO:0044267|GO:0031018|GO:0010467|GO:0045787|GO:0008284|GO:0009615|GO:0006412|GO:0006412|GO:0006412|GO:0006414|GO:0006415|GO:0019058|GO:0016032|GO:0019083|GO:0005737|GO:0005829|GO:0005829|GO:0022627|GO:0005622|GO:0005739|GO:0005840	NP_001025180	Ribosomal protein S15a
ASHG19A3A010904	0.00910624	1.51812	up	2754.16	2300.9	11.5505	10.9482	2104.06	1693.53	2698.5	2719.53	1978.8	2614.15	1870.61	3287.17	2852.52	3456.43	10.6007	11.298	10.998	11.8795	10.9627	11.73	10.8726	11.3852	11.3069	11.4596	coding	NM_019107	C19orf10	RefSeq_coding	1067	chr19	-	4657565	4670415		TTGAAAGGGAAAGTGATGTCCCTCTGAAAACTGAGGAATTTGAAGTGACCAAAACAGCAG	56005	Hs.465645	GO:0005793|GO:0005576	NP_061980	Chromosome 19 open reading frame 10
ASHG19A3A032522	0.0212029	1.51946	up	25.5151	23.8743	4.87293	4.26937	15.2084	13.2215	25.582	29.7	31.2597	26.169	29.9724	31.0772	17.3493	27.408	3.55506	4.29151	4.31107	5.49836	4.65803	4.98093	4.49807	4.82992	4.32464	4.76395	coding	NM_152774	TMEM196	RefSeq_coding	3381	chr7	-	19758938	19812404		TATGAACAGAGGAGGATGTTCTCAGAAAGGGAGCATTCCCTGCATCACTCTCATGAAATG	256130	Hs.487670	GO:0016021|GO:0016020	NP_689987	Transmembrane protein 196
ASHG19A3A001374	0.0374018	1.72954	up	27.4146	23.4535	5.04051	4.25012	19.132	28.107	20.6032	22.0694	33.3794	37.0515	29.1863	25.8772	14.9667	23.968	3.8813	5.48131	4.0114	5.07642	4.76296	5.51181	4.45666	4.56443	4.13828	4.56859	coding	NM_001040648	CRCP	RefSeq_coding	2589	chr7	+	65579804	65619551		CGACGAGGCGGGACGTCATGGAAGTAGCTGAGAAGCTCCAGCTGCTGAACCACCGGCCTG	27297	Hs.300684	GO:0003899|GO:0001635|GO:0004948|GO:0003824|GO:0000166|GO:0007340|GO:0044237|GO:0006954|GO:0045087|GO:0007218|GO:0006950|GO:0009615|GO:0006383|GO:0009360|GO:0001669|GO:0005634|GO:0005886	NP_055293	CGRP receptor component
ASHG19A3A029762	0.0295854	11.4759	up	207.333	17.1184	7.19376	3.67323	9.60296	36.4535	6.55834	411.78	20.8241	464.901	18.7526	38.4738	29.8541	85.0545	2.96288	5.88775	2.61604	9.28333	4.02323	9.29643	3.74701	5.13804	5.01699	6.36326	coding	NM_018833	TAP2	RefSeq_coding	2540	chr6	-	32789609	32806547		CAGTATTTTGAGCTGGCAAAATTCTTAGCCTAGTACAATTCCTTCAATTAAACTGTAGCT	6891	Hs.502	GO:0005524|GO:0016887|GO:0042626|GO:0042288|GO:0046978|GO:0046978|GO:0046979|GO:0000166|GO:0015421|GO:0042605|GO:0015433|GO:0015197|GO:0005515|GO:0046980|GO:0005215|GO:0019885|GO:0019885|GO:0002485|GO:0002489|GO:0002489|GO:0002481|GO:0046967|GO:0044419|GO:0019060|GO:0046968|GO:0046968|GO:0015833|GO:0015833|GO:0001916|GO:0002591|GO:0015031|GO:0055085|GO:0042825|GO:0042825|GO:0005783|GO:0005789|GO:…	NP_061313	Transporter 2, ATP-binding cassette, sub-family B (MDR/TAP)
ASHG19A3A033461	0.0191206	1.72423	up	77.4341	69.0643	6.5028	5.71685	97.44	57.0392	97.0245	60.3635	47.9679	57.6581	42.7768	105.83	60.1122	106.28	6.13239	6.59764	6.16867	6.50345	5.3046	6.17529	5.04575	6.56665	5.93282	6.67098	coding	NM_198085	RNF148	RefSeq_coding	1328	chr7	-	122341719	122343021		CCAAGTATGAACAAGGGTGAAATTTGTGTTTTAAAAATAAAACTCCTTATCATGCCCAGC	378925	Hs.675191	GO:0046872|GO:0008270|GO:0016021|GO:0016020	NP_932351	Ring finger protein 148
ASHG19A3A017578	0.0439791	1.84191	up	3919.52	2730.16	12.0475	11.1663	2865.86	2735.56	3100.19	3920.58	1836.79	4843.3	1959.44	4032.66	3888.5	4065.51	11.067	11.9271	11.2149	12.3907	10.8419	12.6042	10.9503	11.6495	11.7574	11.6659	coding	NM_003908	EIF2S2	RefSeq_coding	2592	chr20	-	32676116	32700085		CACGATTCCCAATGTTGGATATTTCTACATGAATAAAGCAAGGATCAGTGCCTCTTATGT	8894	Hs.429180	GO:0003723|GO:0046872|GO:0005515|GO:0008135|GO:0003743|GO:0044267|GO:0010467|GO:0006412|GO:0006413|GO:0005829|GO:0005829|GO:0005850	NP_003899	Eukaryotic translation initiation factor 2, subunit 2 beta, 38kDa
ASHG19A3A054679	0.0405893	2.07532	up	38.2376	29.2221	5.51126	4.45793	21.9496	39.4199	24.4161	29.019	16.083	28.9738	32.7906	44.625	50.8712	49.1503	4.07356	6.00991	4.25186	5.46496	3.61646	5.1316	4.6369	5.35159	5.71086	5.59827	coding	NM_144673	CMTM2	RefSeq_coding	1073	chr16	+	66613350	66622175		TAAAAGACAGCAATAAAGAGTTCTGGCTCTTGGGGCACGCTGAGATCAAGATTCGGAGTT	146225	Hs.195685	GO:0005125|GO:0006935|GO:0005615|GO:0016021|GO:0016020	NP_653274	CKLF-like MARVEL transmembrane domain containing 2
ASHG19A3A001522	0.0432182	1.79198	up	42.2273	33.036	5.60645	4.7649	28.411	26.5174	34.4445	46.1514	38.5572	69.4162	36.3987	30.883	27.3684	38.1686	4.42362	5.38964	4.71807	6.12258	4.98007	6.45618	4.80064	4.82052	4.90211	5.24334	coding	NM_001077497	PRR3	RefSeq_coding	3341	chr6	+	30524485	30532473		AGACTGGAGATGAGGAGGATGGGAGTCCCATCGCTCTTCACAGAGGTCCTCCAGGATCAA	80742	Hs.118354	GO:0046872|GO:0003676|GO:0008270	NP_079539	Proline rich 3
ASHG19A3A004717	0.0125898	1.83294	up	91.0677	72.9884	6.77191	5.89775	69.8143	57.8634	74.5742	92.4407	78.2915	124.125	76.2663	88.6305	65.9958	92.2793	5.66076	6.62034	5.80064	7.11909	6.04596	7.33573	5.91954	6.31168	6.06184	6.47269	coding	NM_014263	YME1L1	RefSeq_coding	3865	chr10	-	27399384	27443321		TGAGCATGAGGCTCCCAGCAGTGAGCCTTCACTTAACTTAAGGGACCTTGGATTATCTGA	10730	Hs.499145	GO:0005524|GO:0046872|GO:0004222|GO:0017111|GO:0000166|GO:0008233|GO:0030163|GO:0006508|GO:0016020|GO:0005739	NP_647473	YME1-like 1 (S. cerevisiae)
ASHG19A3A021206	0.0228196	1.97604	up	2537.91	1670.08	11.4277	10.4451	1710.68	1449.62	1531.22	2507.06	1366.49	2998.48	1447.76	2873.26	2294.27	2861.15	10.2538	11.1094	10.1271	11.7749	10.3787	11.9131	10.4711	11.1688	10.995	11.1725	coding	NM_001255	CDC20	RefSeq_coding	1697	chr1	+	43824625	43828871		GACCAACCCATCACCTCAGTTGTTTTTTATTTTTCTAATAAAGTCATGTCTCCCTTCATG	991	Hs.524947	GO:0019899|GO:0008022|GO:0005515|GO:0000087|GO:0051488|GO:0031145|GO:0031145|GO:0031145|GO:0007049|GO:0000075|GO:0051301|GO:0000278|GO:0007094|GO:0000236|GO:0051436|GO:0008284|GO:0051437|GO:0050773|GO:0051439|GO:0005680|GO:0005813|GO:0005829|GO:0005829|GO:0005654|GO:0005654|GO:0048471|GO:0043234|GO:0005819	NP_001246	Cell division cycle 20 homolog (S. cerevisiae)
ASHG19A3A015502	0.0385008	1.584	up	55.587	53.4618	6.08992	5.42634	66.3278	69.7893	58.4621	53.09	57.3361	60.4465	51.2307	43.5583	33.952	51.051	5.58987	6.90534	5.45769	6.32572	5.57352	6.24484	5.32761	5.31996	5.18302	5.65372	coding	NM_170672	RASGRP3	RefSeq_coding	4711	chr2	+	33661415	33789797		TTTTAAAACATCCATATCTCTTCTTTGCCATGGAAACTACACCCAATCTACCTGAACCTG	25780	Hs.143674	GO:0046582|GO:0005509|GO:0019992|GO:0005085|GO:0005515|GO:0004871|GO:0000165|GO:0051056|GO:0007264|GO:0005887|GO:0005622	NP_733772	RAS guanyl releasing protein 3 (calcium and DAG-regulated)
ASHG19A3A013842	0.0178078	6.32943	up	180.407	41.3795	7.30385	4.64178	15.4468	221.469	12.727	39.6939	30.3528	48.5376	40.5564	281.89	107.814	310.446	3.5776	8.64977	3.32827	5.91304	4.61504	5.91786	4.9573	7.92885	6.73069	8.10975	coding	NM_001965	EGR4	RefSeq_coding	2379	chr2	-	73518057	73520829		CTTTTGTTGTTGTTAATTTTTGTAAAGCAGACGCTACTCTCAAGCAGTTGACAAAACTGT	1961	Hs.3052	GO:0003677|GO:0046872|GO:0003700|GO:0016563|GO:0008270|GO:0008284|GO:0006351|GO:0005622|GO:0005634	NP_001956	Early growth response 4
ASHG19A3A029770	0.0480592	3.14134	up	9730.97	3117.03	13.0806	11.4292	2693.16	5313.97	2825.12	16573.2	3127.71	16192.4	3086.53	5243.42	3852.64	5331.85	10.9805	12.7428	11.0699	14.3322	11.682	14.2391	11.669	12.0365	11.7444	12.0521	coding	NM_006120	HLA-DMA	RefSeq_coding	1122	chr6	-	32916390	32920899		ACATTTTCTCCTGCATTGTGACTCACGAAATTGACCGCTACACAGCAATTGCCTATTGGG	3108	Hs.728759	GO:0031295|GO:0050852|GO:0002504|GO:0019221|GO:0006955|GO:0060333|GO:0042613|GO:0005768|GO:0016021|GO:0031902|GO:0005765|GO:0005886|GO:0005886	NP_006111	Major histocompatibility complex, class II, DM alpha
ASHG19A3A054440	0.039101	1.67019	up	58.203	51.9597	6.13315	5.39314	50.6834	47.7225	65.734	64.0408	51.1638	82.4884	55.4259	50.2016	36.7914	46.5616	5.21168	6.316	5.62692	6.59314	5.40331	6.71577	5.43657	5.51838	5.28719	5.52247	coding	NM_014387	LAT	RefSeq_coding	1767	chr16	+	28996386	29002096		GCTGGGTGGGGAGTCTGGGGTCCGTCCTGGACTAGGCTGACCCCTGTGTCGTTACCCCCA	27040	Hs.632179	GO:0005070|GO:0005515|GO:0007265|GO:0050852|GO:0007596|GO:0019722|GO:0006955|GO:0007229|GO:0035556|GO:0043303|GO:0030168|GO:0050863|GO:0001772|GO:0016021|GO:0045121|GO:0005886|GO:0005886	NP_055202	Linker for activation of T cells
ASHG19A3A033609	0.0421713	2.55091	up	3724.39	1938.01	11.9826	10.6316	1428.01	3901.67	1454.91	3668.36	1820.51	4216.1	1778.16	3277.8	3208.46	3558.02	9.99773	12.3497	10.0562	12.29	10.8254	12.3978	10.7931	11.3766	11.4856	11.499	coding	NM_024625	ZC3HAV1	RefSeq_coding	3218	chr7	-	138745084	138794465		TGTGGGGGATTCATTGTAACTCTCCTTGTGAACTGCTCAGTAAACTCTACATTGTTCATG	56829	Hs.133512	GO:0003950|GO:0003723|GO:0046872|GO:0008270|GO:0009615|GO:0005737|GO:0005634	NP_078901	Zinc finger CCCH-type, antiviral 1
ASHG19A3A036001	0.0224793	1.50047	up	126.14	124.942	7.25249	6.66708	133.589	82.8322	124.335	118.303	130.844	161.076	130.119	135.676	105.819	132.811	6.55682	7.1682	6.51107	7.47722	6.81083	7.72202	6.74911	6.91939	6.70757	6.97562	coding	NM_002568	PABPC1	RefSeq_coding	2869	chr8	-	101715143	101734315		TGCGGCCGTTGAGTAGTTTTCAATTCCGGTTGATTTTTGTCCCTCTGCGCTTGCTCCCCG	26986	Hs.387804	GO:0003723|GO:0000166|GO:0008143|GO:0008143|GO:0008022|GO:0005515|GO:0008494|GO:0016070|GO:0008380|GO:0044267|GO:0010467|GO:0016071|GO:0006378|GO:0048255|GO:0000398|GO:0000288|GO:0000289|GO:0045727|GO:0006412|GO:0071013|GO:0005737|GO:0005829|GO:0005829|GO:0005634|GO:0030529	NP_002559	Poly(A) binding protein, cytoplasmic 1
ASHG19A3A048766	0.0465339	1.9372	up	1233.15	938.993	10.4583	9.5043	943.829	1318.58	908.629	1018.95	643.128	1135.66	606.67	1257.03	1592.71	1435.51	9.36345	10.9971	9.34023	10.5419	9.22544	10.5808	9.10716	9.9791	10.4852	10.1925	coding	NM_138396	MARCH9	RefSeq_coding	2462	chr12	+	58148899	58153689		CATGGAATTTTGTGTTGAGTGACATAATAGGTATGGAAATATGAGGGGAAATAGACATTG	92979	Hs.632709	GO:0016874|GO:0046872|GO:0008270|GO:0005794|GO:0000139|GO:0005795|GO:0016021|GO:0005765|GO:0016020|GO:0005802	NP_612405	Membrane-associated ring finger (C3HC4) 9
ASHG19A3A036191	0.0429814	2.54283	up	3512.51	1817.28	11.2509	9.90442	598.6	739.183	590.683	974.62	1083.08	1031.6	894.909	7059.28	5919.12	7757.88	8.68882	10.27	8.72353	10.4798	10.0288	10.4503	9.71875	12.4537	12.3622	12.6005	coding	NM_015193	ARC	RefSeq_coding	2985	chr8	-	143692409	143695833		CACCTTACCCCAGAGACAGACTCTTTTTGTAAGATTTTGTTAATAAAACACTGAAACTTC	23237	Hs.40888	GO:0009952|GO:0006897|GO:0007492|GO:0007612|GO:0007275|GO:0048168|GO:0001669|GO:0015629|GO:0030054|GO:0042995|GO:0005737|GO:0031410|GO:0043197|GO:0005768|GO:0005886|GO:0014069|GO:0045211|GO:0045202	NP_056008	Activity-regulated cytoskeleton-associated protein
ASHG19A3A036221	0.0308183	1.60398	up	41.2305	33.8168	5.47439	4.79274	31.534	23.861	38.636	28.4264	33.6929	23.92	30.6887	65.6589	34.5327	64.2863	4.56897	5.22118	4.88005	5.43419	4.77581	4.84204	4.5331	5.89712	5.20576	5.97742	coding	NM_001130057	EEF1D	RefSeq_coding	1190	chr8	-	144661897	144679310		GCATCAGCTGAGCACGGAGGGGATAGGCACGGACGCAACACTTTTGGAACTTAGACGCTA	1936	Hs.333388	GO:0005515|GO:0004871|GO:0003746|GO:0008135|GO:0044267|GO:0010467|GO:0043123|GO:0007165|GO:0006412|GO:0006414|GO:0005829|GO:0005829|GO:0005853	NP_115754	Eukaryotic translation elongation factor 1 delta (guanine nucleotide exchange protein)
ASHG19A3A000977	0.0108987	1.84402	up	42.4717	34.6769	5.68289	4.80004	25.7111	36.9319	40.683	34.2011	45.1767	55.8027	40.257	47.0186	21.5565	38.4039	4.28996	5.90808	4.95239	5.69841	5.21619	6.12892	4.94622	5.42741	4.59543	5.25162	coding	NM_001012959	DISC1	RefSeq_coding	2230	chr1	+	231762560	232002436		GTGGAGCACCAGGAGACTGCCTATGGATATAAGTACTGTGATGCAGAGTCCTGGACACAG	27185	Hs.13318	GO:0005515|GO:0000226|GO:0007275|GO:0007399|GO:0001764|GO:0030177|GO:0002052|GO:0005813|GO:0005737|GO:0005856|GO:0005874	NP_061132	Disrupted in schizophrenia 1
ASHG19A3A000706	0.0468449	1.56194	up	1323.61	1083.86	10.433	9.78962	893.081	466.396	818.097	1142.13	1067.38	1146.82	1071.68	1860.94	1569.07	2001.77	9.28025	9.65019	9.19456	10.7021	10.0073	10.5958	10.0058	10.5508	10.4602	10.6658	coding	NM_016185	HN1	RefSeq_coding	1602	chr17	-	73131343	73150775	NM_001002032,	ACCCCAACAGCAGGAATAGCTCCCGAGTTTTGCGGCCTCCAGGTGGTGGATCCAATTTTT	51155	Hs.532803	GO:0005634	NP_057269	Hematological and neurological expressed 1
ASHG19A3A026382	0.0296279	3.41769	up	5855.21	2102.78	12.559	10.786	1618.82	5445.61	1557.38	7313.05	2143.11	7742.39	2142.84	4149.8	3051.76	4625.19	10.1743	12.7781	10.1503	13.2338	11.0921	13.243	11.1014	11.6916	11.4121	11.8488	coding	NM_181726	ANKRD37	RefSeq_coding	934	chr4	+	186317839	186321389		AATGATTGTGTTGCCGTGCTCAGACAGAAACGGAGTCTCGGAAGTGTAGAAAATACCAGT	353322	Hs.508154	GO:0005737|GO:0005634	NP_859077	Ankyrin repeat domain 37
ASHG19A3A001133	0.0175737	2.20182	up	66.5049	45.2915	6.30601	5.16731	54.4039	46.8289	57.5444	88.6246	40.6166	85.8203	30.8371	62.5874	43.0553	48.6632	5.31021	6.28508	5.43474	7.05617	5.05983	6.77463	4.54185	5.83078	5.48993	5.58338	coding	NM_001025368	VEGFA	RefSeq_coding	3554	chr6	+	43737945	43754221	NM_001033756,	AGAAAGATAGAGCAAGACAAGAAAATCCCTGTGGGCCTTGCTCAGAGCGGAGAAAGCATT	7422	Hs.73793	GO:0043498|GO:0042056|GO:0005125|GO:0050840|GO:0001968|GO:0008083|GO:0008083|GO:0008201|GO:0008201|GO:0005161|GO:0005515|GO:0046982|GO:0042803|GO:0043183|GO:0043184|GO:0005172|GO:0001525|GO:0002575|GO:0007596|GO:0071456|GO:0050930|GO:0050930|GO:0007275|GO:0043066|GO:0007399|GO:0030168|GO:0002576|GO:0048008|GO:0050918|GO:0045766|GO:0045766|GO:0043536|GO:0051781|GO:0030335|GO:0008284|GO:0051272|GO:…	NP_003367	Vascular endothelial growth factor A
ASHG19A3A002869	0.0494221	1.59996	up	3269.86	2504.73	11.7662	11.0882	1884.78	1628.68	2472.79	3863.77	2822.91	3699.72	2571.01	3823.59	2772.16	3333.52	10.4217	11.2573	10.8786	12.3692	11.5152	12.2176	11.3615	11.581	11.2641	11.4062	coding	NM_001145812	SH2B1	RefSeq_coding	3145	chr16	+	28875295	28885533		TTCGGGAAATATCAGAACTGAGCCAGGAGCTGCTGCCGCCCACCCCTCGTCTTCTGGCTG	25970	Hs.15744	GO:0004871|GO:0007596|GO:0035556|GO:0005737|GO:0005829|GO:0016020|GO:0005634	NP_056318	SH2B adaptor protein 1
ASHG19A3A014308	0.0147428	1.59249	up	1630.28	1405.09	10.8286	10.1573	1596.31	1406.76	1591.79	1211.88	980.142	1399.3	964.734	1904.01	1892.48	2229.45	10.1553	11.0769	10.1913	10.7842	9.8705	10.8855	9.84172	10.5821	10.7277	10.8141	coding	NM_004805	POLR2D	RefSeq_coding	2338	chr2	-	128603840	128615729		GAACAGTGTTGGCTTTTAAAATCAGGATGGTTTTATGTTTGCTACGAAATAAGGCAAGAA	5433	Hs.728890	GO:0003899|GO:0003824|GO:0000166|GO:0004672|GO:0006281|GO:0008380|GO:0044237|GO:0010467|GO:0006370|GO:0000398|GO:0006289|GO:0050434|GO:0006368|GO:0006368|GO:0006366|GO:0006366|GO:0006366|GO:0006367|GO:0006367|GO:0006283|GO:0016032|GO:0005665|GO:0005654|GO:0005654|GO:0005634	NP_004796	Polymerase (RNA) II (DNA directed) polypeptide D
ASHG19A3A044205	0.0412778	22.6523	up	3276.5	145.506	10.9522	6.45063	37.7329	1700.33	33.5031	6501.35	198.967	7269.61	188.336	462.772	268.992	448.415	4.81018	11.3059	4.68273	13.0874	7.45487	13.1555	7.31421	8.5993	7.99116	8.61295	coding	NM_207373	C10orf99	RefSeq_coding	835	chr10	+	85933553	85945049	BC024215,	CCTCCTGACATGAGTCTGCTGGAAAGAGCATCCAAACAAACAAGTAATAAATAAATAAAT	387695	Hs.298713	GO:0005576	NP_997256	Chromosome 10 open reading frame 99
ASHG19A3A032071	0.0366543	1.67807	up	262.877	250.622	8.31378	7.56698	338.059	207.681	366	326.1	212.463	360.003	218.965	199.377	117.622	221.224	7.87175	8.5629	8.02128	8.95242	7.54988	8.93834	7.5422	7.44318	6.8498	7.67208	coding	NM_005021	ENPP3	RefSeq_coding	3180	chr6	+	131958441	132068549		TTTTCTGTTTGTGGCTTTGCTAATCCATTGCCCACAGAGTCTCTTGACTGTTTCTGCCCT	5169	Hs.486489	GO:0016787|GO:0046872|GO:0003676|GO:0047429|GO:0004551|GO:0004528|GO:0030247|GO:0005044|GO:0006955|GO:0030505|GO:0009143|GO:0006796|GO:0005576|GO:0005887|GO:0016020|GO:0048471	NP_005012	Ectonucleotide pyrophosphatase/phosphodiesterase 3
ASHG19A3A010906	0.0431226	1.90931	up	110.261	86.7695	7.05114	6.11809	79.1336	66.3656	72.7617	116.196	76.3207	133.091	86.2879	125.038	119.343	110.615	5.8378	6.83215	5.76504	7.44976	6.00304	7.44254	6.11723	6.80436	6.86733	6.72687	coding	NM_139159	DPP9	RefSeq_coding	4286	chr19	-	4675245	4723855		AATGAATGCAAGACCGGCTTCTGCCATTTGTACAAAGTCACCGCCGTTTTAAAATCCCAG	91039	Hs.515081	GO:0004177|GO:0008233|GO:0008236|GO:0006508|GO:0005737|GO:0005829|GO:0016020	NP_631898	Dipeptidyl-peptidase 9
ASHG19A3A050076	0.0255155	1.74192	up	422.258	364.302	8.99597	8.19529	453.397	438.781	433.887	429.704	317.587	469.572	310.146	362.654	306.49	410.579	8.28031	9.57	8.2681	9.34319	8.16413	9.31374	8.08953	8.27013	8.17438	8.48277	coding	NM_001012754	NHLRC3	RefSeq_coding	3572	chr13	+	39612454	39624242		ATATTTACATTGTGGATGGAGATGGAGGATTGAATAACAGATTGATCAAACTGTCCCAAG	387921	Hs.507783	GO:0005576	NP_001017370	NHL repeat containing 3
ASHG19A3A030488	0.047456	1.85676	up	9291.4	5824.29	13.215	12.3222	4771.86	5328.77	4675.09	10408.3	5279.75	10884.5	5088.52	9647.47	9306.22	10188	11.865	12.7499	11.8495	13.7085	12.4714	13.6943	12.4299	12.9242	12.9952	12.9979	coding	NM_001040874	HIST2H2AA4	RefSeq_coding	534	chr1	+	149822627	149823160		TACTGCTCCCTAAGAAGACGGAGAGTCACCACAAGGCAAAGGGCAAGTGAGGCTGACGTC	723790	Hs.530461	GO:0003677|GO:0006334|GO:0005694|GO:0000786|GO:0005634	NP_001035807	Histone cluster 2, H2aa4
ASHG19A3A042028	0.0445669	1.68118	up	52.6137	46.6089	5.99358	5.2441	54.1165	42.8447	43.4801	65.137	50.6369	48.6331	40.6218	60.8165	44.189	45.6371	5.30194	6.14625	5.04434	6.61692	5.39015	5.92043	4.96011	5.78828	5.52399	5.49602	coding	NM_032972	PCDH11Y	RefSeq_coding	4964	chrY	+	4924130	4973485	NM_032971,NM_032967,	GCAAGAGACATTTTTAAGACCCCAAACAAACAAAAAACAAAACCAAAACACTCTGGTTCA	83259	Hs.661308	GO:0005509|GO:0007155|GO:0007156|GO:0016021|GO:0005886	NP_116755	Protocadherin 11 Y-linked
ASHG19A3A050169	0.0190559	2.39033	up	143.496	92.128	7.43051	6.17331	64.0364	116.453	63.6367	114.277	104.609	120.411	95.9006	190.806	132.458	175.534	5.53782	7.69473	5.58092	7.42535	6.47259	7.28987	6.27028	7.38469	7.00492	7.35793	coding	NM_001079673	FNDC3A	RefSeq_coding	6303	chr13	+	49550047	49783914		TTAACCCAGGAGAAGCATTTACAATAAGAAGAGAAGATGGACAGTTTCAGTGCATTACAG	22862	Hs.508010	GO:0060009|GO:0016337|GO:0009566|GO:0007286|GO:0005794|GO:0000139|GO:0001669|GO:0031410|GO:0005829|GO:0016021|GO:0016020|GO:0012506|GO:0042598	NP_055738	Fibronectin type III domain containing 3A
ASHG19A3A020555	0.00213672	1.82669	up	30.4051	23.9658	5.16971	4.30048	24.0579	20.3423	23.2962	29.0485	31.0751	30.7883	24.4636	39.4714	16.9361	32.3752	4.19526	4.97055	4.18526	5.4664	4.64823	5.22634	4.17703	5.17531	4.29664	5.00996	coding	NM_181335	ARHGAP8	RefSeq_coding	1632	chr22	+	45148437	45258662	NM_001017526,	AGGGGCCAGGTGAGCGGCAGACCCGGCACGCAGGTGGGGGCCGGCGGGGTCCGTGGCCAG	55615	Hs.102336	GO:0007049	NP_851850	Proline rich 5 (renal)
ASHG19A3A023092	0.0438708	2.52094	up	184.291	116.888	7.82655	6.49259	85.0525	199.501	71.6754	159.839	115.179	165.256	122.8	186.418	189.734	210.441	5.93694	8.50896	5.74144	7.91288	6.61964	7.75728	6.65933	7.35116	7.50561	7.60247	coding	NM_138287	DTX3L	RefSeq_coding	5768	chr3	+	122283184	122294047		AGATGTCATCACTTGGAATGATATTCACCACAAAACATCCCGGTTTGGAGGACCAGAAAT	151636	Hs.518201	GO:0042393|GO:0016874|GO:0046872|GO:0005515|GO:0004842|GO:0008270|GO:0016568|GO:0010390|GO:0006974|GO:0005737|GO:0005634	NP_612144	Deltex 3-like (Drosophila)
ASHG19A3A049814	0.0376296	2.01981	up	594.065	394.498	9.32751	8.31329	419.543	178.671	393.833	689.09	351.533	680.512	328.936	755.848	478.648	666.203	8.16543	8.34427	8.12289	10.0066	8.31096	9.86701	8.17149	9.27375	8.79567	9.14594	coding	NM_138779	C13orf27	RefSeq_coding	1177	chr13	-	103418464	103426149		TTTCGTTTAAAAGAGCCTGTACTGTTTGTGTCAGGCTCAGCAGATGAAATGTGTGAAAAG	93081	Hs.398111	GO:0016787	NP_620134	Chromosome 13 open reading frame 27
ASHG19A3A029201	0.0214548	1.58397	up	68.1423	63.2752	6.32881	5.66526	57.1541	48.8272	49.2065	52.34	66.2904	59.241	57.9923	84.8927	85.7325	95.4108	5.38198	6.35039	5.22191	6.3066	5.79119	6.2139	5.50852	6.25273	6.42271	6.52041	coding	NM_173664	ARL10	RefSeq_coding	2405	chr5	+	175792501	175800503		GGAGCTGTGCACCTCAATTTGCTGTCTAGTTGAGAATAGAGATTGTGTGCCTTCATTTCA	285598	Hs.424552	GO:0005525|GO:0000166	NP_775935	ADP-ribosylation factor-like 10
ASHG19A3A028240	0.0451658	2.00951	up	33.2355	26.7081	5.32644	4.31959	19.6299	27.2746	17.3866	28.876	49.9437	35.4766	35.7287	35.1263	10.8515	39.4238	3.91837	5.43522	3.78145	5.45719	5.36963	5.44653	4.77044	5.00212	3.75806	5.29112	coding	NM_153706	C5orf35	RefSeq_coding	1722	chr5	+	56205086	56213165		GGCATCAGCAGTTCTTGTAGTACTGCTGATGTGTACAAACTTCTGTAAAAACTTTATTTT	133383	Hs.85950		NP_714917	Chromosome 5 open reading frame 35
ASHG19A3A048564	0.0128811	1.88642	up	75.1185	60.2317	6.52295	5.6073	53.2725	59.213	64.8741	76.893	63.0232	89.0883	76.0378	79.479	43.951	70.9193	5.2812	6.65672	5.6103	6.85463	5.71378	6.83355	5.91447	6.15639	5.51675	6.11349	coding	NM_005480	TROAP	RefSeq_coding	2618	chr12	+	49716970	49725513		TTGAACTTCAGCCCCTGCTGACTGAGATTTCTAGAACTCTGAATGCCACAGAGCATAACT	10024	Hs.524399	GO:0007155|GO:0005737	NP_005471	Trophinin associated protein (tastin)
ASHG19A3A018406	0.0238315	1.9689	up	608.39	474.541	9.50045	8.52306	650.478	593.039	673.385	623.5	301.422	742.937	346.929	551.919	400.493	530.553	8.81935	9.96206	8.91155	9.86616	8.08518	9.9947	8.25651	8.84347	8.54271	8.83585	coding	NM_001006665	RPS6KA1	RefSeq_coding	3112	chr1	+	26872342	26901520		CGTCTGCGGCTCTGGGCCCTGATCCCCTGGCTTCCCAGGAAGCAGCGGCCCAGGATCAGC	6195	Hs.149957	GO:0005524|GO:0043027|GO:0016301|GO:0000287|GO:0000166|GO:0005515|GO:0004674|GO:0002755|GO:0002755|GO:0002756|GO:0002756|GO:0008063|GO:0007411|GO:0045087|GO:0007243|GO:0043154|GO:0048011|GO:0016310|GO:0006468|GO:0007165|GO:0051403|GO:0007268|GO:0034130|GO:0034134|GO:0034138|GO:0034142|GO:0002224|GO:0005829|GO:0005654|GO:0005654	NP_002944	Ribosomal protein S6 kinase, 90kDa, polypeptide 1
ASHG19A3A047466	0.0418453	2.13806	up	24.2116	16.3293	4.7974	3.7011	13.0271	19.149	13.6312	29.2081	24.4427	37.4379	22.6085	16.4305	7.93703	18.8326	3.34207	4.87397	3.42726	5.47409	4.28323	5.52677	4.04789	3.89478	3.40503	4.21739	coding	NM_005164	ABCD2	RefSeq_coding	5341	chr12	-	39945021	40013843		AGATGTCCTGTCAGGAGGGGAAAAGCAAAGAATGGGCATGGCTCGTATGTTTTATCATAA	225	Hs.117852	GO:0005524|GO:0016887|GO:0000166|GO:0005515|GO:0006631|GO:0006810|GO:0043190|GO:0005887|GO:0016020|GO:0005739|GO:0005778|GO:0005777	NP_005155	ATP-binding cassette, sub-family D (ALD), member 2
ASHG19A3A044387	0.00443774	1.61316	up	263.687	242.759	8.27749	7.5876	267.184	165.19	297.648	232.378	178.888	227.191	192.558	340.94	277.516	352.737	7.53168	8.22543	7.7381	8.45265	7.28969	8.23937	7.34747	8.18887	8.03104	8.28113	coding	NM_017902	HIF1AN	RefSeq_coding	6928	chr10	+	102295640	102313680		ATGTGGTTGGTTACGAAACAGTGGTTGGCCCTGGTGATGTTCTTTACATCCCAATGTACT	55662	Hs.500788	GO:0046872|GO:0016491|GO:0016702|GO:0004597|GO:0005515|GO:0055114|GO:0005634	NP_060372	Hypoxia inducible factor 1, alpha subunit inhibitor
ASHG19A3A052052	0.00194644	1.80245	up	55.7747	44.9026	6.02586	5.1759	36.1664	34.0641	55.6466	47.932	42.2505	49.8923	38.4195	71.8634	52.03	75.1218	4.75581	5.78141	5.38812	6.17751	5.1177	5.96077	4.87888	6.01852	5.73899	6.19109	coding	NM_001110503	TMEM87A	RefSeq_coding	1716	chr15	-	42550135	42565755		ATTGGGATAAGTTTTTAATTCTATAACTTAAAAGTAAAAATCCTTTGTAATTTTATGTTC	25963	Hs.511138	GO:0016021|GO:0016020	NP_056312	Transmembrane protein 87A
ASHG19A3A034003	0.025372	1.81663	up	64.3852	50.2075	6.16632	5.30506	38.577	41.6373	29.4341	41.1908	60.9186	43.7715	55.0056	93.6457	67.1022	101.681	4.84204	6.0985	4.50407	5.96669	5.66543	5.76199	5.42858	6.3932	6.08519	6.61124	coding	NM_001621	AHR	RefSeq_coding	6247	chr7	+	17338275	17385775		ATTAAATCCACAGTCAGCCATAATAACTCCTCAGACATGTTATGCTGGGGCCGTGTCGAT	196	Hs.171189	GO:0003677|GO:0003677|GO:0051879|GO:0004879|GO:0010843|GO:0005515|GO:0046983|GO:0046982|GO:0003700|GO:0008134|GO:0030528|GO:0006915|GO:0001568|GO:0007049|GO:0071385|GO:0001541|GO:0045899|GO:0045893|GO:0030850|GO:0030888|GO:0010468|GO:0006357|GO:0006355|GO:0032355|GO:0014070|GO:0006950|GO:0009410|GO:0006366|GO:0006351|GO:0006805|GO:0005737|GO:0005829|GO:0034752|GO:0005730|GO:0005634|GO:0005667	NP_001612	Aryl hydrocarbon receptor
ASHG19A3A005108	0.0343659	1.52152	up	31.9993	31.0961	5.26852	4.66301	30.036	31.74	40.5958	22.5487	29.162	35.3203	32.9519	32.0565	22.735	38.3312	4.50125	5.6708	4.94857	5.10771	4.5552	5.44077	4.64471	4.87529	4.66532	5.24802	coding	NM_019616	F7	RefSeq_coding	3075	chr13	+	113760104	113774994		GGGCTTCAGGGCTGCCTGGCTGCAGTCTTCGTAACCCAGGAGGAAGCCCACGGCGTCCTG	2155	Hs.36989	GO:0005509|GO:0001948|GO:0008233|GO:0005515|GO:0005102|GO:0004252|GO:0008236|GO:0006916|GO:0007596|GO:0007598|GO:0044267|GO:0007623|GO:0031100|GO:0017187|GO:0030194|GO:0030335|GO:0002690|GO:0010641|GO:0050927|GO:0051897|GO:0043687|GO:0006508|GO:0043627|GO:0060416|GO:0009725|GO:0031667|GO:0014070|GO:0032571|GO:0005796|GO:0005788|GO:0005576|GO:0005615|GO:0005886|GO:0005886|GO:0042598	NP_062562	Coagulation factor VII (serum prothrombin conversion accelerator)
ASHG19A3A012026	0.0332374	2.7405	up	28.7101	14.5588	5.01063	3.55619	10.0759	16.3379	11.0884	30.9386	15.2156	47.8816	21.268	29.6579	15.1459	18.7347	3.01592	4.62352	3.13768	5.55752	3.52608	5.89819	3.94823	4.76443	4.15306	4.20951	coding	NM_003249	THOP1	RefSeq_coding	2568	chr19	+	2785505	2813590		ATCAAACGCATCAAGAAGAAGCTGAGCCTTCTGTGCATCGACTTCAACAAGAACCTGAAC	7064	Hs.78769	GO:0046872|GO:0004222|GO:0008233|GO:0042277|GO:0005515|GO:0008270|GO:0007243|GO:0006518|GO:0006508|GO:0005737|GO:0005625	NP_003240	Thimet oligopeptidase 1
ASHG19A3A016077	0.0140637	1.60358	up	150.181	122.302	7.30493	6.62364	99.1931	49.3678	107.082	109.74	123.946	132.012	123.795	237.056	157.493	222.73	6.15804	6.36775	6.30771	7.36684	6.73157	7.4298	6.67194	7.67991	7.24894	7.68037	coding	NM_003855	IL18R1	RefSeq_coding	3522	chr2	+	102979096	103015215		TGTTTTATATAATTGCACTGTGGCCAGCACGGGAGGCACAGACACCAAAAGCTTCATCTT	8809	Hs.469521	GO:0004908|GO:0004872|GO:0004888|GO:0006955|GO:0045087|GO:0007165|GO:0016021|GO:0005886	NP_003846	Interleukin 18 receptor 1
ASHG19A3A005620	0.0258317	2.42058	up	2161.69	1098.26	11.1292	9.85383	1220.23	1180.11	1155.07	3020.99	1137.17	3327.45	926.716	1535.21	1052.11	1744.7	9.76846	10.8428	9.71265	12.0166	10.0963	12.0584	9.7761	10.2678	9.91564	10.4602	coding	NM_033255	EPSTI1	RefSeq_coding	1529	chr13	-	43462121	43566377		GAATATGAATAGCGGTAACAGCTGGGGTATATGAGAAAATATTGACTCCTATCTGGCCTT	94240	Hs.546467		NP_150280	Epithelial stromal interaction 1 (breast)
ASHG19A3A046685	0.0101501	1.82332	up	69.4717	56.866	6.37171	5.50514	69.7727	45.6212	71.7381	82.5585	54.4885	95.0073	51.8829	68.8215	36.4477	55.3502	5.6601	6.24625	5.74407	6.95438	5.49901	6.92706	5.34687	5.96169	5.27566	5.76914	coding	NM_053056	CCND1	RefSeq_coding	4304	chr11	+	69455872	69469241		ATTTCATTGAACACTTCCTCTCCAAAATGCCAGAGGCGGAGGAGAACAAACAGATCATCC	595	Hs.523852	GO:0016538|GO:0019899|GO:0005515|GO:0032403|GO:0004672|GO:0019901|GO:0000080|GO:0000082|GO:0000082|GO:0033327|GO:0000084|GO:0060070|GO:0051301|GO:0071445|GO:0030968|GO:0045444|GO:0007595|GO:0001889|GO:0060749|GO:0033598|GO:0000278|GO:0031571|GO:0030178|GO:0030857|GO:0031100|GO:0008284|GO:0045737|GO:0001934|GO:0000320|GO:0051726|GO:0006974|GO:0070141|GO:0010165|GO:0051592|GO:0051412|GO:0042493|GO:…	NP_444284	Cyclin D1
ASHG19A3A043086	0.0298555	1.95812	up	204.674	141.574	7.7879	6.81843	97.9966	59.508	101.945	212.381	176.035	234.642	175.695	250.288	156.201	266.551	6.14094	6.66312	6.23727	8.32662	7.26488	8.28189	7.20905	7.75728	7.23999	7.91057	coding	NM_213606	SLC16A12	RefSeq_coding	4622	chr10	-	91190050	91295313		TTGTCAGTAACCATTTATCCTGTCAAGTGGGAATCATGCTGGGTGGCTTGCTTGCATCTA	387700	Hs.530338	GO:0015293|GO:0055085|GO:0016021|GO:0005886	NP_998771	Solute carrier family 16, member 12 (monocarboxylic acid transporter 12)
ASHG19A3A046117	0.0147123	2.36798	up	60.5961	39.6296	6.14349	4.89984	27.7488	42.5987	19.9616	35.0459	43.4181	79.5873	37.9956	66.4239	69.0237	79.3245	4.38944	6.13539	3.96651	5.73482	5.15893	6.66118	4.8625	5.91561	6.12182	6.27047	coding	NM_000990	RPL27A	RefSeq_coding	4906	chr11	+	8703994	8711418		ACCTAGTTTGTGTATCCCTGTAAGTCATTTTGGTATAAAGTAGGTTATAAGTGTACATGC	6157	Hs.523463	GO:0003723|GO:0005515|GO:0003735|GO:0044267|GO:0031018|GO:0010467|GO:0006412|GO:0006414|GO:0006415|GO:0019058|GO:0016032|GO:0019083|GO:0005829|GO:0005829|GO:0022625|GO:0005622|GO:0005840	NP_000981	Ribosomal protein L27a
ASHG19A3A001134	0.0127677	4.90782	up	133.787	42.2951	7.31164	5.01656	50.5373	163.588	51.3695	175.373	25.8973	162.025	28.0617	93.4845	55.6098	74.4625	5.20869	8.21113	5.27801	8.04923	4.37219	7.72927	4.39531	6.39037	5.82861	6.17821	coding	NM_001025370	VEGFA	RefSeq_coding	3422	chr6	+	43737945	43754221		AAGAAAGATAGAGCAAGACAAGAAAAATGTGACAAGCCGAGGCGGTGAGCCGGGCAGGAG	7422	Hs.73793	GO:0043498|GO:0042056|GO:0005125|GO:0050840|GO:0001968|GO:0008083|GO:0008083|GO:0008201|GO:0008201|GO:0005161|GO:0005515|GO:0046982|GO:0042803|GO:0043183|GO:0043184|GO:0005172|GO:0001525|GO:0002575|GO:0007596|GO:0071456|GO:0050930|GO:0050930|GO:0007275|GO:0043066|GO:0007399|GO:0030168|GO:0002576|GO:0048008|GO:0050918|GO:0045766|GO:0045766|GO:0043536|GO:0051781|GO:0030335|GO:0008284|GO:0051272|GO:…	NP_003367	Vascular endothelial growth factor A
ASHG19A3A021013	0.0248473	2.8209	up	39.5529	23.7552	5.48338	3.98722	11.7301	34.5255	14.1164	27.0826	14.6396	22.7105	21.0347	53.4695	57.2553	59.9762	3.19612	5.80329	3.47854	5.36271	3.46194	4.75984	3.93133	5.60774	5.86819	5.88332	coding	NM_030885	MAP4	RefSeq_coding	3224	chr3	-	48014569	48130769		AATGGTGAGGCAGCCAGACTGGTCAGGGCTGCTTTGTTGAAATGTGATGATTTTCATATG	4134	Hs.517949	GO:0005515|GO:0005198|GO:0007026|GO:0005737|GO:0005856|GO:0005874|GO:0005875	NP_112147	Microtubule-associated protein 4
ASHG19A3A038740	0.000969655	2.07427	up	978.243	662.315	10.0903	9.03766	791.116	611.759	828.551	809.582	455.617	752.396	458.768	1282.01	777.525	1435.47	9.10342	10.0017	9.21456	10.2367	8.69422	10.0121	8.68346	10.0087	9.49265	10.1921	coding	NM_199135	FOXD4L3	RefSeq_coding	2218	chr9	+	70917782	70920000	NM_207305,NM_012184,NM_001085476,	GTAAGTAGGATATTAATTTCAGAACATTGATTTCTTATCTGTGTGTCTGACGTGCCATCT	286380	Hs.449471	GO:0008301|GO:0003690|GO:0010843|GO:0043565|GO:0003700|GO:0003705|GO:0003704|GO:0016566|GO:0016563|GO:0008134|GO:0048846|GO:0051216|GO:0060678|GO:0009790|GO:0048484|GO:0050935|GO:0048937|GO:0030318|GO:0010553|GO:0001755|GO:0007389|GO:0007422|GO:0030513|GO:0090184|GO:0045944|GO:0051090|GO:0006355|GO:0048485|GO:0005730|GO:0005634|GO:0005667	NP_954586	Forkhead box D4-like 3
ASHG19A3A008640	0.0399822	1.659	up	184.454	171.93	7.82468	7.09437	189.913	200.444	186.986	148.71	150.847	168.533	122.004	199.656	209.899	204.931	7.06132	8.51577	7.08282	7.80775	7.02932	7.78588	6.64928	7.44494	7.64909	7.56905	coding	NM_182620	SKA2	RefSeq_coding	2990	chr17	-	57187307	57232800		GCTACTGTGAAAAAGACTATGAATATGATACAAAAACTACAGAAGCAAACAGACCTGGAG	348235	Hs.463607	GO:0008017|GO:0005515|GO:0000087|GO:0051301|GO:0007059|GO:0007067|GO:0000090|GO:0000278|GO:0000236|GO:0031110|GO:0000940|GO:0005737|GO:0005856|GO:0005829|GO:0005876	NP_872426	Spindle and kinetochore associated complex subunit 2
ASHG19A3A053522	0.0488143	1.5407	up	167.511	167.843	7.6325	7.00892	223.442	87.8745	233.57	182.948	119.838	191.968	110.252	175.003	152.111	199.76	7.27714	7.26335	7.38847	8.11557	6.67875	7.98585	6.49709	7.26568	7.20316	7.53207	coding	NM_144600	C16orf63	RefSeq_coding	2250	chr16	-	15959576	15982447		TTTCTTGCGTGGAACTAAGGATGGCATCCAGAATGCATTTCTGAAAGGGCCTTCACTTCA	123811	Hs.514179	GO:0034453|GO:0005813	NP_653201	Chromosome 16 open reading frame 63
ASHG19A3A008637	0.0407243	2.3051	up	637.66	420.407	9.57113	8.36631	353.397	724.362	454.842	602.164	333.256	613.534	313.859	610.716	646.68	637.527	7.93238	10.2413	8.33805	9.81759	8.2308	9.71574	8.10618	8.99125	9.22412	9.0898	coding	NM_001005207	TRIM37	RefSeq_coding	3623	chr17	-	57060001	57184266		CCATTTGTCACAGACGTGAGAAGAAGAAATGACTTCAAAATCAAGAGAAAACAAATACTG	4591	Hs.579079	GO:0016874|GO:0046872|GO:0005515|GO:0008270|GO:0005737|GO:0005622|GO:0048471|GO:0005777	NP_056109	Tripartite motif-containing 37
ASHG19A3A039770	0.00381056	1.80357	up	134.497	110.054	7.34077	6.48992	103.526	97.3189	105.574	110.309	116.235	139.653	115.699	144.396	109.234	180.806	6.21611	7.41704	6.28378	7.37469	6.63111	7.51246	6.56971	6.99977	6.74887	7.39989	coding	NM_001126054	CASK	RefSeq_coding	8229	chrX	-	41374190	41782287		TGTGTTTTGAAATCGTAAAGCGAGCTGACGCTGGTTTTGTGTACAGTGAAGCTGTAGCCA	8573	Hs.495984	GO:0005524|GO:0005516|GO:0004385|GO:0000166|GO:0005515|GO:0004674|GO:0016740|GO:0007155|GO:0006468|GO:0015629|GO:0005737|GO:0005634|GO:0005886	NP_003679	Calcium/calmodulin-dependent serine protein kinase (MAGUK family)
ASHG19A3A009187	0.0362611	2.70294	up	32.1895	16.9809	5.21747	3.78294	11.3418	26.6539	14.1068	32.1924	19.4468	54.6147	24.4199	26.7473	15.589	20.7391	3.15457	5.39742	3.47742	5.61596	3.91667	6.09589	4.17485	4.61361	4.19119	4.36446	coding	NM_001130092	LRRC48	RefSeq_coding	2068	chr17	+	17876126	17911141	NM_001130091,	AGAGTCTGTATAATGAGTACTGTGGGGGTGTTGGAACCACCATTTCTGATCCTGCACAAT	83450	Hs.579264	GO:0005737	NP_112584	Leucine rich repeat containing 48
ASHG19A3A029305	0.0266459	1.89234	up	385.701	305.238	8.86437	7.94421	300.765	363.245	286.366	325.809	280.705	366.554	265.785	440.215	392.57	432.683	7.70244	9.32474	7.68253	8.95101	7.97857	8.96021	7.84173	8.52759	8.51577	8.55832	coding	NM_148959	HUS1B	RefSeq_coding	1026	chr6	-	655939	656964		GCAGGGCGTATATTTTGTTGAGCCCTTCCTCCTTTGCAAAATTTATATTAAAGCATTGGT	135458	Hs.669039		NP_683762	HUS1 checkpoint homolog b (S. pombe)
ASHG19A3A040379	0.00320382	1.70171	up	2781.14	2167.27	11.5469	10.7799	3291.01	3914.36	3058.42	2250.32	1541.02	2323.5	1395.12	2613.95	1550.8	2803.55	11.2836	12.3543	11.1958	11.6234	10.5625	11.5763	10.4164	11.0343	10.4411	11.146	coding	NM_017413	APLN	RefSeq_coding	3238	chrX	-	128779237	128788933		GAACACTTTCAGGACTTTTTAGCCAGTTTGCCTTTCTTGAAAAATGTTATGTTTTCAGCA	8862	Hs.303084	GO:0031704|GO:0005179|GO:0005102|GO:0042756|GO:0006955|GO:0007595|GO:0045776|GO:0045906|GO:0051461|GO:0008284|GO:0051466|GO:0031652|GO:0042327|GO:0045909|GO:0050878|GO:0043576|GO:0002026|GO:0007165|GO:0005576|GO:0005576|GO:0005615|GO:0048471	NP_059109	Apelin
ASHG19A3A018555	0.0310584	1.7699	up	2599.17	1851.5	11.3849	10.5612	1576.5	2396.46	1551.48	1480.61	1582.1	1511.73	1485.82	3697.12	3061.61	3909.94	10.1329	11.7473	10.1448	11.0643	10.6043	10.9789	10.505	11.525	11.4191	11.6091	coding	NM_080750	DPH3B	RefSeq_coding	1068	chr20	+	61476475	61477543		CATGACGTATCTGGAGTTTGTGCTTAGAACCTTAAATTGGAAGCATTCTTAATTATCCAT	10732	Hs.126248	GO:0003677|GO:0003700|GO:0030528|GO:0007275|GO:0045595|GO:0042127|GO:0006355|GO:0007283|GO:0006366|GO:0001673|GO:0005634	NP_006593	Transcription factor-like 5 (basic helix-loop-helix)
ASHG19A3A049365	0.0496933	2.28131	up	4753.16	2362.7	12.1147	10.9249	3335.03	8860.99	3378.14	4580.4	1615.74	5608.45	1617.61	2216.87	1866.96	2499.07	11.3024	13.3946	11.3465	12.6086	10.6359	12.7961	10.6354	10.8021	10.7043	10.9724	coding	NM_001159920	FLT1	RefSeq_coding	6499	chr13	-	28959687	29069265		GCTTGCATTTGGGAAGGGAATGGAGAAAGGAAAGAACCAATAAAGCTTTCAAAGTTCAAG	2321	Hs.594454	GO:0005524|GO:0019838|GO:0042802|GO:0000166|GO:0004872|GO:0016740|GO:0004714|GO:0005021|GO:0000186|GO:0030154|GO:0007565|GO:0030522|GO:0007275|GO:0001569|GO:0030335|GO:0008284|GO:0048661|GO:0030949|GO:0006940|GO:0001666|GO:0002040|GO:0007169|GO:0048010|GO:0048010|GO:0005794|GO:0005737|GO:0005576|GO:0005615|GO:0005887|GO:0005730|GO:0005634|GO:0005886|GO:0005886|GO:0005886	NP_002010	Fms-related tyrosine kinase 1 (vascular endothelial growth factor/vascular permeability factor receptor)
ASHG19A3A044391	0.042466	1.9978	up	83.347	63.9904	6.65527	5.65686	61.8711	109.579	60.6229	61.1877	50.3353	68.0161	51.1433	81.0266	95.9791	96.9255	5.49143	7.59727	5.51096	6.5246	5.38237	6.42567	5.32417	6.18556	6.57537	6.54327	coding	NM_001136123	FAM178A	RefSeq_coding	4173	chr10	+	102672325	102719346		AATAGTTTTGCTGAATGGCACTCTTCATACTGTTTGAAATAAAATAGGGTATAACAGTGC	55719	Hs.447458		NP_060591	Family with sequence similarity 178, member A
ASHG19A3A004351	0.0405729	2.04048	up	1473.82	1053.49	10.7091	9.68017	1084.21	1466.54	1121.63	1372.62	664.882	1291.57	674.346	1716.16	1722.38	1522.21	9.57941	11.1229	9.66825	10.9562	9.276	10.7676	9.28464	10.426	10.5925	10.2727	coding	NM_004970	IGFALS	RefSeq_coding	2168	chr16	-	1840415	1843734		GCATGCAGGATGGCCCTGAGGAAAGGAGGCCTGGCCCTGGCGCTGCTGCTGCTGTCCTGG	3483	Hs.839	GO:0005520|GO:0008022|GO:0007155|GO:0007165|GO:0005576|GO:0005576|GO:0005576|GO:0005615|GO:0042567|GO:0005792|GO:0005625	NP_004961	Insulin-like growth factor binding protein, acid labile subunit
ASHG19A3A038964	0.0348637	1.54031	up	19.4545	17.374	4.43306	3.80984	17.8616	8.74757	16.9509	16.8083	23.779	22.9326	20.0793	29.2662	8.19935	19.5176	3.7818	3.66651	3.74027	4.70657	4.23749	4.77442	3.8531	4.74499	3.43653	4.2728	coding	NM_194320	ZNF169	RefSeq_coding	3556	chr9	+	97021577	97065291		AGGAAGAGTACTCCAGAGAGCAGGGATATGTCACCAGGACTCCTGACAACCAGGAAGGAG	169841	Hs.387623	GO:0003677|GO:0046872|GO:0003700|GO:0008270|GO:0006355|GO:0006351|GO:0005622|GO:0005634	NP_919301	Zinc finger protein 169
ASHG19A3A006984	0.0258015	1.66871	up	27.0212	23.542	5.0058	4.26707	16.3739	23.2663	23.5509	20.2574	25.2761	26.4255	31.54	36.726	20.969	28.431	3.66068	5.18104	4.20061	4.96419	4.33498	4.99606	4.57708	5.0701	4.56199	4.81762	coding	NM_205834	LSR	RefSeq_coding	2285	chr19	+	35739558	35758865		CTCTTACCTGGTTTTCAGGCGGGGCCCATAGAAGACTGGCTCTTCGTGGTTGTGGTATGC	51599	Hs.466507	GO:0004872|GO:0009790|GO:0001889|GO:0019216|GO:0042627|GO:0016021|GO:0034362|GO:0005886|GO:0034361	NP_991404	Lipolysis stimulated lipoprotein receptor
ASHG19A3A027222	0.0337707	1.6296	up	64.868	57.4916	6.24505	5.54054	46.306	59.1252	59.56	45.1241	52.1491	44.2795	59.2622	80.5922	70.1807	95.2191	5.09421	6.6552	5.48457	6.0943	5.43558	5.78118	5.54454	6.17751	6.14379	6.51708	coding	NM_139164	STARD4	RefSeq_coding	2264	chr5	-	110834021	110848157		TGTCGTTTGGATTGGGACAGCTTGATGACTTCTTTGGATATTCTGGAGAACTTTGAAGAG	134429	Hs.93842	GO:0008289|GO:0006869|GO:0006810	NP_631903	StAR-related lipid transfer (START) domain containing 4
ASHG19A3A002475	0.0155192	1.51264	up	338.95	316.069	8.60993	8.01286	302.68	168.32	306.647	324.817	327.838	315.944	305.771	405.539	337.41	480.132	7.71084	8.25524	7.7764	8.94402	8.20601	8.73647	8.06382	8.41494	8.30724	8.69895	coding	NM_001142269	GGCX	RefSeq_coding	3076	chr2	-	85776192	85788657		TCCGCGCGGACCTCGCCCAGCTCAGGGTTCTTGATGGTGCTAGACATTCCCCAGGAGCGG	2677	Hs.77719	GO:0008488|GO:0016829|GO:0007596|GO:0044267|GO:0009790|GO:0017187|GO:0043687|GO:0006464|GO:0032571|GO:0005783|GO:0005789|GO:0016021|GO:0016020|GO:0005624	NP_001135741	Gamma-glutamyl carboxylase
ASHG19A3A005528	0.0162781	1.70417	up	232.995	210.757	8.1675	7.39843	239.659	211.41	264.552	247.035	201.878	271.929	196.056	217.407	151.643	217.194	7.37498	8.58399	7.56829	8.54271	7.47499	8.50284	7.37528	7.56571	7.19862	7.64227	coding	NM_032493	AP1M1	RefSeq_coding	2373	chr19	+	16308664	16346156		TGTTCTTGGACGTCATCGAGTCTGTCAACCTCTTGGTCAGCGCCAACGGCAATGTCCTGC	8907	Hs.71040	GO:0005515|GO:0016044|GO:0016197|GO:0044419|GO:0006886|GO:0032438|GO:0006892|GO:0050690|GO:0016032|GO:0005794|GO:0000139|GO:0030131|GO:0030665|GO:0031410|GO:0030659|GO:0005829|GO:0005829|GO:0005765|GO:0016020	NP_115882	Adaptor-related protein complex 1, mu 1 subunit
ASHG19A3A002977	0.0337738	2.24002	up	174.003	105.497	7.56376	6.40025	121.391	59.4892	129.978	252.25	101.145	267.278	85.3943	139.355	89.579	151.642	6.42933	6.6625	6.57073	8.56931	6.4232	8.47791	6.09952	6.95483	6.47844	7.15425	coding	NM_001146726	TIMD4	RefSeq_coding	1290	chr5	-	156346292	156390266		GACACTGTCCTGCTGACATCCAAAGCATCTGATACAGCAGTTCCTGAGCAGAACAAAACA	91937	Hs.334907	GO:0016021|GO:0016020	NP_612388	T-cell immunoglobulin and mucin domain containing 4
ASHG19A3A034716	0.0015509	2.69036	up	306.552	171.726	8.53965	7.11185	202.866	316.43	195.165	276.472	153.336	265.4	146.372	362.448	160.891	312.009	7.14459	9.13752	7.14559	8.70893	7.05954	8.46498	6.93084	8.26866	7.27869	8.11816	coding	NM_021955	GNGT1	RefSeq_coding	628	chr7	+	93535819	93540485	BC030956,	GACAAATTGAAGATGGAAGTTGACCAGCTCAAGAAAGAAGTGACACTGGAAAGAATGCTA	2792	Hs.702084	GO:0003924|GO:0004871|GO:0007186|GO:0006184|GO:0042462|GO:0007602|GO:0008104|GO:0007165|GO:0007268|GO:0005834|GO:0005886|GO:0005886	NP_068774	Guanine nucleotide binding protein (G protein), gamma transducing activity polypeptide 1
ASHG19A3A008882	0.0175166	1.56762	up	440.988	393.151	8.97539	8.32682	402.228	193.325	414.841	465.161	398.214	453.471	377.982	531.604	372.492	561.376	8.10763	8.46078	8.19997	9.45144	8.50014	9.25988	8.38231	8.79083	8.44404	8.91402	coding	NM_138570	SLC38A10	RefSeq_coding	3078	chr17	-	79224672	79269096		AAGCAGGTTTGTTAACAGTTTTAACACTCGGAGTATTTAAAGCCAGCCAGGTGTGGGCGT	124565	Hs.352240	GO:0006865|GO:0006811|GO:0006814|GO:0016021|GO:0016020	NP_612637	Solute carrier family 38, member 10
ASHG19A3A055045	0.0162904	1.56475	up	50.0417	47.4957	5.92159	5.27566	47.6621	38.7903	56.6326	46.3472	46.2388	64.7139	49.2227	50.7678	37.7223	49.589	5.1296	5.98232	5.41175	6.1303	5.25142	6.3521	5.26707	5.53305	5.31844	5.61017	coding	NM_000080	CHRNE	RefSeq_coding	2460	chr17	-	4801063	4806369		TGAATTGTCTTTATTAACAAACAGGATATCCAAGGCCACTACATTGAGGAGGGGTGGGGG	1145	Hs.654535	GO:0015464|GO:0008324|GO:0005230|GO:0005216|GO:0004889|GO:0004872|GO:0006812|GO:0006936|GO:0042391|GO:0007165|GO:0007268|GO:0007271|GO:0006810|GO:0030054|GO:0005887|GO:0005892|GO:0005886|GO:0045211|GO:0045202	NP_000071	Cholinergic receptor, nicotinic, epsilon
ASHG19A3A050079	0.00341185	2.62078	up	115.804	66.7319	7.11732	5.72733	70.9592	70.4416	77.2412	113.942	47.8222	126.645	55.0088	126.54	82.6283	141.451	5.68503	6.92102	5.85159	7.42054	5.30072	7.36554	5.42871	6.8185	6.37059	7.06103	coding	NM_001145079	COG6	RefSeq_coding	5257	chr13	+	40229763	40365802		TGGGTTTGCTTTTTTGTGTGCTATGTTTGCAGAGTGTTTGTAGTTTACAAGAGATTTTTG	57511	Hs.507805	GO:0015031|GO:0005794|GO:0000139|GO:0017119|GO:0016020	NP_065802	Component of oligomeric golgi complex 6
ASHG19A3A032131	0.0453312	2.38572	up	1368.98	811.694	10.6077	9.35325	665.346	1472.55	651.005	1290.04	772.48	1462.17	720.631	1298.71	1249.01	1321.42	8.85342	11.1307	8.86602	10.8679	9.50015	10.9401	9.38717	10.0248	10.1595	10.0749	coding	NM_004952	EFNA3	RefSeq_coding	1782	chr1	+	155051347	155060006		CCTGGGCCTTTTTCAAGTGCTTTGGCTGTGACTTTCATACTCTGCTCTTAGTCTAAAAAA	1944	Hs.516656	GO:0046875|GO:0005005|GO:0007267|GO:0031225|GO:0005887|GO:0005886	NP_004943	Ephrin-A3
ASHG19A3A005996	0.0162623	1.64304	up	45.2876	38.307	5.62554	4.90917	27.5153	26.5706	32.7403	24.7548	32.8044	34.784	36.4234	69.1896	62.0517	71.1388	4.37792	5.39289	4.65334	5.23458	4.73489	5.41499	4.80196	5.96845	5.97775	6.1168	coding	NM_145071	CISH	RefSeq_coding	2128	chr3	-	50643885	50649262		GGGACATGGTCCTCTGCGTTCAGGGACCTCGTCCTTTGCTGGCTGTGGAGCGGACTGGGC	1154	Hs.655334	GO:0003674|GO:0035556|GO:0009968|GO:0001558|GO:0005575	NP_659508	Cytokine inducible SH2-containing protein
ASHG19A3A049058	0.016762	2.7101	up	7054.65	3268.6	12.8686	11.4302	2621.41	6410.22	2472.91	6670.73	2830.27	7465.18	2852.39	7199.12	5566.03	7528.02	10.9427	12.9988	10.8789	13.1143	11.5203	13.1906	11.539	12.4857	12.2702	12.5534	coding	NM_002534	OAS1	RefSeq_coding	1470	chr12	+	113344738	113355829		GAGGGTTTCTGGAATTTTCACATCCCTTGTCCAGAATTCATTCCCCTAAGAGTAATAATA	4938	Hs.524760	GO:0005524|GO:0003723|GO:0000166|GO:0016779|GO:0016740|GO:0019221|GO:0006955|GO:0060333|GO:0006139|GO:0060337|GO:0005737|GO:0005783|GO:0005792|GO:0005739|GO:0005634	NP_058132	2',5'-oligoadenylate synthetase 1, 40/46kDa
ASHG19A3A013868	0.0204416	1.82389	up	20.8202	16.6135	4.61269	3.74567	13.4951	16.5112	14.5698	17.7891	23.9235	17.7998	21.622	24.1617	9.45736	27.8389	3.38853	4.64081	3.52346	4.7845	4.24752	4.38518	3.97582	4.46541	3.59302	4.78753	coding	NM_001009812	LBX2	RefSeq_coding	1463	chr2	-	74724644	74730443		ATGGGAAAAAGGACTTCCCTAGAAGTGAGTCTTGGGGAGTTGGGGGGAGAAAAGTGTCGA	85474	Hs.722114	GO:0043565|GO:0003700|GO:0006355|GO:0005634	NP_001009812	Ladybird homeobox 2
ASHG19A3A002652	0.042161	2.25237	up	239.564	158.343	8.16091	6.98947	138.276	143.476	128.748	297.291	160.958	315.655	153.391	227.794	210.341	213.606	6.6015	8.00488	6.55642	8.81475	7.13579	8.73577	7.001	7.62907	7.65264	7.62011	coding	NM_001143947	UNC93A	RefSeq_coding	2006	chr6	+	167704802	167729501		GTATTTGGCCAGACTCCCAGCCAAGGGAGTGGTGTCCTGGCTGTCCTGATGATAGCTGCG	54346	Hs.567508	GO:0003674|GO:0008150|GO:0016021|GO:0005886	NP_061847	Unc-93 homolog A (C. elegans)
ASHG19A3A012839	0.0382979	3.04444	up	273.418	157.078	8.3363	6.73012	71.0189	202.803	71.1681	218.576	154.005	217.407	134.5	362.458	354.698	365.847	5.68605	8.53114	5.72959	8.36912	7.06612	8.17806	6.79502	8.26887	8.37383	8.33431	coding	NM_001736	C5AR1	RefSeq_coding	2342	chr19	+	47813103	47825327		CTTTGGGACAAAACAGAAGTCCATGGAGTTATCTAAGCTCTTGTAAGTGAGTTAATTTAA	728	Hs.2161	GO:0004944|GO:0004930|GO:0004872|GO:0000187|GO:0007202|GO:0006968|GO:0006935|GO:0050830|GO:0007204|GO:0006955|GO:0045766|GO:0010759|GO:0090023|GO:0010575|GO:0032494|GO:0007606|GO:0007165|GO:0005887|GO:0005886|GO:0005886	NP_001727	Complement component 5a receptor 1
ASHG19A3A044129	0.0473277	1.85614	up	33.3203	26.4251	5.33264	4.44034	21.0283	27.7877	22.2625	38.9506	32.2542	37.0083	28.3262	29.2379	28.2541	33.6168	4.01524	5.46313	4.123	5.8847	4.70704	5.5104	4.41308	4.74432	4.94331	5.06064	coding	NM_144660	SAMD8	RefSeq_coding	7009	chr10	+	76871392	76941880		CGTGACTGAGAAGCATTGGAAGGAATGTAGCTTTAAAATGATCTTTCTGTCCTTTTCCTA	142891	Hs.727615	GO:0003674|GO:0006629|GO:0006665|GO:0006686|GO:0016021|GO:0016020	NP_653261	Sterile alpha motif domain containing 8
ASHG19A3A036980	0.011695	1.60424	up	150.821	127.884	7.38286	6.70097	130.526	57.8278	131.47	126.364	125.083	151.331	129.923	201.078	122.416	217.505	6.52637	6.61909	6.58714	7.56496	6.74614	7.62997	6.74741	7.455	6.89778	7.64529	coding	NM_001127213	LY6E	RefSeq_coding	1189	chr8	+	144099901	144103827		ATCTGTACTGCCTGAAGCCGACCATCTGCTCCGACCAGGACAACTACTGCGTGACTGTGT	4061	Hs.521903	GO:0030325|GO:0007166|GO:0048242|GO:0001701|GO:0042415|GO:0035265|GO:0055010|GO:0031225|GO:0005887|GO:0005886	NP_002337	Lymphocyte antigen 6 complex, locus E
ASHG19A3A010278	0.0402316	1.63639	up	447.449	398.325	8.96443	8.25392	360.399	224.99	349.037	347.236	283.951	349.887	296.238	651.037	702.002	664.094	7.95704	8.67361	7.95411	9.03808	7.99918	8.89453	8.01562	9.07421	9.34365	9.14174	coding	NM_021795	ELK4	RefSeq_coding	3077	chr1	-	205588397	205602000		GGTTACCCATTATTCCTCTGTACCTGAATTCAGGTTGGTTTTTCTATTTGGAAAAGACTT	2005	Hs.497520	GO:0003677|GO:0043565|GO:0003700|GO:0003712|GO:0006355|GO:0006351|GO:0005737|GO:0005730|GO:0005634	NP_068567	ELK4, ETS-domain protein (SRF accessory protein 1)
ASHG19A3A006835	0.0182652	2.09667	up	41.9369	30.3672	5.66543	4.59733	37.6789	42.4765	39.128	36.7126	26.3017	55.0811	22.3028	44.4578	26.4244	30.9567	4.80772	6.12966	4.89839	5.80039	4.39558	6.10852	4.02701	5.34575	4.85797	4.94284	coding	NM_198990	NAPEPLD	RefSeq_coding	5062	chr7	-	102740022	102789569		ATGATGATGAAAACTTTTAATAAATAATTTCCTGAGGTGAAAAACCGATATTGAAGATTC	222236	Hs.324271	GO:0016787|GO:0046872|GO:0004620|GO:0006629|GO:0009395|GO:0016020	NP_945341	N-acyl phosphatidylethanolamine phospholipase D
ASHG19A3A044784	0.0170857	1.56501	up	1837.96	1570.34	11.0131	10.3669	1997.47	1600.87	1927.21	1788.04	1234.12	1927.1	1261.18	2136.31	1431.72	1737.5	10.5222	11.2334	10.4927	11.317	10.2212	11.3106	10.2559	10.7493	10.3426	10.4553	coding	NM_001164377	MRGPRG	RefSeq_coding	870	chr11	-	3239175	3240043		TGCCCTCGGTCTTCTACTGGAGCCTGCAGCCCCTGCTGAACTTCCTGCTGCCCGTGTTTT	386746	Hs.730306	GO:0004930|GO:0004872|GO:0016021|GO:0005886	NP_001157849	MAS-related GPR, member G
ASHG19A3A019681	0.0377963	2.88142	up	34813.2	12037.3	14.9412	13.4144	12457.5	41170.8	12973.6	46881.5	8710.47	47115.7	8063.01	20439	17981.8	18458.9	13.338	15.5422	13.4269	15.6831	13.2165	15.6428	13.1187	14.0078	13.9721	13.8302	coding	NM_004861	GAL3ST1	RefSeq_coding	1791	chr22	-	30950623	30960876		TCTGCCTCCCCTTAAAGGGGAGACCTCAGAAGTAAAGGAATTTGATGTTGTGTTTTTGTT	9514	Hs.17958	GO:0001733|GO:0008146|GO:0016740|GO:0009058|GO:0006682|GO:0042552|GO:0006487|GO:0007283|GO:0005794|GO:0000139|GO:0005887|GO:0016020|GO:0005624	NP_004852	Galactose-3-O-sulfotransferase 1
ASHG19A3A003980	0.0235562	1.54778	up	81.4246	72.0982	6.47986	5.84966	58.8138	31.8473	68.2987	67.9955	74.4261	72.9243	61.6903	113.905	97.2621	120.451	5.41957	5.67595	5.67136	6.6722	5.96538	6.52854	5.59982	6.67875	6.59219	6.84388	coding	NM_005254	GABPB1	RefSeq_coding	3069	chr15	-	50569389	50647605	NM_002041,	CTGGTATCTTCAGAAAATTCATCCAAGGCAACAGATGAAACGGGTGTATCTGCTGTTCAG	2553	Hs.654350	GO:0010843|GO:0005515|GO:0046982|GO:0003700|GO:0016563|GO:0010552|GO:0006357|GO:0006351|GO:0005634	NP_852092	GA binding protein transcription factor, beta subunit 1
ASHG19A3A052538	0.0402066	2.06249	up	1299.76	935.081	10.5276	9.4832	1127	1543.26	1133.09	1134.08	537.61	1151.47	523.223	1414.57	1354.48	1255.43	9.64494	11.1889	9.68098	10.6974	8.94136	10.6013	8.87488	10.1549	10.2738	9.99537	coding	NM_018670	MESP1	RefSeq_coding	1184	chr15	-	90293099	90294540		GAGGCTCTGCCTAATGTGAATTTATTTATTTGTGAATAAACTGTACTGGTGTCAGTTGGC	55897	Hs.447531	GO:0003677|GO:0010843|GO:0003700|GO:0030528|GO:0003210|GO:0060913|GO:0055007|GO:0060947|GO:0003211|GO:0003259|GO:0060975|GO:0003143|GO:0045446|GO:0007369|GO:0003241|GO:0001947|GO:0048368|GO:0007275|GO:0042664|GO:0032582|GO:0042662|GO:0022008|GO:0045747|GO:0043193|GO:0010552|GO:0010552|GO:0090082|GO:0070368|GO:0051155|GO:0003139|GO:0060921|GO:0003236|GO:0006351|GO:0005634	NP_061140	Mesoderm posterior 1 homolog (mouse)
ASHG19A3A049345	0.0129825	1.58906	up	1005.03	854.531	10.0644	9.39623	918.671	530.651	780.036	685.624	607.491	706.502	611.362	1413.2	1355.09	1689.15	9.32143	9.82448	9.12967	10.0004	9.13878	9.92302	9.11672	10.1536	10.2745	10.4205	coding	NM_182488	USP12	RefSeq_coding	2387	chr13	-	27642437	27746029		GAGGAGATAAATATCCTTTTTCAGGAGGAACTGATATCTCTGGCTAAATATTTGTCCTTT	219333	Hs.42400	GO:0004197|GO:0008233|GO:0005515|GO:0004221|GO:0004221|GO:0004843|GO:0016579|GO:0006464|GO:0006511|GO:0005575	NP_872294	Ubiquitin specific peptidase 12
ASHG19A3A006310	0.00551144	1.67396	up	21.3438	19.0646	4.64912	3.90585	25.9444	16.9027	22.1735	24.1905	21.3207	27.9653	18.5414	21.0394	7.3428	16.6212	4.30153	4.67822	4.1166	5.20256	4.06568	5.0812	3.72906	4.26045	3.31639	4.02314	coding	NM_172131	WFDC10B	RefSeq_coding	477	chr20	-	44313290	44333658		CGCAATCTTCCTGCATTGTACACAGGAATCAAGGTCTGTGAGAAGCGACCCAGCATAGAT	280664	Hs.237392	GO:0030414|GO:0005576	NP_742143	WAP four-disulfide core domain 10B
ASHG19A3A021787	0.0249476	1.56575	up	383.155	367.587	8.85754	8.21068	436.238	349.762	399.638	342.303	313.416	374.938	301.51	423.66	387.136	425.11	8.22122	9.27966	8.14922	9.01732	8.14322	8.98974	8.04318	8.47292	8.49657	8.52806	coding	NM_001123228	TMEM14E	RefSeq_coding	1293	chr3	-	152057487	152058779		GGTATCTGTTCTTTTGCTCATCTTACAGCACAGAGCTACTCTGAAATTATGTTAAATGAA	645843	Hs.632562	GO:0016021|GO:0016020	NP_001116700	Transmembrane protein 14E
ASHG19A3A002092	0.0365169	2.05613	up	140.602	100.213	7.35953	6.3196	78.206	66.5815	79.7206	164.888	108.471	177.239	97.6563	152.153	137.011	142.148	5.81962	6.8369	5.89638	7.9577	6.52727	7.86468	6.29854	7.07156	7.05617	7.06681	coding	NM_001128620	PAK1	RefSeq_coding	3484	chr11	-	77033060	77185108		TTCAAGTGTTTAGTAACTTTTCCATGATAGCTGCATCAATTCCTGAAGATTGCCAAGCCC	5058	Hs.435714	GO:0005524|GO:0005518|GO:0000166|GO:0005515|GO:0005515|GO:0004672|GO:0004674|GO:0004674|GO:0004674|GO:0016740|GO:0006984|GO:0000165|GO:0031295|GO:0050852|GO:0006915|GO:0007411|GO:0007010|GO:0043507|GO:0033138|GO:0046777|GO:0006468|GO:0005794|GO:0030054|GO:0005737|GO:0005829|GO:0005829|GO:0005925|GO:0005886	NP_002567	P21 protein (Cdc42/Rac)-activated kinase 1
ASHG19A3A033952	0.00828644	2.98649	up	116.042	61.0523	7.04104	5.46259	38.1733	57.2323	37.7975	89.7344	50.4346	107.755	49.7627	157.078	129.093	168.409	4.82618	6.60232	4.8464	7.07452	5.38505	7.11595	5.28453	7.11358	6.97077	7.29881	coding	NM_019005	MIOS	RefSeq_coding	3340	chr7	+	7606615	7647103		TGCATCTCCTCGAAGATGCTGATGGTGGAAATTTCTTGAAACCGCTCTCGTAATTTGCCA	54468	Hs.520215		NP_061878	Missing oocyte, meiosis regulator, homolog (Drosophila)
ASHG19A3A011452	0.0346455	1.83228	up	1253.52	949.499	10.4868	9.61319	1005.43	1364.6	1001.22	1121.14	786.268	1196.83	794.793	1238.1	1159.78	1346.94	9.46144	11.0433	9.49343	10.6807	9.5249	10.6517	9.53969	9.9566	10.0465	10.1018	coding	NM_001005851	ZNF780B	RefSeq_coding	8664	chr19	-	40534167	40562115		TAGAGCAAGAGAAAGAGCCCTGGATTGTTGTAAGTAAAGAAACAAGCAGATGGTATCCAG	163131	Hs.101139	GO:0003677|GO:0046872|GO:0008270|GO:0006355|GO:0005622|GO:0005634	NP_001005851	Zinc finger protein 780B
ASHG19A3A020620	0.0432257	2.9793	up	348.917	167.762	8.66258	7.08761	155.829	304.573	158.13	487.148	155.732	508.107	175.29	224.5	193.83	220.255	6.76986	9.08326	6.84449	9.51306	7.08391	9.44307	7.20388	7.60936	7.5359	7.66416	coding	NM_014551	NCAPH2	RefSeq_coding	1440	chr22	+	50946644	50958190		GCCTAGAGCCAAGAAATCCTTCCTTTTTATTCATTAAAACAAAATCAACCTGATGCATAC	29781	Hs.180903	GO:0030261|GO:0005694|GO:0005634	NP_689512	Non-SMC condensin II complex, subunit H2
ASHG19A3A029933	0.0134574	2.18792	up	19.9443	14.0223	4.49784	3.36827	22.6209	16.9249	5.26455	14.6903	18.9015	19.6382	17.92	34.2892	5.40467	14.1787	4.11305	4.68083	2.46238	4.52251	3.87181	4.53605	3.67046	4.96853	2.72367	3.78126	coding	NM_206539	DLK2	RefSeq_coding	1470	chr6	-	43418091	43423786		CAACGTGGACAGGAAGAAGCGGAGGGCGAGGAGGAGCAGAGGAGCACACAGATGAAGCAG	65989	Hs.337251	GO:0005509|GO:0045598|GO:0016021|GO:0016020	NP_996262	Delta-like 2 homolog (Drosophila)
ASHG19A3A037681	0.0378469	5.40862	up	2314.73	415.146	10.7463	8.311	583.893	4153.71	612.959	3234.71	282.362	3292.81	268.792	422.831	327.724	469.574	8.65533	12.4311	8.77705	12.1155	7.98945	12.0428	7.86068	8.46923	8.2725	8.67265	coding	NM_017594	DIRAS2	RefSeq_coding	4107	chr9	-	93372113	93405108		CCAGTGATGTTCTGGAAATAATGGGAGATATTACAATAAAGCTACAGTTATGACACCCTG	54769	Hs.165636	GO:0005525|GO:0003924|GO:0000166|GO:0007165|GO:0007264|GO:0005622|GO:0005886	NP_060064	DIRAS family, GTP-binding RAS-like 2
ASHG19A3A014098	0.029006	2.50286	up	82.9082	51.8484	6.64023	5.31665	36.4632	54.1094	37.3759	76.1	45.6855	105.674	48.5922	94.6466	91.1253	84.0112	4.76671	6.51431	4.83252	6.8402	5.23168	7.08909	5.24711	6.40995	6.50523	6.34758	coding	NM_004854	CHST10	RefSeq_coding	2815	chr2	-	101008322	101034091		ATATTTGTCTGTGACAAGCACAAGATTCTTTTCTGCCAGACTCCCAAAGTGGGCAACACC	9486	Hs.516370	GO:0016232|GO:0008146|GO:0016740|GO:0016051|GO:0007155|GO:0007612|GO:0007616|GO:0005794|GO:0000139|GO:0016021|GO:0016020|GO:0005624	NP_004845	Carbohydrate sulfotransferase 10
ASHG19A3A052817	0.0377901	1.57156	up	115.691	112.408	7.15918	6.50698	125.233	131.73	121.973	101.067	111.242	107.976	98.7563	119.073	104.836	118.611	6.47374	7.87323	6.48475	7.24786	6.56665	7.11857	6.316	6.73529	6.69374	6.82094	coding	NM_003825	SNAP23	RefSeq_coding	2307	chr15	+	42787834	42825256		AGACAACATGGGGAGATGGTGGAGAAAACTCACCTTGCAATGTAGTATCTAAACAGCCAG	8773	Hs.728237	GO:0005515|GO:0006944|GO:0016044|GO:0006892|GO:0015031|GO:0006903|GO:0005794|GO:0042582|GO:0030054|GO:0005730|GO:0005634|GO:0005886|GO:0005886|GO:0005886|GO:0001950|GO:0042581|GO:0045202|GO:0019717	NP_570710	Synaptosomal-associated protein, 23kDa
ASHG19A3A035987	0.0160792	1.71462	up	26.7387	22.2086	4.96746	4.18958	25.5779	21.9828	18.7676	24.0585	22.2272	20.5596	28.3086	27.3178	16.1615	39.7748	4.28304	5.09033	3.88403	5.19362	4.1325	4.60537	4.41179	4.64597	4.23653	5.30203	coding	NM_024759	NIPAL2	RefSeq_coding	2255	chr8	-	99204386	99306621		GCAATCTCAGCAAGAACAGTACAGTATTACCTTGTCGGATGGCAGTTCCTGATCTATGTG	79815	Hs.309489	GO:0016021|GO:0016020	NP_079035	NIPA-like domain containing 2
ASHG19A3A051079	0.0470596	1.55419	up	452.292	427.142	9.08557	8.4494	415.599	334.502	451.882	445.668	424.988	517.089	427.231	495.203	416.007	469	8.15379	9.21478	8.3272	9.38884	8.59536	9.46647	8.57338	8.68642	8.59728	8.67131	coding	NM_014216	ITPK1	RefSeq_coding	3385	chr14	-	93406068	93582263	NM_001142593,	AGCTTTACCTTTTAAAAATAAAATTTCAATCCCAGTCTGCCTCAGGTACGGGTGGGGGTG	3705	Hs.308122	GO:0005524|GO:0003824|GO:0016787|GO:0047325|GO:0035300|GO:0016853|GO:0016301|GO:0016874|GO:0000287|GO:0000166|GO:0016740|GO:0007596|GO:0032957|GO:0008152|GO:0007165|GO:0005829|GO:0005622	NP_055031	Inositol 1,3,4-triphosphate 5/6 kinase
ASHG19A3A001780	0.0406861	1.96034	up	22.2219	16.8556	4.7148	3.74369	14.6518	26.8962	11.8939	13.0974	20.1495	25.3082	27.9059	20.9228	9.67674	24.8849	3.5054	5.41349	3.2341	4.35661	3.97207	4.92921	4.38549	4.25204	3.62139	4.62263	coding	NM_001100421	C21orf91	RefSeq_coding	5388	chr21	-	19161284	19191703		CATCCACATTACAGCAGAGAGGAATAAGTTTTTGAAGAGTTAACTCACCAAGTGCAAGAA	54149	Hs.293811		NP_059143	Chromosome 21 open reading frame 91
ASHG19A3A015556	0.0411485	2.68313	up	41.6059	23.0251	5.63581	4.21189	16.8535	39.444	15.7195	51.4153	32.5189	54.2164	25.5155	33.8442	24.5183	29.1095	3.699	6.01199	3.63314	6.28304	4.72063	6.08466	4.24671	4.95001	4.75999	4.84934	coding	NM_001167959	TMEM178	RefSeq_coding	1366	chr2	+	39892637	39945101		GAGGAGAGATTAAAAGGGGAAGGGGGGTCGCTGGAGAGGAGGGCGGACTGTGGATCGGAG	130733	Hs.40808	GO:0016021|GO:0016020	NP_689603	Transmembrane protein 178
ASHG19A3A016516	0.0479518	2.4637	up	882.912	530.98	9.98174	8.68092	431.355	1164.57	417.218	689.436	453.109	725.97	424.723	922.683	928.494	911.903	8.2063	10.8266	8.20989	10.0076	8.68731	9.95796	8.56318	9.55369	9.7379	9.56286	coding	NM_133484	TANK	RefSeq_coding	698	chr2	+	161993465	162061490		CTGAAGTGATCTGCTGGAATTCCAAACAGAAGTTCCATATATACAAATATGTGGCTTAAA	10010	Hs.132257	GO:0046872|GO:0005515|GO:0007165|GO:0005737|GO:0005829|GO:0005829	NP_597841	TRAF family member-associated NFKB activator
ASHG19A3A002794	0.0422637	1.73391	up	30.8613	26.447	5.1921	4.39807	26.9707	33.1933	18.1261	21.7974	42.3129	44.7727	22.2127	31.6626	22.6123	22.8806	4.35309	5.74007	3.83802	5.06265	5.11977	5.79871	4.02059	4.85686	4.65887	4.50219	coding	NM_001145290	SLC37A2	RefSeq_coding	4139	chr11	+	124933012	124960411		AGGTGTCCCTGAGCAGAGGCAGCGGGTATAAAGAAATATGAGGCCCCAATTGGAACAGCA	219855	Hs.352661	GO:0008643|GO:0055085|GO:0016021|GO:0016020	NP_938018	Solute carrier family 37 (glycerol-3-phosphate transporter), member 2
ASHG19A3A019643	0.0170872	1.60704	up	72.4941	64.2262	6.36011	5.6757	56.2942	48.149	51.2777	54.7292	55.3237	46.7857	65.1679	100.855	93.0674	111.951	5.35935	6.32957	5.27582	6.36486	5.52161	5.86226	5.68682	6.49998	6.53491	6.74386	coding	NM_012399	PITPNB	RefSeq_coding	2941	chr22	-	28247657	28315255		GATCTCACGATGGAAGACATTAGGAGAATGGAAGACGAGACTCAGAAAGAACTAGAAACA	23760	Hs.705323	GO:0008289|GO:0006629|GO:0006810|GO:0005794|GO:0005737|GO:0005622	NP_036531	Phosphatidylinositol transfer protein, beta
ASHG19A3A018262	0.0224821	4.09527	up	1812.7	593.62	10.9158	8.8818	551.045	2553.66	557.657	1997.73	479.986	2076.98	471.047	1182.11	908.365	1253.04	8.57581	11.8408	8.63724	11.4593	8.76645	11.4079	8.72079	9.87763	9.70871	9.99314	coding	NM_003116	SPAG4	RefSeq_coding	1452	chr20	+	34203808	34208965		TTCCTTGGGGAAATTCACCTTCGATGTTGAGAAATCGGAGATTCAGACTTTCCACCTGCA	6676	Hs.123159	GO:0042802|GO:0005198|GO:0007283|GO:0005929|GO:0005737|GO:0005856|GO:0035086|GO:0019861|GO:0016021|GO:0016020|GO:0005874	NP_003107	Sperm associated antigen 4
ASHG19A3A051441	0.00485623	1.54637	up	36.9096	33.4943	5.41453	4.78564	36.2985	21.8315	31.5226	26.4417	32.2999	41.7917	34.8321	44.3146	32.5183	50.1684	4.75984	5.08009	4.60284	5.32973	4.70916	5.69462	4.73147	5.34113	5.12487	5.62707	coding	NM_199421	SOCS4	RefSeq_coding	7029	chr14	+	55493843	55516204		TCAAATATCAAGGACTATGATCAGAATGCTTTCAAGGAGTTTTTGGGCACATGATGGCAG	122809	Hs.727735	GO:0035556|GO:0009968|GO:0040008	NP_955453	Suppressor of cytokine signaling 4
ASHG19A3A048191	0.00484626	2.22517	up	150.351	100.653	7.48599	6.33207	95.2127	99.527	81.833	130.871	97.2906	139.814	93.2302	190.298	135.697	191.245	6.09501	7.44976	5.93362	7.61227	6.36231	7.51398	6.22828	7.3798	7.04112	7.47413	coding	NM_015114	ANKLE2	RefSeq_coding	4491	chr12	-	133302253	133338451		ACTGATCAGGCTGGTTTTTCTGAAGACAGAGATTTTGGTTACAGTGTGGGCCTGAATCCT	23141	Hs.654628	GO:0005737|GO:0016021|GO:0016020|GO:0005635	NP_055929	Ankyrin repeat and LEM domain containing 2
ASHG19A3A049293	0.0201592	1.65664	up	153.162	139.235	7.54822	6.81996	144.767	141.279	132.151	131.469	135.12	137.615	135.177	161.583	148.96	193.865	6.66566	7.98403	6.59406	7.61984	6.86152	7.49258	6.80361	7.15388	7.17497	7.49076	coding	NM_153251	ZDHHC20	RefSeq_coding	1514	chr13	-	21950509	22033423		GTCCATTTGTGCAGCATTGACTTAGAGCTACAAAAGTGACTTAATGTTATTCTGGAAATA	253832	Hs.564611	GO:0008415|GO:0046872|GO:0016740|GO:0008270|GO:0016021|GO:0016020	NP_694983	Zinc finger, DHHC-type containing 20
ASHG19A3A002992	0.0236495	2.10205	up	203.051	132.639	7.81549	6.74369	124.065	67.7237	145.509	252.011	117.893	253.509	125.891	213.358	149.839	228.654	6.45903	6.85997	6.72809	8.5674	6.65311	8.38829	6.69632	7.54278	7.18188	7.71898	coding	NM_001159323	PLA2G4C	RefSeq_coding	2567	chr19	-	48551100	48614109		ACCATAGTCGCTCTGATGCCTATGCTCGTTCAGCTCTACTACCCGAAGGATAGTGCCCGA	8605	Hs.631562	GO:0047499|GO:0016787|GO:0005543|GO:0019369|GO:0046475|GO:0006954|GO:0035556|GO:0016042|GO:0008152|GO:0007567|GO:0006644|GO:0005829|GO:0016020	NP_003697	Phospholipase A2, group IVC (cytosolic, calcium-independent)
ASHG19A3A020333	0.0251668	2.60429	up	2456.59	1299.69	11.3021	9.92122	999.684	3166.73	1102.53	1294.78	851.747	1325.6	848.47	3091.08	2696.01	3404.75	9.45194	12.1025	9.64157	10.874	9.64274	10.8088	9.63948	11.2895	11.2303	11.4357	coding	NM_001031801	LIMK2	RefSeq_coding	2914	chr22	+	31644347	31673623		AAGCTTGAGGAGAAATTGTGAAGCTACACAGTATTTGTTTTCTAATACCTCTTGTCATTC	3985	Hs.474596	GO:0005524|GO:0046872|GO:0000166|GO:0004674|GO:0016740|GO:0008270|GO:0016310|GO:0006468|GO:0005737|GO:0005737|GO:0005739|GO:0005634	NP_057952	LIM domain kinase 2
ASHG19A3A005753	0.0260898	1.52579	up	23.6804	23.7454	4.80523	4.19568	35.2814	19.3347	29.0619	17.0279	20.5437	27.5109	24.3745	31.7713	9.46571	22.757	4.72356	4.8873	4.48658	4.72574	4.00197	5.05627	4.17192	4.86199	3.59435	4.49485	coding	NM_080810	COL13A1	RefSeq_coding	2977	chr10	+	71561643	71718903		TCCCACTGGAAGACCCGGACTCCCAGGGTCCCCCGGAGACGCTGGGCTGTCCATCATTGG
ASHG19A3A009137	0.0111836	1.74387	up	93.0529	77.9521	6.77766	5.97537	60.3088	50.2389	71.0232	86.9724	90.9551	110.546	77.5685	109.127	89.9049	108.38	5.45525	6.39838	5.72559	7.02981	6.26171	7.15186	5.95135	6.61372	6.48292	6.69453	coding	NM_001303	COX10	RefSeq_coding	3016	chr17	+	13972718	14111992		TGCCATTTGACTCAAACATGAATAGGACAAAGAACAGACCGCTGGTTCGTGGACAGATCA	1352	Hs.462278	GO:0004129|GO:0004311|GO:0008495|GO:0016740|GO:0009060|GO:0045333|GO:0017004|GO:0048034|GO:0006784|GO:0006123|GO:0000266|GO:0008535|GO:0016021|GO:0016020|GO:0031966|GO:0005739	NP_001294	COX10 homolog, cytochrome c oxidase assembly protein, heme A: farnesyltransferase (yeast)
ASHG19A3A018858	0.00665466	1.79557	up	46.0348	34.5062	5.65492	4.81047	29.246	23.0938	38.7537	39.5357	38.6299	52.0931	43.4622	84.9569	22.439	30.4947	4.46404	5.16874	4.88526	5.90629	4.98251	6.02535	5.0712	6.25408	4.64936	4.92014	coding	NM_000411	HLCS	RefSeq_coding	6010	chr21	-	38123189	38362536		ATTTTGGAACCATAAGAGCACCCTTGTGGCCCAGGCACTTTATGGATGATCCCTTTTAGT	3141	Hs.371350	GO:0005524|GO:0009374|GO:0004077|GO:0004078|GO:0004079|GO:0004080|GO:0018271|GO:0018271|GO:0019899|GO:0016874|GO:0000166|GO:0008283|GO:0071110|GO:0016570|GO:0009305|GO:0070781|GO:0000785|GO:0005737|GO:0005829|GO:0005739|GO:0005652|GO:0016363	NP_000402	Holocarboxylase synthetase (biotin-(proprionyl-CoA-carboxylase (ATP-hydrolysing)) ligase)
ASHG19A3A012680	0.0237006	1.6436	up	160.374	129.336	7.39436	6.6775	131.908	92.8421	137.494	77.4647	97.1071	100.609	108.372	275.003	171.798	255.951	6.53873	7.34615	6.6484	6.86484	6.35907	7.01006	6.46977	7.8921	7.37155	7.85867	coding	NM_001161533	RBM34	RefSeq_coding	905	chr1	-	235315802	235324571		GTTCAAATTTAACCCAAGAAAAGAGTTGCTCTTACTATCTACTGCTGACTCTTGAACTTT	23029	Hs.535224	GO:0003723|GO:0000166|GO:0005730|GO:0005634	NP_055829	RNA binding motif protein 34
ASHG19A3A035308	0.0367452	1.88654	up	5563.43	3636	12.5428	11.6271	3467.86	5023.43	3303.22	5700.02	3097.64	5774.05	2890.46	5527.65	5420.85	5792.01	11.362	12.6624	11.3067	12.9095	11.6645	12.8393	11.5669	12.1253	12.2352	12.1777	coding	NM_138434	C7orf29	RefSeq_coding	2896	chr7	+	150026937	150029808		CTCTATCAATAGTTTGACATTTTTCCCTCTTTTACATTGAGATCATACCCTAGGTACTGT	113763	Hs.655915		NP_612443	Chromosome 7 open reading frame 29
ASHG19A3A048022	0.028866	1.70925	up	131.069	118.395	7.33594	6.56257	137.87	139.784	114.042	119.573	105.616	113.315	94.5632	139.037	139.886	143.638	6.59727	7.96795	6.39459	7.48979	6.48637	7.19051	6.2507	6.9503	7.08391	7.08113	coding	NM_024953	NAA25	RefSeq_coding	5825	chr12	-	112464493	112546635		TCTGCCCCTTGCTGAGAGAATGGTCGAAAAAATGGTGAAAGAGGACAAGATAGAAGCTGA	80018	Hs.530941	GO:0005515|GO:0005737	NP_079229	N(alpha)-acetyltransferase 25, NatB auxiliary subunit
ASHG19A3A037221	0.0496503	1.87453	up	151.907	123.806	7.55729	6.65076	122.002	154.524	129.283	169.484	118.504	168.013	119.429	131.488	129.81	136.029	6.4356	8.1213	6.56236	8.00136	6.66151	7.78035	6.61833	6.87392	6.97602	7.00952	coding	NM_145005	C9orf72	RefSeq_coding	1879	chr9	-	27560498	27573842		AGAAGCACTTTAGTCCTGTATCTGTTCAGTGTCAGCCTTTCATACATCATTTTAAATCCC	203228	Hs.493639		NP_659442	Chromosome 9 open reading frame 72
ASHG19A3A002029	0.043414	2.94719	up	61.4539	28.9625	6.11872	4.55938	24.1337	59.5364	22.9712	82.4421	39.791	97.969	35.7826	31.9005	22.134	35.4213	4.20061	6.66401	4.16502	6.95215	5.0265	6.9686	4.77304	4.86769	4.63173	5.14114	coding	NM_001127608	FAM189A2	RefSeq_coding	2107	chr9	+	71939487	72007370		GGAAAGCACTCCCGCGCCGATGCGAGGTGATACTCTCTGGAATCATAGGATTAACAACTT	9413	Hs.118003	GO:0003674|GO:0008150|GO:0005575|GO:0016021|GO:0016020	NP_004807	Family with sequence similarity 189, member A2
ASHG19A3A027380	0.00512872	2.34511	up	38.2468	24.1082	5.54366	4.31401	27.615	38.3	22.5018	42.9013	27.0747	38.5005	24.5313	32.1248	18.8181	39.4072	4.38332	5.96261	4.13758	6.02065	4.44004	5.56621	4.18325	4.87859	4.42587	5.29026	coding	NM_002198	IRF1	RefSeq_coding	3567	chr5	-	131817300	131826465		CCCTGGCTAGAGATGCAGATTAATTCCAACCAAATCCCGGGGCTCATCTGGATTAATAAA	3659	Hs.436061	GO:0043565|GO:0003700|GO:0043374|GO:0007596|GO:0071260|GO:0019221|GO:0060333|GO:0045084|GO:0045944|GO:0006366|GO:0060337|GO:0005654|GO:0005634	NP_002189	Interferon regulatory factor 1
ASHG19A3A041131	0.034586	2.07492	up	81.3452	55.6404	6.5473	5.49425	66.1107	126.159	48.6038	50.2435	51.5219	45.5058	49.8858	98.6099	62.0798	86.208	5.58595	7.81475	5.20341	6.25084	5.4146	5.82177	5.28893	6.46797	5.97836	6.38118	coding	NM_001005615	EDA	RefSeq_coding	840	chrX	+	68835910	69080889		CTGTTAAATGGACATTTATATCCACTGAAACCACTAAGTGAAATAAAGATGTGTTTAGGC
ASHG19A3A021005	0.0422279	5.25681	up	239.483	44.6357	7.55649	5.1623	41.2204	101.276	41.345	467.588	61.8509	519.991	52.5027	51.7792	26.2594	56.7816	4.93532	7.47694	4.97461	9.45869	5.68682	9.47752	5.3651	5.56369	4.84966	5.80559	coding	NM_007102	GUCA2B	RefSeq_coding	597	chr1	+	42619091	42621495		TTCCAGGGCCTGAGCAGCTGGATCTGGTACAAAGCAATCGGACATAGAGTTGGAGGGGGA	2981	Hs.32966	GO:0008048|GO:0008047|GO:0007589|GO:0006182|GO:0007588|GO:0045776|GO:0030802|GO:0005576	NP_009033	Guanylate cyclase activator 2B (uroguanylin)
ASHG19A3A002606	0.00405001	1.56729	up	359.605	310.91	8.63809	7.98982	298.849	153.063	299.339	265.506	299.37	358.496	360.028	495.277	296.964	525.681	7.6938	8.10544	7.74358	8.64548	8.07427	8.93104	8.30879	8.68667	8.12867	8.82183	coding	NM_001142776	CHAC1	RefSeq_coding	1443	chr15	+	41245635	41248717		GGCATACCAAGTGCAAGGGGAGCAGAACCCTGGTTACCTGGGCCCTGCGCCTGAAGAGGC	79094	Hs.155569	GO:0005515|GO:0070059|GO:0006986|GO:0005737|GO:0005829	NP_077016	ChaC, cation transport regulator homolog 1 (E. coli)
ASHG19A3A018237	0.0220027	3.26026	up	442.586	192.62	8.94743	7.24245	155.61	167.094	136.294	577.12	190.305	613.136	190.406	433.081	290.486	422.497	6.76762	8.24231	6.63552	9.76032	7.38186	9.714	7.32975	8.50081	8.09747	8.51971	coding	NM_001672	ASIP	RefSeq_coding	584	chr20	+	32848170	32857148		AGATGGGACTTCAGGGAGACCTGGCTTGGGCTAAAATCGAAATACAATATATATAGGCTG	434	Hs.659995	GO:0005102|GO:0031781|GO:0031782|GO:0008343|GO:0007267|GO:0006091|GO:0071514|GO:0009755|GO:0042438|GO:0032438|GO:0032402|GO:0043473|GO:0040030|GO:0007165|GO:0005576|GO:0005615	NP_001663	Agouti signaling protein
ASHG19A3A014598	0.00541233	2.06674	up	109.641	80.3826	7.04424	5.99689	104.763	69.0196	99.2606	122.748	65.8437	125.724	68.9503	131.517	63.0956	99.1957	6.23037	6.88823	6.19998	7.52563	5.78118	7.35504	5.7716	6.87493	6.0013	6.57738	coding	NM_001085447	C2orf77	RefSeq_coding	2187	chr2	-	170501934	170550931		AGAAAAAGCAGAAAAACGACACAGAGAAAGGGTGGCTCTTGCCAAAGATCATCTAAAACA	129881	Hs.370111		NP_001078916	Chromosome 2 open reading frame 77
ASHG19A3A034847	0.0416242	1.89214	up	7521.39	4752.04	12.8654	11.9453	3568.73	8454.01	3548.29	4162.28	3807.45	4428.69	3780.86	10127	9054.87	10434.9	11.4041	13.3366	11.4267	12.4773	11.9704	12.4694	11.9643	12.9998	12.9613	13.0437	coding	NM_020979	SH2B2	RefSeq_coding	2157	chr7	+	101928404	101962177		TGGGACACGCCAAGCTCTTCAGTGAAGACACGATGTTATTAAAAGCCTGTTTTAGGGACT	10603	Hs.489448	GO:0008269|GO:0005070|GO:0004871|GO:0005068|GO:0001922|GO:0007259|GO:0030036|GO:0050851|GO:0007596|GO:0050873|GO:0019221|GO:0008286|GO:0035556|GO:0007399|GO:0046578|GO:0050776|GO:0019222|GO:0007165|GO:0005884|GO:0005737|GO:0005829|GO:0005886|GO:0001726|GO:0001725	NP_066189	SH2B adaptor protein 2
ASHG19A3A012965	0.00869686	1.68972	up	95.3853	83.0269	6.82389	6.06711	90.9604	64.2197	71.1512	86.2331	76.7623	79.6827	77.8197	119.948	98.4409	126.843	6.02962	6.78254	5.72903	7.01766	6.01214	6.66269	5.95827	6.74466	6.60649	6.91193	coding	NM_001039886	ZNF808	RefSeq_coding	3311	chr19	+	53030908	53059302	NM_030972,NM_001161500,NM_001161499,NM_001099694,	TATAGAATTCTCATTGGCAGAGTGGAAATTCCTGAACCCTGCACAGAGGGCTTTGTACAG	388558	Hs.729294	GO:0003677|GO:0046872|GO:0008270|GO:0006355|GO:0005622|GO:0005634	NP_001034975	Zinc finger protein 808
ASHG19A3A026016	0.027424	2.3956	up	148.976	93.3434	7.44596	6.18557	66.9032	144.92	79.0374	110.256	88.0328	89.9325	82.079	206.514	150.665	193.257	5.60013	8.02128	5.8832	7.37333	6.21469	6.848	6.04091	7.49966	7.18894	7.48752	coding	NM_178043	LARP1B	RefSeq_coding	1819	chr4	+	128982502	129043507		ATAAATACATTGTATTTAACTTGAAAAATTCCTGGAAATATACCTGATAATTACCACCTG	55132	Hs.657067	GO:0003723	NP_835144	La ribonucleoprotein domain family, member 1B
ASHG19A3A017671	0.0486528	1.63245	up	107.578	99.4632	7.04754	6.3405	98.8695	87.4766	87.4493	109.671	95.512	110.473	109.569	121.7	105.916	108.57	6.15251	7.25613	6.02183	7.36538	6.3317	7.15058	6.48767	6.76711	6.7088	6.69849	coding	NM_032221	CHD6	RefSeq_coding	10389	chr20	-	40031169	40247133		TTCAAAGTGGTGGATGATGATGGGGAAACAATTGCTGTTCTTGGAGCTGGTCGAACATCT	84181	Hs.371979	GO:0005524|GO:0008026|GO:0003677|GO:0003682|GO:0004386|GO:0016817|GO:0000166|GO:0006333|GO:0006338|GO:0007399|GO:0006355|GO:0000785|GO:0005634	NP_115597	Chromodomain helicase DNA binding protein 6
ASHG19A3A051858	0.00288283	1.71343	up	73.7408	62.3461	6.44632	5.66944	62.5022	43.9222	58.7234	67.1568	64.3969	77.2468	62.5425	85.9003	63.5653	94.4777	5.50448	6.18385	5.4647	6.65558	5.74663	6.6162	5.61915	6.26933	6.01223	6.50665	coding	NM_174891	C14orf79	RefSeq_coding	1908	chr14	+	105452615	105461855		CCATTTCCTAGAAATAAGCAGTGAAGAAAAACCTGGCGTTGAACGTGTACATAAATTGTG	122616	Hs.27183		NP_777551	Chromosome 14 open reading frame 79
ASHG19A3A020170	0.00761971	1.65374	up	3698.15	2708.71	11.9299	11.2042	2834.5	3211.67	2329.05	2657.11	2406	2730.13	2455.5	4937.6	3518.52	4954.25	11.0527	12.1178	10.7863	11.8446	11.2601	11.7951	11.3049	11.944	11.6169	11.948	coding	NM_017825	ADPRHL2	RefSeq_coding	1701	chr1	+	36554452	36559532		TGGAAATGATGAGCAGTAGCATCATTTCTCCCTGTTGGGTTTTAGCCAGTTTGCCAGCAA	54936	Hs.18021	GO:0016787|GO:0046872|GO:0004649|GO:0005737|GO:0005730|GO:0005634	NP_060295	ADP-ribosylhydrolase like 2
ASHG19A3A054078	0.0261896	2.72917	up	195.532	112.744	7.91552	6.46706	105.515	177.311	97.2091	231.919	94.1422	202.355	92.6503	193.712	174.203	172.362	6.24	8.33035	6.17189	8.45021	6.31137	8.06213	6.22156	7.40403	7.39049	7.33091	coding	NM_001018112	FANCA	RefSeq_coding	1673	chr16	-	89864766	89883065		AAATGTGTTGTACCGTTCGGTACTTTTACTGAAACAGTGAATAAAGCACTGTGTGATTTC	2175	Hs.290154	GO:0005515|GO:0006281|GO:0008585|GO:0008584|GO:0007140|GO:0006461|GO:0042127|GO:0005737|GO:0005654|GO:0005634	NP_001018122	Fanconi anemia, complementation group A
ASHG19A3A033383	0.0172696	2.08663	up	314.512	222.711	8.47335	7.41217	242.71	320.495	225.137	184.342	151.983	192.959	147.315	430.173	346.407	444.589	7.39443	9.15569	7.33722	8.12466	7.04335	7.99285	6.9419	8.49374	8.34393	8.5998	coding	NM_005598	NHLH1	RefSeq_coding	2594	chr1	+	160336860	160342638		TCTGGTTGCATCCCCAATTTCATACAAAAAGAAAAATAAAAGTGACCTCGTTCTAGCACC	4807	Hs.30956	GO:0003677|GO:0030528|GO:0030154|GO:0007417|GO:0007275|GO:0005634	NP_005589	Nescient helix loop helix 1
ASHG19A3A015512	0.0353537	2.33301	up	255.028	163.127	8.27529	7.0531	160.872	346.368	147.866	232.583	186.085	267.434	173.058	209.824	147.756	218.929	6.81777	9.26532	6.75071	8.45452	7.34855	8.47892	7.18637	7.52083	7.16209	7.65686	coding	NM_016441	CRIM1	RefSeq_coding	5601	chr2	+	36583396	36778277		ACTGCATTAATGGTTTCAAACGCGATCACAATGGTTGTCGGACCTGTCAGTGCATAAACA	51232	Hs.699247	GO:0004857|GO:0005520|GO:0005010|GO:0004867|GO:0048009|GO:0007399|GO:0001558|GO:0005576|GO:0016021|GO:0005886	NP_057525	Cysteine rich transmembrane BMP regulator 1 (chordin-like)
ASHG19A3A051548	0.0206134	2.43276	up	111.355	73.3941	7.09495	5.81235	75.5545	135.698	78.3152	99.3091	47.9844	93.8509	50.2914	105.838	114.825	122.081	5.7716	7.91901	5.871	7.22079	5.30514	6.9079	5.29867	6.56692	6.81536	6.8601	coding	NM_133510	RAD51L1	RefSeq_coding	1566	chr14	+	68286508	68944809		GAGGATGACTAACAAGATTTGTAATTACAGGAGGGAACATTTCCGAATAAAGTATTGTCT	5890	Hs.172587	GO:0005524|GO:0003677|GO:0008094|GO:0017111|GO:0000166|GO:0006310|GO:0006281|GO:0007596|GO:0007131|GO:0005654|GO:0005654|GO:0005634	NP_598194	RAD51-like 1 (S. cerevisiae)
ASHG19A3A011538	0.0421585	6.24201	up	960.944	240.015	9.8167	7.17469	112.929	2422.83	95.398	484.173	156.529	521.888	153.278	676.757	681.943	699.071	6.33622	11.7656	6.14588	9.50568	7.0923	9.48132	7.00023	9.12386	9.29883	9.20704	coding	NM_001005376	PLAUR	RefSeq_coding	1437	chr19	-	44150247	44174502		CCTAGGGCTGCCTGTGATAAATTATTACAAACTTTATAAACTAACACATTGTGTGCCTAT	5329	Hs.466871	GO:0030377|GO:0019899|GO:0005515|GO:0004872|GO:0006501|GO:0016255|GO:0007596|GO:0007596|GO:0006928|GO:0044267|GO:0006935|GO:0042730|GO:0043687|GO:0030162|GO:0007165|GO:0043403|GO:0031225|GO:0009986|GO:0005788|GO:0005789|GO:0005576|GO:0019898|GO:0016021|GO:0005886|GO:0005886	NP_002650	Plasminogen activator, urokinase receptor
ASHG19A3A053488	0.0245839	1.66221	up	269.316	244.325	8.35872	7.62562	279.339	296.226	278.434	217.435	228.773	264.714	221.142	311.537	213.937	256.671	7.59367	9.04579	7.64264	8.36014	7.66047	8.4613	7.55657	8.0644	7.67474	7.862	coding	NM_004862	LITAF	RefSeq_coding	2642	chr16	-	11641581	11680229		ACTGCTGATGGCACCCAGCTCTGGGCCCAGACGCCGCTCACCGTCCACCGCCGGTGCTGG	9516	Hs.459940	GO:0003702|GO:0050699|GO:0004871|GO:0006915|GO:0043123|GO:0006357|GO:0007165|GO:0005794|GO:0005765|GO:0016020	NP_004853	Lipopolysaccharide-induced TNF factor
ASHG19A3A018200	0.00523547	1.53977	up	583.396	512.62	9.30811	8.6854	564.918	314.75	573.976	392.981	408.307	417.135	385.65	865.977	630.248	926.136	8.60916	9.12967	8.68245	9.21375	8.5341	9.1446	8.4162	9.46876	9.18507	9.58378	coding	NM_001164603	ASXL1	RefSeq_coding	1084	chr20	+	30946146	30960350		GTTCATTGGCCTTTTACATCCATAGGCATCACTTCTCTGATATTCGTTGTGCTCTTTTAA	171023	Hs.374043	GO:0046872|GO:0005515|GO:0016568|GO:0035517|GO:0005634	NP_056153	Additional sex combs like 1 (Drosophila)
ASHG19A3A002444	0.0237543	1.66081	up	31.8411	27.124	5.21046	4.47858	23.5108	18.1522	29.7774	43.1093	33.6191	36.3411	29.3423	29.5039	19.3704	32.0989	4.16781	4.79107	4.52193	6.02928	4.77304	5.48031	4.46672	4.75686	4.46338	4.99479	coding	NM_003661	APOL1	RefSeq_coding	2885	chr22	+	36649116	36663576	NM_001136541,	TTGCTCAGTCTCTGCCAGGGGAAGATTCCTTGGAGGAGGCCCTGCAGCGACATGGAGGGA	8542	Hs.114309	GO:0005254|GO:0008289|GO:0005515|GO:0006821|GO:0008203|GO:0019835|GO:0045087|GO:0031640|GO:0006869|GO:0042157|GO:0008202|GO:0006810|GO:0005576|GO:0005615|GO:0034364|GO:0031224|GO:0034361	NP_663318	Apolipoprotein L, 1
ASHG19A3A004128	0.00876594	1.63283	up	49.9876	44.2581	5.87329	5.16592	48.9551	27.6416	53.7358	45.1326	39.9766	60.3234	41.2454	55.2885	37.3774	61.5519	5.16583	5.45564	5.33742	6.09465	5.03383	6.24159	4.98517	5.65533	5.30734	5.91926	coding	NM_199359	TPD52L2	RefSeq_coding	2297	chr20	+	62496589	62522888	NM_003288,	TGCCATCAGCAGGAAGCTTGGAGACATGAGGAACTCTGCGACCTTCAAGTCGTTTGAGGA	7165	Hs.473296	GO:0005515|GO:0042803|GO:0042127|GO:0005737|GO:0048471	NP_955395	Tumor protein D52-like 2
ASHG19A3A014814	0.0314459	1.68416	up	300.909	269.731	8.50496	7.75293	331.125	382.052	330.263	248.475	215.008	273.396	235.574	292.576	236.684	308.047	7.84495	9.38791	7.87581	8.54845	7.57159	8.51174	7.65875	7.97651	7.81356	8.10021	coding	NM_001005526	SF3B1	RefSeq_coding	647	chr2	-	198283522	198299771		GGAACCCATCACTTCTGAAGACTCTAAACTGTGCTGTCATTTTGTTTTTATATGCATTAA	23451	Hs.632554	GO:0003682|GO:0005515|GO:0008380|GO:0000375|GO:0009952|GO:0010467|GO:0000398|GO:0000398|GO:0000398|GO:0005689|GO:0071013|GO:0016607|GO:0005654|GO:0005634|GO:0005681	NP_036565	Splicing factor 3b, subunit 1, 155kDa
ASHG19A3A008760	0.0249501	1.65122	up	36.41	32.1497	5.44876	4.72523	28.5124	33.4089	33.0879	30.8864	34.1212	29.5586	30.8628	47.0165	34.1643	41.1798	4.429	5.74962	4.66771	5.5551	4.79391	5.16248	4.5434	5.4273	5.19212	5.34929	coding	NM_001098832	FAM104A	RefSeq_coding	2905	chr17	-	71203492	71228533		GTACCTGTAATGAGAAACAGTAAAGAAAACAGACTAAGAGGAAACAAAGCGTTCTGCGCG	84923	Hs.103555		NP_116226	Family with sequence similarity 104, member A
ASHG19A3A040727	0.0377328	1.50586	up	63.9851	57.8766	6.15414	5.56355	53.862	39.506	56.9837	45.0355	61.8748	54.1642	63.4517	125.866	53.2109	55.3533	5.29504	6.01515	5.42182	6.09093	5.68746	6.08279	5.64287	6.81223	5.77053	5.76957	coding	NM_003159	CDKL5	RefSeq_coding	3434	chrX	+	18443724	18671747		GCGGCGACGGCGTCCTCAGGAGCTGTGGGGTCCCCTGCTAGAAGTGGGGGACTCGGCGGG	6792	Hs.659851	GO:0005524|GO:0048365|GO:0004693|GO:0016301|GO:0000166|GO:0005515|GO:0004672|GO:0004674|GO:0001764|GO:0032855|GO:0045773|GO:0050775|GO:0046777|GO:0006468|GO:0050773|GO:0005737|GO:0032839|GO:0044294|GO:0005730|GO:0005634|GO:0032587	NP_003150	Cyclin-dependent kinase-like 5
ASHG19A3A000608	0.043268	1.86326	up	27.127	20.5431	4.97549	4.07767	22.0394	18.6135	17.4155	38.5332	22.6447	20.5035	26.9675	29.0754	13.6485	28.9092	4.0783	4.83155	3.78422	5.86781	4.1624	4.6018	4.33524	4.73595	4.02817	4.84036	coding	NM_001006632	CHRM2	RefSeq_coding	2452	chr7	+	136553831	136701771	NM_001006626,NM_000739,	CCGCAGCTCTCGCCAGAGCCTTGGGATCAAGGGAGAAAGAGAACCGGCAGCTGGCCTCGG	1129	Hs.535891	GO:0004930|GO:0004981|GO:0005515|GO:0004872|GO:0007186|GO:0007188|GO:0007187|GO:0007207|GO:0007399|GO:0008016|GO:0009615|GO:0030054|GO:0005887|GO:0005886|GO:0005886|GO:0005886|GO:0045211|GO:0045202	NP_001006633	Cholinergic receptor, muscarinic 2
ASHG19A3A034858	0.0360778	1.50061	up	248.177	247.669	8.23454	7.64899	282.908	165.028	264.887	284.123	247.846	279.05	219.867	253.976	222.839	258.708	7.61165	8.224	7.5701	8.75213	7.78194	8.54407	7.5491	7.78002	7.73217	7.87248	coding	NM_001145268	FAM185A	RefSeq_coding	2296	chr7	+	102389398	102449671	ENST00000398321,	AGTACGACGAGGATCTGGAGGAGATGGCCATTGTGTCTGATACTATCCACCCCCAGGCGT	222234	Hs.202543		NP_001138741	Family with sequence similarity 185, member A
ASHG19A3A052603	0.00542716	2.37519	up	943.54	561.105	9.99773	8.74968	673.846	504.464	812.543	706.306	344.371	682.076	336.433	1450.7	638.331	1374.15	8.87311	9.75307	9.18628	10.0446	8.28159	9.87176	8.20512	10.1852	9.20233	10.134	coding	NM_203472	SELS	RefSeq_coding	1292	chr15	-	101811213	101817700		GCCCTCAACACAAGAGTTTGTTATAAATAGAAATAAACGACAAAAAGTAGAGGGGTATGT	55829	Hs.32148	GO:0016209|GO:0019899|GO:0005515|GO:0004872|GO:0008430|GO:0006983|GO:0006983|GO:0030433|GO:0006916|GO:0045454|GO:0032869|GO:0071222|GO:0034599|GO:0030968|GO:0045184|GO:0002865|GO:0046325|GO:0045719|GO:0050728|GO:0032715|GO:0051771|GO:0032720|GO:0006111|GO:0080164|GO:0009749|GO:0051775|GO:0030970|GO:0005783|GO:0005789|GO:0030176|GO:0016021|GO:0034362|GO:0005792|GO:0005886|GO:0034361	NP_982298	Selenoprotein S
ASHG19A3A050980	0.0173803	1.81906	up	88.4386	68.2958	6.63342	5.77022	60.5766	41.2949	53.8187	72.8113	66.1626	76.7751	65.4133	137.662	95.5078	113.649	5.46127	6.08368	5.34028	6.77314	5.78813	6.60615	5.69271	6.93821	6.56872	6.76589	coding	NM_203488	ACYP1	RefSeq_coding	700	chr14	-	75519929	75530736		GAATTGCTGAAACTCACAGCAAGAGCTGTGTTCCAGTTAGCTTTGCTACCAGTTATGCAG	97	Hs.18573	GO:0003998|GO:0016787|GO:0006796	NP_982355	Acylphosphatase 1, erythrocyte (common) type
ASHG19A3A049210	0.0133979	1.50846	up	226.632	204.368	7.97357	7.38049	210.489	98.7623	195.126	190.633	217.706	185.316	203.904	331.75	194.617	326.701	7.19673	7.43769	7.145	8.17401	7.58794	7.93099	7.43001	8.14682	7.54278	8.17833	coding	NM_025215	PUS1	RefSeq_coding	2014	chr12	+	132413812	132428406		TCGCGCGCTGTTGGGAGCCTTCGGACGGTGGACCCTGCGCCTGGGACCGCGTCCGTCCTG	80324	Hs.592004	GO:0003723|GO:0016853|GO:0009982|GO:0004730|GO:0001522|GO:0008033|GO:0005739|GO:0005634	NP_079491	Pseudouridylate synthase 1
ASHG19A3A040394	0.0399532	2.07134	up	144.903	103.007	7.43571	6.38514	103.31	95.7142	98.6672	166.165	97.489	216.69	98.9548	116.701	116.615	129.247	6.21311	7.39167	6.19118	7.96856	6.36575	8.1713	6.31878	6.71061	6.8369	6.9364	coding	NM_144695	C1orf58	RefSeq_coding	1686	chr1	+	222885905	222906106		TTCAGTGGACACCAGAAACATTGGCTGCATTTGATCTCACCAAAAGACCCAAGGATGACA	148362	Hs.552608	GO:0016020	NP_653296	BRO1 domain and CAAX motif containing
ASHG19A3A025721	0.0356475	2.11813	up	4646.45	2851.9	12.2885	11.2057	3064.32	4626.12	3027.16	5079.89	1841	4766.44	1860.13	4381.4	4466.89	4378.4	11.1749	12.565	11.1783	12.7515	10.846	12.5795	10.8648	11.7743	11.9647	11.7724	coding	NM_017593	BMP2K	RefSeq_coding	2681	chr4	+	79697531	79800593		CCTTTTAATGAGTGGTGACATAAAAGGGCTGCTTTGTTGTCCTGATATGGCAAAAATTAA	55589	Hs.146551	GO:0005524|GO:0000166|GO:0019208|GO:0004674|GO:0016740|GO:0006468|GO:0030500|GO:0005634	NP_942595	BMP2 inducible kinase
ASHG19A3A001232	0.0232933	1.77256	up	258.332	220.469	8.30237	7.47654	220.021	249.87	245.881	221.426	193.274	249.82	205.857	274.772	237.313	295.77	7.25329	8.81401	7.45995	8.38819	7.40598	8.36941	7.44526	7.89128	7.8182	8.04895	coding	NM_001034194	EXOSC9	RefSeq_coding	1644	chr4	+	122722471	122738175		GAGTAGAAGTCTCTGATATTGGAAGCCAAGagctggggtttcaccatgttggccagactg	5393	Hs.91728	GO:0000175|GO:0017091|GO:0003723|GO:0004532|GO:0016787|GO:0005515|GO:0016070|GO:0006396|GO:0043928|GO:0043928|GO:0006955|GO:0016071|GO:0071028|GO:0071035|GO:0000956|GO:0000288|GO:0030307|GO:0006364|GO:0005737|GO:0005829|GO:0000176|GO:0000176|GO:0005730|GO:0005730|GO:0005730|GO:0005634	NP_005024	Exosome component 9
ASHG19A3A013608	0.0362045	1.52499	up	105.654	102.388	6.98605	6.37725	88.0253	86.5512	99.4179	87.9474	99.1522	83.5168	107.569	133.775	117.776	136.481	5.98494	7.23962	6.20194	7.0454	6.3898	6.73391	6.45765	6.89849	6.85193	7.01283	coding	NM_012167	FBXO11	RefSeq_coding	2154	chr2	-	48045724	48132814		TCTTGACTTAAATTGTCAGAATGTAGCTTTCCTTGGTCTAGGTGAGGACAGAAGCCACTG
ASHG19A3A052213	0.00826023	2.53776	up	30.9292	17.4098	5.16661	3.82306	18.6035	21.5793	14.9854	29.8379	19.6374	49.7785	24.1976	30.655	9.62525	22.7952	3.8427	5.06407	3.56648	5.50394	3.93166	5.95786	4.15961	4.81076	3.61483	4.49642	coding	NM_001136015	ANXA2	RefSeq_coding	1665	chr15	-	60639350	60690185		ATATGGATACAAAAGGCACCTGCATGGGATAATGTCAAATTTCATAGATACTGCTTTGTG	302	Hs.511605	GO:0017137|GO:0005509|GO:0005544|GO:0008092|GO:0005546|GO:0004859|GO:0005515|GO:0001525|GO:0007589|GO:0030199|GO:0042730|GO:0031340|GO:0001501|GO:0005604|GO:0005737|GO:0005769|GO:0005576|GO:0042470|GO:0030496|GO:0048471|GO:0005886|GO:0043234|GO:0042383|GO:0005625	NP_004030	Annexin A2
ASHG19A3A037512	0.00240231	1.98203	up	1070.62	742.823	10.192	9.20501	926.807	653.962	916.434	730.54	521.949	831.547	515.286	1534.08	833.64	1602.96	9.33576	10.1031	9.35296	10.0926	8.89354	10.1528	8.85472	10.267	9.58806	10.3444	coding	NM_001085476	FOXD4L6	RefSeq_coding	2725	chr9	-	69199479	69202204	NM_207305,NM_199135,NM_012184,	GTAAGTAGGATATTAATTTCAGAACATTGATTTCTTATCTGTGTGTCTGACGTGCCATCT	653404	Hs.652377	GO:0008301|GO:0003690|GO:0010843|GO:0003705|GO:0003704|GO:0016566|GO:0016563|GO:0008134|GO:0048846|GO:0051216|GO:0060678|GO:0009790|GO:0048484|GO:0050935|GO:0048937|GO:0030318|GO:0010553|GO:0001755|GO:0007389|GO:0007422|GO:0030513|GO:0090184|GO:0045944|GO:0051090|GO:0048485|GO:0005730|GO:0005634|GO:0005667	NP_001078945	Forkhead box D4-like 6
ASHG19A3A017855	0.00397476	1.63117	up	265.531	240.672	8.31427	7.60837	266.509	184.149	262.903	221.799	216.72	284.411	222.067	283.768	235.163	353.526	7.52943	8.38445	7.56007	8.39106	7.5839	8.57416	7.56406	7.93746	7.80438	8.28422	coding	NM_001336	CTSZ	RefSeq_coding	1517	chr20	-	57570241	57582309		AGTTTAACCAATGTGGGACATGCAATGAATTCAAAGAGTGCCACGCCATCCGGAACTACA	1522	Hs.252549	GO:0004197|GO:0008234|GO:0008233|GO:0006508|GO:0005783|GO:0005615|GO:0005764	NP_001327	Cathepsin Z
ASHG19A3A004883	0.00367399	1.55386	up	28.4062	25.9043	5.0133	4.37745	31.875	22.282	18.5926	13.7449	26.4849	29.1013	36.7546	39.995	15.8146	36.9078	4.58542	5.11173	3.87181	4.42587	4.40537	5.13758	4.81538	5.19421	4.20925	5.19712	coding	NM_201535	NDRG2	RefSeq_coding	2142	chr14	-	21484922	21493935	NM_016250,	TCGGGACGCAGCAAAGAGAGGAGAGACCCCAGAGTCAGAAGGAGTGAGAACCCTGACCCC	57447	Hs.525205	GO:0003674|GO:0030154|GO:0007275|GO:0007399|GO:0007165|GO:0005794|GO:0005813|GO:0005737|GO:0005829|GO:0005730|GO:0005634|GO:0048471	NP_963835	NDRG family member 2
ASHG19A3A003875	0.0204171	1.57212	up	80.4375	74.3946	6.55949	5.90678	65.4891	55.9314	57.8105	56.203	72.7239	73.0923	83.1885	119.294	92.761	97.6668	5.57026	6.5705	5.44152	6.4023	5.93215	6.53299	6.06017	6.73815	6.52979	6.5535	coding	NM_001196	BID	RefSeq_coding	2214	chr22	-	18216905	18257258	BC005884,	CCCGCGCCCCCGCGGCTGGAGGGTGGTCGCCACTGGGACACTGTGAACCAGGAGTGAGTC	637	Hs.591054	GO:0005123|GO:0005515|GO:0008633|GO:0008633|GO:0006915|GO:0008637|GO:0090150|GO:0008629|GO:0008625|GO:0051402|GO:0032464|GO:0090200|GO:0001836|GO:0005737|GO:0005829|GO:0005829|GO:0016020|GO:0005624|GO:0005741|GO:0005741|GO:0005739	NP_932071	BH3 interacting domain death agonist
ASHG19A3A032210	0.0278012	4.47986	up	6910.05	1694	12.5406	10.3771	1293.52	1293.99	1221.55	10946	1383.61	11282.7	1321.45	5260.54	3249.87	5766.98	9.85663	10.9676	9.80421	13.775	10.4	13.7451	10.323	12.0433	11.5018	12.1719	coding	NM_030949	PPP1R14C	RefSeq_coding	2211	chr6	+	150464187	150571526		TACTCAAATAAATGGAGCTGCTTACAAGCCTGTTGACATGTGTGGCTTGCACAACACGTT	81706	Hs.486798	GO:0004865|GO:0042325|GO:0005737|GO:0016020	NP_112211	Protein phosphatase 1, regulatory (inhibitor) subunit 14C
ASHG19A3A005918	0.00754029	1.9009	up	74.2574	57.6588	6.45457	5.52789	59.5545	55.013	42.8895	53.9769	48.6313	64.7084	62.1362	105.721	75.0824	91.8676	5.43702	6.54224	5.0237	6.34802	5.32895	6.35164	5.61103	6.56526	6.23873	6.46569	coding	NM_139014	MAPK14	RefSeq_coding	4274	chr6	+	35995453	36079012		GCTTTTGAAGAAAATCTCCTCAGAGTCTCTGTCGACTTGCTGGAGAAGATGCTTGTATTG	1432	Hs.485233	GO:0005524|GO:0004707|GO:0004708|GO:0000166|GO:0005515|GO:0004674|GO:0004674|GO:0016740|GO:0002755|GO:0002755|GO:0002756|GO:0002756|GO:0016070|GO:0007265|GO:0008063|GO:0000187|GO:0007596|GO:0007166|GO:0006928|GO:0071479|GO:0006935|GO:0045087|GO:0007243|GO:0016071|GO:0042692|GO:0048011|GO:0030168|GO:0051149|GO:0051090|GO:0006950|GO:0007165|GO:0042770|GO:0051403|GO:0090400|GO:0034130|GO:0034134|GO:…	NP_620583	Mitogen-activated protein kinase 14
ASHG19A3A004007	0.0486977	2.62459	up	151.299	82.388	7.45917	6.06708	69.5814	109.959	75.3773	221.85	87.4858	224.454	88.5858	102.387	90.9096	97.8458	5.65702	7.60564	5.81669	8.39145	6.20578	8.22106	6.15495	6.52129	6.50098	6.55642	coding	NM_002288	LAIR2	RefSeq_coding	714	chr19	+	55014012	55021895		TGACTTCCTGGAGCTGCTGGTGAAAGAAAGCTCTGGAGGCCCGGACTCCCCGGACACAGA	3904	Hs.43803	GO:0004872|GO:0005576	NP_067154	Leukocyte-associated immunoglobulin-like receptor 2
ASHG19A3A038020	0.0227082	1.59985	up	630.178	569.07	9.54217	8.86424	638.267	485.209	571.658	597.866	517.035	634.328	505.871	684.902	612.518	748.586	8.79063	9.70301	8.67625	9.80491	8.88001	9.7625	8.82836	9.14055	9.14594	9.29989	coding	NM_024820	DENND1A	RefSeq_coding	2166	chr9	-	126163869	126692417		CCCTGTTTTCTACTTCTGTTGGAAAATATTTGGGGTTGAAATAAACCAGTGGGAGCATGG	57706	Hs.568340	GO:0005085|GO:0030054|GO:0030665|GO:0031410|GO:0005886|GO:0042734|GO:0045202	NP_079096	DENN/MADD domain containing 1A
ASHG19A3A018195	0.0499827	1.56147	up	1015.67	874.832	10.1461	9.50317	954.515	499.407	884.165	1078.56	817.154	1210.68	752.358	1033.69	965.967	1256.01	9.37773	9.74013	9.30389	10.6223	9.58576	10.6649	9.45255	9.70638	9.7959	9.99667	coding	NM_014742	TM9SF4	RefSeq_coding	3996	chr20	+	30697308	30755061		AGTCTCCGGGGGCTCTGCATTCTACGTCCTGGTTTATGCCATCTTTTATTTCGTTAACAA	9777	Hs.654665	GO:0016021|GO:0016020	NP_055557	Transmembrane 9 superfamily protein member 4
ASHG19A3A017111	0.0128478	2.07281	up	378.221	267.428	8.79722	7.74564	228.461	203.398	292.705	402.296	235.225	405.795	239.447	470.557	341.3	409.058	7.30991	8.53428	7.71113	9.25071	7.70269	9.10356	7.68074	8.61925	8.32372	8.47832	coding	NM_206895	C2orf82	RefSeq_coding	480	chr2	+	233734993	233741107		TGGTGCTGGCGCTCGTGGTCGTCGCGCTGAGAAAGTTTTCTGCCTCCTGAAGCGAATAAA	389084	Hs.657509	GO:0016021|GO:0016020	NP_996778	Chromosome 2 open reading frame 82
ASHG19A3A048592	0.0137662	1.78147	up	174.304	144.875	7.67037	6.8373	152.923	157.889	141.7	111.754	112.109	125.655	117.07	231.327	200.572	244.894	6.74454	8.1545	6.68956	7.39077	6.57759	7.35394	6.58686	7.65029	7.58794	7.80233	coding	NM_001170804	LARP4	RefSeq_coding	1681	chr12	+	50794591	50855271	NR_033200,	TAAATGAGCATTTAATTATTGGTATATGGTTATATTAAATAAATACGTTATTTTCAGAAC	113251	Hs.26613	GO:0003723|GO:0000166	NP_954660	La ribonucleoprotein domain family, member 4
ASHG19A3A039351	0.0434994	1.85254	up	29.8921	24.3675	5.15287	4.26337	36.3085	23.56	24.0901	30.179	20.4413	30.1297	17.3943	40.3467	23.6033	25.2449	4.75999	5.20003	4.23189	5.51922	3.99249	5.19362	3.61957	5.2074	4.7129	4.64408	coding	NM_181755	HSD11B1	RefSeq_coding	1415	chr1	+	209859549	209908294		GAGAAGAAAAAGAAAAAAGAACATCAATAAAAAGAAGTCAGATTTGTTCGAAATCTTGAG	3290	Hs.195040	GO:0070524|GO:0003845|GO:0005488|GO:0016491|GO:0006704|GO:0042446|GO:0030324|GO:0055114|GO:0008202|GO:0005783|GO:0005789|GO:0016021|GO:0016020	NP_861420	Hydroxysteroid (11-beta) dehydrogenase 1
ASHG19A3A024828	0.0405814	1.87809	up	116.289	96.1111	7.15337	6.2441	101.295	139.304	98.2757	89.0204	76.2679	103.212	72.1154	126.427	132.602	123.483	6.18691	7.96202	6.18744	7.06209	6.0017	7.04967	5.83806	6.81763	7.00638	6.87542	coding	NM_032128	SLC10A7	RefSeq_coding	1807	chr4	-	147362821	147443123		GCCAGTAATGGTTTTTGTGATGCTGTATTACTTCTGGGTTTTAGACAATAAAGTCTGTTT	84068	Hs.659209	GO:0008508|GO:0015293|GO:0006811|GO:0006814|GO:0016021|GO:0016020	NP_115504	Solute carrier family 10 (sodium/bile acid cotransporter family), member 7
ASHG19A3A022988	0.0394776	2.53744	up	380.441	225.67	8.84819	7.50481	182.901	366.304	194.496	371.866	214.07	496.652	241.171	324.135	295.713	343.248	7.00678	9.3346	7.14043	9.13584	7.56523	9.41087	7.68888	8.11308	8.12273	8.24653	coding	NM_001134478	PLCXD2	RefSeq_coding	7726	chr3	+	111393506	111445842		GGCAGGCATTTTTTCCTTTGTTTGGATGAACATTTTGTTATTGGTCCACTTCTAATTTTG
ASHG19A3A003734	0.0473331	1.6406	up	46.5624	40.9875	5.77106	5.05684	47.5293	29.0605	41.7688	56.0948	44.5508	67.7525	44.6926	41.7691	26.3961	38.1352	5.12609	5.53596	4.98792	6.39933	5.19696	6.41976	5.11681	5.25789	4.85641	5.24234	coding	NM_001174063	FGFR1	RefSeq_coding	5895	chr8	-	38268656	38326352	NM_001174064,	TGGCCAAGAGCATCCCTCTGCGCAGACAGGTGTCTGCTGACTCCAGTGCATCCATGAACT	2260	Hs.264887	GO:0005524|GO:0050839|GO:0005007|GO:0005007|GO:0005007|GO:0001948|GO:0008201|GO:0000166|GO:0005515|GO:0032403|GO:0042803|GO:0004713|GO:0004713|GO:0004872|GO:0016740|GO:0000165|GO:0001525|GO:0007411|GO:0060445|GO:0016049|GO:0048469|GO:0021954|GO:0002062|GO:0030326|GO:0008543|GO:0008543|GO:0008543|GO:0008543|GO:0008543|GO:0008543|GO:0048699|GO:0001701|GO:0042472|GO:0008286|GO:0060484|GO:0048762|GO:…	NP_075598	Fibroblast growth factor receptor 1
ASHG19A3A017257	0.0376797	3.40897	up	46.4764	17.784	5.60712	3.83778	11.2804	33.5735	20.4877	75.0924	20.5587	79.0375	25.3143	20.8113	11.2789	23.8671	3.1487	5.7572	4.00139	6.82156	4.00337	6.64958	4.23542	4.24448	3.80004	4.56278	coding	NM_006065	SIRPB1	RefSeq_coding	2469	chr20	-	1545029	1600689		AAAGCTATGCCCTGGAGATCTCAGCGCACCAGAAGGAGCACGGCTCAGATATCACCCATG	10326	Hs.664861	GO:0005515|GO:0034329|GO:0007166|GO:0007165|GO:0016021|GO:0005887|GO:0016020|GO:0005886	NP_006056	Signal-regulatory protein beta 1
ASHG19A3A018750	0.0360502	1.57573	up	74.1539	70.3177	6.50091	5.84489	68.2672	56.0071	64.5947	74.4524	75.6383	86.8928	77.1429	77.7463	65.9455	75.6708	5.62674	6.57219	5.60513	6.80697	5.99005	6.79785	5.94182	6.12665	6.06073	6.2009	coding	NM_181607	KRTAP19-1	RefSeq_coding	273	chr21	-	31852365	31852636		ATGGATATGGCTGCTGCCGCCCATCGTACAATGGAGGATACGGATTCTCTGGCTTTTATT	337882	Hs.61552	GO:0005882	NP_853638	Keratin associated protein 19-1
ASHG19A3A003163	0.0460569	2.02673	up	1713.79	1272.8	10.9128	9.8936	1417.33	1597.83	1460.81	1476.13	663.19	1482.31	653.191	2107.31	2169.5	1905.35	9.9835	11.2298	10.0641	11.0566	9.27208	10.9584	9.23117	10.7305	10.9171	10.5885	coding	NM_001163423	ZNF580	RefSeq_coding	1046	chr19	+	56153462	56154835		GGCCCGGGGTCTAAGATGTAAAGAGCTGCCGCTCCAGATGCTGCTGCTGCCGCCGCGGCC	51157	Hs.631551	GO:0003677|GO:0046872|GO:0008270|GO:0005622|GO:0005634	NP_996998	Zinc finger protein 580
ASHG19A3A047753	0.0101084	2.06694	up	218.994	162.471	7.98402	6.93652	178.815	182.417	179.249	157.291	102.225	140.728	100.458	285.077	251.606	329.454	6.97007	8.37105	7.02796	7.89363	6.43793	7.52329	6.34484	7.94344	7.90182	8.18868	coding	NM_175895	C12orf61	RefSeq_coding	1684	chr12	-	62995530	62997214		AAGCTATCACGATGTAATTTTGGACAACAGATCCTCTTGGCCAAGAGTTTAATTGCAAAT	283416	Hs.375881		NP_787091	Chromosome 12 open reading frame 61
ASHG19A3H0000614	0.0273746	2.01379	up	523.648	372.027	9.22315	8.21323	457.356	232.049	433.954	665.479	304.502	660.63	275.277	523.496	389.047	536.585	8.29558	8.71507	8.26887	9.95919	8.10068	9.81923	7.89618	8.76751	8.50486	8.85472	coding	NM_006898_Exon3-	NM_006898	HOX cluster	1582	chr2	-	177036244	177037826		ATTTGTTCCAATAGTACCAGACAATTTGAAATCAATAAACTGTGGTGAGGACTGTGGTTT
ASHG19A3A036079	0.0311833	1.63219	up	58.659	52.3927	6.11023	5.40343	41.3305	33.4408	41.3926	58.9708	67.8368	59.9861	63.8323	66.684	47.5712	74.2134	4.93786	5.75097	4.97637	6.47313	5.82617	6.23258	5.65233	5.92143	5.6244	6.17305	coding	NM_001531	MR1	RefSeq_coding	1263	chr1	+	181003138	181024633		TTGTCCAAGAAATTGATTATGGAGACATTCTTCCCAGTGGGGATGGAACCTATCAGGCGT	3140	Hs.13500	GO:0032393|GO:0019882|GO:0002474|GO:0006955|GO:0042612|GO:0005783|GO:0005576|GO:0016021|GO:0005886	NP_001522	Major histocompatibility complex, class I-related
ASHG19A3A022082	0.0475213	2.96923	up	234.326	128.284	8.17126	6.60117	65.7318	255.845	74.2545	207.656	184.121	230.247	180.621	237.553	136.693	240.328	5.57529	8.84242	5.79286	8.29434	7.33373	8.25616	7.25092	7.68336	7.05307	7.78002	coding	NM_021101	CLDN1	RefSeq_coding	3445	chr3	-	190023502	190040215		ATGGTATGGCAATAGAATCGTTCAAGAATTCTATGACCCTATGACCCCAGTCAATGCCAG	9076	Hs.439060	GO:0042802|GO:0005198|GO:0016338|GO:0007155|GO:0044419|GO:0030054|GO:0016021|GO:0005887|GO:0016328|GO:0005886|GO:0005923	NP_066924	Claudin 1
ASHG19A3A006306	0.0255932	1.5493	up	95.2138	90.9733	6.8437	6.21209	82.5115	63.0196	79.6486	87.3902	102.927	110.718	106.973	107.225	82.8067	107.716	5.89504	6.75381	5.89473	7.03664	6.44793	7.15401	6.44891	6.58617	6.37383	6.68787	coding	NM_172115	CAMK2D	RefSeq_coding	2506	chr4	-	114378343	114683083	NM_172129,NM_172127,NM_172114,NM_001221,	ACAATGGGGACTTTGAAGCCTACACAAAAATCTGTGACCCAGGCCTTACTGCTTTTGAAC	817	Hs.144114	GO:0005524|GO:0005516|GO:0004683|GO:0000166|GO:0005515|GO:0016740|GO:0019221|GO:0060333|GO:0006468|GO:0001558|GO:0007268|GO:0005954|GO:0005829|GO:0005829|GO:0030666|GO:0005654|GO:0005886	NP_742127	Calcium/calmodulin-dependent protein kinase II delta
ASHG19A3A054199	0.00235594	1.65795	up	2609.17	2014.39	11.4885	10.7591	2268.62	1941.41	2156.52	2325.27	1798.75	2495.99	1692.84	3189.5	2155.2	3093.67	10.7161	11.4755	10.6603	11.6747	10.8021	11.6611	10.7114	11.3366	10.9055	11.2944	coding	NM_015944	AMDHD2	RefSeq_coding	1604	chr16	+	2570362	2579731		GCCCAGGGCCTGTGCGGCCGCCCTGGAGGCGGTGGCTGGGATAAACGTGCACCCAGCAGG	51005	Hs.728841	GO:0008448|GO:0016810|GO:0006044|GO:0005975	NP_057028	Amidohydrolase domain containing 2
ASHG19A3A050610	0.0408596	2.91954	up	96.9794	50.795	6.84437	5.29863	41.1497	160.317	50.1006	66.0675	34.6172	76.1282	44.7821	95.7851	83.3253	86.5991	4.93295	8.17856	5.24399	6.63432	4.81524	6.59391	5.12025	6.42708	6.38073	6.388	coding	NM_001805	CEBPE	RefSeq_coding	1250	chr14	-	23586514	23588474		AAAGAGGGCAGGACCCAGCATAATGATTATATGGCTGAATAAAGTTGCACTGTGACTGGG	1053	Hs.558308	GO:0046982|GO:0042803|GO:0043565|GO:0003700|GO:0016563|GO:0042089|GO:0006952|GO:0042742|GO:0030225|GO:0030099|GO:0006909|GO:0006355|GO:0005730|GO:0005634	NP_001796	CCAAT/enhancer binding protein (C/EBP), epsilon
ASHG19A3A003610	0.0278522	1.59728	up	21.4444	18.816	4.62458	3.94896	19.6698	19.5942	20.5471	17.2857	22.4254	20.5851	19.7528	34.7942	11.6851	14.9629	3.92089	4.91231	4.00696	4.74526	4.14636	4.60709	3.83041	4.98863	3.84018	3.86959	coding	NM_001171873	UGT3A1	RefSeq_coding	3112	chr5	-	35960857	36001130		agagacccacaactgagaaatactggctgtGTGGAAGCCATTACCTACTGTTGGACCGGG	133688	Hs.254699	GO:0015020|GO:0008152|GO:0016021|GO:0016020	NP_689617	UDP glycosyltransferase 3 family, polypeptide A1
ASHG19A3A005979	0.0480747	1.57715	up	2541.28	2056.04	11.4516	10.7943	1768.8	2130.69	1804.05	2043.61	2248.7	2587.25	2246.23	3149.26	2212.44	2795.61	10.3086	11.6038	10.3886	11.4887	11.1597	11.7118	11.1656	11.3145	10.9487	11.1391	coding	NM_144779	FXYD5	RefSeq_coding	927	chr19	+	35645671	35660787		CCCTCTGCCCACGGGCCGGGCTCAGATGTCGCCCTCTGGTCGCCTGTGTCTTCTCACCAT	53827	Hs.333418	GO:0003779|GO:0045296|GO:0005216|GO:0006811|GO:0030033|GO:0046588|GO:0016021|GO:0016020	NP_659003	FXYD domain containing ion transport regulator 5
ASHG19A3A034477	0.0419821	1.93094	up	50.2861	36.8258	5.84687	4.89757	28.0777	25.8531	27.0194	52.4225	43.3796	55.0807	43.3578	76.6194	42.2944	41.4548	4.40783	5.34963	4.38776	6.30969	5.15758	6.10839	5.06761	6.10728	5.46706	5.35935	coding	NM_002697	POU2F1	RefSeq_coding	2689	chr1	+	167190142	167385317		TCAACAGCAGAATCTCAACCTGCAACAGTTTGTGTTGGTGCATCCAACCACCAATTTGCA	5451	Hs.283402	GO:0005515|GO:0043565|GO:0003700|GO:0016563|GO:0030528|GO:0016564|GO:0060235|GO:0045892|GO:0030910|GO:0045944|GO:0006383|GO:0005654|GO:0005634|GO:0005667	NP_002688	POU class 2 homeobox 1
ASHG19A3A052064	0.00411253	1.66642	up	161.838	141.407	7.57838	6.84163	135.688	117.778	133.215	120.848	135.601	133.716	141.714	209.868	160.817	226.978	6.57685	7.70961	6.6039	7.50371	6.86857	7.44927	6.88061	7.52125	7.27821	7.70805	coding	NM_174916	UBR1	RefSeq_coding	7758	chr15	-	43235102	43398286		TCAGAACATTTGCTGCCAGGAAATTGTGAACGGGGAAGAGGTTGGAGCTTGCATTTTTCA	197131	Hs.591121	GO:0016874|GO:0046872|GO:0004842|GO:0008270|GO:0030163|GO:0006511|GO:0005737|GO:0005829|GO:0000502|GO:0000151	NP_777576	Ubiquitin protein ligase E3 component n-recognin 1
ASHG19A3A019397	0.0429058	1.98851	up	848.782	598.02	9.80615	8.81446	566.629	967.514	528.033	390.482	363.149	490.631	414.085	1168.14	1118.2	1227.14	8.61295	10.6056	8.56558	9.20569	8.36179	9.38911	8.52759	9.85982	10.0044	9.97057	coding	NM_206890	DIP2A	RefSeq_coding	2887	chr21	+	47878861	47967119	NM_001146115,	CCCAGCAAACTTGAATTCACAAAGCCTAAAAATTGTTGTACATCAGAAAACTCCTAAAGT	23181	Hs.189585	GO:0003824|GO:0005515|GO:0008134|GO:0007275|GO:0005634	NP_996774	DIP2 disco-interacting protein 2 homolog A (Drosophila)
ASHG19A3A019988	0.0211362	3.34755	up	158.294	68.3535	7.49942	5.75631	63.6709	75.7161	55.5404	229.365	64.9945	226.773	56.128	128.094	101.433	131.522	5.52891	7.02897	5.38549	8.43542	5.76195	8.2371	5.45635	6.83215	6.64888	6.96346	coding	NM_001123225	C22orf41	RefSeq_coding	442	chr22	-	50989541	51001328		TGCTGTCAGATCTGAATAAGGACTTGGAAAAGCTATTAGAAGAGATGGAGAAAATCTCAG	644186	Hs.535660		NP_001116697	Chromosome 22 open reading frame 41
ASHG19A3A046918	0.0171908	4.03635	up	24.6701	9.31322	4.8483	2.83524	5	19.8488	5	23.9313	5	17.4295	5.69061	32.7009	25.8755	29.44	2.32199	4.93393	2.33607	5.18697	2.32587	4.35355	2.35937	4.90165	4.83293	4.86536	coding	NM_017516	RAB39	RefSeq_coding	1845	chr11	+	107799276	107834206		CAGCACATGTTTTGCTGTTACGGTGTACTGTTCGTATTTAGACAAGAAGAACAAAATTTA	54734	Hs.354906	GO:0005525|GO:0000166|GO:0008150|GO:0015031|GO:0007264|GO:0005575|GO:0005886	NP_059986	RAB39, member RAS oncogene family
ASHG19A3A038205	0.0342905	2.01548	up	1216.29	818.113	10.317	9.30591	647.782	1205.64	704.337	630.231	645.332	676.274	616.532	1715.36	1476.58	1853.93	8.81381	10.8745	8.97141	9.87894	9.23166	9.8578	9.13129	10.425	10.3814	10.549	coding	NM_144653	NACC2	RefSeq_coding	2103	chr9	-	138903204	138987131		CTTACCTACTGAACTGCTACTGTTGCCTGAGAAAAATGTGATTTTTATTCTGCTTGTATT	138151	Hs.112895	GO:0016566|GO:0008284|GO:0051260|GO:0016604|GO:0005634	NP_653254	NACC family member 2, BEN and BTB (POZ) domain containing
ASHG19A3A000938	0.0220092	1.69279	up	345.63	300.782	8.69331	7.93391	295.34	229.349	299.666	341.273	274.554	345.178	284.585	409.191	349.762	403.156	7.6749	8.69843	7.74565	9.01352	7.94004	8.87067	7.95295	8.42559	8.35603	8.45836	coding	NM_001011671	CHCHD7	RefSeq_coding	1575	chr8	+	57124314	57131174	NM_001011670,	CCTGGGTGCTGGCGAAGCGGAGGCCGGAGTAAGAAGACTGTTAGAATGCCCTCGGTAACA	79145	Hs.436913	GO:0005739	NP_077276	Coiled-coil-helix-coiled-coil-helix domain containing 7
ASHG19A3A016288	0.0346638	11.1976	up	3264.86	652.357	11.7533	8.26821	128.295	4369.73	116.548	3447.59	492.758	3533.63	487.51	2540.71	2036.67	2432.62	6.50538	12.4881	6.42377	12.2001	8.81001	12.1544	8.77213	10.9921	10.8297	10.932	coding	NM_002193	INHBB	RefSeq_coding	3218	chr2	+	121103718	121109383		CTGTTAAAGTATTGTACGTTTGTGTACAGTTTAAGAAAATAAAAGATTGAGTGCCACGGG	3625	Hs.1735	GO:0005125|GO:0008083|GO:0005179|GO:0046789|GO:0005515|GO:0042803|GO:0032924|GO:0030154|GO:0071397|GO:0032869|GO:0044320|GO:0009267|GO:0006952|GO:0045444|GO:0040007|GO:0046882|GO:0048178|GO:0046676|GO:0048599|GO:0001541|GO:0046881|GO:0060279|GO:0042981|GO:0009605|GO:0005576|GO:0048471	NP_002184	Inhibin, beta B
ASHG19A3A031427	0.0120504	1.84741	up	41.2639	33.6597	5.64579	4.76028	39.5226	45.5913	33.736	30.9366	23.6127	37.4639	34.2157	42.3692	37.2116	49.9587	4.8779	6.24511	4.69035	5.55739	4.22736	5.52858	4.70379	5.27826	5.30203	5.6196	coding	NM_139013	MAPK14	RefSeq_coding	1431	chr6	+	35995453	36070534		CACCTCATGGATATTGAATTGGTTATGATATAAATTGGGGATTTGAAGAAGAGTTTCTCC	1432	Hs.485233	GO:0005524|GO:0004707|GO:0004708|GO:0000166|GO:0005515|GO:0004674|GO:0004674|GO:0016740|GO:0002755|GO:0002755|GO:0002756|GO:0002756|GO:0016070|GO:0007265|GO:0008063|GO:0000187|GO:0007596|GO:0007166|GO:0006928|GO:0071479|GO:0006935|GO:0045087|GO:0007243|GO:0016071|GO:0042692|GO:0048011|GO:0030168|GO:0051149|GO:0051090|GO:0006950|GO:0007165|GO:0042770|GO:0051403|GO:0090400|GO:0034130|GO:0034134|GO:…	NP_620583	Mitogen-activated protein kinase 14
ASHG19A3A010695	0.0146225	4.50324	up	2441.34	811.032	11.3072	9.13623	322.53	836.568	306.409	2448.26	935.328	2623.64	1024.09	2955.62	1466.8	3342.62	7.80288	10.4337	7.77466	11.7391	9.7959	11.7353	9.93638	11.2189	10.3714	11.409	coding	NM_021127	PMAIP1	RefSeq_coding	1954	chr18	+	57567191	57571538		GTCTTAATGTAGGTTGTAGTCACTTTAGATGGAAAATTACCTCACATCTGTTTTCTTCAG	5366	Hs.96	GO:0005515|GO:0006919|GO:0008633|GO:0006915|GO:0006915|GO:0006921|GO:0042149|GO:0006917|GO:0008629|GO:0043065|GO:0010907|GO:0090200|GO:0046902|GO:0001836|GO:0043331|GO:0072332|GO:0006926|GO:0005829|GO:0005829|GO:0005741|GO:0005739|GO:0005634	NP_066950	Phorbol-12-myristate-13-acetate-induced protein 1
ASHG19A3A004868	0.0321222	2.41747	up	119.182	83.9471	7.05326	5.77977	54.0917	67.834	49.0399	73.5071	44.3502	94.6205	58.2495	181.717	214.004	178.231	5.30086	6.86229	5.21757	6.78901	5.1896	6.92058	5.51557	7.31454	7.67523	7.3799	coding	NM_016082	CDK5RAP1	RefSeq_coding	1944	chr20	-	31946646	31989337		CCGGGCACTGTTGCTGCTGCGGGAGTCCAGAGAGGCAGGAGGATGGAGCTCGGAAGGATT	51654	Hs.435952	GO:0051539|GO:0046872|GO:0042808|GO:0005515|GO:0016740|GO:0007420|GO:0045736|GO:0045664|GO:0006400|GO:0005575|GO:0005737	NP_057492	CDK5 regulatory subunit associated protein 1
ASHG19A3A041376	0.00422157	1.56915	up	9511.1	7055.05	13.2688	12.6188	8433.52	8626.83	8356.31	7707.65	4976.97	7823.35	4739.11	11699	8769.36	11698.7	12.7303	13.3595	12.7409	13.3116	12.3858	13.2572	12.3176	13.209	12.9197	13.2068	coding	NM_002764	PRPS1	RefSeq_coding	2156	chrX	+	106871653	106894255		CCTCTCAAATGAACTGAGATTCCTGTTAAAAAAGATTGATGTTATTGTCTCTTGTAGAGG	5631	Hs.56	GO:0005524|GO:0016301|GO:0000287|GO:0000166|GO:0042803|GO:0004749|GO:0004749|GO:0004749|GO:0016740|GO:0006015|GO:0005975|GO:0044249|GO:0046101|GO:0007399|GO:0009116|GO:0006144|GO:0006164|GO:0006221|GO:0009156|GO:0034418|GO:0005829	NP_002755	Phosphoribosyl pyrophosphate synthetase 1
ASHG19A3A003718	0.047728	2.36853	up	2000.97	1143.96	11.1138	9.86982	846.43	1403.97	848.458	2308.67	1186.61	2464.87	1286.68	1927.79	1551.59	1899.56	9.20971	11.075	9.24951	11.6645	10.1635	11.6436	10.2843	10.6026	10.4422	10.5833	coding	NM_001173514	TYROBP	RefSeq_coding	575	chr19	-	36395305	36399211		TGCTCCTGCCTCTCCTGCTGGCTGTAAGTGATTGCAGTTGCTCTACGGTGAGCCCGGGCG	7305	Hs.515369	GO:0005515|GO:0005057|GO:0007411|GO:0034329|GO:0006968|GO:0035556|GO:0050776|GO:0007165|GO:0005887|GO:0005886|GO:0005886	NP_937758	TYRO protein tyrosine kinase binding protein
ASHG19A3A027210	0.0463485	1.55984	up	49.7033	47.9033	5.93302	5.29162	49.0388	48.5376	45.0691	47.1441	45.94	50.5102	57.4897	55.4625	41.9788	46.862	5.16842	6.3415	5.09725	6.15375	5.23978	5.97742	5.49557	5.6601	5.45709	5.5323	coding	NM_001010883	FAM102B	RefSeq_coding	5359	chr1	+	109102970	109181948	CR622249,	TAAGGCTATTTGTGGGTCCTGGGGGAAGTACAACCTTTGGCAGTCATCATCTTCCAAATA	284611	Hs.200230		NP_001010883	Family with sequence similarity 102, member B
ASHG19A3A006731	0.0470308	1.50774	up	85.3878	83.0688	6.66505	6.07266	70.7423	52.0633	67.1722	82.1086	88.2697	80.1087	95.6549	112.137	93.5049	100.522	5.68027	6.45405	5.65524	6.94737	6.2196	6.67178	6.26654	6.6552	6.54168	6.59687	coding	NM_197967	BID	RefSeq_coding	2144	chr22	-	18216905	18257258		CCCGCGCCCCCGCGGCTGGAGGGTGGTCAACAACGGTTCCAGCCTCAGGGATGAGTGCAT	637	Hs.591054	GO:0005123|GO:0005515|GO:0008633|GO:0008633|GO:0006915|GO:0008637|GO:0090150|GO:0008629|GO:0008625|GO:0051402|GO:0032464|GO:0090200|GO:0001836|GO:0005737|GO:0005829|GO:0005829|GO:0016020|GO:0005624|GO:0005741|GO:0005741|GO:0005739	NP_932071	BH3 interacting domain death agonist
ASHG19A3A017684	0.00375548	2.0175	up	129.742	96.4122	7.26451	6.25194	107.113	81.995	104.399	112.633	72.2295	120.362	75.443	161.706	122.877	172.014	6.26271	7.15092	6.26884	7.40077	5.91988	7.28918	5.90504	7.15439	6.90323	7.32729	coding	NM_001080472	FITM2	RefSeq_coding	958	chr20	-	42935196	42939889		CAGAGGGGGGACAGAAGGACAATGGCTAATCTATTTTTCAAATATATATTTTGCTTAGTT	128486	Hs.632269	GO:0003674|GO:0035356|GO:0034389|GO:0010890|GO:0010866|GO:0005783|GO:0005789|GO:0030176|GO:0016021|GO:0016020|GO:0005739	NP_001073941	Fat storage-inducing transmembrane protein 2
ASHG19A3A005584	0.0109923	2.06341	up	30.6403	22.7123	5.2095	4.16447	19.14	25.8218	18.4641	26.547	33.6399	33.6329	31.913	34.3551	10.4046	32.8447	3.88213	5.34861	3.86349	5.33528	4.77376	5.364	4.59478	4.9717	3.7082	5.0279	coding	NM_033091	TRIM4	RefSeq_coding	3323	chr7	-	99488036	99517154		CGACGAGGCCTTCGAGAGCTACCGGGAGAAACTTCTTAAGTCTCAGCGTAATCTCGTGGC	89122	Hs.50749	GO:0046872|GO:0008270|GO:0070206|GO:0005737|GO:0005622|GO:0005886	NP_149082	Tripartite motif-containing 4
ASHG19A3A009762	0.00554154	1.59087	up	668.376	579.909	9.56862	8.8988	540.354	382.751	557.53	537.569	571.625	622.913	583.434	839.121	646.601	959.524	8.54914	9.39048	8.63688	9.65695	9.04121	9.73694	9.04359	9.42528	9.22321	9.63345	coding	NM_014176	UBE2T	RefSeq_coding	935	chr1	-	202300785	202311094		ATATAATAAGCCAGCCTTCCTCAAGAATGCCAGACAGTGGACAGAGAAGCATGCAAGACA	29089	Hs.5199	GO:0005524|GO:0016881|GO:0016874|GO:0000166|GO:0004842|GO:0006281|GO:0043687|GO:0070979|GO:0044314|GO:0035519|GO:0070936|GO:0085020|GO:0070534|GO:0005654	NP_054895	Ubiquitin-conjugating enzyme E2T (putative)
ASHG19A3A054820	0.0206059	1.96855	up	938.191	655.648	10.0114	9.03422	471.1	719.516	605.013	609.362	597.978	644.753	615.643	1346.18	988.504	1371.14	8.34393	10.2301	8.75859	9.8368	9.11357	9.78138	9.12846	10.0773	9.82654	10.1312	coding	NM_018455	CENPN	RefSeq_coding	1465	chr16	+	81040102	81056486		CGACAAGAGGAGATCATTTTAGATATTACCGAAATGAAGAAAGCTTGCAATTAGTGAACA	55839	Hs.726537	GO:0034080|GO:0000087|GO:0000278|GO:0000236|GO:0006334|GO:0000777|GO:0005829|GO:0005654|GO:0005634	NP_060925	Centromere protein N
ASHG19A3A051706	0.0063111	2.06218	up	35.729	25.4537	5.40996	4.36578	27.197	23.9084	27.6299	34.6466	19.4459	38.7665	24.1944	36.4242	28.8014	44.8996	4.36437	5.22389	4.41898	5.71792	3.91617	5.57697	4.1593	5.05641	4.97011	5.47459	coding	NM_024832	RIN3	RefSeq_coding	3869	chr14	+	92980124	93155332		AAGGCTCGGCTCTTGTGTTTGAGGACATCTTCAGATTGATTGCGTTCTACTGTGTCAGTA	79890	Hs.326822	GO:0005096|GO:0017016|GO:0005515|GO:0006897|GO:0007165|GO:0005575|GO:0005737|GO:0016023|GO:0005769	NP_079108	Ras and Rab interactor 3
ASHG19A3A034340	0.0497771	2.08415	up	1100.14	707.562	10.2448	9.18534	656.028	545.478	700.537	1382.41	637.13	1558.02	656.621	1000.91	887.495	1013.88	8.83509	9.85731	8.96588	10.9686	9.21143	11.021	9.23947	9.66788	9.67481	9.70913	coding	NM_201283	EGFR	RefSeq_coding	1595	chr7	+	55086724	55224642		GGAAATCAGTGTTTTAGAGAGAGAACTTTTCGACATATTTCCTGTTCCCTTGGAATAAAA	1956	Hs.488293	GO:0005524|GO:0004710|GO:0051015|GO:0003690|GO:0005006|GO:0005006|GO:0042802|GO:0030235|GO:0000166|GO:0005515|GO:0046982|GO:0019903|GO:0004713|GO:0004713|GO:0004713|GO:0004716|GO:0016740|GO:0004888|GO:0004714|GO:0043006|GO:0007202|GO:0007411|GO:0008283|GO:0007166|GO:0016337|GO:0007173|GO:0007173|GO:0007173|GO:0043066|GO:0042059|GO:0001503|GO:0043406|GO:0035413|GO:0030335|GO:0008284|GO:0031659|GO:…	NP_958441	Epidermal growth factor receptor
ASHG19A3A024681	0.0173934	1.54971	up	153.896	137.259	7.434	6.80201	118.415	92.5525	122.023	109.626	149.442	106.317	143.256	240.712	153.161	220.269	6.3983	7.34144	6.48541	7.36467	7.01482	7.09652	6.89945	7.70301	7.21205	7.66435	coding	NM_018190	BBS7	RefSeq_coding	2606	chr4	-	122748882	122791642		CATCAGTCATGATTCATGAACCAGTCATGAATCAGTTGACAACAAATTTATTGCACAGAA	55212	Hs.591694	GO:0005515|GO:0060271|GO:0007368|GO:0048546|GO:0045444|GO:0001947|GO:0032402|GO:0051877|GO:0050896|GO:0007601|GO:0034464|GO:0005929|GO:0060170|GO:0005737|GO:0005886	NP_789794	Bardet-Biedl syndrome 7
ASHG19A3A001348	0.0480621	1.65889	up	392.858	331.387	8.80251	8.07229	386.757	159.745	338.888	455.618	328.079	479.895	337.114	440.455	266.095	428.574	8.05663	8.1713	7.9145	9.42056	8.20715	9.35027	8.20731	8.52843	7.97587	8.54199	coding	NM_001040165	C16orf13	RefSeq_coding	726	chr16	-	684428	686347		TGTCAGCCCCCTGCGCTGCACGGAGGAACCCAGAATGGGGGCTTCGGGACACAGCCCTCC	84326	Hs.239500		NP_115742	Chromosome 16 open reading frame 13
ASHG19A3A039115	0.0205509	1.71625	up	561.716	412.284	9.14824	8.36898	368.837	152.453	414.409	449.21	347.884	442.535	362.128	873.521	568.161	890.86	7.98917	8.09956	8.198	9.39885	8.29537	9.22967	8.31798	9.47968	9.04439	9.53344	coding	NM_003358	UGCG	RefSeq_coding	1637	chr9	+	114659205	114695431		ACTGACATGGTGAATCAAATGACAGAAAAAGTAGGCTTGGTTCACGGGCTGCCTTACGTA	7357	Hs.304249	GO:0008120|GO:0016757|GO:0008544|GO:0006679|GO:0006688|GO:0008610|GO:0006665|GO:0005794|GO:0000139|GO:0016021|GO:0016020|GO:0005624	NP_003349	UDP-glucose ceramide glucosyltransferase
ASHG19A3A005022	0.00846522	1.53921	up	262.09	237.434	8.21447	7.59228	245.707	120.585	232.051	231.716	222.054	240.334	230.154	346.398	257.206	371.42	7.4135	7.74442	7.37771	8.44827	7.61736	8.31679	7.62326	8.20785	7.92959	8.35502	coding	NM_018300	ZNF83	RefSeq_coding	2622	chr19	-	53115619	53141644	NM_001105554,	GGCGTCAGGAATGGTTCTTCCTCAGGTATTTTTTCTAAATGTGAGATCAAGGAATTACCA	55769	Hs.467210	GO:0003677|GO:0046872|GO:0003700|GO:0008270|GO:0006355|GO:0006351|GO:0005622|GO:0005634	NP_060770	Zinc finger protein 83
ASHG19A3A047827	0.0123707	2.03921	up	18229.2	10218.2	14.1827	13.1547	10339.6	18761.6	10527.3	15850.2	6928.92	17392.3	7073.26	19283	16221.9	19859.2	13.0502	14.411	13.0995	14.2844	12.8848	14.3435	12.9162	13.9225	13.8228	13.9524	coding	NM_007350	PHLDA1	RefSeq_coding	5913	chr12	-	76419227	76425556		GCATGGTCAGAACTTGTGTAAATATGTCTCTTAGATGATTTTGGGGAGATGTGATTTATT	22822	Hs.602085	GO:0005515|GO:0045210|GO:0006915|GO:0006917|GO:0005737|GO:0031410|GO:0030659|GO:0005730|GO:0005634|GO:0005886	NP_031376	Pleckstrin homology-like domain, family A, member 1
ASHG19A3A038331	0.0330098	1.65442	up	657.525	618.555	9.60247	8.87614	867.579	561.84	818.287	618.779	361.59	613.804	343.219	729.078	702.102	764.125	9.24573	9.88999	9.19574	9.85473	8.35352	9.71664	8.24179	9.22297	9.34392	9.32802	coding	NM_001135920	KIAA1432	RefSeq_coding	3623	chr9	+	5629326	5769452		CATGAGTTGGAATGCCCACTGTTTGACCAAAGATGTAAATAAAGTAGAACCTATGTCTCT	57589	Hs.211520	GO:0016021|GO:0016020	NP_065880	KIAA1432
ASHG19A3A005925	0.0362857	1.54669	up	49.0752	40.6175	5.67885	5.04966	39.0979	20.2566	33.9641	33.2928	42.5802	33.3448	40.3423	75.7518	47.1033	82.7297	4.86152	4.96373	4.69739	5.66242	5.1296	5.35152	4.95017	6.09004	5.60963	6.32652	coding	NM_139071	SMARCD1	RefSeq_coding	3308	chr12	+	50478982	50494493		GGAGATTGCTACTCTAGACAACAAGACAATGACTGATGTGGTGGGTAACCCAGAGGAGGA	6602	Hs.79335	GO:0005515|GO:0032947|GO:0003713|GO:0006338|GO:0048096|GO:0007399|GO:0006357|GO:0016514|GO:0016585|GO:0071565|GO:0071564|GO:0005654|GO:0005634	NP_620710	SWI/SNF related, matrix associated, actin dependent regulator of chromatin, subfamily d, member 1
ASHG19A3A028115	0.0431418	2.41458	up	117.668	73.8744	7.1707	5.89893	67.8717	132.29	56.2324	125.352	85.9161	145.825	74.9107	88.2359	84.4411	96.635	5.61946	7.87927	5.40164	7.5547	6.18077	7.57445	5.89343	6.3066	6.39933	6.53848	coding	NM_004172	SLC1A3	RefSeq_coding	4188	chr5	+	36606456	36688434		TATGGTCATTGTGCTGACATCTGTCGGCCTGCCCACTGACGACATCACGCTCATCATCGC	6507	Hs.481918	GO:0005313|GO:0016595|GO:0005314|GO:0017153|GO:0015293|GO:0070779|GO:0051938|GO:0015813|GO:0031223|GO:0048667|GO:0021545|GO:0006835|GO:0009449|GO:0006537|GO:0006811|GO:0043490|GO:0050885|GO:0001504|GO:0050806|GO:0046677|GO:0042493|GO:0010035|GO:0009416|GO:0009611|GO:0007605|GO:0007268|GO:0055085|GO:0016323|GO:0009986|GO:0043197|GO:0043205|GO:0016021|GO:0005624|GO:0005743|GO:0043005|GO:0043025|GO:…	NP_004163	Solute carrier family 1 (glial high affinity glutamate transporter), member 3
ASHG19A3A005610	0.00191799	2.5589	up	511.034	294.574	9.23171	7.87619	327.577	340.275	313.706	466.027	233.912	472.322	231.619	658.43	366.056	618.115	7.82604	9.23709	7.80622	9.45427	7.69513	9.32561	7.63429	9.09072	8.41924	9.05086	coding	NM_033219	TRIM14	RefSeq_coding	1479	chr9	-	100846636	100881480		CCAGGACCGGCGTGACAGCCTCCAGACTTGAATCTGTAGACATTTCTTTATTGATATGGC	9830	Hs.575631	GO:0046872|GO:0003674|GO:0008270|GO:0008150|GO:0005737|GO:0005622	NP_150089	Tripartite motif-containing 14
ASHG19A3A004742	0.0238424	1.50541	up	382.151	372.459	8.83496	8.2448	395.471	340.78	408.173	301.355	350.897	347.166	344.309	494.33	363.445	427.124	8.0875	9.23863	8.17694	8.8363	8.30879	8.88053	8.24672	8.68332	8.40406	8.536	coding	NM_014563	TRAPPC2	RefSeq_coding	2727	chrX	-	13730360	13752754		TTCCGTTGTCGGCCTCCCACTGCAGGAGCCATATATTGAAGACCATGTCTGGGAGCTTCT	6399	Hs.592238	GO:0005515|GO:0008134|GO:0006888|GO:0006355|GO:0001501|GO:0016192|GO:0005794|GO:0005737|GO:0005783|GO:0005622|GO:0048471	NP_055378	Trafficking protein particle complex 2
ASHG19A3A019892	0.0130787	1.57699	up	28743.1	19092.7	14.7909	14.1337	16314.1	24733.4	16207.9	21118.4	16106.3	22610.6	16260.5	37659	30574.7	37594.4	13.7781	14.7967	13.7915	14.6642	14.1546	14.7174	14.187	14.8979	14.7573	14.8782	coding	NM_017436	A4GALT	RefSeq_coding	2106	chr22	-	43088127	43116876		CCTGCCGCCCGCATTATAAACACAGGAGAATAATCAATAGAATAAAAGTGACCGACTGTC	53947	Hs.105956	GO:0008378|GO:0050512|GO:0016757|GO:0006688|GO:0008610|GO:0007009|GO:0005794|GO:0000139|GO:0005795|GO:0030173|GO:0016021|GO:0016020|GO:0005624	NP_059132	Alpha 1,4-galactosyltransferase
ASHG19A3A030699	0.0349475	1.58959	up	28.5742	26.0526	5.09215	4.4235	27.3437	22.9401	27.6553	34.3046	29.2243	35.6572	27.8065	25.2735	18.233	24.6957	4.37219	5.15962	4.42032	5.70399	4.55728	5.45353	4.37947	4.5331	4.38823	4.61052	coding	NM_024518	ULBP3	RefSeq_coding	735	chr6	-	150385743	150390202		TTTTCTCTCCTATGACTGTGGCAGTGACAAGGTCTTATCTATGGGTCACCTAGAAGAGCA	79465	Hs.326556	GO:0032393|GO:0019882|GO:0030101|GO:0050776|GO:0042612|GO:0031225|GO:0016020|GO:0005886	NP_078794	UL16 binding protein 3
ASHG19A3A015862	0.0440532	4.59775	up	3249.7	813.797	11.5863	9.38537	630.842	4229.42	624.662	4329.64	916.494	4808.3	1018.83	1381.26	878.158	1499.88	8.77334	12.4485	8.80703	12.5265	9.76187	12.5908	9.92691	10.1174	9.65772	10.2484	coding	NM_000189	HK2	RefSeq_coding	7109	chr2	+	75059781	75120474		CAAATCCTTGAGCACTCAGTCTAGTGAAGATGTTGTCATTATGTACAATACATAACTAGT	3099	Hs.591588	GO:0005524|GO:0004340|GO:0005536|GO:0004396|GO:0016301|GO:0000166|GO:0016740|GO:0008637|GO:0005975|GO:0046835|GO:0051156|GO:0015758|GO:0006096|GO:0008645|GO:0007595|GO:0055085|GO:0005829|GO:0016020|GO:0005741|GO:0005739	NP_000180	Hexokinase 2
ASHG19A3A036579	0.0230237	1.92023	up	89.4719	69.653	6.76817	5.8269	63.9507	67.8016	65.098	100.72	84.1909	114.44	68.5711	84.3968	66.4541	80.0007	5.53596	6.86178	5.614	7.2423	6.15009	7.20877	5.76248	6.24484	6.07195	6.28318	coding	NM_152419	HGSNAT	RefSeq_coding	5228	chr8	+	42995591	43057969		ACATACTTTGTGGTTGCTGTGTTGGAGCTCCTCTTTGCTAAACCTGTGCCTGAACATTGT	138050	Hs.600384	GO:0008415|GO:0015019|GO:0016740|GO:0007041|GO:0051259|GO:0016021|GO:0005765|GO:0016020	NP_689632	Heparan-alpha-glucosaminide N-acetyltransferase
ASHG19A3A000961	0.013557	2.15505	up	87.8607	55.3694	6.60434	5.49662	48.9714	30.0514	51.1428	93.8049	64.2998	119.885	65.3906	97.986	47.0425	97.5765	5.16675	5.58726	5.27142	7.14022	5.74407	7.28456	5.69235	6.45813	5.60851	6.55153	coding	NM_001012635	IL32	RefSeq_coding	892	chr16	+	3115611	3119667		TTTGTGCCAGGAAGACTGCGTGCAGAAGGCCTTGGCTCCTTGAACTTTTGGCCGCCATGT	9235	Hs.943	GO:0005125|GO:0007155|GO:0006952|GO:0006955|GO:0005576|GO:0005615	NP_004212	Interleukin 32
ASHG19A3A009016	0.0352586	1.93287	up	36.6947	27.882	5.42528	4.47454	37.6708	29.8709	26.2313	45.4764	33.395	51.1896	28.2059	21.9656	13.907	34.9712	4.8075	5.57961	4.34502	6.1047	4.76395	5.99641	4.40625	4.32378	4.04997	5.1219	coding	NM_153230	FBXO39	RefSeq_coding	1673	chr17	+	6679551	6690964		AACTTGAAAATCATTTCTCTTAGAACTACACTTGGGCACTGCCGGCCCTTTTGCTCCTCT	162517	Hs.368364		NP_694962	F-box protein 39
ASHG19A3A015263	0.0173434	1.64889	up	197.664	167.159	7.79334	7.07184	189.084	80.5813	187.08	184.267	146.208	186.423	138.35	262.412	175.075	274.637	7.05424	7.12379	7.08351	8.12422	6.98408	7.9402	6.84051	7.82672	7.39686	7.95178	coding	NM_001011	RPS7	RefSeq_coding	745	chr2	+	3622852	3628508		TCTTGCCTTCGGACGCCGGATTTTGACGTGCTCTCGCGAGATTTGGGTCTCTTCCTAAGC	6201	Hs.546287	GO:0003723|GO:0005515|GO:0003735|GO:0044267|GO:0031018|GO:0010467|GO:0006364|GO:0042274|GO:0006412|GO:0006412|GO:0006412|GO:0006414|GO:0006415|GO:0019058|GO:0016032|GO:0019083|GO:0030686|GO:0005829|GO:0005829|GO:0022627|GO:0022627|GO:0005622|GO:0005730|GO:0005634|GO:0030529|GO:0005840|GO:0032040	NP_001002	Ribosomal protein S7
ASHG19A3A047594	0.0429566	4.13064	up	29.1797	10.163	5.08065	3.03428	5	37.7292	8.34057	33.2834	7.89153	37.3962	13.4172	20.5592	16.1658	16.9303	2.32199	5.94067	2.82742	5.66166	2.62145	5.52462	3.16342	4.22437	4.23714	4.05192	coding	NM_001971	CELA1	RefSeq_coding	952	chr12	-	51722226	51740463		GACTTGCGATCAAAAAGTAAAACACATTCTGAAAGACTATTGAGCCATTGATAGAAAAGC	1990	Hs.348395	GO:0046872|GO:0008233|GO:0004252|GO:0016055|GO:0031017|GO:0006954|GO:0035264|GO:0010553|GO:0061113|GO:0010552|GO:0009791|GO:0006508|GO:0045595|GO:0042127|GO:0005576	NP_001962	Chymotrypsin-like elastase family, member 1
ASHG19A3A017920	0.0491457	1.9963	up	123.513	93.1766	7.24597	6.24864	95.6712	113.526	83.2568	137.078	89.3698	156.844	105.801	113.556	91.7842	96.5597	6.10373	7.65364	5.95587	7.68178	6.23983	7.68238	6.42865	6.6747	6.51509	6.53734	coding	NM_080823	SRMS	RefSeq_coding	1516	chr20	-	62172162	62178857		TTCTCCCAGAAGTCAGACGTCTGGTCCTTCGGCGTCCTGCTGCACGAGGTTTTCACCTAT	6725	Hs.411061	GO:0005524|GO:0004715|GO:0000166|GO:0006468	NP_543013	Src-related kinase lacking C-terminal regulatory tyrosine and N-terminal myristylation sites
ASHG19A3A003114	0.0299423	1.58303	up	47.869	43.8898	5.83201	5.16932	41.3444	37.2232	38.4951	41.7236	50.6404	39.4707	43.8945	68.0762	45.0748	52.8512	4.9388	5.91979	4.87397	5.98471	5.39042	5.60469	5.08774	5.94714	5.55569	5.70374	coding	NM_001161580	POC1A	RefSeq_coding	2069	chr3	-	52109249	52188706		ACTGGCCAGCTCCATGGGGAATCTGACAGTCTCCATTCTGGAGCAGCGGTTGACACTGAC	25886	Hs.476306	GO:0042995|GO:0005814|GO:0005737|GO:0005856|GO:0005932	NP_056241	POC1 centriolar protein homolog A (Chlamydomonas)
ASHG19A3A011373	0.0300038	2.28209	up	121.671	82.8815	7.19502	6.00467	58.6992	114.822	55.694	85.3268	95.2727	106.25	76.6744	157.164	128.067	144.79	5.41733	7.67208	5.38878	7.00062	6.32767	7.09546	5.93025	7.11419	6.9593	7.09276	coding	NM_139239	NFKBID	RefSeq_coding	1834	chr19	-	36379142	36391552		AAGGAGCCCTCTTGATGATTTCTGTGAAATCGAGGCCCCTTGATTGTTTCTGTGAAACAC	84807	Hs.466531	GO:0051059|GO:0006954|GO:0043124|GO:0032088|GO:0033085|GO:0070245|GO:0005634	NP_640332	Nuclear factor of kappa light polypeptide gene enhancer in B-cells inhibitor, delta
ASHG19A3A044781	0.0185686	1.51235	up	40.9705	39.86	5.62469	5.0279	39.1633	38.6751	34.5876	29.4548	50.2717	39.2248	43.2551	49.9297	32.0221	47.5684	4.86508	5.97848	4.7245	5.48681	5.38015	5.59586	5.06429	5.51181	5.10548	5.55052	coding	NM_001014437	CARS	RefSeq_coding	2767	chr11	-	3022159	3078671	NM_001014438,	TTCCACGTGGCTCGGTGGTTCAGGCACATAGAAGCGCTCCTGGGTAGCCCCTGTGGCAAA	833	Hs.274873	GO:0005524|GO:0004817|GO:0004817|GO:0016874|GO:0046872|GO:0000166|GO:0005515|GO:0042803|GO:0042803|GO:0000049|GO:0000049|GO:0000049|GO:0006423|GO:0010467|GO:0006418|GO:0005737|GO:0005737|GO:0005829	NP_644802	Cysteinyl-tRNA synthetase
ASHG19A3A048122	0.0144236	1.69593	up	56.9567	50.6335	6.1178	5.35573	52.9891	50.0656	50.9309	50.4556	40.4328	55.4001	49.1274	55.7675	59.6872	73.0947	5.27252	6.3925	5.26626	6.25566	5.05269	6.11629	5.2641	5.66986	5.92306	6.15471	coding	NM_017612	ZCCHC8	RefSeq_coding	2874	chr12	-	122957435	122985518		TAAATTGGGGCAACCGCTTCTAAATGAAAACCCTCAGCTTTCCGAAGGATGGGAAATACC	55596	Hs.37706	GO:0046872|GO:0003676|GO:0005515|GO:0008270|GO:0008380|GO:0000398|GO:0071013	NP_060082	Zinc finger, CCHC domain containing 8
ASHG19A3A038407	0.0480836	2.06125	up	145.155	106.127	7.38641	6.34288	93.9659	185.91	98.4279	81.1753	73.9066	90.0861	82.2895	171.665	182.046	196.937	6.07472	8.40142	6.18916	6.93095	5.95503	6.85069	6.04421	7.2375	7.4513	7.51147	coding	NM_001010887	ACER2	RefSeq_coding	2852	chr9	+	19408924	19452500		GCTGTTTGTAGTAAGAAATCTTTGTGGAACCCCAGTGTGTGAAGTAAATTGTATGTTATT	340485	Hs.41379	GO:0017040|GO:0017040|GO:0016787|GO:0006672|GO:0006629|GO:0033629|GO:0001953|GO:0090285|GO:0008284|GO:0032526|GO:0006665|GO:0046512|GO:0005794|GO:0000139|GO:0030173|GO:0016021|GO:0016020	NP_001010887	Alkaline ceramidase 2
ASHG19A3A026007	0.0182041	1.5189	up	62.0753	62.2299	6.24878	5.64576	63.7752	50.6796	81.885	61.4999	56.3448	73.0167	63.7365	59.5656	45.4078	65.6147	5.53183	6.41118	5.93473	6.53316	5.54666	6.53071	5.6506	5.76226	5.56497	6.0066	coding	NM_014278	HSPA4L	RefSeq_coding	3284	chr4	+	128703452	128754522		TGTGTGCTTCCCTTTTGGCCAGGGTTGAACCACCTTTAAAAGCAGTAATGGAACAAGCTA	22824	Hs.135554	GO:0005524|GO:0000166|GO:0005515|GO:0006457|GO:0006986|GO:0005737|GO:0005634	NP_055093	Heat shock 70kDa protein 4-like
ASHG19A3A002708	0.0111186	1.79854	up	62.1847	44.9333	6.04889	5.20206	49.3297	31.3136	41.4169	41.4094	45.8803	43.4175	50.9709	127.447	37.0685	67.3358	5.17678	5.65088	4.97711	5.97304	5.23855	5.74962	5.3201	6.82682	5.29777	6.04406	coding	NM_001144907	CLEC4M	RefSeq_coding	1775	chr19	+	7828034	7834490		CTGACGGAGCTGAAGGCTGCAGTGGAACGCCTGTGCCGCCACTGTCCCAAGGACTGGACA	10332	Hs.421437	GO:0030369|GO:0005537|GO:0046872|GO:0042605|GO:0004872|GO:0005529|GO:0046790|GO:0019882|GO:0009988|GO:0006897|GO:0045087|GO:0044419|GO:0035556|GO:0046795|GO:0007159|GO:0046968|GO:0019079|GO:0019062|GO:0019048|GO:0005737|GO:0005576|GO:0005887|GO:0016020|GO:0005886	NP_055072	C-type lectin domain family 4, member M
ASHG19A3A042908	0.0128143	1.52396	up	42.6718	41.9262	5.66174	5.05392	57.8166	29.8372	51.2556	39.5985	37.7534	36.1688	31.0285	54.0185	31.7768	53.7361	5.39645	5.5784	5.27515	5.90888	4.94887	5.4726	4.55321	5.62271	5.09592	5.72613	coding	NM_001142648	SAR1A	RefSeq_coding	3088	chr10	-	71909966	71930285		AACCTTCAATTTGTAAAAAAACCAGAAAACCTCAGGATCCACAAAGTATCATCAAATGAG	56681	Hs.499960	GO:0005525|GO:0003924|GO:0000166|GO:0006888|GO:0006184|GO:0006886|GO:0016192|GO:0005794|GO:0005737|GO:0005783|GO:0005622|GO:0016529	NP_064535	SAR1 homolog A (S. cerevisiae)
ASHG19A3A011770	0.0116017	1.78687	up	51.0926	43.9634	5.96592	5.12848	55.5559	46.0555	57.2355	54.5426	37.5008	62.9836	33.9491	48.163	35.576	43.7182	5.34129	6.25942	5.4281	6.36084	4.93747	6.31014	4.69103	5.46118	5.24452	5.43802	coding	NM_021632	ZNF350	RefSeq_coding	2358	chr19	-	52467594	52490079		TTTGGGGTTCACCATTTCTTGGGGCACACTTGATTGAAAACTGAGACTTCTGAAGAGAAG	59348	Hs.407694	GO:0003677|GO:0046872|GO:0005515|GO:0016564|GO:0008270|GO:0006355|GO:0005622|GO:0016363|GO:0005730|GO:0005634|GO:0017053	NP_067645	Zinc finger protein 350
ASHG19A3A046526	0.0297802	3.67745	up	25088.4	6615.07	14.3319	12.4531	5501.91	3640.76	5383.11	32750.6	4790.38	33318.8	4710.93	27758.6	12689	27973.1	12.0959	12.2648	12.0797	15.2531	12.3255	15.2192	12.3077	14.457	13.457	14.4651	coding	NM_004585	RARRES3	RefSeq_coding	779	chr11	+	63304272	63313929		AGATGAAGTACAGTATTGTGAGCAGGAACTGTGAGCACTTTGTCACCCAGCTGAGATATG	5920	Hs.17466	GO:0008285	NP_004576	Retinoic acid receptor responder (tazarotene induced) 3
ASHG19A3A024326	0.032453	2.40567	up	423.072	267.465	8.98045	7.71401	181.617	284.475	172.187	440.932	371.579	431.187	361.272	491.904	250.67	466.862	6.996	8.98678	6.96941	9.37645	8.39679	9.19642	8.31367	8.67658	7.89417	8.66601	coding	NM_002619	PF4	RefSeq_coding	476	chr4	-	74846795	74847715		GAGTTAGCTACTAGCTGCCTACGTGTGTGCATTTGCTATATAGCATACTTCTTTTTTCCA	5196	Hs.81564	GO:0008009|GO:0008201|GO:0007596|GO:0006935|GO:0019221|GO:0006955|GO:0030595|GO:0045347|GO:0016525|GO:0043066|GO:0045918|GO:0045653|GO:0030168|GO:0030168|GO:0002576|GO:0010628|GO:0010744|GO:0045651|GO:0032760|GO:0005576|GO:0005576|GO:0005576|GO:0005576|GO:0005615|GO:0031093	NP_002610	Platelet factor 4
ASHG19A3A007166	0.0310112	1.65781	up	1139.13	946.859	10.349	9.61974	938.03	776.541	968.314	1124.2	865.458	1184.84	843.377	1345.05	1119.11	1265	9.35439	10.3376	9.43892	10.6862	9.67158	10.6387	9.62777	10.076	10.006	10.0066	coding	NM_001105552	ZNF83	RefSeq_coding	2749	chr19	-	53115619	53141644	NR_003936,	AGAATTATAGGAACCTGGTCTCCCTGGGTATTTTTTCTAAATGTGAGATCAAGGAATTAC	55769	Hs.467210	GO:0003677|GO:0046872|GO:0003700|GO:0008270|GO:0006355|GO:0006351|GO:0005622|GO:0005634	NP_060770	Zinc finger protein 83
ASHG19A3A032649	0.0298378	2.7233	up	786.451	414.163	9.78276	8.3374	317.602	1069.56	319.344	500.499	374.973	542.569	371.286	864.413	687.613	955.217	7.7807	10.728	7.83046	9.55678	8.40961	9.53792	8.35378	9.46552	9.31246	9.62554	coding	NM_015483	KBTBD2	RefSeq_coding	3710	chr7	-	32907777	32931468		AACTTGGCAATGAATGACAGCACTGTAGAACAGCTTTATGAAACAGCTTGCTTCCTACAG	25948	Hs.372541		NP_056298	Kelch repeat and BTB (POZ) domain containing 2
ASHG19A3A036189	0.0409671	1.82562	up	25.3527	20.16	4.92503	4.05665	17.1769	22.3728	17.3992	29.6353	21.3012	22.1799	25.6938	25.3934	19.2288	27.1823	3.72492	5.11714	3.78264	5.49618	4.06329	4.72197	4.25776	4.53827	4.45464	4.75161	coding	NM_145003	TSNARE1	RefSeq_coding	1915	chr8	-	143293441	143484543		TGATGATGAGAAGGTCTTTAACGGGAGTGACAACATGTGGCAGGGCCAGGAGCAGGCGCT	203062	Hs.370931	GO:0016192|GO:0016021|GO:0016020	NP_659440	T-SNARE domain containing 1
ASHG19A3A044630	0.00859863	1.7351	up	20.2269	18.5398	4.53941	3.74439	37.0229	30.1494	12.7273	9.58817	18.4041	19.4533	18.9498	20.2673	5.59507	21.6765	4.78822	5.59273	3.32835	3.95095	3.82762	4.52184	3.76185	4.20289	3.01592	4.42866	coding	NM_015608	C10orf137	RefSeq_coding	4596	chr10	+	127408083	127452712		AACTAGGGCCAGCAGGAACTACCATTCTTGGCAACAGCAAGAAAAGCAAGCCATTTTCAA	26098	Hs.468688	GO:0005488|GO:0005634	NP_056423	Chromosome 10 open reading frame 137
ASHG19A3A026191	0.0266085	2.7211	up	196.876	114.873	7.84834	6.40415	55.819	134.763	55.1484	142.783	155.96	172.817	146.871	274.726	160.567	259.29	5.34722	7.90799	5.37433	7.74233	7.08624	7.82475	6.9364	7.89054	7.27657	7.87609	coding	NM_004744	LRAT	RefSeq_coding	4909	chr4	+	155665162	155674270		GTTGCCAATCTTTGTTTTGTATGATCTATTTAGAGTTTTAACCAACCTAGATCTGTCAGC	9227	Hs.658427	GO:0008415|GO:0047173|GO:0016740|GO:0050896|GO:0001523|GO:0008202|GO:0007601|GO:0005737|GO:0005789|GO:0005768|GO:0016021|GO:0016020|GO:0005771|GO:0048471|GO:0005791	NP_004735	Lecithin retinol acyltransferase (phosphatidylcholine--retinol O-acyltransferase)
ASHG19A3A023881	0.0307454	1.50845	up	28.5187	27.8123	5.07267	4.4796	27.6111	20.8519	32.9389	21.7822	30.8667	41.0752	34.1361	28.609	13.5087	30.2752	4.38293	5.01168	4.66022	5.06158	4.63878	5.6676	4.70001	4.7115	4.01606	4.911	coding	NM_017816	LYAR	RefSeq_coding	1584	chr4	-	4269430	4291896		GCGGCGAGTCCACGTGCTCCCCGCGGCCGGTTGAAACCGTTGGCGGGCGCTGGCTGAGAG	55646	Hs.425427	GO:0046872|GO:0005515|GO:0005730|GO:0005634	NP_060286	Ly1 antibody reactive homolog (mouse)
ASHG19A3A025685	0.0494192	8.41504	up	471.994	151.094	9.14558	6.07261	14.2892	380.93	18.7384	440.364	186.639	476.435	187.404	529.304	348.398	532.937	3.4726	9.38499	3.8813	9.37513	7.35348	9.33838	7.30497	8.78638	8.35072	8.84302	coding	NM_001657	AREG	RefSeq_coding	1270	chr4	+	75480628	75490482		TTAGCAGCCATAGCTGCCTTTATGTCTGCTGTGATCCTCACAGCTGTTGCTGTTATTACA	374	Hs.270833		NP_001648	Amphiregulin
ASHG19A3A038760	0.0289298	3.32989	up	74.7424	31.4388	6.34089	4.60541	13.5875	37.661	29.1405	118.781	44.4867	123.319	41.6725	50.1243	28.3067	43.8267	3.39657	5.93718	4.48929	7.48243	5.19409	7.32597	5.00088	5.51607	4.94622	5.44278	coding	NM_001123168	FAM72A	RefSeq_coding	1881	chr1	+	206138910	206155066	NM_207418,NM_001100910,	GACACTTCTGGATGTTTCACAGCCAGGCAGTTTATGATATTAACAGACTAGACTCCACAG	729533	Hs.661924		NP_001116640	Family with sequence similarity 72, member A
ASHG19A3A028870	0.000794875	1.50505	up	206.472	201.869	7.92553	7.33572	252.316	124.26	238.022	181.613	178.924	186.393	169.044	263.294	171.041	276.8	7.45201	7.79175	7.41704	8.1026	7.28987	7.94004	7.15336	7.83206	7.36632	7.96122	coding	NM_181838	UBE2D2	RefSeq_coding	2879	chr5	+	138940750	139008016		CACATCGGTCCACCCTGCTTGTCCAGAAACTGTTAAGAGTTGGAAGTTCAGAAGAAAAAA	7322	Hs.108332	GO:0005524|GO:0016881|GO:0016874|GO:0000166|GO:0005515|GO:0004842|GO:0043687|GO:0070936|GO:0006464|GO:0016567|GO:0016567|GO:0006511	NP_862821	Ubiquitin-conjugating enzyme E2D 2 (UBC4/5 homolog, yeast)
ASHG19A3A006423	0.0390701	1.90761	up	201.354	163.076	7.9625	7.03074	144.136	190.718	141.044	183.685	201.702	237.173	208.475	208.862	120.022	186.332	6.65865	8.44012	6.68328	8.12021	7.47361	8.29972	7.46466	7.51477	6.87349	7.43769	coding	NM_175077	SLA2	RefSeq_coding	2447	chr20	-	35240923	35274558		CAGGCCCTGGTGGACCATTACTCTGAGGGCTGGCCCGCTCCCTGGCAAGGATATACCCCT	84174	Hs.713578	GO:0005070|GO:0047485|GO:0005515|GO:0019724|GO:0042110|GO:0050851|GO:0030522|GO:0050869|GO:0050849|GO:0000122|GO:0050776|GO:0005737|GO:0016023|GO:0010008|GO:0005770|GO:0005886	NP_778252	Src-like-adaptor 2
ASHG19A3A000958	0.0260402	2.06476	up	119.197	76.2755	6.99995	5.95397	67.4232	33.1883	72.2036	136.196	86.8237	152.214	91.9449	142.823	62.9821	131.564	5.6103	5.73952	5.75401	7.6708	6.19398	7.63832	6.21282	6.98719	5.99876	6.96393	coding	NM_001012634	IL32	RefSeq_coding	897	chr16	+	3115638	3119667	NM_001012631,	AAGGTGACTGTCTCAGTGGAGCTGGGTCATCTCAGGCCTTGGCTCCTTGAACTTTTGGCC	9235	Hs.943	GO:0005125|GO:0007155|GO:0006952|GO:0006955|GO:0005576|GO:0005615	NP_004212	Interleukin 32
ASHG19A3A008417	0.0341554	1.78276	up	211.215	180.591	8.02693	7.19282	198.696	193.042	194.924	218.016	161.594	249.566	162.315	185.559	185.427	209.894	7.11745	8.45696	7.14307	8.36408	7.14171	8.36829	7.08918	7.34515	7.47267	7.60016	coding	NM_198475	FAM171A2	RefSeq_coding	2634	chr17	-	42431100	42441235		ATGTGTTTGGGAACCGGACTCTGCTGGCAGCTGGCACCACAGACTCAGAGGGTGTGGCCA	284069	Hs.154001	GO:0016021|GO:0016020	NP_940877	Family with sequence similarity 171, member A2
ASHG19A3H0000599	0.0481201	1.69607	up	151.828	135.387	7.52821	6.76602	157.275	116.331	159.72	183.196	119.725	202.084	128.579	139.664	111.634	117.864	6.7841	7.69308	6.86058	8.11741	6.67691	8.0602	6.731	6.95754	6.7775	6.81281	coding	NM_000523_Exon1-	NM_000523	HOX cluster	868	chr2	-	176957531	176958399		CTGGAAAGGAAGATTTCCAAAAGTGGGACCCCTGTGGCTGGTCCTTGGTGCAGTACACCT
ASHG19A3A048973	0.014713	1.70444	up	663.179	559.186	9.60766	8.83836	626.652	688.126	626.637	518.036	499.417	604.448	493.659	738.15	549.564	767.137	8.76324	10.1674	8.81133	9.60474	8.83067	9.69228	8.79228	9.23947	8.99429	9.33438	coding	NM_018370	DRAM1	RefSeq_coding	3553	chr12	+	102271104	102317399		TTGGTGTCTTTAGTGCTTGGATTGGTGGGATGTTTCGGAATGGGCATTGTCGCCAATTTT	55332	Hs.525634	GO:0006915|GO:0006914|GO:0016021|GO:0005765|GO:0016020	NP_060840	DNA-damage regulated autophagy modulator 1
ASHG19A3A006728	0.00641875	1.91148	up	177.245	124.524	7.59896	6.66427	121.611	131.951	117.584	96.332	122.897	106.722	137.342	257.869	123.187	293.353	6.43185	7.87581	6.4358	7.17524	6.71757	7.10213	6.82944	7.80233	6.90666	8.03927	coding	NM_197955	C15orf48	RefSeq_coding	815	chr15	+	45722762	45725645		TCCGTGCGCACCGCCCGGCGTCCAGATTTGGCAATTCTTCGCTGAAGTCATCATGAGCTT	84419	Hs.112242	GO:0005739|GO:0005634	NP_922946	Chromosome 15 open reading frame 48
ASHG19A3A027544	0.0229361	1.70706	up	137.332	117.361	7.34841	6.5769	114.971	73.4316	116.581	156.298	116.558	155.791	111.449	144.388	127.246	156.75	6.35739	6.98426	6.42417	7.88503	6.63572	7.67327	6.51605	6.99956	6.95114	7.19994	coding	NM_020117	LARS	RefSeq_coding	4868	chr5	-	145492588	145562294		ATTTACATGGCATTTTACACAGTTGCACACCTATTGCAGGGGGGTAACTTGCATGGACAG	51520	Hs.432674	GO:0005524|GO:0004823|GO:0016874|GO:0000166|GO:0005515|GO:0010467|GO:0006429|GO:0006418|GO:0005737|GO:0005829	NP_064502	Leucyl-tRNA synthetase
ASHG19A3A038323	0.0397378	1.70583	up	33.3211	27.1325	5.20989	4.43941	23.4433	19.6688	18.0343	24.2466	32.6462	23.5076	24.4734	48.9798	37.0655	50.2026	4.16372	4.91783	3.8311	5.20611	4.72653	4.81273	4.17816	5.48457	5.29756	5.62821	coding	NM_002195	INSL4	RefSeq_coding	617	chr9	+	5231418	5233966		ACTGGACATCTCATCCATTCTCATATGTATTCTCAATGACAAATTCACTGATGCCCAATT	3641	Hs.418506	GO:0005179|GO:0005159|GO:0005102|GO:0008283|GO:0007267|GO:0007565|GO:0007275|GO:0007165|GO:0005576|GO:0005615|GO:0005625	NP_002186	Insulin-like 4 (placenta)
ASHG19A3A019744	0.0149248	2.00862	up	156.689	116.391	7.55677	6.55056	148.43	97.3165	109.882	178.512	118.441	209.65	102.7	141.634	102.499	156.333	6.70124	7.41688	6.34378	8.07469	6.6608	8.11862	6.38073	6.97704	6.66628	7.19662	coding	NM_001031695	RBM9	RefSeq_coding	6997	chr22	-	36134783	36236630		GCTGTGGAGGTGTGCCCCAGCACGGCTGCTTTGAAAGGTTTATCATCTATCCGTTTGGTT	23543	Hs.282998	GO:0003723|GO:0000166|GO:0005515|GO:0003714|GO:0008134|GO:0016070|GO:0008380|GO:0030520|GO:0006397|GO:0042127|GO:0005737|GO:0005730|GO:0005634	NP_055124	RNA binding protein, fox-1 homolog (C. elegans) 2
ASHG19A3A044501	0.0232793	1.58414	up	543.909	497.409	9.33354	8.66984	493.803	489.662	576.763	474.459	469.955	487.919	446.43	573.172	500.093	694.334	8.42084	9.71625	8.69148	9.48	8.74053	9.38288	8.64123	8.89181	8.85511	9.19677	coding	NM_145206	VTI1A	RefSeq_coding	4401	chr10	+	114206755	114578501		TTCGGGAAACAGATGCTAATTTGGGAAAAAGCTCCAGGATTCTGACAGGGATGTTGCGAA	143187	Hs.194554	GO:0005484|GO:0008565|GO:0006886|GO:0015031|GO:0042147|GO:0016192|GO:0031201|GO:0016020|GO:0043025|GO:0008021	NP_660207	Vesicle transport through interaction with t-SNAREs homolog 1A (yeast)
ASHG19A3A047958	0.0370382	1.56169	up	219.906	219.96	8.07137	7.42827	258.602	177.936	250.185	204.995	158.195	212.151	158.295	250.04	274.522	254.407	7.48523	8.33645	7.485	8.27425	7.10679	8.13935	7.04807	7.75564	8.01625	7.85119	coding	NM_001135570	C12orf73	RefSeq_coding	1720	chr12	-	104343980	104350993		GCACCTCAGTGTTTCTTGGAGAACCAAATCTGTAACATATATGCATTAAAAATTAAAGGC	728568	Hs.42547	GO:0005576	NP_001129042	Chromosome 12 open reading frame 73
ASHG19A3A006991	0.0237148	1.5354	up	29.9622	29.0287	5.17969	4.56108	28.4992	27.0499	29.6105	25.167	33.594	31.8314	36.7199	30.6898	16.7197	35.0726	4.42788	5.42293	4.51248	5.25691	4.77178	5.27907	4.81326	4.81236	4.27999	5.12718	coding	NM_206814	MOG	RefSeq_coding	2308	chr6	+	29624757	29640147	NM_206813,	GCAGCAATGGAATTGAAAGTAGAAGTGTCTCACTCTGTCACCCAGGATTGGTTGCAGTGG	4340	Hs.141308	GO:0007155|GO:0007417|GO:0034126|GO:0016021|GO:0005886	NP_996537	Myelin oligodendrocyte glycoprotein
ASHG19A3A002554	0.00356065	1.51454	up	19.261	18.8463	4.51058	3.9117	18.1722	16.1162	21.6603	17.2144	22.7104	19.1691	24.1361	25.7823	7.55247	18.023	3.80723	4.60139	4.08426	4.73975	4.16493	4.50145	4.15491	4.55921	3.34717	4.15109	coding	NM_001142531	SH2D3C	RefSeq_coding	2557	chr9	-	130500596	130524719		ATATCCAAGGGGAGGCGTCCAGGAGGGCTGCTGGAGAGCCAGAGGCTGGCAGCGACTATG	10044	Hs.306412	GO:0005070|GO:0005085|GO:0007254|GO:0007264|GO:0005737|GO:0005622|GO:0016020	NP_733745	SH2 domain containing 3C
ASHG19A3A031321	0.0125658	3.8862	up	2490.79	944.941	11.2174	9.25902	464.1	526.89	465.974	2211.37	677.592	2481.28	634.462	3299.7	2482.58	3934.73	8.31914	9.81471	8.37752	11.6034	9.30273	11.655	9.18443	11.3915	11.1113	11.6222	coding	NM_001710	CFB	RefSeq_coding	2646	chr6	+	31913720	31919860		TTGTGCTGACAGCAGCACATTGTTTCACTGTGGATGACAAGGAACACTCAATCAAGGTCA	629	Hs.69771	GO:0001848|GO:0008233|GO:0004252|GO:0006956|GO:0006957|GO:0006957|GO:0045087|GO:0006508|GO:0005576|GO:0005576|GO:0005886|GO:0005886	NP_001701	Complement factor B
ASHG19A3A010101	0.0346063	1.51442	up	27.6338	29.2564	5.06356	4.46479	41.2434	25.5812	40.0009	25.4028	27.5597	32.4501	27.9237	26.0721	9.5544	28.663	4.93557	5.33319	4.92921	5.26941	4.46571	5.3091	4.38684	4.57661	3.60663	4.8295	coding	NM_005131	THOC1	RefSeq_coding	2133	chr18	-	214521	268059		AGGCCTTGAACAACAAAAACATCAAGCCATTGTTAAGTACCTTCAGCCAGGTACCTGGCA	9984	Hs.712543	GO:0003677|GO:0003723|GO:0005515|GO:0003711|GO:0006396|GO:0008380|GO:0006915|GO:0046784|GO:0006406|GO:0006397|GO:0032784|GO:0007165|GO:0006810|GO:0000347|GO:0000445|GO:0005737|GO:0016363|GO:0016607|GO:0005730|GO:0005654|GO:0005634|GO:0000346	NP_005122	THO complex 1
ASHG19A3A023707	0.0251228	1.82955	up	3105.97	2112.78	11.7056	10.8342	2262.14	4070.91	2034.39	2274.62	1830.92	2550.14	1920.41	3341.73	2516.06	3292.43	10.7114	12.4091	10.576	11.6419	10.8354	11.6845	10.9149	11.4056	11.1331	11.3871	coding	NM_002182	IL1RAP	RefSeq_coding	4801	chr3	+	190231839	190369307	NM_001167929,NM_001167928,	GGACGTTCCATGCCCAGGTTAACAAAGAACTGTGATATATAGAGTGTCTAATTACAAAAT	3556	Hs.478673	GO:0004908|GO:0005515|GO:0004871|GO:0004888|GO:0019221|GO:0006955|GO:0006954|GO:0045087|GO:0042094|GO:0006461|GO:0007165|GO:0005576|GO:0005887|GO:0005886|GO:0005886	NP_608273	Interleukin 1 receptor accessory protein
ASHG19A3A002250	0.0280876	1.63153	up	128.535	115.434	7.25572	6.54949	129.847	72.5159	120.467	146.947	122.318	170.87	108.474	130.319	96.0623	122.025	6.52049	6.96442	6.46948	7.788	6.7101	7.8091	6.47083	6.85762	6.57656	6.85947	coding	NM_001134402	CYB561D1	RefSeq_coding	4816	chr1	+	110036657	110043062		GGCCACGGCCATGCAGCCCCTGGAGTTCTGCCTCTGCATGGCTGAAGCCATCCTACTCTT	284613	Hs.514682	GO:0046872|GO:0022900|GO:0006810|GO:0016021|GO:0016020	NP_872386	Cytochrome b-561 domain containing 1
ASHG19A3A010550	0.0140989	2.08838	up	37.4696	26.235	5.48356	4.42117	29.2982	40.9844	23.1313	32.1659	32.4785	54.645	29.9421	32.7051	16.325	26.8478	4.46698	6.07263	4.1754	5.61411	4.71877	6.09653	4.49642	4.90195	4.2483	4.73259	coding	NM_021624	HRH4	RefSeq_coding	3686	chr18	+	22040592	22059920		GCATCTGTATATAACATTGTCCTCATCAGCTATGATCGATACCTGTCAGTCTCAAATGCT	59340	Hs.287388	GO:0004930|GO:0004969|GO:0004872|GO:0008150|GO:0016021|GO:0005886|GO:0005886	NP_067637	Histamine receptor H4
ASHG19A3A036905	0.00797406	1.50878	up	20.4537	19.8983	4.54558	3.9522	26.1642	16.8808	24.5026	16.1791	10.2641	13.1715	20.6598	27.1851	17.9006	28.852	4.31335	4.67641	4.25612	4.65265	2.92233	3.92192	3.90351	4.63932	4.36568	4.8376	coding	NM_007218	RNF139	RefSeq_coding	3312	chr8	+	125487007	125500858		GTGGGGAATGGTGTGTACCGATATATAGTATTTCTTTAGACAACTTGCAGATAATTTCTT	11236	Hs.492751	GO:0016874|GO:0046872|GO:0005515|GO:0004872|GO:0008270|GO:0031396|GO:0005783|GO:0005789|GO:0016021|GO:0016020	NP_009149	Ring finger protein 139
ASHG19A3A031818	0.013096	2.0935	up	378.729	266.304	8.79419	7.72827	254.526	372.083	261.344	266.336	225.501	291.844	220.578	465.243	369.574	498.141	7.46257	9.35349	7.55094	8.65171	7.64077	8.61141	7.55392	8.60586	8.43315	8.74845	coding	NM_006813	PNRC1	RefSeq_coding	2133	chr6	+	89790428	89794878		GGCCATAATCTACATTTTCTTACCAGGAGCAGCATTGAGGTTTTTGAGCATAGTACTTGA	10957	Hs.75969	GO:0005515|GO:0005634	NP_006804	Proline-rich nuclear receptor coactivator 1
ASHG19A3A040130	0.0136575	1.7343	up	614.223	516.665	9.48358	8.68923	579.646	465.471	548.924	490.624	373.037	567.868	406.764	755.003	674.951	792.151	8.6463	9.64849	8.61345	9.52285	8.403	9.60027	8.49909	9.27119	9.28431	9.37513	coding	NM_001145414	CHM	RefSeq_coding	2855	chrX	-	85224100	85302566		CTGCATTGTACTGAACGTTGTTTCCCTTTTTCTGGTATAATATTAAAGCAGGATGAAAAC	1121	Hs.496449	GO:0005096|GO:0017137|GO:0004663|GO:0001568|GO:0006886|GO:0018344|GO:0043087|GO:0050896|GO:0007601|GO:0005968	NP_001138886	Choroideremia (Rab escort protein 1)
ASHG19A3A000707	0.0167509	2.28025	up	1634.54	1016.95	10.7968	9.60764	766.246	845.463	732.627	1303.81	829.381	1581.99	820.569	2198.54	1935.93	2242.89	9.05739	10.4498	9.02675	10.8832	9.60609	11.0385	9.59049	10.7897	10.7574	10.823	coding	NM_001002032	HN1	RefSeq_coding	1582	chr17	-	73131343	73150774		CTCCGGAGACTTCTTAGATCTGAAGAAAATGTGGACACAGACTTGCCAGGCAGCCTGGGG	51155	Hs.532803	GO:0005634	NP_057269	Hematological and neurological expressed 1
ASHG19A3A030768	0.0458333	3.02849	up	32.3141	16.0247	5.17865	3.58005	19.1644	13.9984	9.23072	43.3166	13.3313	42.0667	11.0249	28.4406	27.3723	33.7484	3.88386	4.38401	2.92858	6.03565	3.30129	5.7047	2.88396	4.70332	4.90254	5.06555	coding	NM_000636	SOD2	RefSeq_coding	1593	chr6	-	160102754	160114353		CCCAGTGGTTTTTGTTAGGTCAAATGTTCCTGTATAGTTTTTGCAAATAGAGCTGTATAC	6648	Hs.487046	GO:0030145|GO:0030145|GO:0046872|GO:0016491|GO:0005515|GO:0004784|GO:0004784|GO:0001315|GO:0043066|GO:0008285|GO:0043524|GO:0055114|GO:0032364|GO:0051289|GO:0008217|GO:0006357|GO:0001836|GO:0019430|GO:0000303|GO:0006801|GO:0006801|GO:0003069|GO:0005759|GO:0005739	NP_001019637	Superoxide dismutase 2, mitochondrial
ASHG19A3A033740	0.0373655	3.68831	up	17002.8	4370.84	13.8352	11.9523	4422.46	29461.4	4434.58	20499	4598.98	20934.4	4555.98	6490.23	3842.19	7629.07	11.7353	15.0455	11.7666	14.6258	12.2567	14.5867	12.2603	12.3433	11.7424	12.5748	coding	NM_002155	HSPA6	RefSeq_coding	2664	chr1	+	161494035	161496685	NR_024151,	GTGTGGCACTTTAACATTGCTTTCACCTATATTTTGTGTACTTTGTTACTTGCATGTATG	3310	Hs.654614	GO:0005524|GO:0000166|GO:0006986	NP_002146	Heat shock 70kDa protein 6 (HSP70B')
ASHG19A3A012978	0.0205125	1.69218	up	209.831	177.654	7.89395	7.13507	214.877	86.9812	222.85	219.682	139.64	206.725	137.705	242.692	173.199	293.077	7.22309	7.2465	7.32274	8.37727	6.91299	8.09563	6.83403	7.71329	7.38248	8.03705	coding	NM_001008401	ZNF761	RefSeq_coding	4229	chr19	+	53935226	53961514	NM_138374,	CTTCTAAAGACTCTTGGTACGTGAGGAAGAAACCCGGAAGAGGAAGAGGAGAGCAAAGGA	388561	Hs.433293	GO:0003677|GO:0046872|GO:0008270|GO:0006355|GO:0005622|GO:0005634	NP_001008401	Zinc finger protein 761
ASHG19A3A021626	0.0228821	2.47709	up	1223.23	630.169	10.3301	9.02143	684.302	2194.18	678.375	701.379	653.465	782.54	632.987	1284.14	501.717	1153.9	8.89683	11.6445	8.92276	10.0327	9.24986	10.0695	9.17959	10.0118	8.85809	9.89188	coding	NM_016201	AMOTL2	RefSeq_coding	4984	chr3	-	134074189	134093406		CACTCTTTCCTGATGCTCAGGAAAGCATATTGCTCCAATTCAAAATTAAAGAAAGCCATT	51421	Hs.426312		NP_057285	Angiomotin like 2
ASHG19A3A049224	0.0482494	1.69126	up	94.4631	76.1211	6.64074	5.88265	64.169	76.5226	52.5628	38.8746	68.8476	53.0226	69.6537	151.815	125.372	152.081	5.54033	7.04452	5.30941	5.88217	5.84866	6.05151	5.78579	7.06788	6.92905	7.15763	coding	NM_138575	PGAM5	RefSeq_coding	1194	chr12	+	133287392	133295750		GTTACATGCCTGAAACAGTCAGAAGGGTTGGCCAAATCTCACTAAATGCAAATTTGAAAC	192111	Hs.102558	GO:0016787|GO:0004721|GO:0016021|GO:0016020|GO:0005741|GO:0005739	NP_612642	Phosphoglycerate mutase family member 5
ASHG19A3A035784	0.0378872	2.12001	up	100.368	67.2041	6.84384	5.75976	77.0819	51.0143	80.1005	142.966	57.0181	146.181	58.8955	84.8704	62.9245	76.8089	5.79943	6.4232	5.90332	7.74522	5.56415	7.57661	5.53519	6.25214	5.99673	6.22201	coding	NM_001023	RPS20	RefSeq_coding	857	chr8	-	56985367	56987140		ATTGGACACTGGCAGTTTATAACTTTGGCATACTCTAGATAAATTCTGATTGGTATGGGG	6224	Hs.8102	GO:0003723|GO:0005515|GO:0003735|GO:0003735|GO:0044267|GO:0031018|GO:0010467|GO:0006412|GO:0006412|GO:0006412|GO:0006414|GO:0006415|GO:0019058|GO:0016032|GO:0019083|GO:0005737|GO:0005829|GO:0005829|GO:0022627|GO:0005622	NP_001139699	Ribosomal protein S20
ASHG19A3A025679	0.0168011	1.5184	up	300.727	297.159	8.51328	7.91073	338.926	209.981	335.818	312.011	312.257	369.409	269.043	317.682	229.751	294.553	7.87419	8.57465	7.90205	8.88991	8.13887	8.97053	7.86168	8.08724	7.77687	8.04408	coding	NM_002620	PF4V1	RefSeq_coding	741	chr4	+	74719012	74720198		AACCCCAGCCCGACTTTCCCTGCGCACTGGGATCCTGCTGGAACCTCAGCTGCAACATGA	5197	Hs.72933	GO:0008009|GO:0008201|GO:0006955|GO:0005576	NP_002611	Platelet factor 4 variant 1
ASHG19A3A035218	0.0459282	2.72142	up	32.0792	17.8614	5.22988	3.78552	18.4871	27.9608	20.1506	38.0461	10.9522	47.6391	14.6551	21.9028	25.062	24.8473	3.83181	5.47136	3.97861	5.84808	3.00469	5.88982	3.32213	4.32002	4.79036	4.62013	coding	NM_178829	C7orf34	RefSeq_coding	774	chr7	+	142636602	142637957		TCAGGACAGCAGATTAGAGGCAGGAGGCAATGACAATAAAATAACGATAAAATCCTGAGA	135927	Hs.239676	GO:0005576	NP_849151	Chromosome 7 open reading frame 34
ASHG19A3A039717	0.0450813	1.97451	up	153.819	119.638	7.57786	6.59637	114.58	159.123	110.374	152.724	116.243	170.97	110.087	140.927	146.906	145.351	6.35224	8.16574	6.34989	7.84495	6.63136	7.8098	6.49338	6.96894	7.15498	7.09988	coding	NM_031894	FTHL17	RefSeq_coding	830	chrX	-	31089357	31090170		GCCCTTTCAGAACGTTCTCTTCAGTTTTATCTTTCAGTTTTACCATTGTTAGCAAAAAAG	53940	Hs.333125	GO:0005488|GO:0008199|GO:0016491|GO:0046914|GO:0006879|GO:0006826|GO:0055114	NP_114100	Ferritin, heavy polypeptide-like 17
ASHG19A3A000739	0.0160978	1.5946	up	381.065	359.804	8.84744	8.17424	438.273	288.074	407.14	384.899	357.033	420.201	353.704	374.471	242.87	437.681	8.2288	9.0044	8.17401	9.1824	8.33152	9.15826	8.28867	8.31654	7.8482	8.57558	coding	NM_001003398	BICD1	RefSeq_coding	3285	chr12	+	32260184	32531140		ACTTGGAAAGAGCAAGATCGGCAGCCCTAAAATTGTCAGCAGCCTGCTGCCTCCGTACCG	636	Hs.505202	GO:0017137|GO:0008093|GO:0034452|GO:0045502|GO:0005515|GO:0031871|GO:0005200|GO:0006396|GO:0009653|GO:0008298|GO:0072393|GO:0072385|GO:0048260|GO:0033365|GO:0034063|GO:0006810|GO:0016032|GO:0005794|GO:0005881|GO:0031410|GO:0005856|GO:0005829|GO:0072517|GO:0016020|GO:0048471|GO:0005802|GO:0045298	NP_001705	Bicaudal D homolog 1 (Drosophila)
ASHG19A3A053415	0.0427467	2.56999	up	2074.04	939.569	10.9501	9.58832	765.126	406.082	775.059	2592.89	908.686	3062.07	926.292	2312.36	1322.68	1996.81	9.0555	9.47282	9.12061	11.8127	9.74847	11.9411	9.7747	10.8619	10.2423	10.6618	coding	NM_017885	HCFC1R1	RefSeq_coding	1000	chr16	-	3072625	3074287	NM_001002017,	AAGACCCCCGACATTAAGAAGTGGTGTCCACCGCAGCCCCCTTAAGCCGGATACCCTCCC	54985	Hs.728247	GO:0005737|GO:0005634	NP_060355	Host cell factor C1 regulator 1 (XPO1 dependent)
ASHG19A3A052770	0.0342661	2.55685	up	594.478	277.038	8.8411	7.48673	174.556	257.003	142.726	145.877	167.103	160.738	176.646	1237.04	724.16	1171.73	6.93951	8.84944	6.69824	7.77337	7.18845	7.71898	7.21652	9.95472	9.39095	9.90901	coding	NM_033510	DISP2	RefSeq_coding	5032	chr15	+	40650433	40663256		GGAAGCAGGCTCCTGTGCTTTCCTGTGTTAATAAACAGTAATAATCCTTTCCATCTCTGC	85455	Hs.355645	GO:0003674|GO:0007224|GO:0005575|GO:0016021|GO:0016020	NP_277045	Dispatched homolog 2 (Drosophila)
ASHG19A3A027407	0.0407954	2.22519	up	541.186	384.115	9.33823	8.1843	456.68	608.252	471.218	511.814	221.156	575.606	235.695	525.262	535.825	484.994	8.29301	9.9947	8.39679	9.5868	7.61248	9.62408	7.66001	8.77353	8.95923	8.71205	coding	NM_016508	CDKL3	RefSeq_coding	1632	chr5	-	133643692	133702765		TGTCTGTATGTAAACTGAACTTGAAGAAAATATATTGAAATTAAAGCTGTATAATGGGCC	51265	Hs.719926	GO:0005524|GO:0004693|GO:0000166|GO:0004672|GO:0016740|GO:0006464|GO:0006468|GO:0005737	NP_057592	Cyclin-dependent kinase-like 3
ASHG19A3A035283	0.0252145	1.55978	up	407.064	385.569	8.93237	8.29103	443.62	321.583	404.938	348.398	338.877	459.098	379.788	481.025	360.622	425.217	8.25113	9.16063	8.16543	9.04439	8.25524	9.27925	8.3909	8.64915	8.39244	8.52843	coding	NM_001122770	ZBTB37	RefSeq_coding	2300	chr1	+	173837492	173855774		TGATGAGGAGGAGAAATTTCTCCTCTTCCTTCCCTGGCATAACATGCATTTTTGTGTTTC	84614	Hs.668497	GO:0003677|GO:0046872|GO:0008270|GO:0005622|GO:0005634	NP_115911	Zinc finger and BTB domain containing 37
ASHG19A3A053457	0.0284527	2.05591	up	508.141	369.435	9.24711	8.20734	362.578	522.313	359.699	422.388	307.284	481.076	307.306	572.939	510.311	541.986	7.96607	9.79921	7.99605	9.32208	8.11465	9.3568	8.07469	8.89042	8.88521	8.86707	coding	NM_016256	NAGPA	RefSeq_coding	2219	chr16	-	5074845	5083936		TTAATCACTTGAATAAATTGATATAATAAAAGGAGCCACCAGGTGGTGTGTGGATTCTGA	51172	Hs.21334	GO:0003944|GO:0016787|GO:0005975|GO:0007040|GO:0006464|GO:0006622|GO:0005794|GO:0032580|GO:0016021|GO:0016020	NP_057340	N-acetylglucosamine-1-phosphodiester alpha-N-acetylglucosaminidase
ASHG19A3A023058	0.000194221	1.63357	up	22.6136	19.9484	4.73969	4.03166	21.9644	18.9817	20.4567	17.0925	23.0157	21.6339	22.2717	30.7911	12.0333	24.5689	4.07412	4.8625	3.99999	4.72993	4.18604	4.6853	4.02521	4.81773	3.87295	4.60298	coding	NM_003889	NR1I2	RefSeq_coding	4446	chr3	+	119499330	119537331	NM_033013,	GAAAAGCAAGAGAATAAGCTAATACTCCTGTCCTGAACAAGGCAGCGGCTCCTTGGTAAA	8856	Hs.7303	GO:0008144|GO:0004879|GO:0046872|GO:0005515|GO:0043565|GO:0003700|GO:0003707|GO:0003713|GO:0016564|GO:0008270|GO:0046618|GO:0042738|GO:0010467|GO:0034339|GO:0006355|GO:0007165|GO:0008202|GO:0006805|GO:0042908|GO:0005654|GO:0005634	NP_148934	Nuclear receptor subfamily 1, group I, member 2
ASHG19A3A021721	0.0495262	1.84487	up	44.8714	35.6133	5.75052	4.86701	31.1788	32.2424	34.6219	54.571	33.1926	55.7564	47.0452	41.4858	32.0281	40.3012	4.55429	5.69492	4.72551	6.36148	4.75317	6.12756	5.19597	5.24916	5.1061	5.3195	coding	NM_001085420	PLSCR5	RefSeq_coding	1969	chr3	-	146303625	146324003		TTCAATCGTACTTTCTGTTCCACTCTGCGATCTTGCACCCTGAGGATCACAGATAACTCA	389158	Hs.254692		NP_001078889	Phospholipid scramblase family, member 5
ASHG19A3A002706	0.000904738	1.65575	up	129.209	112.848	7.25299	6.52551	112.255	86.5283	113.984	92.3025	111.036	130.508	118.318	182.872	108.645	153.837	6.32809	7.23922	6.39358	7.1178	6.5637	7.41215	6.60094	7.32219	6.74123	7.17359	coding	NM_014257	CLEC4M	RefSeq_coding	1976	chr19	+	7828034	7834490	NM_001144911,NM_001144909,NM_001144905,NM_001144904,	CTGACCGATTTGAAGACTGCATTTGAACGCCTGTGCCGCCACTGTCCCAAGGACTGGACA	10332	Hs.421437	GO:0030369|GO:0005537|GO:0046872|GO:0042605|GO:0004872|GO:0005529|GO:0046790|GO:0019882|GO:0009988|GO:0006897|GO:0045087|GO:0044419|GO:0035556|GO:0046795|GO:0007159|GO:0046968|GO:0019079|GO:0019062|GO:0019048|GO:0005737|GO:0005576|GO:0005887|GO:0016020|GO:0005886	NP_055072	C-type lectin domain family 4, member M
ASHG19A3A004321	0.0175178	1.67142	up	48.8964	43.1456	5.87873	5.13765	37.0588	41.186	43.2057	37.3008	45.3119	47.3608	41.5025	63.6149	48.6489	55.0193	4.78909	6.07948	5.03442	5.82036	5.21937	5.88068	4.99379	5.85125	5.65157	5.76186	coding	NM_004685	MTMR6	RefSeq_coding	5222	chr13	-	25820342	25861704		CTTTTGGACATAAATTTTCAGAGAGGTGTGGCCAGTTGGATGGTGACCCAAAGGAAGTCT	9107	Hs.643702	GO:0015269|GO:0016787|GO:0016791|GO:0004722|GO:0004725|GO:0006470|GO:0005737|GO:0005635|GO:0005634	NP_004676	Myotubularin related protein 6
ASHG19A3A048054	0.0433304	1.53014	up	1825.4	1566.26	10.906	10.2923	1738.85	1611.19	1687.56	1043.81	1048.01	1146.03	997.249	2674.94	2359.64	2651.03	10.2766	11.2421	10.2719	10.5724	9.97964	10.5951	9.89188	11.0607	11.0414	11.0596	coding	NM_024738	C12orf49	RefSeq_coding	2798	chr12	-	117153595	117175843		AGGAGCTCCAACCTTACGATGGAGAATTAAACTTGCTTGTATTTCCACTTTGTGGATGAG	79794	Hs.592011	GO:0005576	NP_079014	Chromosome 12 open reading frame 49
ASHG19A3A027406	0.0231959	2.00873	up	223.897	171.309	8.09895	7.09266	204.445	168.347	191.973	231.372	123.143	278.167	156.871	221.921	180.115	219.676	7.15558	8.25573	7.11909	8.44641	6.71979	8.5387	7.03395	7.59342	7.4349	7.66047	coding	NM_001113575	CDKL3	RefSeq_coding	2138	chr5	-	133634115	133702765		TGTGATGTGAGTTGTTGTTAAGACAGCCATCCATGTGCATGAGCATCATCCAGCTTTTTT	51265	Hs.719926	GO:0005524|GO:0004693|GO:0000166|GO:0004672|GO:0016740|GO:0006464|GO:0006468|GO:0005737	NP_057592	Cyclin-dependent kinase-like 3
ASHG19A3A046161	0.0187111	1.9848	up	91.4278	70.8584	6.8104	5.82141	76.8852	83.1755	67.5906	95.4591	89.9671	106.772	79.3372	73.1057	40.512	98.6273	5.796	7.17613	5.66202	7.16279	6.24878	7.1026	5.98866	6.04163	5.41159	6.56888	coding	NM_021961	TEAD1	RefSeq_coding	9448	chr11	+	12695968	12966298		TTCAGGAGTCAGCAGAAACATTGTGTCCAAAAAAGACTGAGTCGCAGTTACCACCAAACC	7003	Hs.655331	GO:0003677|GO:0005515|GO:0003700|GO:0016563|GO:0007507|GO:0035329|GO:0045944|GO:0006355|GO:0006351|GO:0005634|GO:0005667	NP_068780	TEA domain family member 1 (SV40 transcriptional enhancer factor)
ASHG19A3A046536	0.0397701	4.50602	up	10965.3	2200.52	13.0843	10.9124	2340.86	20435.7	2410.62	13097.5	2085.59	14700.5	2134.18	3309.18	2031.35	3283.67	10.7582	14.5311	10.8373	14.0133	11.0489	14.1005	11.0946	11.3949	10.8233	11.3817	coding	NM_000775	CYP2J2	RefSeq_coding	1876	chr1	-	60358980	60392423		AAGGAAAGTAAGAAGACATGGCACGTGTTCTGAAACCACTGGTGTCTGCTCAGATGTGTT	1573	Hs.152096	GO:0008405|GO:0008404|GO:0008392|GO:0008392|GO:0070330|GO:0009055|GO:0020037|GO:0071614|GO:0046872|GO:0019373|GO:0006690|GO:0043651|GO:0055114|GO:0008016|GO:0006805|GO:0005783|GO:0005789|GO:0016020|GO:0005792	NP_000766	Cytochrome P450, family 2, subfamily J, polypeptide 2
ASHG19A3A010877	0.0337284	1.72332	up	239.245	212.554	8.19517	7.40998	257.388	257.869	251.47	255.803	182.277	251.639	174.19	185.244	197.444	245.668	7.47786	8.85651	7.49404	8.58888	7.31859	8.37979	7.19536	7.34337	7.56406	7.80731	coding	NM_004886	APBA3	RefSeq_coding	2158	chr19	-	3750770	3761673		TCCTTCCTGGAAGCCACTAGAAGCCGGTGCTGTGAAAATACTCTGTTTATTAAAGACCAG	9546	Hs.465607	GO:0005515|GO:0001701|GO:0035556|GO:0015031|GO:0010468|GO:0007268|GO:0016020	NP_004877	Amyloid beta (A4) precursor protein-binding, family A, member 3
ASHG19A3A022248	0.0404877	2.26761	up	35.8777	23.8293	5.42363	4.24245	23.8239	52.0572	25.0193	29.2612	25.1455	41.6584	15.3516	28.0122	29.8065	28.3993	4.1837	6.45357	4.28343	5.47737	4.32763	5.68959	3.40362	4.6815	5.0139	4.81611	coding	NM_033084	FANCD2	RefSeq_coding	5204	chr3	+	10068112	10141343		CTGCCACCTTAGAGAACTGAAATAAAAATAGAAGTTCTTACGCTTTTTTGTGGTACAGAT	2177	Hs.208388	GO:0005515|GO:0006281|GO:0007049|GO:0010332|GO:0005654|GO:0005654|GO:0005634	NP_149075	Fanconi anemia, complementation group D2
ASHG19A3A005578	0.0477365	1.63734	up	78.7245	73.3896	6.59601	5.88465	66.2663	82.275	62.9282	63.0388	98.6479	81.5442	84.8058	91.7746	54.2997	74.9898	5.58889	7.15763	5.56337	6.56938	6.38265	6.69922	6.08972	6.36575	5.79863	6.18806	coding	NM_033016	PDGFB	RefSeq_coding	2396	chr22	-	39619686	39636914		GAGCAGGAATGGTGAGATGTTTATCATGGGCCTCGGGGACCCCATTCCCGAGGAGCTTTA	5155	Hs.1976	GO:0043498|GO:0005518|GO:0043499|GO:0008083|GO:0042802|GO:0048407|GO:0005161|GO:0005161|GO:0005161|GO:0005161|GO:0005515|GO:0046982|GO:0042803|GO:0030036|GO:0007596|GO:0060445|GO:0060326|GO:0016049|GO:0030031|GO:0071506|GO:0001892|GO:0060664|GO:0007507|GO:0072255|GO:0002548|GO:0030336|GO:0010512|GO:0010544|GO:0038001|GO:0030168|GO:0002576|GO:0048008|GO:0045740|GO:0043406|GO:0043536|GO:0051781|GO:…	NP_148937	Platelet-derived growth factor beta polypeptide (simian sarcoma viral (v-sis) oncogene homolog)
ASHG19A3A027966	0.014584	1.53245	up	23.9253	21.0848	4.71773	4.10189	18.102	11.4676	17.2101	18.4277	27.47	27.5006	28.7495	41.5217	13.8923	20.7091	3.80181	4.08573	3.7658	4.83405	4.46019	5.05593	4.4333	5.25002	4.04833	4.36293	coding	NM_001164440	ANKRD33B	RefSeq_coding	9333	chr5	+	10564434	10657927		TAACTACTTGTTGAACTATTTCCCTGGTCTTGACCTTGAAAGGAGGAACGCGTTCGGGTT	651746	Hs.26039		NP_001157912	Ankyrin repeat domain 33B
ASHG19A3A049393	0.010082	1.58642	up	1145.87	1017.96	10.3628	9.69701	1335.37	1083.88	1289.64	1057.09	740.006	1053.48	752.424	1293.08	972.329	1241.84	9.89574	10.7426	9.88845	10.591	9.44307	10.4789	9.45314	10.0202	9.80461	9.98117	coding	NM_002128	HMGB1	RefSeq_coding	3428	chr13	-	31032880	31040081	AK122825,	CTGAAAAATGAAATTTGTGTGTCCTGTGTACCCGAGGGGTAATGATTAAATGATAAAGAT	3146	Hs.434102	GO:0008301|GO:0008301|GO:0050786|GO:0042056|GO:0005125|GO:0003684|GO:0003690|GO:0005515|GO:0070491|GO:0003700|GO:0003697|GO:0008134|GO:0006309|GO:0051103|GO:0006310|GO:0006265|GO:0033151|GO:0006915|GO:0006288|GO:0006921|GO:0002407|GO:0002437|GO:0045087|GO:0001773|GO:0017055|GO:0000122|GO:0031175|GO:0050918|GO:0043388|GO:0043065|GO:0043280|GO:0045944|GO:0006357|GO:0006351|GO:0009986|GO:0000793|GO:…	NP_002119	High-mobility group box 1
ASHG19A3A053799	0.0248128	1.548	up	159.492	156.652	7.61041	6.98001	150.08	130.312	198.711	144.897	162.543	200.996	147.472	152.894	124.453	168.362	6.71795	7.85909	7.17077	7.7639	7.14823	8.0534	6.94329	7.07755	6.91979	7.29809	coding	NM_030764	FCRL2	RefSeq_coding	2592	chr1	-	157715522	157746922		GTGTCCTTGGTTTCACTGGTGTTGCTTTGCTGTTGTATGCCTTGTTCCACAAGATATCAG	79368	Hs.437393	GO:0005070|GO:0004872|GO:0007267|GO:0016021|GO:0005886|GO:0005625	NP_110391	Fc receptor-like 2
ASHG19A3A039782	0.0348897	1.68243	up	26.9325	22.6514	4.96046	4.20992	26.9324	15.4331	26.2793	27.9603	21.7863	37.9434	21.5131	29.7184	16.7462	23.6071	4.34987	4.53157	4.34751	5.41236	4.10066	5.54519	3.96951	4.76777	4.28205	4.54543	coding	NM_025184	EFHC2	RefSeq_coding	3269	chrX	-	44007128	44202923		AAATCAAAGAATTGCTTCCACACAGCTCAGGCCGAGATGCTCTAAAAATGTTCCTCCGGA	80258	Hs.521953	GO:0005509	NP_079460	EF-hand domain (C-terminal) containing 2
ASHG19A3A035968	0.0308353	1.61644	up	24.8595	22.2246	4.88003	4.18721	21.7767	28.6242	18.5783	14.4797	28.2735	24.4102	19.7572	26.609	22.7376	30.1745	4.06274	5.51505	3.87109	4.49985	4.50567	4.87377	3.83077	4.60618	4.66578	4.9053	coding	NM_001135733	TP53INP1	RefSeq_coding	5666	chr8	-	95938200	95961615		ATGGAAAACCTTCTCATTGAACATCCCAGCATGTCTGTCTATGCTGTGCATAACTCCTGC	94241	Hs.492261	GO:0006915|GO:0007050|GO:0006917|GO:0006950|GO:0016605|GO:0005634	NP_150601	Tumor protein p53 inducible nuclear protein 1
ASHG19A3A005248	0.0446604	1.74704	up	75.1988	65.3973	6.53167	5.72676	60.6495	71.6387	81.587	74.1928	57.4856	90.3386	64.4647	77.3533	62.7995	62.4708	5.46326	6.94466	5.92939	6.80167	5.57831	6.85519	5.66891	6.12061	5.99393	5.93624	coding	NM_022074	FAM111A	RefSeq_coding	3609	chr11	+	58912251	58922509		CTAGGTTCTCTGCTGTTTAAAAAGTATCCCTGTGCTTTGAAGATACTGCTATAATTTGAA	63901	Hs.150651	GO:0003824|GO:0004252|GO:0006508	NP_942144	Family with sequence similarity 111, member A
ASHG19A3A017615	0.00419358	1.6623	up	248.198	216.676	8.17105	7.43787	230.689	177.987	237.764	184.724	193.988	184.377	165.565	328.496	255.373	365.403	7.32309	8.33693	7.41472	8.12734	7.41193	7.92424	7.1178	8.13365	7.9218	8.33309	coding	NM_044472	CDC42	RefSeq_coding	1530	chr1	+	22379119	22417295		CTGCCACCTTTATATTTTCCTGCTTCTGATTTTATTGTGAGGGAAATATACAATTGTGGT	998	Hs.467637	GO:0005525|GO:0003924|GO:0000166|GO:0005515|GO:0031996|GO:0006184|GO:0031295|GO:0030036|GO:0007411|GO:0007596|GO:0007173|GO:0007163|GO:0030225|GO:0042692|GO:0042059|GO:0031333|GO:0051149|GO:0031274|GO:0051056|GO:0007264|GO:0005737|GO:0005829|GO:0005829|GO:0030175|GO:0005622|GO:0005886|GO:0005886	NP_426359	Cell division cycle 42 (GTP binding protein, 25kDa)
ASHG19A3A042890	0.0403205	2.17996	up	8728.98	5211.31	13.1529	12.0286	3653.13	8860.58	3742.85	7233.75	3787.36	7147.84	3865.36	10046.8	11007.9	10355.9	11.4375	13.3942	11.5078	13.2196	11.9597	13.1303	12.002	12.9898	13.2363	13.0309	coding	NM_033504	TMEM54	RefSeq_coding	1063	chr1	-	33360195	33366953		CAGCCCACTGCACTGAAATGAGACTTTATTCTGAAATTATTAAAAAGAACAGAGATGCTC	113452	Hs.534521	GO:0003674|GO:0008150|GO:0005575|GO:0016021|GO:0016020	NP_277039	Transmembrane protein 54
ASHG19A3A048173	0.0144482	2.17803	up	26.0939	17.8565	4.95704	3.83402	12.1265	19.3672	14.7598	23.1122	18.8412	27.5467	18.5929	29.8146	24.9622	30.6288	3.24399	4.89111	3.54241	5.1387	3.86523	5.05794	3.7331	4.77161	4.78536	4.92586	coding	NM_194356	STX2	RefSeq_coding	3469	chr12	-	131274148	131323811		ATTATTGGCTTGTCAGTTGGCAAATGATGGTGTGGATAACGTCAGTGTGCATGCCTCTCT	2054	Hs.437585	GO:0005484|GO:0000149|GO:0048306|GO:0005515|GO:0007340|GO:0000910|GO:0000920|GO:0048546|GO:0007398|GO:0030855|GO:0006886|GO:0030033|GO:0009887|GO:0045026|GO:0007165|GO:0016192|GO:0016323|GO:0016021|GO:0016020|GO:0005792|GO:0030496|GO:0005625|GO:0030133	NP_919337	Syntaxin 2
ASHG19A3A053364	0.0296155	2.36633	up	181.37	127.611	7.78364	6.54099	148.978	215.769	156.662	145.028	64.8533	141.392	74.1056	218.931	193.457	185.732	6.7088	8.61345	6.82857	7.76451	5.75761	7.53048	5.87725	7.57464	7.53272	7.43513	coding	NM_001037125	UNKL	RefSeq_coding	1401	chr16	-	1448306	1464700		ACAGGCACTTAATGTGTCCCATAAATACAAATCAGTTACAATAAAGCAGCTAGAGATTCC	64718	Hs.643536	GO:0016874|GO:0046872|GO:0003676|GO:0008270|GO:0005737|GO:0005634	NP_075564	Unkempt homolog (Drosophila)-like
ASHG19A3A040448	0.0206778	3.03044	up	254.012	130.036	8.23363	6.6341	78.1678	252.507	96.0747	188.444	131.14	182.665	121.921	316.261	222.878	330.183	5.81911	8.82567	6.15544	8.15635	6.81453	7.91036	6.6484	8.08266	7.73303	8.19309	coding	NM_001173517	MAP7D3	RefSeq_coding	4589	chrX	-	135295379	135333738		GCCTTAGGGGTGTCACTCTTAAAATCGCATATTCAACAAACAAATGCCTTCTAAGTACTG	79649	Hs.446275	GO:0005737|GO:0005856|GO:0005819	NP_078873	MAP7 domain containing 3
ASHG19A3A006778	0.00240835	2.29622	up	36.8288	24.3899	5.39597	4.1967	26.7714	25.6348	20.0841	34.6718	32.3409	53.8118	36.4484	49.5083	6.30453	20.5171	4.34202	5.33742	3.97432	5.71954	4.71135	6.07195	4.80314	5.50076	3.15268	4.35016	coding	NM_198333	P2RY10	RefSeq_coding	1679	chrX	+	78200828	78217437		AGTGCTTATCCCAGCTAAGCTCCAGGGAACCATAAATCCATGGCTAACCTTGACAAATAC	27334	Hs.296433	GO:0004930|GO:0045028|GO:0004872|GO:0016021|GO:0005886|GO:0005886	NP_938147	Purinergic receptor P2Y, G-protein coupled, 10
ASHG19A3A037767	0.0271098	1.62706	up	2723.11	2039.96	11.4382	10.736	1872.42	2402.09	1739.87	1459.11	1753.27	1632.05	1717.38	4086.68	3116.87	4035.6	10.4111	11.7499	10.3212	11.0388	10.7624	11.0757	10.7393	11.6697	11.4459	11.6571	coding	NM_153698	C9orf21	RefSeq_coding	1242	chr9	-	99403533	99417599		CCTGTTGAATTGCATGCTGGGAAGCATCAGTTGTCAAAATATGTTATATACTTCCATTTT	195827	Hs.44640	GO:0016209|GO:0016491	NP_714542	Chromosome 9 open reading frame 21
ASHG19A3A008841	0.0261797	1.93876	up	5005.79	3341.07	12.3954	11.4403	3272.22	4796.7	3641.05	4501.22	2137.59	4599.53	2202.16	5497.64	5452.33	5633.87	11.2735	12.6091	11.4612	12.5847	11.0875	12.5311	11.1358	12.1145	12.2433	12.1376	coding	NM_003258	TK1	RefSeq_coding	1616	chr17	-	76170159	76183285		GGTCCACGCCTCTGCTGTAGCTTATGAAATTAACTAATTGAAAATTCACTGGTTGGTGGA	7083	Hs.515122	GO:0005524|GO:0016301|GO:0046872|GO:0019206|GO:0000166|GO:0004797|GO:0016740|GO:0008270|GO:0006260|GO:0055086|GO:0006139|GO:0051289|GO:0006206|GO:0043097|GO:0005737|GO:0005829	NP_003249	Thymidine kinase 1, soluble
ASHG19A3A016230	0.000649313	1.98811	up	972.813	667.579	10.069	9.07758	801.908	572.046	776.102	721.177	539.051	784.606	499.748	1386.3	721.087	1399.94	9.12386	9.91424	9.12282	10.0744	8.9467	10.0749	8.81025	10.1236	9.38427	10.1578	coding	NM_012184	FOXD4L1	RefSeq_coding	2067	chr2	+	114256660	114258726	NM_207305,NM_199135,NM_001085476,	CCTTGGAACTGGAAGTGTTATTCCTAAGTCTAGTGCAAAATGCTTCTACTCTCTGTGTCT	200350	Hs.591554	GO:0008301|GO:0003690|GO:0010843|GO:0003705|GO:0003704|GO:0016566|GO:0016563|GO:0008134|GO:0048846|GO:0051216|GO:0060678|GO:0009790|GO:0048484|GO:0050935|GO:0048937|GO:0030318|GO:0010553|GO:0001755|GO:0007389|GO:0007422|GO:0030513|GO:0090184|GO:0045944|GO:0051090|GO:0048485|GO:0005730|GO:0005634|GO:0005667	NP_036316	Forkhead box D4-like 1
ASHG19A3A052214	0.00350621	1.80169	up	92.3329	67.7302	6.60837	5.75902	40.3562	38.0539	79.4331	55.3426	78.4574	75.7262	72.8894	135.358	67.5148	157.184	4.90778	5.95398	5.89062	6.38153	6.0494	6.5858	5.85566	6.91597	6.09165	7.20459	coding	NM_001002857	ANXA2	RefSeq_coding	1644	chr15	-	60639351	60690185		TTCGGATTTCACTCTACCCGGAGAGTTTCCCGCTTGGTTGAACACATTGGCCTCAGGAAG	302	Hs.511605	GO:0017137|GO:0005509|GO:0005544|GO:0008092|GO:0005546|GO:0004859|GO:0005515|GO:0001525|GO:0007589|GO:0030199|GO:0042730|GO:0031340|GO:0001501|GO:0005604|GO:0005737|GO:0005769|GO:0005576|GO:0042470|GO:0030496|GO:0048471|GO:0005886|GO:0043234|GO:0042383|GO:0005625	NP_004030	Annexin A2
ASHG19A3A055015	0.00339874	1.56631	up	37.2242	36.1926	5.50713	4.85976	44.3356	34.7297	43.9841	32.8869	37.6365	41.8921	26.3195	38.7157	28.6873	37.8969	5.03467	5.81423	5.05945	5.64401	4.94298	5.69802	4.29622	5.14479	4.96546	5.23458	coding	NM_145068	TRPV3	RefSeq_coding	3420	chr17	-	3416485	3461289		TGTGCTTGTGATACTGTCTGTCTTCTTGTACTTGTTTGCCTACAAAGAGTACCTCGCCTG	162514	Hs.446255	GO:0005262|GO:0006811|GO:0009266|GO:0016021|GO:0016020	NP_659505	Transient receptor potential cation channel, subfamily V, member 3
ASHG19A3A004379	0.0124292	1.52059	up	27.2733	25.4179	4.99352	4.38889	24.7017	17.1256	22.7231	25.7104	25.6301	26.296	33.3084	36.3149	20.7261	30.9193	4.23163	4.699	4.1498	5.28664	4.35726	4.98806	4.65874	5.05218	4.54704	4.94174	coding	NM_057093	CRYBA2	RefSeq_coding	903	chr2	-	219854911	219858127	NM_005209,	GGTGCGCTCGGTCAAGGTGGAAAACGGCGTTTGGGTGGCCTTTGAGTACCCCGACTTCCA	1412	Hs.415790	GO:0003674|GO:0042803|GO:0005212|GO:0008150|GO:0005575	NP_476435	Crystallin, beta A2
ASHG19A3A037041	0.00078702	1.84748	up	1007.46	749.09	10.1184	9.23283	960.153	585.569	863.535	831.194	562.707	770.48	543.731	1269.24	815.324	1580.81	9.38854	9.94691	9.27463	10.2753	9.01451	10.0477	8.92952	9.99314	9.55696	10.3289	coding	NM_207305	FOXD4	RefSeq_coding	2208	chr9	-	116234	118417	NM_199135,NM_012184,NM_001085476,	CCTTGGAACTGGAAGTATTATTCCTAAGTCTAGTGCAAAATGCTTCTACTCTCTGTGTCT	2298	Hs.584759	GO:0008301|GO:0003690|GO:0010843|GO:0043565|GO:0003700|GO:0003705|GO:0003704|GO:0016566|GO:0016563|GO:0008134|GO:0048846|GO:0051216|GO:0060678|GO:0009790|GO:0048484|GO:0050935|GO:0048937|GO:0030318|GO:0007275|GO:0010553|GO:0001755|GO:0007389|GO:0007422|GO:0030513|GO:0090184|GO:0045944|GO:0051090|GO:0006355|GO:0048485|GO:0006351|GO:0005730|GO:0005634|GO:0005634|GO:0005667	NP_997188	Forkhead box D4
ASHG19A3A052811	0.0294636	1.53791	up	37.6974	36.7577	5.52477	4.9038	44.0548	36.4031	34.7329	38.2724	35.9122	35.6058	43.1717	36.6518	25.9169	41.5538	5.02596	5.88554	4.72949	5.85758	4.86865	5.45126	5.05974	5.067	4.83515	5.36245	coding	NM_001042682	RERE	RefSeq_coding	6321	chr1	-	8412465	8483747		CCGGGCGCTTACCTGTGGCTGCTGGGGTCGGCCGCCCGGGACCAGGCTGGGAGCCCCGAG	473	Hs.463041	GO:0046872|GO:0008267|GO:0043565|GO:0003700|GO:0008270|GO:0006607|GO:0007275|GO:0006355|GO:0005739|GO:0005730|GO:0005634|GO:0005634	NP_036234	Arginine-glutamic acid dipeptide (RE) repeats
ASHG19A3A014062	0.0392936	1.65393	up	6482.93	4598.62	12.7361	12.0102	5615.82	5318.39	5557.52	7417.62	3619.37	8153.13	3579.53	5676.68	4620.87	5848.86	12.1213	12.7468	12.1321	13.2554	11.8943	13.32	11.8902	12.1596	12.013	12.1986	coding	NM_016466	ANKRD39	RefSeq_coding	914	chr2	-	97513730	97523756		GGAGTAGATTTGGTGTGGCTAAAAGTGTTTAAGACTGGACAGATGATCATATTCTAAATT	51239	Hs.709507		NP_057550	Ankyrin repeat domain 39
ASHG19A3A034711	0.0190896	1.8517	up	107.465	90.5526	7.02825	6.1394	105.564	107.594	98.2617	88.8843	65.0235	84.5257	62.5621	130.459	121.351	125.862	6.24115	7.56894	6.18713	7.06018	5.76259	6.75381	5.6196	6.859	6.88653	6.89932	coding	NM_024553	CCDC132	RefSeq_coding	1216	chr7	+	92861652	92905735		TCCTTTATCTTGGTACATACCTATTTGAAAATGCTACTAAAATAAAAATAAATCTTTGCC	55610	Hs.222282		NP_078829	Coiled-coil domain containing 132
ASHG19A3A002941	0.0337136	1.91475	up	173.449	142.953	7.74342	6.80626	132.507	159.471	188.825	161.307	100.29	173.878	115.325	198.562	177.818	174.029	6.54476	8.16821	7.09546	7.92774	6.40822	7.8351	6.56413	7.43881	7.41873	7.34724	coding	NM_001146225	KRT72	RefSeq_coding	1903	chr12	-	52979372	52995322		AGATGATGGACAAGTGGTTGGCTCTGTGTGATGCTTCGATGCAAGGAGTCCAGTCAGGAG	140807	Hs.662013	GO:0005198|GO:0045095	NP_542785	Keratin 72
ASHG19A3A002732	0.00470174	1.57089	up	24.1978	21.9796	4.78773	4.13615	17.7676	17.4002	24.1287	15.6278	29.6154	36.2264	28.0512	32.7479	10.335	18.9868	3.77404	4.72467	4.23378	4.60514	4.5796	5.47474	4.39481	4.90353	3.6985	4.23058	coding	NM_001144952	SDK2	RefSeq_coding	10796	chr17	-	71330523	71640227		CTCCCGCTGGCTGGTGGAAGCCCAGGTAGGCGTGGTTGGGGAGGGAGAGGAGTGGTTGCT	54549	Hs.435719	GO:0007155|GO:0016021|GO:0016020	NP_001138424	Sidekick homolog 2 (chicken)
ASHG19A3A003748	0.0169763	1.57993	up	26.1799	23.0119	4.89469	4.23483	29.1961	20.4179	21.0234	15.2192	22.1912	22.1064	21.7477	42.868	20.9011	30.2881	4.4614	4.97711	4.04025	4.56996	4.12898	4.71701	3.98603	5.29777	4.55747	4.91159	coding	NM_001174104	CD14	RefSeq_coding	1661	chr5	-	140011312	140013286		TGAATCAAGTAGATTCTCTGGGATATAAGGAAAGGAAGGGGGCTGGCTCGGAGGAAGAGA	929	Hs.163867	GO:0001530|GO:0070891|GO:0001847|GO:0016019|GO:0008063|GO:0006915|GO:0007166|GO:0071222|GO:0071223|GO:0006954|GO:0045087|GO:0006909|GO:0032760|GO:0009408|GO:0031225|GO:0005576|GO:0005576|GO:0005615|GO:0046696|GO:0045121|GO:0005886|GO:0005886	NP_001167576	CD14 molecule
ASHG19A3A016703	0.0115881	2.50741	up	56.3164	31.7178	6.02184	4.69564	37.9444	28.2194	31.3917	70.7489	32.4124	78.224	26.7337	49.2095	30.1066	55.1804	4.8178	5.48754	4.59693	6.73117	4.71538	6.63499	4.31975	5.49029	5.02835	5.76521	coding	NM_002210	ITGAV	RefSeq_coding	7047	chr2	+	187454789	187545627	NM_001144999,	GATATTGATGCTGATGGACAGGGATTTTGTCAAGGAGGATTCAGCATTGATTTTACTAAA	3685	Hs.436873	GO:0005515|GO:0004872|GO:0043277|GO:0007411|GO:0007596|GO:0001568|GO:0007155|GO:0007160|GO:0007229|GO:0044419|GO:0050900|GO:0010888|GO:0032369|GO:0050748|GO:0045715|GO:0010745|GO:0009897|GO:0005887|GO:0008305|GO:0008305|GO:0005886|GO:0005886	NP_002201	Integrin, alpha V (vitronectin receptor, alpha polypeptide, antigen CD51)
ASHG19A3A035852	0.0229314	1.71798	up	57.3374	48.364	6.09211	5.31139	47.4133	34.5228	47.3719	62.8737	48.2379	70.5	51.7932	55.057	47.0035	63.7334	5.12361	5.80298	5.16675	6.56555	5.31498	6.47868	5.34413	5.64912	5.6075	5.96421	coding	NM_006540	NCOA2	RefSeq_coding	6157	chr8	-	71024266	71316020		AGCATCTTGCATGTTGGGGACCACACGGAATTTGTCAAAAACCTGCTGCCAAAGTCTATA	10499	Hs.446678	GO:0030165|GO:0003682|GO:0004402|GO:0016922|GO:0035257|GO:0005515|GO:0004871|GO:0030375|GO:0003713|GO:0016564|GO:0030521|GO:0044255|GO:0021549|GO:0000122|GO:0045944|GO:0006355|GO:0005794|GO:0005737|GO:0030425|GO:0005874|GO:0043025|GO:0005654|GO:0005634|GO:0014069|GO:0048786|GO:0005791	NP_006531	Nuclear receptor coactivator 2
ASHG19A3A040033	0.00914822	2.7223	up	165.083	94.6364	7.63861	6.19379	100.477	182.176	105.573	125.164	73.693	122.831	58.5365	204.625	134.902	190.622	6.17655	8.36773	6.28367	7.55203	5.95167	7.31958	5.52526	7.48377	7.03177	7.46995	coding	NM_001171163	ZMYM3	RefSeq_coding	1930	chrX	-	70469054	70474499		TTTTGTATGCCTGAAATATTTCATGTTTAAAACATTTAAAAAATAAAAGTGAAGGGACAA	9203	Hs.522684	GO:0003677|GO:0046872|GO:0008270|GO:0007275|GO:0005634	NP_963893	Zinc finger, MYM-type 3
ASHG19A3A005892	0.023871	1.67942	up	2868.97	2072.52	11.5585	10.8106	1898.9	2622.76	1841.07	1823.83	2174.7	1869.12	2026.2	4060.52	2421.72	3968.64	10.4378	11.8744	10.4201	11.3444	11.1137	11.2791	11.0055	11.6617	11.0757	11.633	coding	NM_138764	BAX	RefSeq_coding	849	chr19	+	49458116	49465054		CTGGATCCAAGACCAGGGTGGTTGGACCGTGACCATCTTTGTGGCGGGAGTGCTCACCGC	581	Hs.624291	GO:0051434|GO:0042802|GO:0008289|GO:0005515|GO:0046982|GO:0042803|GO:0042803|GO:0001783|GO:0001783|GO:0006309|GO:0006919|GO:0006919|GO:0008635|GO:0008633|GO:0006915|GO:0008637|GO:0006922|GO:0010248|GO:0006917|GO:0006917|GO:0006917|GO:0008624|GO:0008629|GO:0008629|GO:0046674|GO:0043653|GO:0008053|GO:0008634|GO:0030264|GO:0043525|GO:0051260|GO:0042981|GO:0051881|GO:0043497|GO:0043496|GO:0001836|GO:…	NP_620119	BCL2-associated X protein
ASHG19A3A010767	0.0491663	2.32827	up	36.6009	24.1158	5.47302	4.25376	30.2996	46.9745	13.9507	34.9885	21.0935	41.1702	24.865	29.0724	30.3703	30.7988	4.51525	6.29079	3.46176	5.73305	4.04513	5.6709	4.20716	4.73557	5.03952	4.9348	coding	NM_198531	ATP9B	RefSeq_coding	4378	chr18	+	76829396	77138280		AACTTGGACATGGGCAAAGCGGTGTATGGATGGATGATGATGAAAGATGAGAACATCCCT	374868	Hs.465475	GO:0005524|GO:0015662|GO:0015247|GO:0019829|GO:0016787|GO:0016820|GO:0000287|GO:0000166|GO:0004012|GO:0006754|GO:0015917|GO:0015914|GO:0016021|GO:0016020	NP_940933	ATPase, class II, type 9B
ASHG19A3A019443	0.0492789	4.26143	up	71.6106	28.254	6.34762	4.25629	17.8358	40.1411	11.4843	108.076	22.2263	104.764	23.6346	49.6795	66.0891	55.3923	3.77896	6.04241	3.18346	7.34492	4.13237	7.07509	4.12185	5.50516	6.06478	5.77053	coding	NM_001122731	MICAL3	RefSeq_coding	3384	chr22	-	18317100	18507325		ACAGTGTCTAGCAAGTGCGTTGTGAGGGGAAGATAATTGAATAAATTTTATCCAGGTAAA	57553	Hs.528024	GO:0046872|GO:0004497|GO:0008270|GO:0055114|GO:0005737|GO:0005856	NP_056056	Microtubule associated monoxygenase, calponin and LIM domain containing 3
ASHG19A3A040191	0.0268668	1.59677	up	606.46	530.209	9.41349	8.73833	536.898	269.738	572.3	572.312	413.607	596.655	429.531	768.111	698.71	825.481	8.53939	8.91938	8.67847	9.74462	8.55273	9.67327	8.5841	9.30189	9.33696	9.42827	coding	NM_000169	GLA	RefSeq_coding	1418	chrX	-	100652778	100663001		TTTTAACCAGGAGAGAATTGTTGATGTTGCTGGACCAGGGGGTTGGAATGACCCAGATAT	2717	Hs.69089	GO:0004557|GO:0004557|GO:0003824|GO:0043169|GO:0016787|GO:0004553|GO:0005515|GO:0042803|GO:0005102|GO:0016139|GO:0046479|GO:0046477|GO:0045019|GO:0051001|GO:0009311|GO:0005794|GO:0005737|GO:0005576|GO:0005576|GO:0005764|GO:0005764	NP_000160	Galactosidase, alpha
ASHG19A3A019908	0.016921	2.01766	up	240.704	184.746	8.16427	7.15159	195.57	201.627	193.426	173.796	112.883	205.622	144.067	312.814	277.786	309.662	7.09892	8.52212	7.13201	8.03652	6.58826	8.08625	6.90618	8.06979	8.03256	8.10668	coding	NM_014351	SULT4A1	RefSeq_coding	2465	chr22	-	44220386	44258378		GCACTACACATGATCCTTCTGTGCTTGCTTGCATCTTTAATAAAGACATGTTCCCGGCGT	25830	Hs.189810	GO:0008146|GO:0016740|GO:0050427|GO:0008150|GO:0008202|GO:0006805|GO:0005737|GO:0005829|GO:0005829	NP_055166	Sulfotransferase family 4A, member 1
ASHG19A3A001790	0.0035979	1.58073	up	175.573	153.128	7.60961	6.94902	172.611	91.3653	159.928	107.712	125.502	156.937	144.284	257.752	163.317	264.1	6.92236	7.32274	6.8617	7.34024	6.75142	7.68359	6.90785	7.80111	7.30179	7.90041	coding	NM_001100603	KDELR2	RefSeq_coding	2621	chr7	-	6500712	6523849		TTTAGTTAATCACGATTTCTCTCCTCTTGAGTACTCAAGGGAAAGAAGCTCAGTTTGCCA	11014	Hs.654552	GO:0005046|GO:0005515|GO:0004872|GO:0006886|GO:0006621|GO:0016192|GO:0005794|GO:0005783|GO:0005789|GO:0016021|GO:0016020	NP_006845	KDEL (Lys-Asp-Glu-Leu) endoplasmic reticulum protein retention receptor 2
ASHG19A3A045493	0.0224349	1.51029	up	212.107	215.06	8.02581	7.43099	252.042	171.634	238.626	196.902	213.345	248.966	227.742	217.941	143.546	225.089	7.45069	8.28264	7.42118	8.21775	7.5569	8.36408	7.60492	7.56829	7.12125	7.6963	coding	NM_005472	KCNE3	RefSeq_coding	3070	chr11	-	74165887	74178600		AATTTACGTGGATAGGACTTTAGACACCACCCAGCCCAAACTTCCAAATAAAATATGGAA	10008	Hs.523899	GO:0015459|GO:0005244|GO:0005249|GO:0006811|GO:0043266|GO:0016021|GO:0016020	NP_005463	Potassium voltage-gated channel, Isk-related family, member 3
ASHG19A3A051852	0.0475235	1.58609	up	1130.49	988.619	10.3356	9.6701	980.169	769.101	1114.58	1198.82	812.676	1205.03	800.483	1160.49	1235.19	1319.02	9.42265	10.3246	9.65926	10.7721	9.57583	10.6611	9.55022	9.84777	10.1425	10.0724	coding	NM_001137601	ZBTB42	RefSeq_coding	3651	chr14	+	105266932	105271046		TTAAGACACTAATTGTGTGGGAGAGTTTAGTAGAGGCCTGTGCAGACACAAGGCAAACAG	100128927	Hs.170853	GO:0003677|GO:0046872|GO:0016564|GO:0008270|GO:0010553|GO:0005737|GO:0005622|GO:0005634	NP_001131073	Zinc finger and BTB domain containing 42
ASHG19A3A034683	0.00412765	1.57523	up	96.7313	89.6269	6.84749	6.19193	86.6265	60.3066	90.1327	88.2758	88.343	96.7458	103.193	133.428	79.8394	104.9	5.96155	6.68457	6.06415	7.05079	6.22119	6.95153	6.38843	6.8943	6.3243	6.65626	coding	NM_152999	STEAP2	RefSeq_coding	6932	chr7	+	89840999	89866991		GCTCCCGGGGAGCTGCAAGGCTCGCCCCTGCCCGGCGTGGAGGGCGCGGGGGGCGCGGAG	261729	Hs.489051	GO:0005488|GO:0009055|GO:0050660|GO:0005506|GO:0046872|GO:0016491|GO:0005215|GO:0006893|GO:0022900|GO:0006897|GO:0006811|GO:0006826|GO:0045055|GO:0009725|GO:0005829|GO:0005769|GO:0010008|GO:0030173|GO:0016021|GO:0005886|GO:0030140|GO:0042598	NP_694544	Six transmembrane epithelial antigen of the prostate 2
ASHG19A3A030368	0.0293834	1.80166	up	604.838	502.003	9.42288	8.57355	576.665	585.426	542.548	391.134	289.416	428.572	308.924	767.538	792.461	851.518	8.63875	9.94655	8.59713	9.20748	8.02734	9.18905	8.08336	9.30027	9.52117	9.47103	coding	NM_001164313	ZBTB24	RefSeq_coding	1260	chr6	-	109802152	109804440		CTTCCATTTACTGTGCAACTTCTGTGTGATGGGCATTGTAATAAAGCCTTTATACATGTT	9841	Hs.409876	GO:0003677|GO:0046872|GO:0005515|GO:0008270|GO:0005622|GO:0005634	NP_055612	Zinc finger and BTB domain containing 24
ASHG19A3A001606	0.0184609	1.52722	up	101.111	96.932	6.86916	6.25825	97.5854	53.4945	142.27	79.4745	86.9049	105.058	92.5209	121.569	65.3788	145.96	6.13415	6.49603	6.69538	6.89999	6.19522	7.07981	6.2201	6.7655	6.04642	7.10447	coding	NM_001083330	ZNF133	RefSeq_coding	2306	chr20	+	18269120	18297638		GACCCCTTGTTCTTTGGTGGCGCTGTTTTGTGTTACAGGCACACATGGCATTCAGGGATG	7692	Hs.472221	GO:0003677|GO:0046872|GO:0005515|GO:0003700|GO:0008270|GO:0006355|GO:0006351|GO:0005622|GO:0005634	NP_003425	Zinc finger protein 133
ASHG19A3A038467	0.0357058	1.86035	up	23.9978	19.6392	4.82669	3.93112	14.4691	24.039	31.3428	18.8338	22.8013	18.402	21.2601	31.9498	8.32252	26.7643	3.48798	5.23304	4.59519	4.86618	4.17094	4.43579	3.9475	4.87065	3.45401	4.72781	coding	NM_002197	ACO1	RefSeq_coding	3561	chr9	+	32384600	32450830		ACATTGGAATGTCACGCAGCACAAGAACATAGAAGTGCCATTTAAGCCTGCTCGTGTCAT	48	Hs.567229	GO:0051539|GO:0003723|GO:0003723|GO:0003994|GO:0052632|GO:0030350|GO:0052633|GO:0016829|GO:0046872|GO:0005515|GO:0006879|GO:0006101|GO:0050892|GO:0008152|GO:0009791|GO:0010468|GO:0006417|GO:0010040|GO:0006099|GO:0005794|GO:0005737|GO:0005829|GO:0005783|GO:0005739	NP_002188	Aconitase 1, soluble
ASHG19A3A021718	0.0106403	1.82088	up	245.515	202.826	8.20774	7.34311	206.335	202	220.49	205.623	172.269	206.613	165.901	314.285	249.133	299.056	7.16878	8.52547	7.30632	8.28006	7.23448	8.09404	7.12076	8.07427	7.88519	8.06485	coding	NM_020359	PLSCR2	RefSeq_coding	1265	chr3	-	146151081	146213722		GTACTAAAAATTAGTGGTCCATGTATCGTGTGCAGCTGTATTGCGGGTGTTGATTTTGAG
ASHG19A3A045688	0.031377	2.14011	up	46005.8	21145.3	15.3192	14.2215	16954.8	14848.7	18062.9	49998.5	15162.9	52639	15442.8	56374.6	40103.1	56168.3	13.8341	14.0684	13.9557	15.7723	14.0609	15.7785	14.1139	15.4848	15.1427	15.4918	coding	NM_001885	CRYAB	RefSeq_coding	691	chr11	-	111779349	111782473		ACTCAAAGTTAAGGTGTTGGGAGATGTGATTGAGGTGCATGGAAAACATGAAGAGCGCCA	1410	Hs.53454	GO:0005515|GO:0042803|GO:0005212|GO:0051082|GO:0006916|GO:0006936|GO:0032387|GO:0006457|GO:0051260|GO:0009408|GO:0005737|GO:0005634	NP_001876	Crystallin, alpha B
ASHG19A3A035498	0.0425251	2.38915	up	30417.8	13482.9	14.83	13.5736	13759.7	50613.1	13742.6	26941.3	8823.58	30541.5	9398.53	21698.5	21690.3	22294.6	13.5001	15.8162	13.5264	15.0143	13.2439	15.0937	13.3623	14.0995	14.235	14.1266	coding	NM_024607	PPP1R3B	RefSeq_coding	5564	chr8	-	8993773	9008220		CTTTGTGTGGTATGAGAGGTTGGTTTGTATCTCAAAAGCAAAAATGTAATAAAGGAAGAC	79660	Hs.458513	GO:0005975|GO:0005977	NP_078883	Protein phosphatase 1, regulatory (inhibitor) subunit 3B
ASHG19A3A001601	0.036475	2.06854	up	1623.16	1085.08	10.8392	9.79062	1243.52	1596.54	1119.52	1720.45	833.078	1700.78	790.241	1725.08	1439.04	1372.95	9.79479	11.2292	9.6639	11.2601	9.61424	11.1391	9.52974	10.4348	10.3504	10.1329	coding	NM_001082618	CD33	RefSeq_coding	1085	chr19	+	51728334	51743274		TGCTACTGCTGCCCCTGCTGTGGGCAGACTTGACCCACAGGCCCAAAATCCTCATCCCTG	945	Hs.83731	GO:0004872|GO:0005529|GO:0007155|GO:0007267|GO:0008285|GO:0007165|GO:0005887|GO:0005886	NP_001763	CD33 molecule
ASHG19A3A034613	0.00909713	1.50842	up	362.591	362.546	8.76523	8.17219	486.47	383.865	431.119	298.988	284.526	304.086	279.339	407.513	331.276	418.505	8.39593	9.39397	8.25768	8.82377	8.00297	8.67744	7.92052	8.42039	8.28386	8.51058	coding	NM_001127358	PHTF2	RefSeq_coding	5102	chr7	+	77428108	77586818	NM_001127357,	TTCTTTGTTTTTGAATACAGCAAACTGGCTGTGGCCTGAAATATTAAAGCTCATTGTGAA	57157	Hs.203965	GO:0003677|GO:0005783|GO:0005634	NP_065165	Putative homeodomain transcription factor 2
ASHG19A3A008995	0.0220495	2.00694	up	2732.7	1735.49	11.5341	10.5291	1754.91	1781.58	1785.3	3053.08	1552.11	3441.86	1548.84	2621.57	2036.27	2765.39	10.2936	11.3634	10.3693	12.0365	10.5764	12.1115	10.5775	11.0388	10.8286	11.1202	coding	NM_001145536	C17orf107	RefSeq_coding	3099	chr17	+	4802947	4806227		GTATCTGTCTCCTAAACCAATTATGCTGTGCCTGGGAACGAAATACTGTGTCTAAGTCTC	100130311	Hs.579243		NP_001139008	Chromosome 17 open reading frame 107
ASHG19A3A016361	0.00312591	1.66117	up	53.3653	44.8075	5.90111	5.16891	30.1498	31.0934	37.6002	31.6452	46.4058	48.0318	54.7562	78.2789	55.1255	77.7772	4.50788	5.64073	4.84045	5.58697	5.25584	5.90145	5.42238	6.1364	5.81798	6.24	coding	NM_001105194	FAM123C	RefSeq_coding	6172	chr2	+	131513863	131525707		CTCCGACGCGGTGCCCGAGCCTGTCGCGGCCGCGCCCTGCTGCACTGCGGGCCCCCAGCG	205147	Hs.369289		NP_689911	Family with sequence similarity 123C
ASHG19A3A048267	0.0150161	1.73023	up	53314.1	32032.8	15.6658	14.8749	32185.1	43202.6	30085.3	47953.4	22438.9	48405.4	21900.3	63875.5	53554.5	63133.4	14.8023	15.6091	14.7174	15.7142	14.6155	15.6868	14.6186	15.6595	15.6205	15.6595	coding	NM_002342	LTBR	RefSeq_coding	2136	chr12	+	6493356	6500732		GGAGGAAAATGGCAAGTGTATTTATATTGTAACCACATGCAAATAAAAAGAATGGGACCT	4055	Hs.1116	GO:0005515|GO:0004872|GO:0006915|GO:0071260|GO:0044419|GO:0043123|GO:0007165|GO:0016021|GO:0016020	NP_002333	Lymphotoxin beta receptor (TNFR superfamily, member 3)
ASHG19A3A001353	0.0132209	1.60369	up	767.037	675.404	9.796	9.11462	728.286	575.462	689.817	651.377	582.794	691.826	592.898	963.874	783.226	952.644	8.98058	9.92146	8.94356	9.92594	9.07092	9.89459	9.07421	9.61687	9.50381	9.62117	coding	NM_001040185	ZNF765	RefSeq_coding	4577	chr19	+	53898396	53915261	NM_138374,NM_001008401,NM_001004301,	AATTATAGGAACCTGGTCTCCCTGGATATCTCTTCCAAATGCATGATGAAGGAGTTCTCG	91661	Hs.685640	GO:0003677|GO:0046872|GO:0008270|GO:0006355|GO:0005622|GO:0005634	NP_001035275	Zinc finger protein 765
ASHG19A3A012118	0.0116786	1.6051	up	32.2667	28.0946	5.21945	4.53679	26.4027	20.0573	25.8641	20.7656	28.0563	42.2786	32.8924	42.721	27.2575	35.5112	4.32361	4.94987	4.32624	4.99757	4.49501	5.71353	4.64162	5.29157	4.89748	5.14471	coding	NM_001974	EMR1	RefSeq_coding	3150	chr19	+	6887581	6940463		CTGAATACAGAGACAGGGTTCATCTGGAGTTTCTTGGGGCCAGTTTGCACAGTTATAGTG	2015	Hs.2375	GO:0004930|GO:0005509|GO:0007186|GO:0007155|GO:0007218|GO:0009897|GO:0005887|GO:0005886	NP_001965	Egf-like module containing, mucin-like, hormone receptor-like 1
ASHG19A3A010059	0.036649	1.90692	up	3027.37	2062.84	11.6829	10.7517	2526.28	3061.71	2433.3	3464.1	1478.68	3434.54	1393.43	2551.61	2482.53	2624.87	10.8832	12.0596	10.8508	12.2071	10.4984	12.1065	10.4151	10.9987	11.1109	11.0425	coding	NM_031945	TSPAN10	RefSeq_coding	1613	chr17	+	79609348	79615778		GGGGAGATAGTAAATGTTTTATTCGGGTGTATCATTCATACAGTAAAGACACCAATCTTC	83882	Hs.208219	GO:0016021|GO:0016020	NP_114151	Tetraspanin 10
ASHG19A3A008859	0.0206623	1.74926	up	6484.46	4130.48	12.5582	11.7515	4337.32	4452.38	4070.53	3150.83	2684.51	3235.7	2660.12	10570.3	6899.94	11013.1	11.7049	12.5119	11.6282	12.0747	11.4299	12.0204	11.4168	13.061	12.5776	13.1233	coding	NM_003655	CBX4	RefSeq_coding	2655	chr17	-	77806955	77813213		CCAGTAACCTTGGTATATATTTTTTGATACTGTACACATGGATGTCTTGTTTCTATGTGC	8535	Hs.405046	GO:0003682|GO:0019899|GO:0051219|GO:0005515|GO:0003714|GO:0006916|GO:0006333|GO:0016568|GO:0000122|GO:0005794|GO:0000785|GO:0005737|GO:0005730|GO:0005634	NP_003646	Chromobox homolog 4
ASHG19A3A034942	0.0256875	2.00848	up	417.453	292.861	8.82834	7.82223	237.769	343.304	235.098	225.006	248.907	245.038	244.064	638.183	498.465	635.734	7.36393	9.25175	7.39847	8.41064	7.78778	8.34527	7.70874	9.04778	8.85222	9.08623	coding	NM_000245	MET	RefSeq_coding	6641	chr7	+	116312458	116438439		AGCCGTTTTATGCACGGTCCCCAATGACCTGCTGAAATTGAACAGCGAGCTAAATATAGA	4233	Hs.132966	GO:0005524|GO:0005008|GO:0000166|GO:0005515|GO:0004713|GO:0004713|GO:0004872|GO:0016740|GO:0007411|GO:0008283|GO:0007166|GO:0048012|GO:0007275|GO:0006468|GO:0007165|GO:0009925|GO:0016021|GO:0005887|GO:0005886|GO:0005886	NP_001120972	Met proto-oncogene (hepatocyte growth factor receptor)
ASHG19A3A028136	0.0296537	2.55768	up	582.763	340.361	9.34757	7.99273	234.049	622.101	233.057	344.276	280.059	378.489	295.446	738.815	659.197	830.136	7.34207	10.0288	7.38453	9.0272	7.97316	9.00648	8.01115	9.24034	9.25275	9.43505	coding	NM_003999	OSMR	RefSeq_coding	5556	chr5	+	38846100	38935742		TACTGCCCATGGTTTTCTGCGTCTTGCTCATCATGGTCATGTGCTACTTGAAAAGTCAGT	9180	Hs.120658	GO:0019838|GO:0004924|GO:0004872|GO:0008283|GO:0007166|GO:0002675|GO:0008284|GO:0034097|GO:0016021|GO:0016020|GO:0005900	NP_003990	Oncostatin M receptor
ASHG19A3A008490	0.0427603	2.3502	up	710.459	459.592	9.70976	8.47698	570.924	687.377	501.34	837.835	295.251	854.829	300.487	605.364	629.957	566.889	8.6245	10.1651	8.48509	10.2861	8.05272	10.1893	8.03783	8.98034	9.18475	8.92798	coding	NM_199262	SP6	RefSeq_coding	3794	chr17	-	45922279	45933240		TTTGAGGGGGTAGGAGGAGGGAGAAACAGCCTGTGTTTTTTATGCAATAAAGTCATCAAC	80320	Hs.253603	GO:0003677|GO:0046872|GO:0008270|GO:0008284|GO:0005622|GO:0005634	NP_954871	Sp6 transcription factor
ASHG19A3A042661	0.0333088	3.12639	up	38.2253	16.1823	5.28959	3.64509	5.82623	13.6871	11.2858	62.0436	28.7412	63.7173	20.1185	28.6996	14.9398	22.9787	2.54079	4.34828	3.15973	6.54711	4.53145	6.3286	3.85726	4.71598	4.13624	4.50798	coding	NM_145313	RASGEF1A	RefSeq_coding	3235	chr10	-	43689983	43762367		ATGACATGGACACAGGTAGAGTGTCCTTTCGAGAAGGACAAGAAGATTCAGAGTTACCTG	221002	Hs.125293	GO:0005088|GO:0016477|GO:0051056|GO:0005622	NP_660356	RasGEF domain family, member 1A
ASHG19A3A018388	0.0152352	1.64223	up	355.865	315.034	8.72359	8.00793	295.36	243.316	285.862	304.807	357.686	331.867	339.05	446.043	297.213	453.293	7.67523	8.78153	7.68025	8.85279	8.33454	8.81133	8.21947	8.54407	8.13017	8.62824	coding	NM_022104	PCIF1	RefSeq_coding	2703	chr20	+	44563316	44576660		TGGGGGTCCATCCGGCTGGAGAAGAAAAGCCTCTCATGCTAACGTTGCAGACCCCAGAGG	63935	Hs.472856	GO:0005634	NP_071387	PDX1 C-terminal inhibiting factor 1
ASHG19A3A008005	0.0187976	1.73266	up	949.453	743.061	9.95825	9.16526	762.644	706.667	780.26	521.753	472.04	523.884	497.339	1416.83	1203.02	1578.13	9.05065	10.2051	9.13003	9.61457	8.74437	9.48873	8.80233	10.1563	10.0989	10.3266	coding	NM_144606	FLCN	RefSeq_coding	1760	chr17	-	17124485	17140502		TAGCCAAGTGCTTGGCCTGGTCGACGGTCTTTGCTCCTTTACAAATAAAGTGTTCTGTTT	201163	Hs.31652	GO:0005515|GO:0001932|GO:0005737|GO:0005634|GO:0005886	NP_659434	Folliculin
ASHG19A3A013069	0.0254787	1.65337	up	417.326	368.129	8.9558	8.23039	302.77	301.646	381.124	349.183	378.354	425.988	394.27	509.995	384.124	499.818	7.71249	9.07029	8.07985	9.04856	8.42157	9.17863	8.45205	8.72861	8.48598	8.75291	coding	NM_033113	ZNF628	RefSeq_coding	3867	chr19	+	55987698	55995854		TTGTCCAGACTCTACCCGCAGTCCAGCTGGTGCACACGTTTTGAGGAGAGGCAGTGATTC	89887	Hs.525209	GO:0003677|GO:0046872|GO:0003700|GO:0008270|GO:0006355|GO:0005622|GO:0005634	NP_149104	Zinc finger protein 628
ASHG19A3A052427	0.00718197	1.50695	up	90.1599	88.704	6.76473	6.1731	75.1271	61.6945	96.4419	77.572	99.6997	98.83	92.4502	112.337	79.801	100.366	5.7644	6.72198	6.16034	6.86592	6.398	6.98336	6.21917	6.65865	6.32359	6.59372	coding	NM_032808	LINGO1	RefSeq_coding	2932	chr15	-	77905368	77924709		TGCAAACTTTTGACGTCCTGATTGCTCCAGGGCCCTCTTCCAACTCAGTTTCTTGTTTTT	84894	Hs.656765		NP_116197	Leucine rich repeat and Ig domain containing 1
ASHG19A3A036676	0.0309859	1.65891	up	31.4795	29.8454	5.22687	4.49663	43.6435	23.8115	41.0363	24.5343	28.8921	33.088	24.7558	40.7864	10.8994	35.1776	5.01399	5.21793	4.966	5.22181	4.54131	5.33837	4.19952	5.22511	3.76234	5.13112	coding	NM_024870	PREX2	RefSeq_coding	5132	chr8	+	68864602	69143897		AATTACCAATCTCCTAAAAGGGCAGGCTGTTGTGAGGGCCTTTGACCAAACCAAGTATCT	80243	Hs.591867	GO:0030675|GO:0030676|GO:0005085|GO:0005515|GO:0007186|GO:0035556|GO:0035023|GO:0005622	NP_079446	Phosphatidylinositol-3,4,5-trisphosphate-dependent Rac exchange factor 2
ASHG19A3A034804	0.0131037	2.13044	up	472.405	333.04	9.15144	8.06029	378.449	396.454	382.712	446.666	256.729	541.625	284.615	515.904	362.693	461.378	8.02698	9.43707	8.08482	9.39236	7.83675	9.53557	7.95331	8.74133	8.39958	8.65085	coding	NM_013439	PILRA	RefSeq_coding	1323	chr7	+	99971067	99997722		CTGTGCTCGGAATCATGATTTTGGGACTGATCTGCCTCCTCAGGTGGAGGAGAAGGAAAG	29992	Hs.444407	GO:0005515|GO:0004872|GO:0044419|GO:0007165|GO:0005576|GO:0016021|GO:0005886	NP_840057	Paired immunoglobin-like type 2 receptor alpha
ASHG19A3A031422	0.0492211	1.90569	up	255.931	204.942	8.29856	7.36825	168.657	219.069	160.946	244.031	251.619	294.199	251.356	284.065	192.133	238.289	6.88641	8.63403	6.87201	8.52309	7.80548	8.62547	7.75364	7.93903	7.52373	7.7712	coding	NM_207409	C6orf126	RefSeq_coding	422	chr6	+	35744391	35747329		ATCACAGACAGGTGCTTCCACCACTCTGAGTGCTACAGTGGCTGCTGCCTCATGGACTTG	389383	Hs.259563	GO:0008047|GO:0007586|GO:0016042|GO:0005576	NP_997292	Chromosome 6 open reading frame 126
ASHG19A3A027396	0.0161035	1.54319	up	8929.21	6654.42	13.1918	12.5659	7216.7	8891.35	6713.39	7821.19	5373.24	7890.16	5413.28	9910.57	8555.49	10132.8	12.5	13.4006	12.4143	13.3346	12.5049	13.2732	12.5281	12.9625	12.8823	12.9883	coding	NM_017665	ZCCHC10	RefSeq_coding	2136	chr5	-	132332679	132362240		ATGTGTTACATAGGTTGCATCACTTGCAGTTAAATAAAACTCACAATTTGTGCTCACAAG	54819	Hs.29700	GO:0046872|GO:0003676|GO:0008270	NP_060135	Zinc finger, CCHC domain containing 10
ASHG19A3A053978	0.0160926	1.75727	up	236.664	196.188	8.07509	7.26175	147.669	132.618	157.407	166.122	181.974	213.68	179.871	322.207	314.018	348.695	6.69499	7.88404	6.83676	7.96847	7.31669	8.14786	7.24469	8.10794	8.21563	8.26712	coding	NM_152342	CDYL2	RefSeq_coding	2236	chr16	-	80637677	80838175		TTAGGGAATTTCCAGACCAATGAGCAAAATGATTGTGCACACCTGGCCTCAGTCTCCTTT	124359	Hs.373908	GO:0003824|GO:0003682|GO:0005515|GO:0006333|GO:0000785|GO:0005634	NP_689555	Chromodomain protein, Y-like 2
ASHG19A3A002738	0.00560511	1.79753	up	47.8218	37.6738	5.7893	4.94328	34.9803	23.6211	43.2251	48.3582	33.1136	50.8561	37.2297	55.7024	39.8204	60.5714	4.70943	5.205	5.03558	6.19099	4.7494	5.9865	4.83293	5.6682	5.38907	5.8958	coding	NM_001145000	ITGAV	RefSeq_coding	6939	chr2	+	187454789	187545627		ACTGTTGAGTATGCTCCATGTAGATCACGTCAGCTTATTTCGGATCAAGTGGCAGAAATC	3685	Hs.436873	GO:0005515|GO:0004872|GO:0043277|GO:0007411|GO:0007596|GO:0001568|GO:0007155|GO:0007160|GO:0007229|GO:0044419|GO:0050900|GO:0010888|GO:0032369|GO:0050748|GO:0045715|GO:0010745|GO:0009897|GO:0005887|GO:0008305|GO:0008305|GO:0005886|GO:0005886	NP_002201	Integrin, alpha V (vitronectin receptor, alpha polypeptide, antigen CD51)
ASHG19A3A000959	0.0172908	2.05467	up	108.386	70.2231	6.87638	5.83748	57.5884	31.8678	71.4913	120.156	73.8637	134.744	82.0628	136.859	66.1095	118.303	5.39037	5.67683	5.73698	7.49511	5.95411	7.46121	6.04067	6.9316	6.06527	6.81718	coding	NM_001012632	IL32	RefSeq_coding	956	chr16	+	3115662	3119667		ATCTCAGGTGGGGAGTTGGGGTCCCCGAAGGCCTTGGCTCCTTGAACTTTTGGCCGCCAT	9235	Hs.943	GO:0005125|GO:0007155|GO:0006952|GO:0006955|GO:0005576|GO:0005615	NP_004212	Interleukin 32
ASHG19A3A019925	0.00671375	2.02677	up	24.8354	17.8086	4.89625	3.87707	17.6597	26.7284	19.4248	20.7182	19.8951	21.6443	17.775	31.2381	14.2882	23.8482	3.76569	5.40172	3.93023	4.99479	3.9521	4.68621	3.65571	4.83727	4.08162	4.56127	coding	NM_148674	SMC1B	RefSeq_coding	4266	chr22	-	45739946	45809500		AATTAGCTATAACTGTGTGGCCCCAGGCAAACGGTTTATGCCAATGGACAATTTGTCAGG	27127	Hs.334176	GO:0005524|GO:0000166|GO:0007049|GO:0051276|GO:0007126|GO:0005694|GO:0000775|GO:0005737|GO:0030893|GO:0005730|GO:0005634	NP_683515	Structural maintenance of chromosomes 1B
ASHG19A3A010770	0.0458552	2.29259	up	1475.53	973.314	10.3727	9.17571	474.988	775.359	509.704	523.117	508.066	611.857	512.582	2609.97	2861.23	2857.35	8.35398	10.3356	8.51069	9.61846	8.85279	9.71036	8.84865	11.0289	11.3125	11.1702	coding	NM_172390	NFATC1	RefSeq_coding	3140	chr18	+	77155771	77228177		TGCTTTTAAGCCTGTAGTCCTGATGTGGTCTTTAAGGATGGTGAATGAGCTTTGTGCTGG	4772	Hs.534074	GO:0003677|GO:0005528|GO:0010843|GO:0005515|GO:0003700|GO:0016563|GO:0035556|GO:0006355|GO:0006366|GO:0005737|GO:0005634	NP_765978	Nuclear factor of activated T-cells, cytoplasmic, calcineurin-dependent 1
ASHG19A3A023098	0.0445974	3.09767	up	94.4791	34.8328	6.44194	4.81075	32.1462	46.6053	43.8241	174.785	43.4368	184.583	34.0553	34.6214	20.7017	31.8004	4.59693	6.27804	5.05487	8.04385	5.15997	7.92547	4.69658	4.98239	4.54543	4.97993	coding	NM_017554	PARP14	RefSeq_coding	7713	chr3	+	122399671	122449686		ACTATGGATGCCAAGAATGGCCAGACAATGAATGAGAAGCAACTCTTCCATGGGACAGAT	54625	Hs.518203	GO:0003950|GO:0016757|GO:0005737|GO:0005634|GO:0005886	NP_060024	Poly (ADP-ribose) polymerase family, member 14
ASHG19A3A007017	0.0304911	2.81908	up	151.725	87.5263	7.52263	6.0274	45.8204	113.913	42.1303	132.621	120.765	148.308	122.14	182.463	106.776	181.318	5.07818	7.65935	4.99931	7.63169	6.69059	7.59831	6.651	7.31958	6.71795	7.40422	coding	NM_206940	MS4A7	RefSeq_coding	2841	chr11	+	60145957	60163424	NM_206939,	GGGAGGTTCCAGCTGAGCGCTCCCCAGAGCATCATCAGCATCATGCTATTACAATCCCAA	58475	Hs.530735	GO:0004872|GO:0016021|GO:0016020	NP_996823	Membrane-spanning 4-domains, subfamily A, member 7
ASHG19A3A002120	0.0378847	1.57541	up	81.8064	77.3794	6.63369	5.97797	79.2075	86.2909	71.2914	63.0037	88.6313	66.1096	83.4159	98.3372	64.351	95.2907	5.83934	7.23519	5.73305	6.56854	6.22574	6.38173	6.06374	6.46477	6.02797	6.51823	coding	NM_001129884	TEX264	RefSeq_coding	1434	chr3	+	51705221	51738338		CCGACCAAGGCTCTGAGACCCCCAGCTGCCTTGAGGTGCAGTGTTGGGGATCCAGAGCCA	51368	Hs.517864	GO:0005576	NP_057010	Testis expressed 264
ASHG19A3A006629	0.00484585	1.87208	up	27.8057	19.5731	4.91828	4.01365	17.9471	14.4911	18.2048	16.0412	24.6718	27.2347	23.003	32.1773	14.0389	49.0841	3.78968	4.4333	3.8427	4.64125	4.29808	5.03974	4.07646	4.88077	4.06132	5.59636	coding	NM_182719	CREM	RefSeq_coding	1589	chr10	+	35484054	35501885	NM_182717,	CCCATTATGGCTGTAACTGGAGATGACACAGATGAGGAAACTGAACTTGCCCCAAGTCAC	1390	Hs.200250	GO:0003677|GO:0008140|GO:0005515|GO:0046983|GO:0043565|GO:0003700|GO:0030154|GO:0007275|GO:0006355|GO:0006355|GO:0007165|GO:0007283|GO:0005634	NP_898883	CAMP responsive element modulator
ASHG19A3A046522	0.026863	1.65607	up	82.6031	74.9028	6.65688	5.92911	62.8204	69.2548	86.4944	70.4322	80.7043	105.236	78.774	83.2436	65.721	84.849	5.51122	6.89245	6.00852	6.72554	6.09182	7.08211	5.97787	6.22407	6.05611	6.36022	coding	NM_080866	SLC22A9	RefSeq_coding	2327	chr11	+	63137260	63177710		ATTCCAGGCCATGGGAATTACATTGGGAATGTGCCCTTCTGGTATTGCATTTATGACCCT	114571	Hs.502772	GO:0055085|GO:0016021|GO:0016020	NP_543142	Solute carrier family 22 (organic anion transporter), member 9
ASHG19A3A019682	0.0100421	1.58823	up	9370.06	6926.39	13.2617	12.5943	8401.78	9069.39	8170.38	8421.87	4786.45	8478.7	4909.87	10688.7	8363.46	10191.6	12.7243	13.4242	12.7054	13.4391	12.3214	13.3682	12.3692	13.0782	12.8511	12.9988	coding	NM_014303	PES1	RefSeq_coding	2279	chr22	-	30972611	30987894		ATGGGGTGAGGGTAGGGGGAGCATTTGTTATTAAATGACTGGACTTTTGTGCCAATTGCA	23481	Hs.517543	GO:0005515|GO:0008283|GO:0008283|GO:0000466|GO:0000463|GO:0006364|GO:0051726|GO:0042273|GO:0070545|GO:0005694|GO:0005622|GO:0005730|GO:0005654|GO:0005634|GO:0030687	NP_055118	Pescadillo homolog 1, containing BRCT domain (zebrafish)
ASHG19A3A002726	0.0312984	2.18404	up	72.388	50.2397	6.47569	5.34869	40.7057	77.6821	40.6295	66.1504	59.6545	64.8014	52.0114	82.1676	58.1977	71.1384	4.91875	7.0664	4.95131	6.63617	5.63508	6.35445	5.34973	6.20478	5.88858	6.11666	coding	NM_001144940	VMO1	RefSeq_coding	765	chr17	-	4688580	4689729		GAACGTCCTAGGCAATACGCACGTGCTGGGGCGAATGGAGTGAGCCGCTGTGGTGTCGCG	284013	Hs.122561	GO:0030704|GO:0005576	NP_872372	Vitelline membrane outer layer 1 homolog (chicken)
ASHG19A3A030538	0.0388568	1.81323	up	19.2705	16.2327	4.48257	3.62401	10.8018	11.5054	10.8839	19.1312	24.8003	22.4829	27.9056	24.6753	6.772	18.5574	3.09369	4.09	3.11245	4.88773	4.30464	4.74425	4.38533	4.49537	3.22393	4.19551	coding	NM_016274	PLEKHO1	RefSeq_coding	1627	chr1	+	150122169	150131816		AATTCTGCGGGAAAGGGATTTTCAGGGAGATTTGGAAAAACCGCTATGTGGTGCTGAAAG	51177	Hs.438824	GO:0005737|GO:0005634|GO:0005886	NP_057358	Pleckstrin homology domain containing, family O member 1
ASHG19A3A020287	0.0148068	1.60433	up	107.285	90.8053	6.88539	6.20342	91.2869	69.9672	104.722	58.885	87.9086	76.1684	94.7265	183.346	75.3831	148.058	6.03486	6.90896	6.27174	6.47175	6.21331	6.59497	6.25329	7.32729	6.24393	7.12398	coding	NM_173510	CCDC117	RefSeq_coding	3999	chr22	+	29168661	29185282		ATTTGTGAAGAAATGGATCAGACAACTGGAGAACCACAGTGTGAAGTTGCCCGAAGGAAG	150275	Hs.406460		NP_775781	Coiled-coil domain containing 117
ASHG19A3A047975	0.0033582	1.57686	up	77.4078	66.606	6.40486	5.7478	68.1263	39.9498	50.8108	49.8836	61.0975	57.0734	74.3651	115.825	78.6302	124.307	5.62349	6.03618	5.26298	6.24055	5.66986	6.16155	5.88373	6.70344	6.29897	6.88256	coding	NM_004075	CRY1	RefSeq_coding	3273	chr12	-	107385142	107487598		ATTAAACTCCCGTCTGTTTGTGATTCGTGGACAACCAGCAGATGTGTTTCCCAGGCTTTT	1407	Hs.151573	GO:0003677|GO:0003913|GO:0008020|GO:0000166|GO:0005515|GO:0006281|GO:0007623|GO:0009584|GO:0018298|GO:0050896|GO:0005737|GO:0005739|GO:0005634	NP_004066	Cryptochrome 1 (photolyase-like)
ASHG19A3A010277	0.00876379	1.52808	up	94.9224	81.9589	6.60888	5.99717	71.8004	39.2061	73.896	60.5505	50.8908	58.8815	92.7764	159.67	120.431	156.304	5.70212	5.99901	5.78629	6.5074	5.39716	6.20495	6.22273	7.13723	6.87752	7.19582	coding	NM_001973	ELK4	RefSeq_coding	3034	chr1	-	205585234	205602000		CTTCTGGCTATTGGGACCCTTTGGCCAGGAAAAATTATGCTTAGAATCTATTATTTAAAG	2005	Hs.497520	GO:0003677|GO:0043565|GO:0003700|GO:0003712|GO:0006355|GO:0006351|GO:0005737|GO:0005730|GO:0005634	NP_068567	ELK4, ETS-domain protein (SRF accessory protein 1)
ASHG19A3A006205	9.5872e-05	1.62627	up	92.036	83.5893	6.78803	6.08646	91.1062	65.0189	89.5328	78.7803	82.2916	85.4082	87.7422	118.088	67.2737	112.884	6.0318	6.80149	6.05438	6.88947	6.11763	6.7689	6.14054	6.72503	6.08797	6.75525	coding	NM_153023	SPATA13	RefSeq_coding	6693	chr13	+	24734860	24881212		GCTCCGCCAAGAGGCGCCGCAGGAGGTCGTCCCTGATGGCCCCTGGAGGCGAAGCTCATC	221178	Hs.595391	GO:0030676|GO:0030676|GO:0005085|GO:0005085|GO:0005515|GO:0016477|GO:0046847|GO:0030032|GO:0035023|GO:0030155|GO:0030334|GO:0030175|GO:0005622|GO:0030027|GO:0032587	NP_694568	Spermatogenesis associated 13
ASHG19A3A031521	0.00682189	1.5055	up	25.8056	22.6801	4.82244	4.23219	19.3332	11.3628	24.3186	17.9156	25.5236	27.1264	25.2353	32.9729	18.99	39.6505	3.89738	4.07231	4.24577	4.79516	4.35016	5.03415	4.22991	4.91252	4.43774	5.29804	coding	NM_000409	GUCA1A	RefSeq_coding	1918	chr6	+	42123143	42147792		TGCAAGGATTTAGTGGAGACTCTTAACACCAGTTCTCTGGCATCTGTGAGTTTGAGTGTG	2978	Hs.92858	GO:0005509|GO:0008048|GO:0030249|GO:0007602|GO:0031282|GO:0050896|GO:0007165|GO:0007601|GO:0016020	NP_000400	Guanylate cyclase activator 1A (retina)
ASHG19A3A047322	0.00298881	1.65786	up	42.1713	42.3094	5.67086	4.94153	63.607	43.0302	62.6905	41.5337	44.2708	55.2097	25.1297	42.1961	15.8491	28.8865	5.52757	6.15281	5.55739	5.97836	5.18713	6.11157	4.22371	5.27241	4.21186	4.83913	coding	NM_023921	TAS2R10	RefSeq_coding	924	chr12	-	10977944	10978868		TTGAGGGTACTGCAGCAATTGAAGTGCTGTGAGAAAAGGAAAAATCTCAGAGTCACATAG	50839	Hs.533756	GO:0004872|GO:0008527|GO:0008150|GO:0050896|GO:0050909|GO:0016021|GO:0016020	NP_076410	Taste receptor, type 2, member 10
ASHG19A3A036443	0.0356756	2.10705	up	22.8083	14.7874	4.61921	3.54398	12.7464	8.33652	22.3366	30.2569	12.3816	34.1005	19.0423	20.6244	7.43021	20.7234	3.31255	3.59612	4.1284	5.52319	3.17978	5.38336	3.76967	4.22991	3.32949	4.36347	coding	NM_003841	TNFRSF10C	RefSeq_coding	1404	chr8	+	22960433	22974948		ATTTCTGATAGATTTTTGGGAGTTTGACCAGAGATGCAAGGGGTGAAGGAGCGCTTCCTA	8794	Hs.655801	GO:0045569|GO:0004888|GO:0006915|GO:0007165|GO:0031225|GO:0005887|GO:0005886	NP_003832	Tumor necrosis factor receptor superfamily, member 10c, decoy without an intracellular domain
ASHG19A3A030472	0.0472983	4.95538	up	522.163	169.949	9.20156	6.89257	74.3708	327.72	60.5872	761.676	227.773	806.453	228.71	353.241	258.303	361.725	5.75252	9.18628	5.51013	10.1559	7.65317	10.1137	7.61138	8.23356	7.93563	8.31832	coding	NM_000566	FCGR1A	RefSeq_coding	2268	chr1	+	149754249	149764073	uc009wkz.1,NR_027484,NM_001017986,NM_001004340,AK291502,	TTCTGAAAACCAACATAAGTCACAATGGCACCTACCATTGCTCAGGCATGGGAAAGCATC	2209	Hs.77424	GO:0019864|GO:0005515|GO:0004872|GO:0005057|GO:0019221|GO:0006955|GO:0045087|GO:0060333|GO:0006911|GO:0007165|GO:0016021|GO:0005886	NP_000557	Fc fragment of IgG, high affinity Ia, receptor (CD64)
ASHG19A3A048783	0.027764	1.99117	up	133.149	99.8988	7.331	6.33738	94.4819	86.0045	86.3368	147.618	102.783	167.814	97.3351	133.108	118.557	131.198	6.08329	7.23043	6.00511	7.7954	6.44546	7.77814	6.29382	6.89101	6.85923	6.96002	coding	NM_006313	USP15	RefSeq_coding	4611	chr12	+	62654186	62799898		AATGAACAGCCAGGCCTCTGTGGCCTAAGTAACTTGGGAAATACGTGTTTCATGAACTCA	9958	Hs.434951	GO:0004197|GO:0008233|GO:0005515|GO:0004221|GO:0004843|GO:0016579|GO:0006511	NP_006304	Ubiquitin specific peptidase 15
ASHG19A3A042148	0.00872295	1.71538	up	38.4841	33.7793	5.51313	4.73461	38.9955	34.9075	41.3542	46.1761	37.3704	48.9777	36.703	38.9194	14.4732	23.4398	4.8573	5.82177	4.9748	6.12338	4.93181	5.93258	4.81286	5.1523	4.09625	4.53562	coding	NM_001039567	RPS4Y2	RefSeq_coding	888	chrY	+	22917953	22942916		ATTCTCACTCATTTGACTTCCCGCTGTTTATCACCGCAGATTACGGTTGCACCGTAAAAG	140032	Hs.367761	GO:0019843|GO:0003735|GO:0006412|GO:0005622|GO:0005840	NP_001034656	Ribosomal protein S4, Y-linked 2
ASHG19A3A003576	0.00465753	3.00823	up	54.8995	27.3845	6.00037	4.41146	21.7498	30.9638	17.8966	46.5687	25.5365	60.3641	25.255	60.0428	46.4843	76.5582	4.06144	5.63309	3.82066	6.13576	4.35123	6.24263	4.23152	5.77247	5.59245	6.21791	coding	NM_001171203	UBAP1	RefSeq_coding	2898	chr9	+	34179002	34252520		AAGTGGTATTTGTCCTCGTAGTGCATAAAGGTTCTAAATGGCTTCTAAGAAGTTGGGTGC	51271	Hs.268963	GO:0005737	NP_057609	Ubiquitin associated protein 1
ASHG19A3A018966	0.0275529	1.50869	up	173.267	170.771	7.71019	7.11689	176.398	134.427	178.445	129.389	149.994	200.027	189.789	212.268	159.229	190.225	6.9532	7.90422	7.02108	7.59714	7.02181	8.0469	7.32522	7.5359	7.26315	7.4668	coding	NM_004928	C21orf2	RefSeq_coding	2254	chr21	-	45748826	45759285		TAAAAGATTTTCCCAAGGTTGATCTGGAGGTGACGTTTCCCAAGGCATGGTTGTGACAGT	755	Hs.517331	GO:0003674|GO:0008150|GO:0005575	NP_004919	Chromosome 21 open reading frame 2
ASHG19A3A000960	0.0477686	2.97826	up	4258.01	1583.41	11.9022	10.3277	1080.09	713.573	1006.52	6116.98	1781.12	6347.55	1784.57	3972.14	2264.74	4139.8	9.57182	10.2185	9.50265	13.0004	10.7851	12.9705	10.8025	11.6289	10.9766	11.6928	coding	NM_001012633	IL32	RefSeq_coding	919	chr16	+	3115312	3119667		GCCTGGGGAGAGCTTTTGTGACAAGTCCTACGGAGCCCCACGGGGGGACAAGGAGGAGCT	9235	Hs.943	GO:0005125|GO:0007155|GO:0006952|GO:0006955|GO:0005576|GO:0005615	NP_004212	Interleukin 32
ASHG19A3A006608	0.0416269	2.57156	up	87.4901	53.0767	6.72631	5.36367	30.766	105.322	33.1029	54.7109	67.31	87.1323	63.9127	91.4164	70.2921	98.8688	4.53477	7.53481	4.66865	6.36461	5.81476	6.80208	5.65452	6.35712	6.14564	6.57296	coding	NM_182566	VMO1	RefSeq_coding	785	chr17	-	4688580	4689729		ATACGCACGTGGTAGAGTCCCAGTCTGGAAGCTGGGGCGAATGGAGTGAGCCGCTGTGGT	284013	Hs.122561	GO:0030704|GO:0005576	NP_872372	Vitelline membrane outer layer 1 homolog (chicken)
ASHG19A3A048984	0.0375863	2.2852	up	924.329	584.809	10.0295	8.83716	674.808	607.028	698.603	1200.69	399.948	1237.72	366.639	736.818	784.049	839.392	8.87717	9.9921	8.96298	10.7729	8.50464	10.6968	8.33571	9.23726	9.50529	9.44827	coding	NM_001008394	EID3	RefSeq_coding	1447	chr12	+	104697548	104698980		GGCAGCTTTTGAAATTTCTGAGGCTATGATTACATACTCCTCATACTAAAGATTTCTTAG	493861	Hs.659857	GO:0005737|GO:0005634	NP_001008395	EP300 interacting inhibitor of differentiation 3
ASHG19A3A034252	0.0471119	1.62957	up	1061.77	905.051	10.2094	9.50489	709.072	610.973	715.505	898.908	853.696	975.77	841.887	1302.04	1405.1	1521.14	8.94402	9.99959	8.99061	10.3707	9.6461	10.3753	9.62514	10.03	10.3186	10.2713	coding	NM_004760	STK17A	RefSeq_coding	3949	chr7	+	43622691	43666977		TGATGTTTTGTCTGAGTCGGCTGTTGATTTCATCAGGACACTTTTAGTTAAGAAACCTGA	9263	Hs.709489	GO:0005524|GO:0000166|GO:0004674|GO:0006915|GO:0006917|GO:0007243|GO:0006468|GO:0005634	NP_004751	Serine/threonine kinase 17a
ASHG19A3A000769	0.0216959	2.442	up	37.0582	24.8024	5.35658	4.06852	23.9959	24.391	21.1069	21.8154	37.6458	35.9422	36.0775	71.0598	5.18565	32.0826	4.19198	5.25667	4.04501	5.06393	4.94331	5.46359	4.78637	6.0048	2.37592	4.99389	coding	NM_001003942	BMF	RefSeq_coding	4402	chr15	-	40380093	40398287		CCCCCCGAAGGGCAGTGGCAACATCAAGCAGAGCACCAGCAGAACCAAAATCGTGTGTGG	90427	Hs.591104	GO:0005515|GO:0008633|GO:0006915|GO:0006915|GO:0008629|GO:0032464|GO:0090200|GO:0042981|GO:0001669|GO:0005737|GO:0005829|GO:0005829|GO:0005741|GO:0016459|GO:0005886	NP_277038	Bcl2 modifying factor
ASHG19A3A050510	0.0128445	1.73378	up	45.6619	38.7871	5.76671	4.97278	42.0414	30.8158	37.0108	45.1482	42.3803	61.8391	49.3768	51.4681	23.1261	39.0382	4.96172	5.62722	4.81831	6.09492	5.12274	6.28124	5.27355	5.55425	4.6876	5.27591	coding	NM_003589	CUL4A	RefSeq_coding	3735	chr13	+	113863085	113919391		GGCCCGGGGTCTTTCTGCCGGGGCCCCGTCCTCTCAGCCGGGACGCCAGCGGCTCTGATT	8451	Hs.339735	GO:0005515|GO:0031625|GO:0006281|GO:0000082|GO:0007050|GO:0008629|GO:0044419|GO:0008285|GO:0006511|GO:0031464|GO:0031461	NP_003580	Cullin 4A
ASHG19A3A053072	0.0247987	1.67904	up	3234	2502.36	11.7495	11.0019	3005.93	3859.32	2905.28	2309.19	1546.92	2342.55	1545.07	3730.41	3508.62	3928.53	11.1419	12.3358	11.115	11.6652	10.571	11.587	10.5702	11.5423	11.6113	11.6174	coding	NM_006465	ARID3B	RefSeq_coding	4253	chr15	+	74833547	74890470		CCTGCAGCAAGTGTCTATATGTTGTGGTTATTTTCTATCTTACATGTTCTCGAATGTTTA	10620	Hs.655532	GO:0003677|GO:0008150|GO:0005622|GO:0005634	NP_006456	AT rich interactive domain 3B (BRIGHT-like)
ASHG19A3A043165	0.0155972	2.3724	up	28.7299	17.7042	4.98133	3.73498	32.6423	22.1615	8.56771	21.1227	16.0759	21.1132	21.6924	57.7205	9.5428	21.5315	4.61882	5.10267	2.85372	5.02076	3.61498	4.6439	3.9823	5.71917	3.6051	4.42016	coding	NM_138428	C1orf212	RefSeq_coding	5771	chr1	-	35315963	35325417		GGCGGCCAGTGGGCAGGGTCACAGGGCAAGGTCCCGCGGGCCGCTGGGTGCGGCGACTTC	113444	Hs.27160	GO:0016021|GO:0016020	NP_612437	Chromosome 1 open reading frame 212
ASHG19A3A031603	0.0363185	1.7028	up	42.8298	36.2666	5.64274	4.87484	34.6057	44.7744	37.9047	26.6476	28.5964	30.6507	35.3273	62.1353	44.8991	49.9408	4.69534	6.21688	4.85091	5.34047	4.52424	5.21779	4.75294	5.81943	5.55074	5.61915	coding	NM_153839	GPR111	RefSeq_coding	5135	chr6	+	47624325	47665531		TGCCATTGGCAATTCCATGTTCCAGGAAGTGAGAGCCATTGTGAGAATCAGCAAGAACAT	222611	Hs.724860	GO:0004930|GO:0007186|GO:0007218|GO:0016021|GO:0005886	NP_722581	G protein-coupled receptor 111
ASHG19A3A003497	0.0285671	3.59876	up	357.219	160.347	8.65939	6.81189	135.615	143.503	143.055	484.169	93.0799	442.46	89.1288	374.036	340.856	341.927	6.57583	8.00587	6.70158	9.50529	6.29637	9.22916	6.16263	8.31557	8.32303	8.24105	coding	NM_001169109	SCO2	RefSeq_coding	1051	chr22	-	50961998	50964868		GAGGAGCTGCTGGCGCCCGCAGATGGAGCATCAGATCCATGCTGCTGCTGACTCGGAGCC	1890	Hs.592212	GO:0008083|GO:0005161|GO:0016154|GO:0009032|GO:0016763|GO:0006260|GO:0001525|GO:0030154|GO:0006935|GO:0008152|GO:0000002|GO:0007275|GO:0055086|GO:0006206|GO:0046135|GO:0043097|GO:0006220|GO:0005829	NP_001944	Thymidine phosphorylase
ASHG19A3A040108	0.0262833	2.11734	up	94.565	64.6552	6.75128	5.66903	60.9522	104.472	49.7803	69.9669	86.7322	82.5327	89.1398	166.212	36.6716	49.6421	5.47098	7.52125	5.23501	6.71503	6.19282	6.71654	6.16287	7.19219	5.28345	5.61137	coding	NM_006639	CYSLTR1	RefSeq_coding	1537	chrX	-	77528130	77583087		TAAAAGGCATTGATCACCATAAGAAGGAACATTTGTGAAGGTACTCCAGTGCCAGAAAGA	10800	Hs.201300	GO:0004974|GO:0004872|GO:0006816|GO:0006935|GO:0006952|GO:0007204|GO:0006954|GO:0045907|GO:0007585|GO:0005887|GO:0005624|GO:0005886|GO:0005886	NP_006630	Cysteinyl leukotriene receptor 1
ASHG19A3A001405	0.032347	1.51324	up	40.2291	39.2839	5.59814	5.0005	44.8849	30.168	43.8631	46.0366	33.9283	39.4373	37.3706	47.9769	36.3727	37.5269	5.04913	5.59401	5.05614	6.11784	4.78536	5.60339	4.83895	5.45514	5.27292	5.2203	coding	NM_001042415	ZNF596	RefSeq_coding	2820	chr8	+	182383	197332		CTGCGTCTGTGTCCGGTTCCGTCACTGAGATTTGTCTTCTTAGTGCTTGGATGGTGTGAG	169270	Hs.591388	GO:0003677|GO:0046872|GO:0008270|GO:0006355|GO:0005622|GO:0005634	NP_775810	Zinc finger protein 596
ASHG19A3A013946	0.00907486	1.53856	up	581.276	522.188	9.36273	8.74115	503.288	278.577	538.762	515.794	500.617	590.548	474.947	728.228	593.327	793.233	8.45184	8.96207	8.58452	9.59586	8.83485	9.65978	8.73111	9.21916	9.10342	9.37678	coding	NM_000821	GGCX	RefSeq_coding	3247	chr2	-	85776192	85788657		TGACCCTGCTGAATCGACCAACGGACCCTGCAAGCTTAGCTGTCTTTCGTTTTCTTTTTG	2677	Hs.77719	GO:0008488|GO:0016829|GO:0007596|GO:0044267|GO:0009790|GO:0017187|GO:0043687|GO:0006464|GO:0032571|GO:0005783|GO:0005789|GO:0016021|GO:0016020|GO:0005624	NP_001135741	Gamma-glutamyl carboxylase
ASHG19A3A003477	0.0426625	1.64488	up	29.6884	26.6224	5.16901	4.45103	28.7351	26.3515	22.0626	28.4872	26.7015	35.425	34.5804	29.0013	21.0323	29.1771	4.43915	5.3793	4.11036	5.43667	4.42006	5.4447	4.72026	4.73185	4.56532	4.85253	coding	NM_001168376	KIAA0319	RefSeq_coding	6620	chr6	-	24544331	24646249		AAAGTAGAATCGAGACGCCCTGAGTTCAGAAGGTTGTGCCCGTAAGCAGTGCAGCGAGGG	9856	Hs.26441	GO:0005515|GO:0007275|GO:2000171|GO:0007399|GO:0001764|GO:0005769|GO:0031901|GO:0016021|GO:0005886	NP_055624	KIAA0319
ASHG19A3A045375	0.0054318	1.60017	up	271.542	233.853	8.22787	7.54964	264.147	155.81	275.249	179.953	198.386	189.885	185.318	416.4	246.165	415.661	7.51674	8.13343	7.6261	8.09009	7.44941	7.96781	7.28905	8.44708	7.86693	8.50094	coding	NM_032325	EIF1AD	RefSeq_coding	2836	chr11	-	65764016	65769578		TCATTGTTGACCCCATTGAAGAGGGAGAAAAGGTGAAGGCTGAAATCTCGTTTGTGCTCT	84285	Hs.425178	GO:0003723|GO:0003743|GO:0005634	NP_115701	Eukaryotic translation initiation factor 1A domain containing
ASHG19A3A035910	0.0181749	1.8629	up	39.8181	31.3613	5.56585	4.6683	33.6729	25.7988	34.1136	36.3754	27.3058	52.6605	26.0376	40.8876	35.6766	43.3682	4.65859	5.34649	4.70364	5.78702	4.45205	6.04194	4.27871	5.22999	5.24851	5.4238	coding	NM_001010893	SLC10A5	RefSeq_coding	1317	chr8	-	82605892	82607207		CATGTGTTCTGGATGTGAAATGTTACTGATCATTCTAGTTTACAAGGCTAAGAAAAGATG	347051	Hs.683849	GO:0008508|GO:0015293|GO:0006811|GO:0006814|GO:0016021|GO:0016020	NP_001010893	Solute carrier family 10 (sodium/bile acid cotransporter family), member 5
ASHG19A3A017969	0.0139652	1.78889	up	27767.7	16334.7	14.7473	13.9083	21552	37093.7	20794.4	26474.3	11802.4	30219	12070.3	22750.2	15454.4	22301.3	14.1958	15.3733	14.1607	14.9876	13.6916	15.0836	13.7492	14.1646	13.7441	14.1275	coding	NM_080792	SIRPA	RefSeq_coding	3868	chr20	+	1875424	1920539	NM_001040023,NM_001040022,	TGGGAAGGAAACAGGCCCCATTTTGTATATAGTTGCAACTTAAACTTTTTGGCTTGCAAA	140885	Hs.728158	GO:0017124|GO:0007596|GO:0007155|GO:0034329|GO:0050900|GO:0016021|GO:0016020|GO:0005886|GO:0005886	NP_542970	Signal-regulatory protein alpha
ASHG19A3A008242	0.0109453	2.87942	up	1620.77	827.035	10.6966	9.17086	629.483	1090.74	605.589	930.524	510.966	904.928	468.454	2548.82	1920.68	2628.83	8.77031	10.7496	8.75973	10.4179	8.86179	10.2727	8.71507	10.9971	10.7474	11.0459	coding	NM_001130677	C17orf96	RefSeq_coding	3232	chr17	-	36827960	36831187		GGACTTGTCTCCTTTTCTGTGAAAATGCTTTGTAAAAAGTTGTTATTGTTTGCATAGAGC	100170841	Hs.445574		NP_001124149	Chromosome 17 open reading frame 96
ASHG19A3A006640	0.0397126	2.17691	up	299.527	184.762	8.21545	7.09317	96.5706	194.227	103.825	118.45	196.81	146.398	193.551	487.12	333.052	551.44	6.11865	8.46812	6.26231	7.47822	7.43619	7.57849	7.35631	8.66514	8.29237	8.88726	coding	NM_182763	MCL1	RefSeq_coding	3772	chr1	-	150547036	150552136		CGCAACCACGAGACGGCCTTCCAAGGATGGGTTTGTGGAGTTCTTCCATGTAGAGGACCT	4170	Hs.632486	GO:0005515|GO:0015266|GO:0046982|GO:0006916|GO:0006915|GO:0030154|GO:0001709|GO:0019725|GO:0007275|GO:0034097|GO:0005737|GO:0016021|GO:0016020|GO:0005741|GO:0005739|GO:0005654|GO:0005634	NP_877495	Myeloid cell leukemia sequence 1 (BCL2-related)
ASHG19A3A024690	0.0387721	2.10801	up	206.453	149.486	7.98186	6.90597	146.212	261.927	146.121	170.102	128.193	194.804	138.272	194.701	188.634	210.73	6.6798	8.88053	6.7333	8.00597	6.78012	8.00833	6.83982	7.41081	7.49682	7.60364	coding	NM_001160011	ST6GALNAC3	RefSeq_coding	1171	chr1	+	76540388	77042890		GTAAAGTTCTTTCCCTTTGTAGACTTGCTGCATAATTATTCAGGTATGATGGTTACAGTT	256435	Hs.337040	GO:0008373|GO:0006486|GO:0005794|GO:0000139|GO:0030173|GO:0016021|GO:0016020	NP_694541	ST6 (alpha-N-acetyl-neuraminyl-2,3-beta-galactosyl-1,3)-N-acetylgalactosaminide alpha-2,6-sialyltransferase 3
ASHG19A3A016108	0.00786628	1.61332	up	880.147	751.895	9.97013	9.2801	778.685	656.148	747.071	697.107	713.131	735.933	664.528	1161.13	856.06	1150.42	9.081	10.107	9.05366	10.0257	9.38535	9.98195	9.25811	9.84849	9.62237	9.88749	coding	NM_024093	C2orf49	RefSeq_coding	902	chr2	+	105954012	105961984		ACCATTGTCCCCTGTTGGAACTACTCCAGTGAAGTTAAAGAGAGCTGCTCCTAAAGAAGA	79074	Hs.549577	GO:0003674|GO:0008150|GO:0005575|GO:0072669	NP_076998	Chromosome 2 open reading frame 49
ASHG19A3A001356	0.0123102	1.61077	up	57.8885	55.1477	6.14444	5.45669	68.7782	54.3	65.9832	48.4738	49.5081	55.1275	39.4566	71.1974	52.0123	60.3438	5.64062	6.5186	5.63121	6.19522	5.35673	6.10989	4.91654	6.00692	5.73838	5.89159	coding	NM_001040200	CLDND1	RefSeq_coding	1883	chr3	-	98234317	98241910		AGCTGGCGGAGCAGGAGGATGGGCGAGTCATTTGATGTGGTCACAAAATGTGTGAGTTTC	56650	Hs.531371	GO:0016021|GO:0016020	NP_063948	Claudin domain containing 1
ASHG19A3A040804	0.0459385	3.15087	up	87.057	39.7183	6.55769	4.90193	57.1474	42.3164	49.8781	140.8	20.213	139.03	28.877	46.2733	42.4757	66.8654	5.38179	6.12505	5.23777	7.72136	3.97782	7.50603	4.43989	5.40419	5.47242	6.0318	coding	NM_001128127	GK	RefSeq_coding	3707	chrX	+	30671475	30748724	NR_026575,ENST00000505994,ENST00000505354,ENST00000328462,	CCTTGGGCTTTTTTATAGTGAGTAGCATGGTAATGTTAATCGGAGCAAGGTACATCTCAG	2710	Hs.1466	GO:0005524|GO:0004370|GO:0004370|GO:0000166|GO:0016740|GO:0005975|GO:0044255|GO:0006071|GO:0006072|GO:0019432|GO:0005737|GO:0005829|GO:0016020|GO:0005741|GO:0005739	NP_976325	Glycerol kinase
ASHG19A3A047502	0.0345905	1.61295	up	1420.2	1200.24	10.6523	9.96264	1268.24	980.833	1271.64	1441.77	981.294	1496.42	961.717	1515.6	1518.32	1666.36	9.82358	10.621	9.868	11.0219	9.87215	10.9681	9.83603	10.2484	10.4134	10.4023	coding	NM_004719	SFRS2IP	RefSeq_coding	7596	chr12	-	46312915	46384401		TAAAATTGGCAGAAAGCAAAGTAAGTGTTGCAGTGGAAGCCAGCGCAGATAGCTCGAAGA	9169	Hs.210367	GO:0046872|GO:0005515|GO:0008270|GO:0008380|GO:0000375|GO:0006397|GO:0000245|GO:0005634	NP_004710	Serine/arginine-rich splicing factor 2, interacting protein
ASHG19A3A053301	0.00974298	2.25976	up	854.047	548.689	9.92143	8.74526	518.384	523.13	504.865	696.868	421.377	818.288	395.401	1083.68	903.418	1148.27	8.49088	9.80132	8.49567	10.0244	8.58364	10.1293	8.45497	9.76886	9.70116	9.88334	coding	NM_024708	ASB7	RefSeq_coding	1769	chr15	+	101142754	101170413		GATATTAATCATTCCTATAACCACTGCTTGGTAAGCGATGCCTCATTCTTCTGAAATAAA	140460	Hs.31845	GO:0035556	NP_937886	Ankyrin repeat and SOCS box-containing 7
ASHG19A3A002990	0.0127292	1.55241	up	650.283	590.09	9.55384	8.91933	608.194	374.003	633.029	623.885	527.673	643.182	557.01	797.482	624.547	812.864	8.71869	9.36167	8.8278	9.86656	8.91182	9.77843	8.96656	9.3558	9.17177	9.40672	coding	NM_003706	PLA2G4C	RefSeq_coding	2541	chr19	-	48551100	48614109	NM_001159322,	AAGATCCTTAGAGAGTTGATGAACGTGGCCGGGCTCTACTACCCGAAGGATAGTGCCCGA	8605	Hs.631562	GO:0047499|GO:0016787|GO:0005543|GO:0019369|GO:0046475|GO:0006954|GO:0035556|GO:0016042|GO:0008152|GO:0007567|GO:0006644|GO:0005829|GO:0016020	NP_003697	Phospholipase A2, group IVC (cytosolic, calcium-independent)
ASHG19A3A016526	0.0462665	1.83893	up	30.3961	21.5728	4.99064	4.11178	24.7308	17.771	17.3281	14.134	21.5607	23.738	32.518	34.4577	11.7265	61.8799	4.23327	4.75802	3.77555	4.46635	4.08295	4.82769	4.62221	4.97587	3.8449	5.92528	coding	NM_001178015	SLC4A10	RefSeq_coding	5671	chr2	+	162480844	162841785		ATACTAGTCCATGTGGGATGAAACAAAGGCATGAAAAAGGACCTCCACACCAGCAAGAGA	57282	Hs.333958	GO:0008509|GO:0015297|GO:0005452|GO:0015293|GO:0005215|GO:0015701|GO:0015701|GO:0006821|GO:0006811|GO:0006814|GO:0055085|GO:0016021|GO:0005886	NP_071341	Solute carrier family 4, sodium bicarbonate transporter, member 10
ASHG19A3A049119	0.0183622	1.81097	up	434.71	329.844	8.91291	8.05614	399.517	156.525	378.783	456.71	301.782	442.615	286.613	547.769	282.525	569.933	8.09901	8.14146	8.07122	9.42449	8.08662	9.23019	7.96431	8.83208	8.05954	8.93631	coding	NM_014730	MLEC	RefSeq_coding	6367	chr12	+	121124948	121139667		TAGCACAGCTCACGATGAAATTATACCTATGAGCATCAGAAAGGGGAAGCTGAGTGTCCA	9761	Hs.728853	GO:0030246|GO:0005975|GO:0044267|GO:0043687|GO:0018279|GO:0006457|GO:0005783|GO:0005789|GO:0016021|GO:0016020	NP_055545	Malectin
ASHG19A3A054396	0.0238909	1.65895	up	3926	3011.42	12.0468	11.3166	3715.26	4551.36	3893.43	3820.51	2120.39	3831.62	1940.31	3563.33	3387.72	3863.18	11.4642	12.5438	11.5618	12.3525	11.071	12.2612	10.9304	11.4836	11.5555	11.5931	coding	NM_032626	RBBP6	RefSeq_coding	1780	chr16	+	24550907	24560721		GTATGTATGTACAGGCTGTTGTGTGCTTTTTGTTTCTTGCAATAAAAAATGTTTGGAGTG	5930	Hs.188553	GO:0016874|GO:0046872|GO:0003676|GO:0005515|GO:0004842|GO:0008270|GO:0005694|GO:0005730|GO:0005634|GO:0000151	NP_116015	Retinoblastoma binding protein 6
ASHG19A3A021925	0.0176648	1.61968	up	128.637	112.714	7.21448	6.51877	106.306	56.6753	114.832	134.935	131.128	163.514	121.986	140.093	89.3193	147.968	6.25121	6.58957	6.40475	7.65624	6.81415	7.74206	6.64872	6.96191	6.47504	7.12264	coding	NM_020390	EIF5A2	RefSeq_coding	5537	chr3	-	170606204	170626426		CGACCATGCAAAATAGTGGAGATGTCAACTTCCAAAACTGGAAAGCATGGTCATGCCAAG	56648	Hs.164144	GO:0003723|GO:0005515|GO:0043022|GO:0003746|GO:0044267|GO:0051028|GO:0008612|GO:0010509|GO:0008284|GO:0045901|GO:0045905|GO:0043687|GO:0015031|GO:0007283|GO:0006452|GO:0055085|GO:0005737|GO:0005829|GO:0005829|GO:0005783|GO:0005789|GO:0016020|GO:0005643|GO:0005634	NP_065123	Eukaryotic translation initiation factor 5A2
ASHG19A3A039355	0.0148452	1.60226	up	4144.34	3031.93	12.041	11.3609	3997.37	5456.26	3675.98	2450.97	2381.74	2541.15	2441.35	4857.02	2663.18	5416.29	11.5721	12.7827	11.4759	11.7408	11.2468	11.6802	11.2935	11.9234	11.2163	12.0781	coding	NM_032728	PPAPDC3	RefSeq_coding	2095	chr9	+	134165080	134184649		CCAAGTCACCCGTTTTGGATGTGCATTTCATGTGACAATACAGATGACATGCAAATGGCC	84814	Hs.134292	GO:0016787|GO:0005783|GO:0005789|GO:0016021|GO:0016020|GO:0005635|GO:0005634	NP_116117	Phosphatidic acid phosphatase type 2 domain containing 3
ASHG19A3A007044	0.00119992	2.29402	up	107.35	67.2509	6.95754	5.75966	48.5352	61.7117	54.7294	79.7771	80.5232	102.454	78.8746	133.781	73.5923	159.025	5.15587	6.72217	5.3651	6.90547	6.08763	7.03959	5.97926	6.89868	6.21043	7.22178	coding	NM_207304	MBNL2	RefSeq_coding	4600	chr13	+	97874573	98046372	CR749802,	GCAACACGCCGCGTTCATTCCAACAGATAATTCTGAAATAATCAGCAGAAACGGAATGGA	10150	Hs.657347	GO:0003723|GO:0046872|GO:0008270|GO:0006397|GO:0043484|GO:0005737|GO:0005634	NP_997187	Muscleblind-like 2 (Drosophila)
ASHG19A3A011878	0.0174052	1.67373	up	4592.56	3283.76	12.1703	11.4272	2983.43	4002.78	2934.24	2805.79	2420.37	2658.66	2521.32	6518.55	5559.43	6977.03	11.1325	12.3831	11.1283	11.9217	11.2705	11.7563	11.3386	12.3503	12.2663	12.4401	coding	NM_014501	UBE2S	RefSeq_coding	1207	chr19	-	55912649	55919325		GGAGGGTACAGGGGGCACTGGGACCTGGATTTGTTTTTCTAAATAAAGTTGGAAAAGCAG	27338	Hs.396393	GO:0005524|GO:0016881|GO:0016874|GO:0000166|GO:0004842|GO:0004842|GO:0051488|GO:0031145|GO:0007049|GO:0051301|GO:0010458|GO:0010458|GO:0010994|GO:0043687|GO:0070979|GO:0044314|GO:0035519|GO:0085020|GO:0070534|GO:0006464|GO:0005680	NP_055316	Ubiquitin-conjugating enzyme E2S
ASHG19A3A001465	0.037861	1.95954	up	463.266	302.761	8.84113	7.87062	221.155	331.617	208.432	193.316	279.109	206.297	295.762	794.063	509.346	791.036	7.25998	9.20027	7.23108	8.19238	7.96655	8.09127	8.01315	9.34854	8.88232	9.37321	coding	NM_001047434	DPH3	RefSeq_coding	3990	chr3	-	16298568	16306496		CATGTGGAGATAACTTCTCCATCACCAAGGATCAGTTTGTGTGTGGAGAAACAGTCCCAG	285381	Hs.388087	GO:0046872|GO:0005515|GO:0050709|GO:0017183|GO:0051099|GO:0005737|GO:0005730|GO:0005634	NP_996662	DPH3, KTI11 homolog (S. cerevisiae)
ASHG19A3A047506	0.0169276	1.54631	up	68.6343	64.7379	6.34755	5.71872	56.4618	42.7138	59.911	64.6102	63.5281	67.9871	73.3706	78.0571	70.4177	89.8034	5.36371	6.1407	5.49291	6.60586	5.72534	6.4252	5.86396	6.13229	6.14769	6.43369	coding	NM_018976	SLC38A2	RefSeq_coding	4961	chr12	-	46751971	46766645		TCTCATTGTCCGTCTGGCTGTGTTAATGGCTGTGACCCTGACAGTACCAGTAGTTATTTT	54407	Hs.221847	GO:0015171|GO:0015171|GO:0015293|GO:0003333|GO:0003333|GO:0006865|GO:0034641|GO:0014047|GO:0006811|GO:0007269|GO:0006814|GO:0007268|GO:0055085|GO:0016021|GO:0005886|GO:0005886	NP_061849	Solute carrier family 38, member 2
ASHG19A3A048597	0.0322389	1.66669	up	56.9129	51.123	6.10079	5.36381	50.2004	49.9902	44.2089	42.947	41.6068	53.8655	54.0577	75.4832	65.5411	62.2784	5.19857	6.39009	5.06761	6.02243	5.09648	6.07416	5.40571	6.08489	6.05067	5.93239	coding	NM_001109619	HIGD1C	RefSeq_coding	294	chr12	+	51347781	51364288		TTCATCTTATTCACATGAGAGTTGCTGCCCAAGGATTTGTTGTTGGAGCTGTGACTCTAG	613227	Hs.702849	GO:0016021|GO:0016020	NP_001103089	HIG1 hypoxia inducible domain family, member 1C
ASHG19A3A029528	0.0286777	2.52616	up	15486	6732.96	13.8211	12.4841	5318.98	4911.16	5419.47	17391.1	5208.23	19650.9	4873.05	18442.5	12845.1	17034.5	12.0418	12.6321	12.0913	14.3989	12.4556	14.4955	12.3597	13.8536	13.4723	13.7253	coding	NM_005319	HIST1H1C	RefSeq_coding	732	chr6	-	26055968	26056699		CCAAGAAGAAATAGGCGAACGCCTACTTCTAAAACCCAAAAGGCTCTTTTCAGAGCCACC	3006	Hs.7644	GO:0003677|GO:0006334|GO:0016584|GO:0005694|GO:0000786|GO:0005634	NP_005310	Histone cluster 1, H1c
ASHG19A3A012483	0.0481565	2.00034	up	4087.23	2560.78	12.1101	11.1098	2038.34	4084.22	2119.62	3748.66	2544.13	4325.49	2684.61	4117.37	3417.23	4160.41	10.5566	12.4117	10.6387	12.3214	11.346	12.4324	11.4357	11.6825	11.5721	11.7025	coding	NM_024310	PLEKHF1	RefSeq_coding	1774	chr19	+	30156326	30166376		AGAACAGAAACCCTGCCCCCACTTAATAATAAAAAAGAAAGTTTATTGATGGGTGGTTGC	79156	Hs.466383	GO:0046872|GO:0008270|GO:0006915|GO:0005737|GO:0005764|GO:0005730|GO:0005634|GO:0048471	NP_077286	Pleckstrin homology domain containing, family F (with FYVE domain) member 1
ASHG19A3A031235	0.0265324	1.68894	up	1586.73	1269.14	10.7951	10.0389	1216.95	1101.09	1233.31	1318.95	1031.98	1667	1073.52	1910.33	1789.95	1936.29	9.76526	10.7611	9.81971	10.9008	9.95568	11.1094	10.008	10.5894	10.6461	10.6147	coding	NM_033229	TRIM15	RefSeq_coding	2241	chr6	+	30130982	30140466		TGAGTCTCGAACAGCGGTTGTTTTTACTTTATTTATCTTAGGCCCTCAGCTCCCTGACGT	89870	Hs.591789	GO:0046872|GO:0008270|GO:0007500|GO:0005622	NP_150232	Tripartite motif-containing 15
ASHG19A3A050693	0.00917172	2.66968	up	263.145	150.409	8.30715	6.89048	152.106	269.452	158.342	297.433	222.58	342.932	116.72	252.538	102.296	153.373	6.73829	8.91837	6.847	8.8158	7.62036	8.86232	6.58317	7.77059	6.66358	7.16867	coding	NM_022073	EGLN3	RefSeq_coding	2722	chr14	-	34393422	34420284		ATTCATAGCAGATGTGGAGCCCATTTTTGACAGACTCCTGTTCTTCTGGTCAGATCGTAG	112399	Hs.135507	GO:0031418|GO:0005506|GO:0046872|GO:0016705|GO:0016702|GO:0005515|GO:0006915|GO:0055114|GO:0042127|GO:0001666|GO:0005737|GO:0005634	NP_071356	Egl nine homolog 3 (C. elegans)
ASHG19A3A001222	0.00851042	3.79168	up	187.535	76.224	7.82534	5.9025	69.8698	165.168	108.505	201.99	47.4261	222.117	85.4355	233.806	69.883	114.596	5.66152	8.22524	6.32416	8.25161	5.28826	8.20861	6.10054	7.66267	6.13802	6.77855	coding	NM_001033756	VEGFA	RefSeq_coding	3488	chr6	+	43737945	43754221		TTGAGTTAAACGAACGTACTTGCAGATCTCTCACCAGGAAAGACTGATACAGAACGATCG	7422	Hs.73793	GO:0043498|GO:0042056|GO:0005125|GO:0050840|GO:0001968|GO:0008083|GO:0008083|GO:0008201|GO:0008201|GO:0005161|GO:0005515|GO:0046982|GO:0042803|GO:0043183|GO:0043184|GO:0005172|GO:0001525|GO:0002575|GO:0007596|GO:0071456|GO:0050930|GO:0050930|GO:0007275|GO:0043066|GO:0007399|GO:0030168|GO:0002576|GO:0048008|GO:0050918|GO:0045766|GO:0045766|GO:0043536|GO:0051781|GO:0030335|GO:0008284|GO:0051272|GO:…	NP_003367	Vascular endothelial growth factor A
ASHG19A3A039097	0.0249826	1.56768	up	1873.79	1557.84	11.0089	10.3603	1519.25	1042.33	1641.39	1757.04	1360.09	2109.63	1366.51	2187.35	1901.96	2272.59	10.0855	10.7026	10.2295	11.2901	10.3714	11.4254	10.3798	10.7847	10.7354	10.8419	coding	NM_017832	C9orf6	RefSeq_coding	1925	chr9	+	111696672	111703235		TGTCATTCAAAGGCATAGGGGCCTTTGAATGGAACAAATGCTTTCACATCATTTAAAGTA	54942	Hs.29276	GO:0006546|GO:0005960	NP_060302	Chromosome 9 open reading frame 6
ASHG19A3A010112	0.0197747	1.78604	up	57.8518	48.7022	6.134	5.29723	41.1511	47.9106	48.1371	51.6638	40.0235	54.195	51.1959	61.5019	63.0034	73.9878	4.93331	6.32275	5.19062	6.2892	5.03688	6.08368	5.326	5.80475	5.99936	6.16962	coding	NM_022840	METTL4	RefSeq_coding	3691	chr18	-	2537524	2571489		TTTTTCATGATCACTATTTAGATGGGTGCTGTTTTCATGAGGAGAGTCTGGGAAGGCGGC	64863	Hs.126888	GO:0008168|GO:0003676|GO:0016740|GO:0006139	NP_073751	Methyltransferase like 4
ASHG19A3A034493	0.0490389	1.58499	up	625.834	546.539	9.46789	8.80341	594.92	294.465	433.944	600.572	567.833	649.199	558.859	713.814	577.14	871.119	8.68055	9.03825	8.26866	9.81333	9.0272	9.79179	8.97427	9.19164	9.06636	9.50443	coding	NM_022906	STAG3L4	RefSeq_coding	2135	chr7	+	66767615	66786512		TCCAACTGAGTCTGCACGAAGATATCAATCAGCGTCAGTATGAGGCTGAAAGAAACAAGG	64940	Hs.632013		NP_075057	Stromal antigen 3-like 4

## Sheet: T vs N_down
# Fold-Change cut-off: 1.5 # P-value cut-off: 0.05 # Condition pairs: T vs N # Column A: ProbeName, it represents probe name. # Column B: P, P-value, P-value calculated from paired t-test. # Column C: FC (abs), Absolute Fold Change, the absolute ratio (no log scale) of normalized intensities between two conditions. # Column D: Regulation, it depicts which group has greater or lower intensity valu…
T vs N 1.5 fold down regulated mRNAs
	P-value	Fold change and Regulation		Group--Raw Intensity		Group--Normalized Intensity		Raw Intensity										Normalized Intensity										Annotations
ProbeName	p	FC (abs)	Regulation	T(raw)	N(raw)	T(normalized)	N(normalized)	[1N, N](raw)	[1T, T](raw)	[2N, N](raw)	[2T, T](raw)	[3N, N](raw)	[3T, T](raw)	[4N, N](raw)	[4T, T](raw)	[5N, N](raw)	[5T, T](raw)	[1N, N](normalized)	[1T, T](normalized)	[2N, N](normalized)	[2T, T](normalized)	[3N, N](normalized)	[3T, T](normalized)	[4N, N](normalized)	[4T, T](normalized)	[5N, N](normalized)	[5T, T](normalized)	type	seqname	GeneSymbol	source	RNAlength	chrom	strand	txStart	txEnd	Xhyb	probeSeq	EntrezID	unigene	GO	ProteinAccession	product
ASHG19A3A012139	0.040806	2.00863	down	375.915	1129.77	8.63845	9.64466	878.983	196.849	1150.21	216.359	590.256	240.391	597.77	629.678	2431.65	596.3	9.26122	8.4879	9.70427	8.35178	9.09072	8.31742	9.08581	9.03158	11.0813	9.00359	coding	NM_020415	RETN	RefSeq_coding	479	chr19	+	7733971	7735340		TCTAGCAAGACCCTGTGCTCCATGGAAGAAGCCATCAATGAGAGGATCCAGGAGGTCGCC	56729	Hs.283091	GO:0005179|GO:0008150|GO:0045444|GO:0032868|GO:0005576|GO:0005615|GO:0005634	NP_065148	Resistin
ASHG19A3A038569	0.00571937	1.96273	down	158.577	411.444	7.40988	8.38274	503.648	69.5028	468.546	104.386	348.821	118.582	403.292	273.014	332.913	227.401	8.4532	6.89725	8.38568	7.29431	8.29954	7.26335	8.48469	7.8827	8.29061	7.7118	coding	NM_014858	TMCC2	RefSeq_coding	4021	chr1	+	205197037	205242470		TTAATAATTTAGACCCCAGGCCTCATATGAATATAAGAGGGGGTGCGGTCTTCCCCAAGA	9911	Hs.6360	GO:0016021|GO:0016020	NP_055673	Transmembrane and coiled-coil domain family 2
ASHG19A3A054353	0.0365909	3.86375	down	3007.78	10310.7	11.2284	13.1784	14360.2	487.968	14479.7	1551.93	8206.85	1465.15	8473.7	5496.54	6032.93	6037.34	13.5657	9.71218	13.6059	11.1288	13.1309	10.943	13.2031	12.1135	12.3863	12.2444	coding	NM_005622	ACSM3	RefSeq_coding	2158	chr16	+	20775311	20808478		ATTTGAGGTAGAAAATGCCCTGAATGAACACCCTTCAGTTGCAGAGTCAGCTGTTGTCAG	6296	Hs.706754	GO:0005524|GO:0047760|GO:0016874|GO:0046872|GO:0003674|GO:0000166|GO:0006631|GO:0006629|GO:0008217|GO:0005575|GO:0005759|GO:0005739	NP_973729	Acyl-CoA synthetase medium-chain family member 3
ASHG19A3A004368	0.0499534	2.04184	down	443.962	1212.15	8.85929	9.88916	1901.67	230.901	1641.83	276.632	1002.15	254.193	922.298	683.672	592.799	774.412	10.4411	8.70816	10.2305	8.71045	9.90566	8.39357	9.76628	9.13878	9.10219	9.34547	coding	NM_005102	FEZ2	RefSeq_coding	2043	chr2	-	36779403	36825332		AATGAGAGAAGTCATATGCCCGGCACATATTTGACTACAGTCATTCCTTATGAGAAAAAA	9637	Hs.258563	GO:0005515|GO:0007411|GO:0007399|GO:0007165	NP_005093	Fasciculation and elongation protein zeta 2 (zygin II)
ASHG19A3A044437	0.0486082	1.84179	down	647.522	1717.62	9.51746	10.3986	2621.85	343.181	2503.47	521.809	1382.4	626.752	1354.46	831.957	725.915	913.912	10.9432	9.25094	10.8926	9.615	10.3983	9.74504	10.3634	9.41203	9.39529	9.56428	coding	NM_020682	AS3MT	RefSeq_coding	2477	chr10	+	104629209	104661653		ATCAGACCAATTGGAGAGAAGTTGCCAACATCTGGAGGCTGTTCTGCTTTGGAGTTAAAG	57412	Hs.720370	GO:0030791|GO:0030792|GO:0008168|GO:0016740|GO:0018872|GO:0008152|GO:0046685|GO:0009404|GO:0005737|GO:0005829|GO:0005739|GO:0005625	NP_065733	Arsenic (+3 oxidation state) methyltransferase
ASHG19A3A028364	0.00123829	1.51616	down	278.012	645.33	8.39613	8.99655	820.277	214.863	908.099	283.069	532.212	250.17	537.308	306.46	428.753	335.497	9.15974	8.60648	9.33838	8.74979	8.92914	8.37105	8.91248	8.03838	8.643	8.21495	coding	NM_014813	LRIG2	RefSeq_coding	4015	chr1	+	113615830	113667342		ATCTATAGCTGCATGGCACAAAATACAGCAGGAGGTCTCTCAGCAAATGCTTCCCTAACA	9860	Hs.448972	GO:0005737|GO:0016021|GO:0005886	NP_055628	Leucine-rich repeats and immunoglobulin-like domains 2
ASHG19A3A014498	0.0287918	5.87506	down	55.0244	287.797	4.93638	7.49098	203.418	18.3511	212.528	5	132.013	12.2183	131.614	121.473	759.412	118.08	7.1479	4.80906	7.25774	2.49059	6.82567	3.80325	6.7655	6.76429	9.45811	6.8147	coding	NM_019845	RPRM	RefSeq_coding	1496	chr2	-	154333851	154335322		CGGTTTACGCCACAAAAGTGCTCTTGACATCCGTGACACCGTTTTGACTTTTTGTTTTTT	56475	Hs.100890	GO:0005515|GO:0007050|GO:0007346|GO:0005737|GO:0016021|GO:0016020	NP_062819	Reprimo, TP53 dependent G2 arrest mediator candidate
ASHG19A3A050571	0.0294052	1.51224	down	69.7386	150.145	6.30578	6.90247	188.303	41.261	178.828	49.6936	145.693	54.5282	138.558	104.928	99.3416	98.2827	7.04755	6.08217	7.02442	6.23413	6.97915	6.09302	6.84213	6.55622	6.61909	6.56335	coding	NM_007192	SUPT16H	RefSeq_coding	4684	chr14	-	21819630	21852425		TCTGGGCAGGAATGAAGGCAACATCTTTCCTAACCCTGAAGCGACTTTTGTCAAGGAAAT	11198	Hs.213724	GO:0005525|GO:0008159|GO:0006281|GO:0006260|GO:0009987|GO:0010467|GO:0006337|GO:0050434|GO:0006368|GO:0006366|GO:0016032|GO:0005694|GO:0005654|GO:0005654|GO:0005634	NP_009123	Suppressor of Ty 16 homolog (S. cerevisiae)
ASHG19A3A016572	0.000779822	3.11683	down	6.67282	25.0637	2.68359	4.32367	26.2514	5	31.0474	5	20.9789	5	18.5352	6.63575	28.5054	11.7284	4.31635	2.41344	4.58201	2.49059	4.03496	2.36146	3.72858	2.66738	4.95645	3.48507	coding	NM_172070	UBR3	RefSeq_coding	7969	chr2	+	170684017	170940637		TTGAATTGATTCATCGAGGAGGCAATTTGTGTTCAGGTGGTGCAAGCACAGCTGGCAAAA	130507	Hs.379548	GO:0016874|GO:0046872|GO:0004842|GO:0008270|GO:0009790|GO:0001701|GO:0042048|GO:0016567|GO:0007608|GO:0001967|GO:0006511|GO:0016021|GO:0016020	NP_742067	Ubiquitin protein ligase E3 component n-recognin 3 (putative)
ASHG19A3A003923	0.0370587	2.8233	down	69.6799	222.628	5.96432	7.46171	283.516	22.0933	273.936	22.3941	212.732	46.4725	198.486	126.82	144.471	130.619	7.61553	5.0982	7.61898	5.09674	7.55251	5.85137	7.39179	6.82148	7.12972	6.95383	coding	NM_001633	AMBP	RefSeq_coding	1450	chr9	-	116822409	116840752		GGAACCAGAGCCCATCTTAATCCCGAGAGTCCGGAGGGCTGTGCTACCCCAAGAAGAGGA	259	Hs.436911	GO:0019862|GO:0019855|GO:0046904|GO:0020037|GO:0030414|GO:0042803|GO:0004867|GO:0005215|GO:0007155|GO:0007565|GO:0042167|GO:0044419|GO:0046329|GO:0050777|GO:0018298|GO:0005576|GO:0005792|GO:0005886	NP_001624	Alpha-1-microglobulin/bikunin precursor
ASHG19A3A046861	0.0471467	1.64628	down	46.4224	104.518	5.64926	6.36847	138.457	19.986	122.367	32.8013	77.0776	39.5815	88.4438	61.2493	96.2454	78.4937	6.6039	4.9438	6.48939	5.64036	6.01843	5.60925	6.15163	5.79943	6.57899	6.25348	coding	NM_033395	KIAA1731	RefSeq_coding	8044	chr11	+	93394815	93463522		AATAGTTCTACCTACCATCATCTTCACACTTTTGTGAATAGAGAGACAGACACAAAACGG	85459	Hs.458418		NP_203753	KIAA1731
ASHG19A3A038367	0.0300563	2.33886	down	86.458	309.556	6.57275	7.79855	478.759	54.5437	503.625	46.2522	158.039	63.4477	190.744	132.462	216.612	135.585	8.36912	6.52703	8.49178	6.12578	7.10476	6.32179	7.334	6.88355	7.69308	7.00558	coding	NM_000550	TYRP1	RefSeq_coding	2876	chr9	+	12693385	12710265		TTTGTCCTCCTGCACACCTTCACAGATGCAGTCTTTGATGAATGGCTGAGGAGATACAAT	7306	Hs.270279	GO:0005507|GO:0046872|GO:0016716|GO:0005515|GO:0046982|GO:0042803|GO:0043438|GO:0042438|GO:0030318|GO:0032438|GO:0055114|GO:0043473|GO:0030669|GO:0010008|GO:0016021|GO:0042470|GO:0033162|GO:0016020	NP_000541	Tyrosinase-related protein 1
ASHG19A3A040962	0.0330569	1.6779	down	450.655	1062.77	9.02808	9.77473	1472.88	229.687	1114.43	398.146	819.298	529.927	893.844	621.231	1013.37	474.286	10.0462	8.70105	9.65841	9.23552	9.58861	9.50476	9.71664	9.01533	9.86383	8.68373	coding	NM_181532	ERAS	RefSeq_coding	1266	chrX	+	48687282	48688548		ATTAAATAAATGGTGTTTTGGGTTTCAAAGCTGCCTCCATGCCGAGTGTTGTGTGGGTGG	3266	Hs.447330	GO:0005525|GO:0003924|GO:0000166|GO:0007165|GO:0007264|GO:0005622|GO:0005886	NP_853510	ES cell expressed Ras
ASHG19A3A043221	0.0220085	1.94877	down	190.199	568.761	7.81782	8.78038	730.093	154.21	760.803	153.704	567.727	142.192	532.228	231.182	252.956	269.707	8.98463	8.11726	9.08273	7.85709	9.0262	7.53697	8.89913	7.65003	7.9092	7.92774	coding	NM_005066	SFPQ	RefSeq_coding	3073	chr1	-	35649202	35658743		AAAGGCATTGTTGAATTTGCTTCTAAGCCAGCAGCAAGAAAGGCATTTGAACGATGCAGT	6421	Hs.355934	GO:0003677|GO:0003723|GO:0000166|GO:0005515|GO:0006310|GO:0006281|GO:0008380|GO:0000380|GO:0006397|GO:0016363|GO:0005654|GO:0005634|GO:0042382	NP_005057	Splicing factor proline/glutamine-rich
ASHG19A3A000737	0.0305983	1.71601	down	590.993	1162.26	9.15477	9.93383	1064.32	332.702	1125.86	246.971	1129.76	278.877	1125.39	994.403	1365.97	1102.01	9.54821	9.20383	9.67267	8.54248	10.0879	8.54376	10.0784	9.65894	10.282	9.82486	coding	NM_001003396	TPD52L1	RefSeq_coding	1327	chr6	+	125474878	125584644		ATTCCATAAGTATGCCTGCTATGAGACGAAAGTAGGCGGTACGAACCCTAATGGAGGCAG	7164	Hs.591347	GO:0008656|GO:0042802|GO:0005515|GO:0046982|GO:0042803|GO:0006309|GO:0000086|GO:0006917|GO:0046330|GO:0043406|GO:0005737|GO:0048471	NP_003278	Tumor protein D52-like 1
ASHG19A3A039591	0.0418237	1.95018	down	11.8774	25.3865	3.32414	4.28775	38.1382	6.29103	18.941	5	17.1972	5	20.2851	16.2335	32.3708	26.8622	4.82495	3.15656	3.89708	2.49059	3.72588	2.36146	3.87238	3.87862	5.11847	4.73348	coding	NM_013427	ARHGAP6	RefSeq_coding	5118	chrX	-	11155662	11683821	NM_013423,	ATATCTGGGGAACTTGGCATTCAACATTAAAAAGCGGATCCAAAGACCCAGGAATGACAG	395	Hs.435291	GO:0005096|GO:0005100|GO:0017124|GO:0005070|GO:0016004|GO:0043274|GO:0007266|GO:0030041|GO:0007202|GO:0051895|GO:0051497|GO:0010518|GO:0043087|GO:0051056|GO:0007165|GO:0007264|GO:0015629|GO:0005884|GO:0005737|GO:0005829|GO:0005622	NP_038286	Rho GTPase activating protein 6
ASHG19A3A025812	0.0249114	1.5074	down	21.7352	48.5334	4.68563	5.27769	63.0752	20.513	57.81	13.8263	39.4565	26.6446	41.4431	23.1709	40.8822	24.5214	5.51707	4.98457	5.44148	4.43494	5.01467	5.00871	4.99215	4.40058	5.4231	4.59936	coding	NM_001203	BMPR1B	RefSeq_coding	5560	chr4	+	95679127	96079592		ATGGCTGACATGTATAGTTTTGGCCTCATCCTTTGGGAGGTTGCTAGGAGATGTGTATCA	658	Hs.598475	GO:0005524|GO:0046332|GO:0046872|GO:0000166|GO:0005515|GO:0004674|GO:0004872|GO:0004702|GO:0005024|GO:0004675|GO:0004675|GO:0030509|GO:0030509|GO:0030509|GO:0001502|GO:0001654|GO:0035108|GO:0001550|GO:0042698|GO:0030501|GO:0045597|GO:0045669|GO:0006468|GO:0001501|GO:0005887|GO:0005886|GO:0005886|GO:0043235	NP_001194	Bone morphogenetic protein receptor, type IB
ASHG19A3A043256	0.00196539	3.79136	down	22.9124	116.889	4.53276	6.45547	120.798	21.8606	118.761	10.3993	68.2685	8.93671	81.2145	30.0938	195.401	43.2716	6.4215	5.0818	6.44891	4.05596	5.83617	3.32015	6.02296	4.78501	7.54783	5.42089	coding	NM_001011663	PCGF6	RefSeq_coding	2248	chr10	-	105062553	105110891	ENST00000443755,	AGAATCAGTGTTTCGTATTCCACCTGAACTTGATATGTCTTTATTACTGGAGTTCATTGG	84108	Hs.335808	GO:0003677|GO:0046872|GO:0003700|GO:0008270|GO:0006351|GO:0031519|GO:0005634	NP_115530	Polycomb group ring finger 6
ASHG19A3A041729	0.0498013	28.394	down	5342.02	32011.6	9.76445	14.592	48933.6	645.875	50168.8	41.4378	9807.66	53.9113	9545.11	12562.2	41602.9	13406.7	15.4622	10.0837	15.5033	5.97435	13.4091	6.07554	13.3837	13.3044	15.2015	13.3844	coding	NM_001395	DUSP9	RefSeq_coding	2394	chrX	+	152907896	152916780		GCCTGGAGAGGATCTATGCTTGTTTGTTTTTGTAATCCATATCATAGTTGCTTTCTTTAA	1852	Hs.144879	GO:0017017|GO:0016787|GO:0004721|GO:0004725|GO:0007254|GO:0000188|GO:0006470|GO:0005737|GO:0005829|GO:0005783|GO:0005634	NP_001386	Dual specificity phosphatase 9
ASHG19A3A041418	0.0218586	2.00125	down	104.711	270.37	6.67661	7.67751	239.958	51.3696	269.817	48.8928	188.468	49.4041	183.124	182.004	470.481	191.883	7.37729	6.43453	7.59812	6.20857	7.36492	5.94501	7.27341	7.31688	8.77381	7.47804	coding	NM_001004308	ZCCHC16	RefSeq_coding	2958	chrX	+	111326252	111700473		CCTAACTAGGACCTTACTACTCTGATTCTGTAGCACCAATAAATAGATATTTTCACCTTG	340595	Hs.368140	GO:0046872|GO:0003676|GO:0008270	NP_001004308	Zinc finger, CCHC domain containing 16
ASHG19A3A034606	0.0308502	3.34283	down	12.221	57.9668	3.62417	5.36524	74.3327	5	101.868	9.14276	52.0066	11.1563	44.8841	19.014	16.7424	16.7919	5.7515	2.41344	6.23629	3.89659	5.43114	3.66433	5.12534	4.10734	4.28191	4.03912	coding	NM_001131008	PTPN12	RefSeq_coding	3122	chr7	+	77167351	77269388	NM_002835,	GGACCTTTAGCAAATACAGTAATAGATTTTTGGAGGATGATATGGGAGTATAATGTTGTG	5782	Hs.61812	GO:0017124|GO:0016787|GO:0004726|GO:0005515|GO:0006470|GO:0005737|GO:0005829|GO:0005625	NP_002826	Protein tyrosine phosphatase, non-receptor type 12
ASHG19A3A006574	0.0135251	1.57407	down	93.9144	211.939	6.74204	7.39654	272.99	73.4023	250.666	53.504	179.822	69.5151	203.13	144.067	153.089	129.083	7.55951	6.98408	7.48816	6.33615	7.29837	6.45828	7.42514	6.9971	7.21149	6.93459	coding	NM_181702	GEM	RefSeq_coding	2080	chr8	-	95261486	95274547		GCCCCGACGCCGATCCGGCCGAGCCAAGACTCAACGATGACTCTGAATAATGTCACCATG	2669	Hs.654463	GO:0019003|GO:0005525|GO:0003924|GO:0005516|GO:0000287|GO:0000166|GO:0005515|GO:0006184|GO:0007166|GO:0006955|GO:0007165|GO:0007264|GO:0009898|GO:0005886	NP_859053	GTP binding protein overexpressed in skeletal muscle
ASHG19A3A052307	0.0398419	2.58087	down	21.6625	61.5116	4.25287	5.62073	67.2898	7.76349	79.0251	8.51413	50.9574	9.39826	48.4968	46.4898	61.789	36.1468	5.60774	3.48602	5.88278	3.80423	5.39826	3.3963	5.24259	5.41044	5.97228	5.16739	coding	NM_024666	AAGAB	RefSeq_coding	2864	chr15	-	67493368	67547074		TTTAGCCTTCTCAACTCATTGACTGGAACAAACCATAGCATTGGGTCAGCAGATCCCTGT	79719	Hs.254642	GO:0015031|GO:0005737	NP_078942	Alpha- and gamma-adaptin binding protein
ASHG19A3A045840	0.0344758	2.69414	down	18.5554	57.3981	4.07593	5.50575	43.6688	5.3743	80.2605	8.69379	68.121	10.5857	60.5711	28.428	34.3692	39.6953	5.01467	2.96394	5.90494	3.83233	5.83249	3.5817	5.57566	4.7023	5.201	5.29937	coding	NM_152722	HEPACAM	RefSeq_coding	3563	chr11	-	124789147	124806308		AGATAATGCATGTAGGGGAAAAGTTTCTCAAGAAGGTGGAAGAGGCAGCAGGACTTGGAT	220296	Hs.159863	GO:0007155|GO:0007049|GO:0007050|GO:0040008|GO:0005737|GO:0016021|GO:0016020	NP_689935	Hepatocyte cell adhesion molecule
ASHG19A3A054196	0.0361686	2.40451	down	11.2418	30.7167	3.26124	4.52698	31.6096	5	29.7819	5	18.5646	6.97725	21.3242	17.8945	52.3031	21.3374	4.57305	2.41344	4.52217	2.49059	3.83992	2.97336	3.95376	4.02245	5.74603	4.40638	coding	NM_006181	NTN3	RefSeq_coding	1986	chr16	+	2521499	2524145		GCAAACCTGCCCGTGGCAGCTACCGCATCAGCCTAAAGAAGTTCTGCAAGAAGGACTATG	4917	Hs.158336	GO:0003674|GO:0005102|GO:0007411|GO:0042692|GO:0051149|GO:0005794|GO:0005575|GO:0005576|GO:0005578	NP_006172	Netrin 3
ASHG19A3A045571	0.0427422	2.15203	down	2625.8	5622.33	11.2153	12.321	6689.31	1057.87	6595.89	1223.71	5658.58	1290.73	5063.84	4545.92	4104.03	5010.78	12.3901	10.7179	12.3858	10.7973	12.5776	10.7662	12.4193	11.8353	11.8324	11.9599	coding	NM_001814	CTSC	RefSeq_coding	1924	chr11	-	88026760	88070941		TATACTAACCAACAATTCTCAGACCCCAATCCTAAGCCCTCAGGAGGTTGTGTCTTGTAG	1075	Hs.128065	GO:0004197|GO:0008233|GO:0006955|GO:0006508|GO:0005764	NP_680475	Cathepsin C
ASHG19A3A018730	0.0179103	1.7986	down	178.696	480.901	7.6986	8.54548	692.977	128.728	640.666	104.872	422.451	174.171	372.674	245.01	275.74	240.701	8.91469	7.84309	8.84223	7.30179	8.58701	7.83798	8.3613	7.72792	8.02216	7.78222	coding	NM_016940	RWDD2B	RefSeq_coding	1712	chr21	-	30378081	30391685		AAGAATATTCTAGAGTGGGCAAAGGAGCTTTCCCTGTCTGGGTTTAGCATGCCTGGAAAA	10069	Hs.726496	GO:0003674|GO:0008150|GO:0005575	NP_058636	RWD domain containing 2B
ASHG19A3A004489	0.0498449	1.75141	down	88.5986	212.403	6.58889	7.39741	277.979	31.6608	242.948	73.9928	201.752	84.8439	199.822	129.099	139.516	123.396	7.58566	5.66791	7.44638	6.798	7.47438	6.75983	7.40096	6.84421	7.07967	6.87452	coding	NM_006362	NXF1	RefSeq_coding	2346	chr11	-	62559597	62572964		CACCTTCCGAGACCAGTCCACCTACATCAGCGCCATTCGCGAACGATTTCCCAAGTTACT	10482	Hs.523739	GO:0003729|GO:0005487|GO:0000166|GO:0005515|GO:0010467|GO:0044419|GO:0006406|GO:0006406|GO:0016973|GO:0006810|GO:0005737|GO:0005829|GO:0005622|GO:0042405|GO:0005643|GO:0016607|GO:0005654|GO:0005634	NP_006353	Nuclear RNA export factor 1
ASHG19A3A011429	0.0239508	1.77007	down	14.762	33.0926	3.93763	4.76144	33.0571	5.91184	39.8342	8.89128	30.5015	12.5331	35.0663	20.2506	27.0038	26.2231	4.63435	3.07982	4.92327	3.86092	4.62141	3.84479	4.74183	4.20137	4.88634	4.70126	coding	NM_198445	RINL	RefSeq_coding	3021	chr19	-	39358473	39368894		AACAGGACACCCCAGGGAAGGTGCTTTCCATTGTGAACCAGCTCTACCTGGAGACCCACA	126432	Hs.446933	GO:0005096	NP_940847	Ras and Rab interactor-like
ASHG19A3A023552	0.0129527	1.56756	down	41.8926	101.446	5.66737	6.3159	144.461	33.5444	120.459	40.2452	83.822	52.0913	84.079	44.677	74.4067	38.9052	6.662	5.75532	6.46927	5.93227	6.14283	6.02494	6.07719	5.3529	6.22818	5.27142	coding	NM_207015	NAALADL2	RefSeq_coding	4912	chr3	+	174577110	175523426		AGATAGCAGCCAAGACCTGCTCTATTCATATGCAGCCTATTCTGCCAAAGGAACTCTCAA	254827	Hs.660010	GO:0008233|GO:0006508|GO:0016021|GO:0016020	NP_996898	N-acetylated alpha-linked acidic dipeptidase-like 2
ASHG19A3A046535	0.0125262	4.58592	down	47.9654	276.205	5.44975	7.64696	316.959	25.9737	323.442	9.4524	139.457	32.9196	152.349	78.9887	448.817	92.4926	7.77814	5.35717	7.84458	3.93692	6.91084	5.32906	6.99103	6.14925	8.71021	6.47635	coding	NM_013280	FLRT1	RefSeq_coding	3252	chr11	+	63871361	63886645		TCCTTACCGTTCTTCTTGGGTCAGTTCTTACCATTTCCTGAACAATAGAATTGTGAAAGT	23769	Hs.584876	GO:0030674|GO:0005057|GO:0008150|GO:0007155|GO:0005887|GO:0016020|GO:0005578	NP_037412	Fibronectin leucine rich transmembrane protein 1
ASHG19A3A009833	0.045275	1.93775	down	43.4135	114.321	5.54192	6.49631	131.48	15.1604	139.329	34.2662	116.391	45.9494	120.858	53.2587	63.5486	68.4324	6.53504	4.50483	6.66566	5.70212	6.63375	5.83493	6.63552	5.602	6.01158	6.06574	coding	NM_138363	CCDC45	RefSeq_coding	2705	chr17	+	62503157	62534060		AAACACAAACAGTTCCACTTGGAGAGAAAAAGGCAGCGCAAGCCAAGAGAAACAGATGTC	90799	Hs.569713	GO:0005515	NP_612372	Coiled-coil domain containing 45
ASHG19A3A003236	0.0423135	1.64156	down	57.556	130.894	5.99763	6.7127	152.553	24.5888	157.841	40.1352	115.136	78.816	129.292	80.0679	99.6475	64.1721	6.74186	5.27252	6.84075	5.92835	6.61892	6.64455	6.73911	6.16782	6.62286	5.97493	coding	NM_001164548	DISC1	RefSeq_coding	2603	chr1	+	231762560	231954990	NM_001164556,	CAGAGCCACCGGAAACCATAAGGAGGAAACCATTTCTGGACGGCTAAAGACCTCACCGAG	27185	Hs.13318	GO:0005515|GO:0000226|GO:0007275|GO:0007399|GO:0001764|GO:0030177|GO:0002052|GO:0005813|GO:0005737|GO:0005856|GO:0005874	NP_061132	Disrupted in schizophrenia 1
ASHG19A3A053751	0.0220452	2.08531	down	654.152	1703.21	9.43009	10.4904	2326.63	202.278	1945.03	528.039	1436.47	649.15	1459.66	1014.84	1348.26	876.451	10.7464	8.52806	10.5074	9.63187	10.4498	9.79136	10.4798	9.68463	10.2683	9.51452	coding	NM_001127892	SALL1	RefSeq_coding	5253	chr16	-	51169885	51184508		GTGTCGGGGTCTGGCTCGCAAAATTTATCTCCGCATCTCTTCCCACAACACTTGCACCCT	6299	Hs.135787	GO:0003677|GO:0008013|GO:0004407|GO:0046872|GO:0005515|GO:0003700|GO:0016563|GO:0016564|GO:0008270|GO:0030325|GO:0001658|GO:0048566|GO:0042733|GO:0008406|GO:0007507|GO:0031129|GO:0001822|GO:0072073|GO:0060173|GO:0003337|GO:0000122|GO:0021889|GO:0061034|GO:0021553|GO:0042473|GO:0021983|GO:0030177|GO:0045944|GO:0006351|GO:0001657|GO:0072092|GO:0003281|GO:0016581|GO:0010369|GO:0005737|GO:0000792|GO:…	NP_002959	Sal-like 1 (Drosophila)
ASHG19A3A043545	0.0314038	1.65236	down	221.91	482.477	7.88873	8.61326	517.965	108.912	565.775	143.744	508.775	144.417	485.737	347.574	334.131	364.905	8.4896	7.58755	8.65849	7.75117	8.85574	7.56146	8.76576	8.21257	8.2967	8.33089	coding	NM_022756	MEAF6	RefSeq_coding	2166	chr1	-	37958175	37980364		AGACACTCAGATGTATGGCAATATTATTCGTGGCTGGGATCGGTATCTGACCAACCAAAA	64769	Hs.17118	GO:0005515|GO:0016568|GO:0043968|GO:0044154|GO:0043983|GO:0043984|GO:0043981|GO:0043982|GO:0070776|GO:0035267|GO:0005730|GO:0005634	NP_073593	MYST/Esa1-associated factor 6
ASHG19A3A008333	0.0142953	1.60848	down	85.3879	203.494	6.62444	7.31014	273.884	55.4057	272.764	59.6188	150.684	72.2159	165.401	131.089	154.735	108.61	7.56462	6.55403	7.6144	6.48681	7.02839	6.5135	7.11632	6.86863	7.22696	6.69922	coding	NM_002278	KRT32	RefSeq_coding	2005	chr17	-	39615765	39623638		CCAGAAACCTAGGCCAAATTACTGTAATTGAGAATCATATCATAATAAACCCACCCCTAA	3882	Hs.41752	GO:0005515|GO:0005198|GO:0008544|GO:0005882	NP_002269	Keratin 32
ASHG19A3A001978	0.0354315	3.04472	down	75.7153	347.593	6.35745	7.96377	493.594	37.6375	493.784	54.3894	348.688	49.4601	306.087	112.606	95.8127	124.483	8.42018	5.93592	8.46008	6.35792	8.29911	5.94637	8.0664	6.66277	6.57305	6.88428	coding	NM_001127175	MRO	RefSeq_coding	5006	chr18	-	48321490	48346434	NM_001127174,	CCCTTCAGACCAGGACTTTATTAGATGACGCTTGCAAAACAACATTTCAAGCCTGTTCTC	83876	Hs.30495	GO:0005488|GO:0005730|GO:0005634	NP_114145	Maestro
ASHG19A3A051011	0.0376043	1.806	down	113.694	277.937	6.949	7.80179	342.018	39.2622	302.977	97.5474	277.193	113.31	284.818	157.945	182.677	160.404	7.88564	6.00304	7.75884	7.19536	7.95552	7.19	7.95438	7.12264	7.45458	7.23394	coding	NM_022067	VIPAR	RefSeq_coding	2810	chr14	-	77893017	77923904		ACCAAGAAGAGAGCACCCATTGGCTTCCATCGGGTTGTCGAAATTTTGCACAAGAACAAT	63894	Hs.16157	GO:0005515|GO:0008333|GO:0006886|GO:0030897|GO:0005737|GO:0005769|GO:0005770|GO:0055037	NP_071350	VPS33B interacting protein, apical-basolateral polarity regulator
ASHG19A3A021000	0.00378479	1.61576	down	18.8809	43.72	4.06649	4.7587	21.3128	7.52763	36.4017	11.1942	21.3048	9.93426	22.8163	13.2121	116.764	52.5365	4.03477	3.43749	4.79474	4.15356	4.06343	3.47933	4.06295	3.56538	6.83761	5.6967	coding	NM_014159	SETD2	RefSeq_coding	8452	chr3	-	47057899	47205467		AGAAAACAGCATGCAGATGTGGAAGTCATACTCACAGAAAAGAAAGGCTGGGGCTTGAGA	29072	Hs.517941	GO:0003677|GO:0018024|GO:0008168|GO:0016491|GO:0016740|GO:0046914|GO:0016568|GO:0010452|GO:0055114|GO:0018023|GO:0006355|GO:0051789|GO:0005694|GO:0005634	NP_054878	SET domain containing 2
ASHG19A3A021976	0.0362409	2.22516	down	30.5582	99.7644	5.09549	6.24939	122.835	22.1231	124.88	16.2498	105.844	25.5295	106.595	38.5425	38.6679	50.3459	6.44529	5.10015	6.5186	4.66045	6.4896	4.94298	6.4426	5.14045	5.35087	5.6334	coding	NM_171829	KCNMB3	RefSeq_coding	1856	chr3	-	178960554	178977679	NR_028135,	AGGAAAGCTTTAGACAGCAATAGCCTAAAAAACCATGACTTGTTGGCACCAGGAGGAGAG	27094	Hs.591285	GO:0015269|GO:0005216|GO:0015459|GO:0007596|GO:0005513|GO:0006811|GO:0030168|GO:0006813|GO:0001508|GO:0019228|GO:0005887|GO:0016020|GO:0008076	NP_741981	Potassium large conductance calcium-activated channel, subfamily M beta member 3
ASHG19A3A012601	0.017539	1.93132	down	21.1315	60.4328	4.58659	5.53618	89.2792	16.0077	79.8655	15.1925	48.7153	15.1406	53.6973	28.5917	30.6065	30.7251	6.00562	4.58874	5.89829	4.56726	5.33154	4.13553	5.39688	4.7109	5.04854	4.93053	coding	NM_032825	ZNF382	RefSeq_coding	2830	chr19	+	37096220	37119498		TGAACTAGAGTATGCCCTTACAGGGATCAGTGTCATTCAAGGATGTGACTGTGGACTTCA	84911	Hs.631591	GO:0003677|GO:0046872|GO:0016564|GO:0008270|GO:0006355|GO:0005622|GO:0005634	NP_116214	Zinc finger protein 382
ASHG19A3A003706	0.0296151	1.96635	down	1205.29	2426.56	10.0842	11.0597	2496.37	460.691	2553.86	535.039	2480.31	537.07	2449.74	2574.78	2152.51	1918.89	10.86	9.63378	10.9265	9.65019	11.3094	9.52418	11.2995	11.0135	10.903	10.5993	coding	NM_001173456	PDHA1	RefSeq_coding	3297	chrX	+	19362010	19379823		GGGCAATGGCATCGTGGGAGCGCAGGGCCAGATATTCGAAGCTTACAACATGGCAGCTTT	5160	Hs.530331	GO:0016491|GO:0005515|GO:0004739|GO:0006096|GO:0055114|GO:0006090|GO:0010510|GO:0005759|GO:0005739	NP_001166927	Pyruvate dehydrogenase (lipoamide) alpha 1
ASHG19A3A031403	0.0145738	2.13793	down	79.8545	222.574	6.36199	7.4582	283.402	35.4487	270.021	47.5648	164.187	48.3797	173.141	138.744	222.12	129.136	7.61422	5.8464	7.59903	6.1674	7.16269	5.91274	7.18738	6.94795	7.72769	6.93543	coding	NM_178430	LCE2D	RefSeq_coding	609	chr1	+	152635871	152637134		GATGGAAGCCTTCTTTTTCTCCTTTACCTCATATTGTAATAAAGCTCTGATTTCTGACTC	353141	Hs.490225	GO:0031424	NP_848517	Late cornified envelope 2D
ASHG19A3A004016	0.024884	2.61104	down	1108.89	3235.37	10.0468	11.4315	4554.4	293.809	4256.44	659.888	2315.4	794.014	2544.27	1987.11	2506.32	1809.64	11.7784	9.03437	11.7037	9.94461	11.2005	10.0934	11.3484	10.6486	11.1264	10.5131	coding	NM_002371	MAL	RefSeq_coding	1056	chr2	+	95691478	95719735		TGGAGAGACTTCCTGGGTCACCTTGGACGCAGCCTACCACTGCACCGCTGCCCTCTTTTA	4118	Hs.80395	GO:0016505|GO:0015267|GO:0008289|GO:0019911|GO:0045176|GO:0030154|GO:0007417|GO:0006917|GO:0001766|GO:0042552|GO:0042552|GO:0016324|GO:0005783|GO:0005768|GO:0005887|GO:0016020|GO:0045121|GO:0000300	NP_071885	Mal, T-cell differentiation protein
ASHG19A3A030478	0.0306416	1.53188	down	872.782	1654.83	9.8426	10.4579	1760.15	417.46	2047.4	587.255	1660.61	590.503	1621.22	1393.69	1184.78	1375	10.2985	9.50381	10.5905	9.78175	10.6853	9.65926	10.6399	10.1329	10.0753	10.1353	coding	NM_016063	HDDC2	RefSeq_coding	1615	chr6	-	125596495	125623282		ATCGTTGGGGACATAGCACCAGCAGATAACATCCCCAAAGAAGAAAAACATAGGCGAGAA	51020	Hs.32826	GO:0003824|GO:0005739	NP_057147	HD domain containing 2
ASHG19A3A054346	0.0413611	1.60966	down	49.2164	117.396	5.81638	6.50314	153.441	45.2804	160.442	32.3416	100.097	30.1756	109.902	76.6357	63.096	61.6486	6.74938	6.23437	6.86799	5.62303	6.40492	5.19579	6.49197	6.10755	6.00141	5.92114	coding	NM_020314	C16orf62	RefSeq_coding	3568	chr16	+	19567039	19712444		AATTTCTGCCGTTTCTGGACATGTTCCAAAAAGAGAGTGTGCGGGTGGAGGTTTGCAAAT	57020	Hs.654964	GO:0016021|GO:0016020	NP_064710	Chromosome 16 open reading frame 62
ASHG19A3A051298	0.0284702	21.0593	down	1500.75	9214.53	8.247	12.6434	9201.95	63.7627	9259.35	40.28	3023.29	36.0782	2905.41	3657.3	21682.6	3706.34	12.8742	6.76914	12.9022	5.93375	11.6301	5.46929	11.5759	11.5152	14.2345	11.5476	coding	NM_020631	PLEKHG5	RefSeq_coding	4643	chr1	-	6526151	6551760		GAAGACCAGGGAGAGGAAAGGGTGGACCTGAGGCCCCCATGGAGAAGGGACGGGCAGGAT	57449	Hs.284232	GO:0005089|GO:0005085|GO:0004871|GO:0006915|GO:0008219|GO:0008624|GO:0048011|GO:0043123|GO:0035023|GO:0051056|GO:0007165|GO:0007264|GO:0005737|GO:0005829|GO:0005829|GO:0005622|GO:0048471	NP_941374	Pleckstrin homology domain containing, family G (with RhoGef domain) member 5
ASHG19A3A054117	0.0333704	3.73152	down	1164.67	4764.08	9.9672	11.867	5983.53	1477.17	8623.01	305.568	2250.39	317.871	2117.77	1886.76	4845.7	1835.98	12.2229	11.1346	12.7914	8.85651	11.1605	8.74242	11.083	10.5684	12.0771	10.534	coding	NM_176677	NHLRC4	RefSeq_coding	2065	chr16	+	617031	619494		TGTGGGTGGGGGACTAACTGCGCAATGTAGTTAGGTGCTCAATAAACGGAGTTGCCGCTG	283948	Hs.664267		NP_788850	NHL repeat containing 4
ASHG19A3A006624	0.0279643	1.9616	down	1300.16	3133.35	10.4288	11.4009	4181.42	575.369	3638.2	800.032	2199.41	1680.01	2408.11	1822.37	3239.63	1623.04	11.6527	9.92059	11.4602	10.2193	11.1283	11.1224	11.2656	10.5193	11.4975	10.3625	coding	NM_182690	EFNA4	RefSeq_coding	1111	chr1	+	155036212	155042027		GTGTCTGTCTGCTGCAAGGAGAGGAACCTTCCCTCTCATCCCAAGGAGCCAGAGTCCTCC	1945	Hs.449913	GO:0046875|GO:0005005|GO:0007267|GO:0031225|GO:0005576|GO:0005887|GO:0005886	NP_872632	Ephrin-A4
ASHG19A3A046104	0.0125858	2.51964	down	36.2587	111.269	5.15268	6.4859	122.752	18.024	131.216	16.0292	105.654	21.0422	97.2055	48.1712	99.5193	78.0271	6.44455	4.77794	6.58459	4.64062	6.48669	4.63835	6.29209	5.46151	6.62159	6.24499	coding	NM_003621	PPFIBP2	RefSeq_coding	3582	chr11	+	7535000	7674989		AAGCTTGTTTTAGCAGTGAAAGCCATCAACACCAAACAGGAGGAGAAGTCTGCACTGCTA	8495	Hs.655714	GO:0003677|GO:0008907|GO:0003674|GO:0005515|GO:0015074|GO:0007154|GO:0005622	NP_003612	PTPRF interacting protein, binding protein 2 (liprin beta 2)
ASHG19A3A015391	0.0342488	3.92253	down	30.3355	246.559	5.18304	7.15482	446.343	25.1334	380.312	23.4812	178.7	32.0161	203.661	35.5072	23.7801	35.5394	8.25826	5.30411	8.07728	5.15922	7.28764	5.28852	7.42924	5.01723	4.72171	5.14612	coding	NM_181713	UBXN2A	RefSeq_coding	1909	chr2	+	24163375	24223691		CGATTTCAGAAGTTATTCCGATGGTGCCAGTCAGCAGTTTTTGAACTCCATCAAAAAGGG	165324	Hs.591576		NP_859064	UBX domain protein 2A
ASHG19A3A022665	0.00935785	1.92424	down	10347	19714.3	13.2734	14.2177	22215	12010.6	22460.2	5095.51	16256.9	5872.54	15539.5	14471.3	22100.1	14284.9	14.2453	13.7703	14.2743	12.7576	14.1754	12.8634	14.1243	13.5042	14.2692	13.4716	coding	NM_015407	ABHD14A	RefSeq_coding	1118	chr3	+	52009041	52015215		GACTCCTCATTTCATCTCACAGACACAATAAAAAAGCATATTTGTCCTGCCTGGGAAGTG	25864	Hs.534400	GO:0016787|GO:0005737|GO:0016021|GO:0016020	NP_056222	Abhydrolase domain containing 14A
ASHG19A3A000777	0.0409598	3.69244	down	1998.75	6336.73	10.5217	12.4063	9711.37	589.723	9047.31	516.318	4119.68	593.885	4167.09	4193.58	4638.18	4100.25	12.9625	9.95472	12.8623	9.59804	12.0764	9.66648	12.1106	11.7084	12.0196	11.6808	coding	NM_001004358	FGFRL1	RefSeq_coding	3115	chr4	+	1005759	1020685	NM_001004356,	AGCGCCTTCCTCACCGTGCTGCCAGACCCAAAACCGCCAGGGCCACCTGTGGCCTCCTCG	53834	Hs.193326	GO:0017134|GO:0005007|GO:0008201|GO:0004872|GO:0060539|GO:0008543|GO:0003179|GO:0008285|GO:0001558|GO:0001501|GO:0060412|GO:0016021|GO:0005886	NP_068742	Fibroblast growth factor receptor-like 1
ASHG19A3A052876	0.0172428	6.66278	down	33.0125	265.127	4.75717	7.49329	457.649	7.84558	441.532	23.2885	127.091	9.26332	133.23	59.3578	166.135	65.3072	8.29815	3.50454	8.29115	5.14896	6.76816	3.37558	6.7821	5.75728	7.32688	5.99948	coding	NM_000338	SLC12A1	RefSeq_coding	4717	chr15	+	48498497	48596273		AAAGAACAAAATCAAGGCTTTTTATGCTGCAGTGGCGGCAGACTGTTTCAGGGATGGTGT	6557	Hs.123116	GO:0008511|GO:0015293|GO:0005215|GO:0048878|GO:0006821|GO:0007588|GO:0006811|GO:0001822|GO:0006813|GO:0006814|GO:0055085|GO:0006810|GO:0016324|GO:0016021|GO:0005624|GO:0005886	NP_001171761	Solute carrier family 12 (sodium/potassium/chloride transporters), member 1
ASHG19A3A046909	0.0152256	2.58393	down	12.9989	47.6913	3.85758	5.22715	45.2771	9.01636	39.4852	8.50307	65.9107	10.4956	63.8951	14.9513	23.8887	22.0283	5.06095	3.71515	4.91114	3.80274	5.78252	3.56665	5.65429	3.75226	4.72686	4.4511	coding	NM_000829	GRIA4	RefSeq_coding	5508	chr11	+	105480799	105852819	NM_001083620,NM_000826,	CTGAAAAACAAATGGTGGTACGATAAAGGTGAATGTGGACCCAAGGACTCTGGAAGCAAG	2893	Hs.503743	GO:0004971|GO:0005234|GO:0005216|GO:0004872|GO:0007215|GO:0006811|GO:0051968|GO:0050804|GO:0060992|GO:0007268|GO:0006810|GO:0032281|GO:0030054|GO:0030425|GO:0030666|GO:0016021|GO:0043025|GO:0005886|GO:0005886|GO:0014069|GO:0045211|GO:0045202|GO:0043195	NP_001106283	Glutamate receptor, ionotrophic, AMPA 4
ASHG19A3A013268	0.0341483	2.56674	down	32.3264	114.957	5.05332	6.41326	182.4	15.5371	157.354	21.0888	84.281	17.5329	96.7446	55.7157	54.0047	51.7574	7.00107	4.54109	6.83593	5.01841	6.1522	4.36325	6.28493	5.66852	5.79217	5.67533	coding	NM_138799	MBOAT2	RefSeq_coding	3804	chr2	-	8996700	9143876		TCTATCTGTATATCTCTCTTTTGGCTGCCAGACCCAAATACTATTTTGCATGGACGCTAG	129642	Hs.467634	GO:0003841|GO:0008415|GO:0016740|GO:0008654|GO:0016021|GO:0016020	NP_620154	Membrane bound O-acyltransferase domain containing 2
ASHG19A3A030028	0.0480059	5.07226	down	6030.64	25742	12.0914	14.434	41187.2	4138.27	38669	1228.14	20353.4	1334.88	19406.2	11228	9094.41	12223.9	15.1993	12.4262	15.1127	10.8031	14.4666	10.8195	14.4266	13.151	12.9649	13.2572	coding	NM_000846	GSTA2	RefSeq_coding	1320	chr6	-	52614887	52628361	NM_145740,	GAAGAGTTACCATCCTGGATAATGGCATAAAGACATTTTCTTCTTTTCCTGAACAGTCAT	2939	Hs.94107	GO:0004364|GO:0016740|GO:0006749|GO:0008152|GO:0006805|GO:0005737|GO:0005829	NP_000837	Glutathione S-transferase alpha 2
ASHG19A3A046663	0.0212682	1.86674	down	11462.5	20203.3	13.3581	14.2586	19023.5	4294.07	20989.3	8001.79	21641.8	7720.92	20546.9	18348.4	18815.2	18947.4	14.0176	12.4687	14.1772	13.374	14.5585	13.2377	14.507	13.8453	14.0327	13.8646	coding	NM_000852	GSTP1	RefSeq_coding	986	chr11	+	67351065	67354123		AAGCCTTTTGAGACCCTGCTGTCCCAGAACCAGGGAGGCAAGACCTTCATTGTGGGAGAC	2950	Hs.523836	GO:0008432|GO:0008144|GO:0043295|GO:0004364|GO:0019207|GO:0070026|GO:0005515|GO:0016740|GO:0006916|GO:0071460|GO:0071364|GO:0071385|GO:0032869|GO:0071222|GO:0007417|GO:0006749|GO:0071425|GO:0008152|GO:0070373|GO:0043124|GO:0043508|GO:0043407|GO:0043409|GO:0002674|GO:0043066|GO:0009890|GO:0048147|GO:0032691|GO:0070664|GO:0071638|GO:0060547|GO:0051774|GO:0006469|GO:0032873|GO:0032720|GO:0010804|GO:…	NP_000843	Glutathione S-transferase pi 1
ASHG19A3A000665	0.0454129	1.85392	down	881.635	1844.26	9.73291	10.6235	2232.99	248.253	2248	522.621	1670	633.126	1788.07	1624.29	1282.22	1379.88	10.6928	8.80531	10.728	9.6172	10.6961	9.75832	10.8048	10.346	10.1957	10.1377	coding	NM_001001560	GGA1	RefSeq_coding	2924	chr22	+	38004480	38029570		ACAGAGGACAATGATGAGGCCTTAGGCCTCAGTGACCCCACACCCCCTTCAGGCCCAAGC	26088	Hs.499158	GO:0003674|GO:0005515|GO:0006886|GO:0016192|GO:0005794|GO:0044431|GO:0030131|GO:0005768|GO:0010008|GO:0005622|GO:0016020|GO:0030117	NP_037497	Golgi-associated, gamma adaptin ear containing, ARF binding protein 1
CUST_31_PI426249100	0.0151592	2.24272	down	3492.6	8853.69	11.7356	12.9008	10064.5	4659.71	10446.4	1708.82	5273.27	1633.14	4961.01	4595.55	13523.3	4865.78	13.0173	12.5756	13.0903	11.2501	12.4699	11.0787	12.3838	11.85	13.5428	11.9234	coding	NM_002147_Exon2-	NM_002147	HOX cluster	1199	chr17	-	46668619	46669818	NM_002147,	TGATTCGCTTTTGGTATTTGTTTGTAGCTTTCCTGGAAGTCAAATAAATGTTTCCCCCAC
ASHG19A3A003857	0.0323305	1.63037	down	147.55	358.791	7.41095	8.11615	518.358	119.595	484.043	98.6712	309.965	99.6558	238.666	205.984	242.923	213.844	8.49058	7.73142	8.43609	7.21318	8.12977	6.99369	7.67571	7.49511	7.84861	7.62137	coding	NM_001184690	NPNT	RefSeq_coding	4643	chr4	+	106816596	106892827		GCCAGGATAAGGTGCCAGCTCAAAGCTGTGTGCCAACCACGATGCAAACATGGTGAATGT	255743	Hs.518921	GO:0005509|GO:0007155|GO:0030154|GO:0007275|GO:0005576|GO:0016020|GO:0005578	NP_001171622	Nephronectin
ASHG19A3A006783	0.0305152	1.99508	down	419.205	1068.87	8.74217	9.73861	1478.04	169.869	1529.01	239.167	718.889	282.798	826.109	737.051	792.289	667.138	10.0515	8.26712	10.1261	8.49304	9.39565	8.56445	9.59923	9.23791	9.52059	9.14831	coding	NM_198379	CACNA1G	RefSeq_coding	7588	chr17	+	48638448	48704431		CAGCCTGGGAGGCTCCGACCCACAGATGCAGCCCCACCCCACGGAGCTGCCAGGACCAGA	8913	Hs.591169	GO:0008332|GO:0005244|GO:0007411|GO:0006811|GO:0055085|GO:0006810|GO:0016021|GO:0016020|GO:0005891	NP_938407	Calcium channel, voltage-dependent, T type, alpha 1G subunit
ASHG19A3A014262	0.00122622	3.50505	down	16.2831	75.0652	4.11829	5.92772	82.4823	10.5668	86.522	7.47558	72.1308	11.8562	72.529	26.3033	61.6619	25.2139	5.89457	3.95716	6.00894	3.6465	5.9176	3.75571	5.84888	4.59046	5.96863	4.64162	coding	NM_002980	SCTR	RefSeq_coding	1833	chr2	-	120197420	120282028		TTCTCCAGCCATTTTTGTTGCTTTGTGGGCTATTGCCAGACACTTTCTGGAAGATGTTGG	6344	Hs.42091	GO:0015055|GO:0007186|GO:0007586|GO:0007588|GO:0005887|GO:0005886|GO:0005886	NP_002971	Secretin receptor
ASHG19A3A008955	0.00568716	1.9471	down	339.878	900.565	8.58349	9.54482	1128.6	150.53	920.185	279.194	782.501	361.085	925.724	509.206	745.82	399.378	9.64796	8.0793	9.35733	8.72503	9.51718	8.94136	9.77276	8.72565	9.42885	8.44609	coding	NM_001383	DPH1	RefSeq_coding	2200	chr17	+	1933430	1946724		TGGAGATGGCCGCTTCCATCTGGAGTCTGTCATGATTGCCAACCCCAATGTCCCCGCTTA	1801	Hs.513856	GO:0008283|GO:0017183|GO:0006412|GO:0005737|GO:0005634	NP_001374	DPH1 homolog (S. cerevisiae)
ASHG19A3A024148	0.0380757	1.53925	down	268.575	640.758	8.31532	8.93755	890.924	203.952	941.347	204.872	534.524	228.487	524.232	340.039	312.763	365.525	9.27431	8.5387	9.39565	8.27346	8.93294	8.24637	8.87803	8.18446	8.20679	8.33359	coding	NM_152995	NFXL1	RefSeq_coding	3738	chr4	-	47849259	47916633		TGAGCCAGCATTTATTCAGACTGCATTACCGTGTCCTCCATGTCAAGTTCCTATTCCTAT	152518	Hs.646325	GO:0046872|GO:0003700|GO:0008270|GO:0006355|GO:0016021|GO:0016020|GO:0005634	NP_694540	Nuclear transcription factor, X-box binding-like 1
ASHG19A3A005312	0.0146027	3.09634	down	9.36044	32.1018	3.06066	4.69123	34.1148	6.58733	43.971	5	29.348	5	32.5721	22.6734	20.503	7.5414	4.67604	3.22272	5.05904	2.49059	4.56485	2.36146	4.62503	4.36942	4.5312	2.85912	coding	NM_022873	IFI6	RefSeq_coding	860	chr1	-	27992571	27998724		GGTGAGAATGCGGGTAAGGATGCAGGTAAGAAAAAGTGCTCGGAGAGCTCGGACAGCGGC	2537	Hs.523847	GO:0005515|GO:0006916|GO:0019221|GO:0006955|GO:0043154|GO:0051902|GO:0001836|GO:0060337|GO:0016021|GO:0016020|GO:0005739	NP_075011	Interferon, alpha-inducible protein 6
ASHG19A3A039940	0.0164268	1.88653	down	128.724	330.249	7.11784	8.03358	419.439	54.8524	415.766	84.413	278.284	108.467	319.022	220.799	218.733	175.088	8.16508	6.53822	8.20378	6.98571	7.9622	7.12418	8.13102	7.58605	7.70583	7.35504	coding	NM_004463	FGD1	RefSeq_coding	4291	chrX	-	54471888	54522599		AGACTTTCAAACTGTTGAACTCAACAAACAGGGAAGATGAAGACACCCCACCCAACTCTC	2245	Hs.709201	GO:0005089|GO:0005085|GO:0005085|GO:0046872|GO:0031267|GO:0008270|GO:0030036|GO:0006915|GO:0007010|GO:0046847|GO:0008624|GO:0007275|GO:0048011|GO:0009887|GO:0043088|GO:0035023|GO:0008360|GO:0051056|GO:0007165|GO:0007264|GO:0005794|GO:0005737|GO:0005737|GO:0005856|GO:0005829|GO:0005829|GO:0005622|GO:0030027|GO:0005634|GO:0005886|GO:0001726	NP_004454	FYVE, RhoGEF and PH domain containing 1
ASHG19A3A012464	0.00610249	2.7292	down	79.8025	357.139	6.53468	7.98315	554.99	140.325	608.697	60.8432	221.896	49.7761	244.445	78.7836	155.665	69.2847	8.58399	7.9736	8.76855	6.51466	7.61652	5.95775	7.71084	6.1452	7.23586	6.08217	coding	NM_020855	ZNF492	RefSeq_coding	4245	chr19	+	22817125	22850472		GCACTAACATCTGTAGTACTAATCTTTTTTCCAGTGGCTTTAAACTGCAAATAAGGAATG	57615	Hs.232108	GO:0003677|GO:0046872|GO:0008270|GO:0006355|GO:0005622|GO:0005634	NP_065906	Zinc finger protein 492
ASHG19A3A018305	0.0433888	2.06697	down	9.41104	22.5936	3.08579	4.13331	27.9243	5	25.6306	5	14.1039	8.22411	17.5204	9.48132	27.7886	19.3498	4.39978	2.41344	4.31367	2.49059	3.39898	3.19656	3.63207	3.06895	4.92204	4.25938	coding	NM_030919	FAM83D	RefSeq_coding	2445	chr20	+	37554954	37581701		AAGATTATTGGGAAGGTTCACGAAAAGTTCACGTTGATTGATGGCATCCGCGTGGCAACA	81610	Hs.726442	GO:0007049|GO:0051301|GO:0007067|GO:0005737|GO:0005856|GO:0000922	NP_112181	Family with sequence similarity 83, member D
ASHG19A3A053724	0.0477989	1.83307	down	13.5485	40.8017	3.93614	4.8104	87.3773	11.0116	47.294	9.92956	19.0173	9.10585	27.4683	19.5497	22.8518	18.146	5.9724	4.02583	5.16454	3.99732	3.88068	3.34854	4.36068	4.1485	4.67371	4.16051	coding	NM_018206	VPS35	RefSeq_coding	3298	chr16	-	46693590	46723144		GGAACAAATTTGGTGCGCCTCAGTCAGTTGGAAGGTGTAAATGTGGAACGTTACAAACAG	55737	Hs.454528	GO:0005515|GO:0015031|GO:0042147|GO:0005737|GO:0005829|GO:0005768|GO:0016020	NP_060676	Vacuolar protein sorting 35 homolog (S. cerevisiae)
ASHG19A3A002136	0.0300142	1.95566	down	62.5997	163.534	6.04605	7.0137	221.139	36.9776	194.198	29.2375	148.209	42.1263	143.974	110.137	110.149	94.5203	7.25975	5.91006	7.13787	5.47557	7.00359	5.70805	6.90575	6.62916	6.76155	6.5074	coding	NM_001130016	ART3	RefSeq_coding	1598	chr4	+	76995862	77033954		TGAAAATCCTTGAACCCACCCAAATACCTGGAATGAAAATTCCAGAACCTTTTCCACTAC	419	Hs.24976	GO:0003956|GO:0003950|GO:0016757|GO:0006471|GO:0031225|GO:0005887|GO:0005886	NP_001170	ADP-ribosyltransferase 3
CUST_55_PI426249100	0.0239523	1.7677	down	7832.25	16245.7	12.9212	13.7431	25851.9	13638.6	25049.1	6210.42	7917.78	6070.88	7691.74	6461.81	14718.1	6779.52	14.4817	13.937	14.4364	13.0214	13.074	12.9062	13.0443	12.3385	13.6792	12.403	coding	NM_014213_Exon2+	NM_014213	HOX cluster	983	chr2	+	176988661	176989644	nc-HOXD8-19-,NM_014213,	TGCCCGAGGACCAGTTGTAAATGTTACTGCTTCCTACTAATAAATGCTGACCTGATCAAA
ASHG19A3A031652	0.0493062	1.57091	down	319.498	640.997	8.37126	9.02286	743.786	101.757	814.459	235.346	519.039	263.918	605.603	517.713	522.096	478.755	9.01368	7.48554	9.18905	8.46955	8.88484	8.45696	9.10464	8.74979	8.92207	8.69444	coding	NM_207410	GFRAL	RefSeq_coding	1911	chr6	+	55192266	55267291		ACATGGTTCCACCCCCTACTTGCCTCAGTGTAATTCGCAGCTGCCAAAATGATGAATTAT	389400	Hs.526967	GO:0004872|GO:0006916|GO:0031098|GO:0016021|GO:0005886	NP_997293	GDNF family receptor alpha like
ASHG19A3A043400	0.0442164	1.79681	down	194.258	441.279	7.63113	8.47658	488.279	79.5653	477.545	114.145	488.646	122.996	471.602	317.996	280.324	336.587	8.403	7.10343	8.41685	7.423	8.79413	7.32131	8.72181	8.0887	8.04708	8.21923	coding	NM_000274	OAT	RefSeq_coding	2102	chr10	-	126085871	126107545		AATATAAGTATGGTGCACACAACTACCATCCTTTACCTGTAGCCCTGGAGAGAGGAAAAG	4942	Hs.523332	GO:0004587|GO:0005515|GO:0030170|GO:0016740|GO:0008652|GO:0034641|GO:0007601|GO:0005737|GO:0005759|GO:0005739	NP_001165285	Ornithine aminotransferase
ASHG19A3A002165	0.0243396	1.53602	down	113.584	239.481	6.99012	7.60932	234.436	43.68	240.129	109.898	260.469	116.227	245.37	151.642	217.003	146.474	7.34412	6.17596	7.42826	7.36906	7.86281	7.23053	7.71608	7.0664	7.69532	7.10864	coding	NM_001130159	STOX1	RefSeq_coding	1237	chr10	+	70587293	70652815		GATGCCAGCTTCCATGACATATCTGGACACAGAGTCTGGGATCTAATAATTCAGTCATTT	219736	Hs.37636	GO:0003677|GO:0005737|GO:0005730|GO:0005634	NP_689922	Storkhead box 1
ASHG19A3A011073	0.0473193	1.70988	down	123.239	334.732	7.18805	7.96195	502.686	97.8084	482.037	82.0463	266.763	110.925	279.998	157.565	142.174	167.85	8.44965	7.42442	8.43023	6.94606	7.89708	7.1569	7.92585	7.118	7.10691	7.29485	coding	NM_145276	ZNF563	RefSeq_coding	2786	chr19	-	12428305	12444534		CCCCCTGGGCATACATAAATCGACACATGCCAAGTCCTTTTTTAAAAATGACATATTTGG	147837	Hs.663510	GO:0003677|GO:0046872|GO:0008270|GO:0006355|GO:0005622|GO:0005634	NP_660319	Zinc finger protein 563
ASHG19A3A005450	0.0252449	2.14563	down	20.0447	59.2659	4.43854	5.53994	83.4475	18.8682	72.6119	6.8141	51.2899	15.6309	54.5404	31.5372	34.4398	27.3729	5.91058	4.85368	5.76091	3.53719	5.40812	4.1889	5.41733	4.85128	5.20277	4.76164	coding	NM_031267	CDK13	RefSeq_coding	6805	chr7	+	39989958	40136731		CAGGGCAGCTCAAATGTGGCACCTGGTGAAAAACAGACAGATCCATCAACACCACAACAG	8621	Hs.233552	GO:0005524|GO:0008353|GO:0004693|GO:0000166|GO:0005515|GO:0004672|GO:0016740|GO:0000380|GO:0000380|GO:0030097|GO:0007275|GO:0070816|GO:0008284|GO:0007088|GO:0019908|GO:0016607	NP_112557	Cyclin-dependent kinase 13
ASHG19A3A042994	0.0436718	3.07344	down	7347.57	19385.3	12.5166	14.1364	27605	10881.4	27492.5	1816.95	14454.1	1993.97	13603.6	10633.6	13771.4	11411.9	14.5941	13.6495	14.5858	11.3392	13.9908	11.3518	13.9421	13.0692	13.5694	13.1733	coding	NM_032772	ZNF503	RefSeq_coding	3198	chr10	-	77157604	77161513		GCTGAGAAGGGGACAAGGTTTACGTCATGTACTAAAATAATAGACAATGTATCGCTTTAA	84858	Hs.195710	GO:0046872|GO:0003676|GO:0008270|GO:0005622|GO:0005634	NP_116161	Zinc finger protein 503
ASHG19A3A009068	0.0226359	2.04762	down	16.2339	46.9879	4.13526	5.1692	50.4775	7.21953	47.4579	11.1565	31.1778	18.2296	32.0541	17.4333	73.7722	27.1308	5.20673	3.3721	5.16948	4.1485	4.65451	4.42161	4.60053	3.98489	6.21475	4.74919	coding	NM_001143990	WRAP53	RefSeq_coding	1837	chr17	+	7589388	7606819		CTTCACGACGTTCAGCCTGCGTCTGGAACTGGAATGGCCTAGCCCAAAGCTAGATAACAG	55135	Hs.437460	GO:0003723|GO:0005515|GO:0051973|GO:0032203|GO:0015030|GO:0005737|GO:0005634|GO:0005697	NP_060551	WD repeat containing, antisense to TP53
ASHG19A3A032801	0.027373	5.06744	down	16.976	151.809	3.89521	6.23647	101.861	6.11378	126.019	6.93958	41.1382	6.36429	32.9628	32.5414	457.063	32.9209	6.19354	3.12117	6.53093	3.55953	5.07976	2.87055	4.6454	4.89362	8.73271	5.03119	coding	NM_001082971	DDC	RefSeq_coding	2090	chr7	-	50526135	50633154		CCAAAGTTGGAGAATCCCATCAAGGAGAGTAGCCCTGTAAGGAATTCGAATTTCCAGCAT	1644	Hs.359698	GO:0016597|GO:0004058|GO:0004058|GO:0016829|GO:0005515|GO:0030170|GO:0006520|GO:0034641|GO:0007623|GO:0042416|GO:0042446|GO:0007269|GO:0009636|GO:0007268|GO:0005737|GO:0005829|GO:0005625	NP_001076440	Dopa decarboxylase (aromatic L-amino acid decarboxylase)
ASHG19A3A016461	0.0113055	2.66304	down	43.5495	144.437	5.46009	6.87317	137.698	37.1559	135.207	12.7671	143.155	25.4078	141.739	70.0578	164.384	72.3591	6.59577	5.91639	6.62482	4.32204	6.95271	4.9348	6.88145	5.98605	7.3111	6.14119	coding	NM_177964	LYPD6B	RefSeq_coding	1600	chr2	+	149894980	150071772		AAGCACATCCATCACCAAAAAGTGTGCCTCCAGAAGTGAATGTCATTTTGTCGGTTGCCA	130576	Hs.357567	GO:0031225|GO:0005886	NP_808879	LY6/PLAUR domain containing 6B
ASHG19A3A031475	0.0116014	1.61477	down	133.712	317.977	7.28224	7.97356	404.064	71.2728	417.406	108.81	244.924	140.704	287.438	183.061	236.051	164.71	8.11607	6.93857	8.21094	7.35525	7.7639	7.52252	7.96781	7.3241	7.8091	7.27077	coding	NM_005987	SPRR1A	RefSeq_coding	664	chr1	+	152956556	152958289		AATCATAATCGCTCCTTTGCACCTCTAAAAAGATGTCCCTTACCCTCATTCTGGAGGGCT	6698	Hs.46320	GO:0005515|GO:0030674|GO:0005198|GO:0008544|GO:0031424|GO:0030216|GO:0018149|GO:0001533|GO:0005737	NP_005978	Small proline-rich protein 1A
ASHG19A3A040457	0.0109478	1.85641	down	428.804	1208.23	8.97037	9.86289	1887.06	606.065	1822.22	317.241	824.758	339.514	840.587	402.503	666.517	478.696	10.4232	9.99066	10.4014	8.91182	9.59775	8.84695	9.62237	8.40819	9.26973	8.69422	coding	NM_001164803	RBMX	RefSeq_coding	2071	chrX	-	135951352	135962939		TATGGTCGTGGAGTGCTGATTGATTCACAGTAGATAAAGCTGGCAGTAAGAAATGCTAAG	27316	Hs.380118	GO:0003723|GO:0000166|GO:0005515|GO:0008380|GO:0010467|GO:0000398|GO:0000398|GO:0071013|GO:0030530|GO:0005654|GO:0005634	NP_002130	RNA binding motif protein, X-linked
ASHG19A3A051366	0.0204606	6.47223	down	9.57124	104.808	3.02946	5.72372	99.1206	5	111.927	5	22.0572	5	21.652	14.4778	269.28	18.3784	6.1573	2.41344	6.36984	2.49059	4.12077	2.36146	3.97831	3.70337	7.9924	4.17845	coding	NM_003136	SRP54	RefSeq_coding	2298	chr14	+	35452103	35498771		GTACCGCTTTGTTGGAAGCAGATGTTAATATTAAACTAGTGAAGCAACTAAGAGAAAATG	6729	Hs.167535	GO:0008312|GO:0019003|GO:0005525|GO:0003924|GO:0008144|GO:0030942|GO:0000166|GO:0043021|GO:0006184|GO:0006614|GO:0006617|GO:0006616|GO:0045047|GO:0042493|GO:0005737|GO:0005829|GO:0016607|GO:0005730|GO:0005634|GO:0005786	NP_003127	Signal recognition particle 54kDa
ASHG19A3A045706	0.0264377	2.05629	down	321.389	841	8.3695	9.40954	1175.14	116.6	1056.4	188.95	668.072	257.284	706.652	551.725	598.732	492.388	9.71376	7.69585	9.5782	8.16107	9.28175	8.4162	9.3596	8.84302	9.11441	8.73137	coding	NM_004724	ZW10	RefSeq_coding	2900	chr11	-	113603910	113644425		TTCAGATTGCGTCTTGCCCCCATTCTTTGTGATGGCACTGCTACTTTTGTGGATCTTGTA	9183	Hs.503886	GO:0019237|GO:0005515|GO:0006888|GO:0000087|GO:0051301|GO:0000132|GO:0007126|GO:0000278|GO:0007093|GO:0007080|GO:0000236|GO:0000070|GO:0006461|GO:0034501|GO:0015031|GO:0007096|GO:0016192|GO:0000777|GO:0005737|GO:0005856|GO:0005829|GO:0005783|GO:0005789|GO:0000776|GO:0005828|GO:0016020|GO:0005634|GO:0000922	NP_004715	ZW10, kinetochore associated, homolog (Drosophila)
ASHG19A3A042956	0.0179595	1.85837	down	28.4386	78.1418	5.03649	5.93053	95.59	16.406	73.8667	34.271	99.7081	35.8407	85.4943	33.7974	36.0497	21.8778	6.10273	4.63077	5.78579	5.70252	6.3981	5.45953	6.10234	4.94815	5.26369	4.44149	coding	NM_152586	USP54	RefSeq_coding	6202	chr10	-	75257297	75335433		ACTTTCCAGGATGAACAACGTTTCCAGCTGGGAATTATGGATGATGCTGCAGAGTGCTTT	159195	Hs.657355	GO:0005515|GO:0004221|GO:0006511	NP_689799	Ubiquitin specific peptidase 54
ASHG19A3A021169	0.0204414	1.87996	down	12.57	33.366	3.79931	4.71001	45.7759	11.0311	45.4752	15.2871	27.4891	5.42	27.4936	12.5204	20.5964	18.5914	5.07658	4.02792	5.11083	4.57564	4.4614	2.70698	4.36208	3.48818	4.53916	4.19784	coding	NM_005424	TIE1	RefSeq_coding	3960	chr1	+	43766663	43788778		TATGCCTCTGAAAATGACCATCGTGACTTTGCGGGAGAACTGGAAGTTCTGTGCAAATTG	7075	Hs.78824	GO:0005524|GO:0000166|GO:0005515|GO:0004872|GO:0004714|GO:0001701|GO:0007498|GO:0016525|GO:0030336|GO:0045026|GO:0006468|GO:0032526|GO:0007165|GO:0001570|GO:0005887|GO:0005886	NP_005415	Tyrosine kinase with immunoglobulin-like and EGF-like domains 1
ASHG19A3A008139	0.0469873	1.70649	down	117.912	287.974	7.03837	7.80941	372.475	54.5701	367.861	95.1446	275.738	95.5936	274.207	168.529	149.59	175.722	8.00383	6.52758	8.02755	7.15802	7.94597	6.93559	7.8893	7.21058	7.18039	7.36011	coding	NM_000386	BLMH	RefSeq_coding	2417	chr17	-	28575222	28619074		TACAACAACCAGCCCATTGACTTCCTGAAAAAGATGGTTGCTGCCTCCATCAAAGATGGA	642	Hs.371914	GO:0004177|GO:0004180|GO:0004197|GO:0008234|GO:0008233|GO:0005515|GO:0006508|GO:0042493|GO:0009636|GO:0005737|GO:0005634|GO:0005625	NP_000377	Bleomycin hydrolase
ASHG19A3A015152	0.00961493	1.86501	down	166.604	414.851	7.50191	8.40109	504.479	65.8574	430.762	125.442	392.24	142.613	391.209	266.448	355.566	232.658	8.45452	6.82074	8.25616	7.55642	8.47812	7.54179	8.43939	7.85093	8.37727	7.73969	coding	NM_024726	IQCA1	RefSeq_coding	3250	chr2	-	237232793	237416092		TAACATTGCTGGGAAATACCCTGGCAAAAATGGCCTCCAAATGATGCTGCATGCAGTCTT	79781	Hs.591594	GO:0005524|GO:0000166	NP_079002	IQ motif containing with AAA domain 1
ASHG19A3A010299	0.0331657	1.9835	down	31.9354	101.674	5.2183	6.20635	154.767	21.0976	157.089	26.2632	80.9054	31.6683	72.0201	33.2434	43.5877	47.4047	6.75966	5.02942	6.83312	5.31933	6.09653	5.27174	5.83566	4.92419	5.50676	5.54681	coding	NM_032124	HDHD2	RefSeq_coding	2245	chr18	-	44633781	44676871		TAAAAGCTGTTTTGGTAGATCTCAGTGGCACACTTCACATTGAAGATGCAGCTGTGCCAG	84064	Hs.465041	GO:0016787	NP_115500	Haloacid dehalogenase-like hydrolase domain containing 2
ASHG19A3A005169	0.0485968	1.83863	down	49.7584	124.749	5.73583	6.61446	153.002	24.83	149.255	28.5526	128.923	38.2968	125.782	75.4186	66.7813	81.6938	6.74544	5.28539	6.76379	5.44019	6.78883	5.55902	6.69538	6.08418	6.07884	6.31035	coding	NM_020732	ARID1B	RefSeq_coding	8126	chr6	+	157099085	157530401		CGGAATGCAGTACCCTCAGCAGCAGGACTCTGGAGATGCCACATGGAAAGAAACATTCTG	57492	Hs.724539	GO:0003677|GO:0005515|GO:0003713|GO:0016568|GO:0048096|GO:0007399|GO:0016514|GO:0005622|GO:0043231|GO:0005730|GO:0005634	NP_065783	AT rich interactive domain 1B (SWI1-like)
ASHG19A3A003887	0.0261655	1.87342	down	7788.29	15952.7	12.9651	13.8708	20261.4	5395.24	19971.5	5964.82	15549.1	6221.43	14530.4	10201.7	9451.19	11158.3	14.1118	12.7634	14.1042	12.9675	14.0985	12.9441	14.0218	13.0093	13.0178	13.1414	coding	NM_001280	CIRBP	RefSeq_coding	1397	chr19	+	1269266	1273169		TACAGAGACAGTTATGACAGTTACGCTACACACAACGAGTAAAAACCCTTCCTGCTCAAG	1153	Hs.618145	GO:0003723|GO:0070181|GO:0003730|GO:0000166|GO:0005515|GO:0030371|GO:0048255|GO:0017148|GO:0045727|GO:0009411|GO:0009409|GO:0034063|GO:0005737|GO:0005737|GO:0005654|GO:0005634|GO:0005634|GO:0010494	NP_001271	Cold inducible RNA binding protein
ASHG19A3A022083	0.0386756	10.0774	down	33.4563	225.77	3.91466	7.24771	363.167	5	364.89	5	97.7837	5	93.6399	79.0895	209.368	73.1921	7.96856	2.41344	8.01753	2.49059	6.37023	2.36146	6.23611	6.15123	7.64612	6.1566	coding	NM_207316	TMEM207	RefSeq_coding	1449	chr3	-	190146443	190167665		TTGATTCTCACAGGCGCACCATGGCAGTTTTTGCTGTTGGAGACTTGGACTCTATTTATG	131920	Hs.335321	GO:0016021|GO:0016020	NP_997199	Transmembrane protein 207
ASHG19A3A044040	0.0396212	1.89827	down	289.208	714.759	8.28061	9.20529	827.183	82.0357	758.738	320.18	705.811	313.948	620.36	342.703	661.701	387.171	9.17743	7.15298	9.07635	8.92304	9.3691	8.72701	9.14506	8.19656	9.25854	8.40346	coding	NM_152709	STOX1	RefSeq_coding	3396	chr10	+	70587293	70652815	NM_001130162,NM_001130161,	AGTCACTTGGAAGGGACAGAAAATCACAGCATGGCAGGAGATAGTGGAATAGATTCTCCA	219736	Hs.37636	GO:0003677|GO:0005737|GO:0005730|GO:0005634	NP_689922	Storkhead box 1
ASHG19A3A016477	0.0142311	1.70494	down	1239.75	2559.6	10.3432	11.1129	3271.22	544.953	3100.21	872.102	2130.81	966.581	2283.44	2078.6	2012.31	1736.53	11.272	9.85585	11.2153	10.3363	11.0787	10.3625	11.1889	10.7066	10.8098	10.4548	coding	NM_152522	ARL6IP6	RefSeq_coding	2817	chr2	+	153574422	153617767		CGCTGCTCTTCGCCATTCTTCTCGCCTTCCTCCTCGCCATCGCCTACTTGATCGTTAAAG	151188	Hs.728812	GO:0016021|GO:0016020	NP_689735	ADP-ribosylation-like factor 6 interacting protein 6
ASHG19A3A011560	0.0206469	1.5019	down	35.1412	78.4044	5.34725	5.93404	110.325	29.6396	99.2537	23.2599	63.6386	31.5528	72.1201	58.8849	46.6845	32.369	6.30447	5.567	6.19975	5.14728	5.72877	5.26544	5.83817	5.74677	5.59906	5.00975	coding	NM_013256	ZNF180	RefSeq_coding	3140	chr19	-	44979859	45004574		TTTCCTTCCTCAAGAGATTATCATCAAAGTCGAGGGAGAAGACACTGGGTCTCTGACCAT	7733	Hs.22305	GO:0003677|GO:0046872|GO:0008270|GO:0006355|GO:0005622|GO:0005634	NP_037388	Zinc finger protein 180
ASHG19A3A017157	0.0184298	1.66955	down	5366.89	9711.4	12.3962	13.1356	12272.9	2647.49	11377.4	3785.96	7948.96	4484.96	8386.38	8820.62	8571.46	7095.41	13.3097	11.887	13.2235	12.3393	13.0782	12.4881	13.1819	12.7977	12.8848	12.4687	coding	NM_002584	PAX7	RefSeq_coding	2271	chr1	+	18957499	19062631		ATTCCTTCTCCCACCCCCAGGGCCTCCTGCTTGTTTATGGAGAGCTACAAGGTGGTGTCA	5081	Hs.113253	GO:0005515|GO:0043565|GO:0003700|GO:0030528|GO:0009653|GO:0006916|GO:0051216|GO:0021904|GO:0048706|GO:0007275|GO:0048663|GO:0006355|GO:0014813|GO:0007519|GO:0043403|GO:0021527|GO:0006351|GO:0005634	NP_039236	Paired box 7
ASHG19A3A031618	0.0410728	10.9922	down	81.4424	426.837	4.91861	8.37702	622.105	19.6007	558.097	5	307.349	5	299.426	192.442	347.209	185.169	8.75065	4.91289	8.63922	2.49059	8.11587	2.36146	8.032	7.39615	8.34735	7.43197	coding	NM_003221	TFAP2B	RefSeq_coding	5770	chr6	+	50786438	50815325		GAAAAATGGGGGGAGATCTTTGCGAGAAAGGCTAGAAAAAATCGGTTTGAATTTACCCGC	7021	Hs.33102	GO:0003677|GO:0005515|GO:0046983|GO:0043565|GO:0003700|GO:0003713|GO:0001822|GO:0007399|GO:0045817|GO:0006357|GO:0006355|GO:0006351|GO:0006351|GO:0005634	NP_003212	Transcription factor AP-2 beta (activating enhancer binding protein 2 beta)
ASHG19A3A024966	0.0243357	1.69302	down	38.1147	106.299	5.51539	6.27499	170.817	35.1972	157.814	27.8599	76.6244	34.4574	74.4584	49.0506	51.7808	44.0083	6.90547	5.83536	6.84051	5.40633	6.00945	5.40083	5.88609	5.48681	5.73339	5.44761	coding	NM_012224	NEK1	RefSeq_coding	5501	chr4	-	170314428	170533614		AAGAACAGTGATGTGGAGCCAACTGCAAATGGGACAGATGTGGCAGATGAAGATGACAAT	4750	Hs.481181	GO:0005524|GO:0046872|GO:0000166|GO:0005515|GO:0004672|GO:0004674|GO:0004713|GO:0016740|GO:0007049|GO:0051301|GO:0007067|GO:0006468|GO:0005737|GO:0005634	NP_036356	NIMA (never in mitosis gene a)-related kinase 1
ASHG19A3A010117	0.0488063	1.80571	down	93.2043	226.254	6.61544	7.468	309.677	37.5405	292.568	61.4616	178.313	68.4147	194.436	153.968	156.274	144.636	7.74395	5.9314	7.70997	6.53235	7.28282	6.4356	7.36269	7.08641	7.24059	7.09142	coding	NM_003803	MYOM1	RefSeq_coding	5848	chr18	-	3066805	3220106		ACAGAAGTGAGTAAAGTAAGTGAAACAGTTCAGGAAGAGCTTACCCCGCCACCACAGAAA	8736	Hs.464469	GO:0008307|GO:0006936|GO:0031430|GO:0005863	NP_062830	Myomesin 1, 185kDa
ASHG19A3A014067	0.00712969	1.61074	down	16.1262	36.6547	4.22167	4.90939	38.7942	14.3823	38.0615	13.9192	33.0822	12.2136	42.195	23.7901	31.1404	16.3258	4.85027	4.42211	4.85797	4.44361	4.74782	3.80241	5.02089	4.44211	5.07	3.99809	coding	NM_001122646	FAM178B	RefSeq_coding	2691	chr2	-	97541619	97652301		AACATCTTTGGGAGCCTTTGGTCTTCTGTGGGATCTCATTGTGGATGGAATCTTCCTTCA	51252	Hs.107922		NP_057574	Family with sequence similarity 178, member B
ASHG19A3A028304	0.0168448	2.72458	down	20.3284	85.3751	4.56115	6.00718	85.8565	12.5806	87.0685	19.6066	112.407	21.9074	113.069	20.4483	28.474	27.0992	5.94989	4.21618	6.01671	4.92043	6.58122	4.70454	6.53276	4.21639	4.95533	4.7482	coding	NM_181524	PIK3R1	RefSeq_coding	5823	chr5	+	67584251	67597647		TTTTTCATTGTCGGATACAGGCATTTCAAAGGGAAACCGTTGAAATGCATAACCTGCAAA	5295	Hs.132225	GO:0005545|GO:0046935|GO:0051117|GO:0043125|GO:0005516|GO:0030331|GO:0043559|GO:0005158|GO:0043560|GO:0005159|GO:0043548|GO:0035014|GO:0051219|GO:0005161|GO:0008022|GO:0005515|GO:0019904|GO:0019901|GO:0019903|GO:0030971|GO:0031625|GO:0030183|GO:0031295|GO:0050852|GO:0007596|GO:0071398|GO:0071445|GO:0007173|GO:0008543|GO:0006006|GO:0060396|GO:0008286|GO:0008286|GO:0048009|GO:0048009|GO:0044419|GO:…	NP_852665	Phosphoinositide-3-kinase, regulatory subunit 1 (alpha)
CUST_34_PI426249100	0.0319394	2.16614	down	56.1857	153.785	5.81478	6.9299	185.301	18.6247	199.142	38.5233	130.146	36.4991	119.63	95.8509	134.703	91.4303	7.02355	4.83268	7.17313	5.86717	6.80329	5.48711	6.62081	6.4279	7.02874	6.45903	coding	NM_018952_Exon3-	NM_018952	HOX cluster	493	chr17	-	46675097	46675590	NM_018952,	AAGAGCAGAAGTGCTCCACTCCGGTCTACCCGTGGATGCAGCGGATGAATTCGTGCAACA
ASHG19A3A041670	0.0249078	2.22943	down	376.684	1065.32	8.60227	9.75894	1284.51	102.591	1527.5	286.556	784.691	369.926	1003.22	620.402	726.68	503.947	9.84656	7.49564	10.125	8.76347	9.52166	8.97411	9.90378	9.01238	9.39769	8.76576	coding	NM_001164415	HSFX2	RefSeq_coding	1966	chrX	+	148855725	148858528	uc010nta.2,	TTGCCACAACTTCGATAAAGAGCTTCTTCCGCCAGCTAAACTTGTATGGCTTCCGAAAAC	100130086	Hs.709146	GO:0043565|GO:0003700|GO:0006355|GO:0005737|GO:0005634	NP_001157887	Heat shock transcription factor family, X linked 2
ASHG19A3A033046	0.0433886	1.61382	down	70.931	159.751	6.30096	6.99144	210.199	32.9745	180.565	56.8061	159.784	58.1178	132.846	102.666	115.359	104.09	7.19426	5.72933	7.03715	6.41755	7.12477	6.18713	6.77855	6.52449	6.82245	6.6463	coding	NM_016086	STYXL1	RefSeq_coding	1429	chr7	-	75625655	75677321		AGAGGTGGAAGAGGACGGGCTTTAGGCTGGAAGCGCCTTAGAGGAGCCATTTTTCCAGGT	51657	Hs.11615	GO:0016787|GO:0005515|GO:0008138|GO:0035556|GO:0006470	NP_057170	Serine/threonine/tyrosine interacting-like 1
ASHG19A3A002288	0.0332591	1.5649	down	40.3724	91.7252	5.54769	6.19377	101.216	25.4984	94.6556	27.5333	68.1793	42.6424	79.9123	57.5958	114.663	48.5922	6.18588	5.32778	6.13512	5.38727	5.8344	5.72586	5.99908	5.71642	6.81436	5.58114	coding	NM_001135022	ELMOD3	RefSeq_coding	2434	chr2	+	85581842	85618873		CCCTACTGAAGGCCCCAGGAGTGCTCCAGCCAGAGCTGAGGCTTCGAAGACCTCAGAGGA	84173	Hs.269990	GO:0005096|GO:0006909|GO:0005856	NP_115589	ELMO/CED-12 domain containing 3
ASHG19A3A050655	0.0116547	2.1504	down	36.7039	116.827	5.39056	6.49516	148.728	24.811	143.173	26.0917	75.2775	30.5864	83.5916	60.3881	133.367	41.6421	6.70546	5.28468	6.70287	5.30889	5.98347	5.21518	6.06891	5.77905	7.01509	5.36499	coding	NM_001159352	REG4	RefSeq_coding	1517	chr1	-	120336641	120354203		AATTGCCTCCATGCAGACTATGAAACTGTTCAGCCTGCTATAGTTAGATCTCTGGCACTG	83998	Hs.660883	GO:0005488|GO:0005529|GO:0005576	NP_114433	Regenerating islet-derived family, member 4
ASHG19A3A045019	0.0273497	6.4999	down	38.9464	171.505	4.282	6.98242	194.487	5.84434	190.378	5.30767	96.4294	5	100.376	79.2601	275.855	99.3198	7.09131	3.06571	7.10709	3.24977	6.34855	2.36146	6.34252	6.15333	8.02264	6.57975	coding	NM_001135091	MUC15	RefSeq_coding	3409	chr11	-	26580579	26593815	NM_145650,	GAAAAAGGAAAACGGATTCATTTTCCCATCGGCGACTTTATGACGACAGAAATGAACCAG	143662	Hs.407152	GO:0005576|GO:0016021|GO:0005886	NP_663625	Mucin 15, cell surface associated
ASHG19A3A006922	0.0445523	6.13538	down	22.2096	127.084	3.89927	6.51642	208.786	5	191.148	5	82.5208	12.0484	68.7371	44.4213	84.2255	44.5782	7.18504	2.41344	7.11226	2.49059	6.12132	3.78161	5.76691	5.34491	6.39657	5.46577	coding	NM_201551	NELL1	RefSeq_coding	3114	chr11	+	20691116	21597227		TTCACAGGAAGCCACTGCGAGAAAGACATTGATGAATGTGCCTTAAGAACTCACACCTGT	4745	Hs.657172	GO:0005509|GO:0005080|GO:0005198|GO:0007155|GO:0006917|GO:0007399|GO:0045778|GO:0045667|GO:0005737|GO:0005576	NP_963845	NEL-like 1 (chicken)
ASHG19A3A006392	0.0445376	1.60563	down	343.41	789.296	8.62391	9.30705	1072.1	171.363	980.305	280.046	538.799	393.453	649.891	501.649	705.383	370.538	9.56026	8.27906	9.45657	8.73053	8.94644	9.05705	9.22211	8.70326	9.34988	8.34966	coding	NM_173681	ATG9B	RefSeq_coding	4577	chr7	-	150709305	150721586		AGTCTCCATGTCATCTACCTGCACCAGCTTCACCAGCAGCAGCAGCAGCAGGAGCCGTGG	285973	Hs.707300	GO:0000045|GO:0006914|GO:0000421|GO:0031410|GO:0016021|GO:0016020	NP_775952	ATG9 autophagy related 9 homolog B (S. cerevisiae)
ASHG19A3A016039	0.0498531	1.6883	down	47.1647	102.325	5.60987	6.36544	118.181	18.0491	119.803	27.3127	93.0241	39.6513	97.9996	76.0705	82.6195	74.7401	6.39567	4.78039	6.46195	5.37562	6.29468	5.6124	6.30447	6.09734	6.37045	6.1836	coding	NM_144706	C2orf15	RefSeq_coding	1430	chr2	+	99758184	99767926		TTTCTTCTTGAATGGCAACCTAAATGCCAGTCCAAAGAGGCCCCCAATAGACTTGTTCAC	150590	Hs.352211		NP_653307	Chromosome 2 open reading frame 15
ASHG19A3A035192	0.0253227	1.75257	down	197.473	481.907	7.78638	8.59585	626.143	78.1631	539.082	158.193	460.265	229.607	473.314	277.184	310.732	244.216	8.76217	7.07465	8.58623	7.90027	8.70816	8.25193	8.72616	7.90538	8.19656	7.79966	coding	NM_014458	KLHL20	RefSeq_coding	3505	chr1	+	173684079	173755838		TAGATGAGGCTAAAAACTACCTCCTATTGCCGCAAGAACGACCACTAATGCAAGGACCAA	27252	Hs.495035	GO:0003779|GO:0019964|GO:0005515|GO:0004842|GO:0007010|GO:0043066|GO:0043161|GO:0016567|GO:0035455|GO:0031463|GO:0005794|GO:0016605|GO:0015629|GO:0009986|GO:0005737|GO:0044444|GO:0005730|GO:0005634|GO:0048471	NP_055273	Kelch-like 20 (Drosophila)
ASHG19A3A034626	0.0299381	2.94577	down	165.683	583.921	7.30029	8.85893	665.154	82.2816	652.582	66.8347	670.593	77.2023	647.183	282.493	284.095	319.602	8.85301	7.15802	8.86978	6.65013	9.28881	6.61524	9.21665	7.93036	8.0664	8.14768	coding	NM_002069	GNAI1	RefSeq_coding	3318	chr7	+	79764139	79848725		TGGTGTACAAGCCTGTTTCAACAGATCCCGAGAGTACCAGCTTAATGATTCTGCAGCATA	2770	Hs.134587	GO:0031683|GO:0005525|GO:0003924|GO:0003924|GO:0003924|GO:0019001|GO:0031821|GO:0000166|GO:0005515|GO:0004871|GO:0007186|GO:0006184|GO:0006184|GO:0006184|GO:0007596|GO:0051301|GO:0007193|GO:0030168|GO:0007165|GO:0007268|GO:0005813|GO:0005737|GO:0031234|GO:0005834|GO:0005622|GO:0030496|GO:0005886|GO:0005886|GO:0005886	NP_002060	Guanine nucleotide binding protein (G protein), alpha inhibiting activity polypeptide 1
ASHG19A3A030726	0.00422207	1.89857	down	16.7925	47.609	4.2984	5.22331	60.2139	13.3362	63.5624	12.7959	44.2062	16.7983	45.9588	19.9126	24.1036	21.1194	5.45281	4.30601	5.57846	4.32464	5.18482	4.29386	5.16194	4.17499	4.73851	4.3925	coding	NM_001130700	IPCEF1	RefSeq_coding	6818	chr6	-	154475619	154677900		TATGAGGCTTCTGAATCCAGGAATAAGACTGCTCTTGGATTTACTCTCTTTGTATTGCAT	26034	Hs.146100	GO:0005344|GO:0004601|GO:0015671|GO:0006979|GO:0005737|GO:0005886	NP_056368	Interaction protein for cytohesin exchange factors 1
ASHG19A3A022594	0.039226	1.60115	down	830.302	1685.77	9.78799	10.4671	2228.46	339.206	2071.88	626.914	1456.92	675.988	1594.76	1362.78	1076.82	1146.62	10.6892	9.23292	10.607	9.87318	10.4784	9.85756	10.6151	10.096	9.94585	9.8803	coding	NM_016381	TREX1	RefSeq_coding	1835	chr3	+	48507228	48509043		ATGTGCTGGTCCCACTAAGGAAACCACCTCACCCTCTCCAACTTCCTGCCTGAAAATGGG	11277	Hs.707026	GO:0008408|GO:0008408|GO:0008296|GO:0032405|GO:0032407|GO:0032558|GO:0008853|GO:0016787|GO:0046872|GO:0046872|GO:0003676|GO:0042803|GO:0042803|GO:0003697|GO:0006310|GO:0006281|GO:0006260|GO:0008219|GO:0006298|GO:0005635|GO:0005634	NP_338599	Three prime repair exonuclease 1
ASHG19A3A001597	0.0161872	2.25736	down	20.8158	71.9342	4.54407	5.7187	35.0471	13.9728	32.1573	9.88254	109.995	29.351	101.135	25.9899	81.3369	24.8826	4.71248	4.38191	4.62869	3.99257	6.54703	5.1524	6.3565	4.57103	6.34882	4.62243	coding	NM_001081752	ELN	RefSeq_coding	3339	chr7	+	73442426	73484234		TGGTGGAGTTCCTGGAGGAGTCTTTTATCCAGCGCTGGGGCCTGGAGGCAAACCTCTTAA	2006	Hs.647061	GO:0030023|GO:0005201|GO:0005515|GO:0008015|GO:0008283|GO:0009887|GO:0007585|GO:0005576|GO:0005578	NP_001075224	Elastin
ASHG19A3A005372	0.0320037	2.20686	down	13.0558	40.6852	3.8256	4.9676	42.9815	7.58009	43.3418	5.69371	48.0261	13.6826	54.8933	18.2117	14.1833	20.1108	4.99282	3.44836	5.03988	3.33008	5.3069	3.98178	5.42545	4.0482	4.07295	4.31958	coding	NM_024730	RERGL	RefSeq_coding	1182	chr12	-	18233803	18243114		GGTGGTGAAGGAACAGGCAAATCTGGTCCCTACATCCTTAAATAACTGCAAATACTTGGT	79785	Hs.115497	GO:0005525|GO:0003924|GO:0000166|GO:0007165|GO:0016020	NP_079006	RERG/RAS-like
ASHG19A3A035160	0.0279166	3.06122	down	56.4435	250.894	5.88507	7.49918	390.093	31.6446	359.872	33.4619	215.825	30.6665	202.119	101.073	86.5601	85.3711	8.06935	5.66715	7.99722	5.66844	7.57766	5.21851	7.41834	6.50294	6.43335	6.36833	coding	NM_016019	LUC7L2	RefSeq_coding	2725	chr7	+	139044633	139108198		AAATTGTTAGCCAAGGTGGAACAACTAGGAGCTGAAGGGAATGTGGAGGAATCCCAGAAA	51631	Hs.728191	GO:0019899|GO:0046872|GO:0005515	NP_057103	LUC7-like 2 (S. cerevisiae)
ASHG19A3A054453	0.00988545	2.03395	down	702.638	1816.18	9.52427	10.5486	2482.97	355.247	2372.8	411.099	1044.41	482.657	1880.64	1251.91	1300.07	1012.28	10.8502	9.29772	10.8151	9.28117	9.97446	9.36119	10.8832	9.97317	10.2199	9.70812	coding	NM_001042539	MAZ	RefSeq_coding	2789	chr16	+	29817854	29822502		TCCCGGGAGACGCCCCCCAGCCACAGCCCACCTGCTGAGGGGGACCCCCGCACCCACCAG	4150	Hs.23650	GO:0003677|GO:0003723|GO:0046872|GO:0005515|GO:0008270|GO:0006369|GO:0006367|GO:0005622|GO:0005634	NP_002374	MYC-associated zinc finger protein (purine-binding transcription factor)
ASHG19A3A010616	0.022613	1.69915	down	36.1303	93.8306	5.43365	6.19846	115.769	26.1041	108.646	39.2689	97.9708	48.3601	101.168	31.8097	45.5996	35.1087	6.36752	5.36552	6.32596	5.89819	6.37245	5.91199	6.35727	4.86362	5.56907	5.1289	coding	NM_002647	PIK3C3	RefSeq_coding	3083	chr18	+	39535198	39661444		TGTTAATTGGGATCTACCTCAAGAGGCCAAACAGGCCTTGGAACTTCTGGGAAAATGGAA	5289	Hs.464971	GO:0016303|GO:0005524|GO:0000166|GO:0005515|GO:0004672|GO:0000045|GO:0000910|GO:0007032|GO:0008543|GO:0045087|GO:0008286|GO:0048015|GO:0051605|GO:0006468|GO:0050708|GO:0043201|GO:0005829|GO:0030496|GO:0005942	NP_002638	Phosphoinositide-3-kinase, class 3
ASHG19A3A052279	0.023367	2.92284	down	103.833	450.193	6.76315	8.31052	776.283	84.6471	705.706	44.2418	241.049	52.22	232.67	164.846	295.254	173.212	9.07635	7.20291	8.97332	6.06415	7.741	6.02853	7.64115	7.18096	8.12079	7.33922	coding	NM_004884	IGDCC3	RefSeq_coding	4491	chr15	-	65619464	65670378		TTACTTGGGTTTTGTCACACTCTGCTCATTTTGACTGAATAAAAGTCCTGTTGCCAAAGT	9543	Hs.128292	GO:0050885|GO:0005887|GO:0016020	NP_004875	Immunoglobulin superfamily, DCC subclass, member 3
ASHG19A3A014948	0.0315619	1.61168	down	83.8883	202.116	6.60283	7.29139	285.383	45.0018	234.524	63.441	185.201	96.7386	201.121	117.496	104.351	96.7642	7.62359	6.22508	7.39374	6.57929	7.34131	6.95135	7.41035	6.7185	6.68798	6.53993	coding	NM_079420	MYL1	RefSeq_coding	1052	chr2	-	211154868	211179895		TCATTTTGACAGGTTCTTTTGGAGGAACTCCTTCTCTTTTTAACCCACCCTTTTAAAAAA	4632	Hs.187338	GO:0005509|GO:0003774|GO:0008307|GO:0060048|GO:0006936|GO:0030049|GO:0030049|GO:0007517|GO:0005829|GO:0005859|GO:0030016|GO:0016459|GO:0030017	NP_524146	Myosin, light chain 1, alkali; skeletal, fast
ASHG19A3A016273	0.0107532	1.8816	down	28.5008	73.0112	4.9797	5.89166	73.9725	18.5812	83.1136	19.5679	78.1337	18.7899	72.7414	39.3744	57.0949	46.1904	5.74393	4.82842	5.95381	4.9171	6.04241	4.46915	5.85313	5.17202	5.86504	5.51181	coding	NM_001029996	PCDP1	RefSeq_coding	2982	chr2	+	120302024	120414236		AGAAAAAGCAATGATGCATATAAATTTTCACCGACCGCCAGCGAAGCCGAAGCCTCAGAA	200373	Hs.496753	GO:0005516|GO:0005929	NP_001025167	Primary ciliary dyskinesia protein 1
ASHG19A3A004637	0.0146677	1.55866	down	35.902	80.2706	5.35353	5.99384	99.8998	20.8089	96.4519	28.9647	65.1499	29.9087	58.5581	44.0035	81.2932	55.8242	6.16962	5.00742	6.16068	5.46177	5.76457	5.18321	5.52638	5.33242	6.34793	5.78282	coding	NM_012223	MYO1B	RefSeq_coding	4939	chr2	+	192110106	192290115		ACCATTGCTGCATATTGGCATGGGACCCAGGTACGTAGAGAATACAGGAAATTCTTCAGA	4430	Hs.439620	GO:0005524|GO:0003779|GO:0005516|GO:0003774|GO:0000166|GO:0005515|GO:0016459	NP_036355	Myosin IB
ASHG19A3A044088	0.00331253	1.76865	down	1573.14	3594.96	10.7757	11.5983	4874.08	984.107	4664.85	1409.2	2629.31	1436.81	2508.38	2007.61	3298.17	2027.98	11.9019	10.6259	11.847	10.9953	11.3972	10.9149	11.3313	10.6592	11.5142	10.6831	coding	NM_001852	COL9A2	RefSeq_coding	2831	chr1	-	40766162	40782939		AAGCTCCCAAGTTGGGTACAAACCAGGATATTGGAGTTACTCTATCCTGGAGTTAACTAG	1298	Hs.418012	GO:0030020|GO:0007411|GO:0001501|GO:0005594|GO:0005576|GO:0005578	NP_001843	Collagen, type IX, alpha 2
ASHG19A3A054264	0.0326903	2.89091	down	38.6892	185.276	5.42022	6.95174	302.758	24.4294	322.41	26.7404	116.44	24.8888	128.538	57.1286	56.2355	60.2589	7.71195	5.25957	7.83969	5.34504	6.63432	4.90364	6.73046	5.7034	5.84231	5.88946	coding	NM_014692	SEC14L5	RefSeq_coding	6456	chr16	+	5008317	5069156		TAAAACCCTGGAGGTTTCCCGTGGGCTCGTTCAAGAACTTTCCAGCTGTTGTTTAAAAGA	9717	Hs.512856	GO:0005215|GO:0016021|GO:0005622	NP_055507	SEC14-like 5 (S. cerevisiae)
ASHG19A3A005244	0.0491362	1.58629	down	71.6753	153.684	6.27018	6.93583	207.01	36.6686	168.333	49.6356	136.466	44.4019	137.155	117.801	119.454	109.869	7.17313	5.89571	6.93294	6.23225	6.87785	5.78507	6.8275	6.72166	6.86775	6.71621	coding	NM_021991	JUP	RefSeq_coding	3211	chr17	-	39910858	39942964		TGCTGGCCTAGGCGGCCTGGCCCCAGTGCGGTTCCTCATCTGAGAGGCTCTCCGTGCAGG	3728	Hs.514174	GO:0042153|GO:0045294|GO:0045296|GO:0005515|GO:0042803|GO:0019901|GO:0019903|GO:0003704|GO:0005199|GO:0005198|GO:0003713|GO:0034332|GO:0003181|GO:0034329|GO:0016477|GO:0000902|GO:0016337|GO:0045216|GO:0071681|GO:0007016|GO:0002159|GO:0050982|GO:0007398|GO:0071603|GO:0007369|GO:0016331|GO:0003308|GO:0003136|GO:0007399|GO:0048599|GO:0090263|GO:0042307|GO:0051091|GO:0051291|GO:0043588|GO:0034747|GO:…	NP_068831	Junction plakoglobin
ASHG19A3A013205	0.0201461	1.7365	down	37.8649	91.8226	5.39597	6.19216	108.144	19.92	102.046	23.797	93.4382	35.8225	102.221	56.8549	53.2633	52.9299	6.27459	4.93985	6.23903	5.17964	6.30107	5.45878	6.37334	5.69595	5.77276	5.70563	coding	NM_152666	PLD5	RefSeq_coding	2729	chr1	-	242252271	242687998	ENST00000450980,	AAGTCTGTTGACATAGTGTCTTCCCATTGGGATCTCAACCACACTCATCCATCAGCATGT	200150	Hs.672452	GO:0003824|GO:0016021|GO:0016020	NP_689879	Phospholipase D family, member 5
ASHG19A3A002480	0.00156683	1.61711	down	2115.86	4201.49	11.1785	11.8719	4759.4	1602	4717.66	1593.03	3269.81	1832.8	3381.1	2913.46	4879.51	2637.99	11.859	11.234	11.864	11.1652	11.749	11.2468	11.802	11.1941	12.0858	11.0524	coding	NM_001142281	ARCN1	RefSeq_coding	3768	chr11	+	118443101	118473745		GCGCCCCACCACCGCCCTCACCATGATCCCTGAATATTGCCGAGCCTTAGAAGAGAATGA	372	Hs.33642	GO:0048205|GO:0016044|GO:0006886|GO:0006890|GO:0016192|GO:0030126|GO:0005794|GO:0000139|GO:0030131|GO:0005737|GO:0031410|GO:0005829|GO:0005829|GO:0016020	NP_001646	Archain 1
ASHG19A3A006144	0.0457012	2.07674	down	30.9421	94.6881	5.09059	6.14491	129.136	19.4299	113.38	15.0057	69.0519	28.7411	125.234	45.8085	36.6385	45.7254	6.5136	4.89701	6.38654	4.54912	5.85388	5.12037	6.68787	5.38707	5.28268	5.49939	coding	NM_152526	PARD3B	RefSeq_coding	3639	chr2	+	205410515	206480537		AGGACATTTTCTGCCCCGAGAGTTGGATGGTCGTCTGCGAATGAATGACCAGCTGATTGC	117583	Hs.729379	GO:0007049|GO:0051301|GO:0030054|GO:0012505|GO:0016020|GO:0005923	NP_995585	Par-3 partitioning defective 3 homolog B (C. elegans)
ASHG19A3A014083	0.0343166	1.50128	down	47.1878	111.48	5.81059	6.39679	161.178	35.7232	139.982	45.0832	99.163	37.1124	110.303	65.5304	46.7764	52.49	6.82122	5.8565	6.67321	6.09248	6.39023	5.51505	6.49792	5.89343	5.60138	5.69551	coding	NM_015348	TMEM131	RefSeq_coding	6657	chr2	-	98372802	98612354		TTTCTTCAAACAAAACAGGTTTCTCCAGCAGCCTTGGCATTTCACACGCTCCTGTTGACA	23505	Hs.469376	GO:0003674|GO:0008150|GO:0005575|GO:0016021|GO:0016020	NP_056163	Transmembrane protein 131
ASHG19A3A019026	0.0327942	2.11065	down	49.6812	133.197	5.62904	6.70673	164.892	17.2688	169.028	30.9538	109.89	34.3646	144.734	102.43	77.44	63.3893	6.85435	4.7129	6.93821	5.55841	6.54635	5.39688	6.91351	6.522	6.28124	5.95503	coding	NM_006272	S100B	RefSeq_coding	1135	chr21	-	48018530	48025035		ATTTGAAAACACTGCTGTTCTTTAAATGCGTTCCTCATCCATGCAGATAACAGCTGGTTG	6285	Hs.422181	GO:0050786|GO:0048154|GO:0005509|GO:0048306|GO:0042802|GO:0005515|GO:0042803|GO:0042803|GO:0048156|GO:0008270|GO:0007409|GO:0008283|GO:0007417|GO:0045087|GO:0007611|GO:0043123|GO:0005737|GO:0005737|GO:0005576|GO:0005634|GO:0048471|GO:0001726	NP_006263	S100 calcium binding protein B
ASHG19A3A005974	0.0414221	4.34575	down	150.953	545.518	6.61642	8.73602	738.454	58.6598	690.991	19.2636	372.779	31.649	348.509	335.915	576.854	309.28	9.00359	6.64347	8.9457	4.89716	8.40193	5.27083	8.26329	8.16562	9.06561	8.10502	coding	NM_144707	PROM2	RefSeq_coding	3830	chr2	+	95940200	95957053		ACCTCCCTGAAGCTGTAGGGCCTTGTGGGAGTGATCTGGTGGCCAGAACAGGATTTTGCA	150696	Hs.469313	GO:0016324|GO:0016323|GO:0005929|GO:0060170|GO:0016021|GO:0031528|GO:0005886	NP_653308	Prominin 2
ASHG19A3A052013	0.00467635	3.66673	down	97.7062	493.259	6.65988	8.53437	633.075	92.7943	599.999	39.8882	281.81	43.1284	269.024	138.315	682.385	174.405	8.77817	7.34492	8.74648	5.91965	7.98511	5.74056	7.86154	6.94473	9.30057	7.34953	coding	NM_001039905	C15orf56	RefSeq_coding	2125	chr15	-	40542867	40545110		TACCCAAATCACAGCTCCAAGCAGTACTTTTGAACAGAACTACAATAAAGTATGAATGTT	644809	Hs.631718		NP_001034994	Chromosome 15 open reading frame 56
ASHG19A3A005146	0.0483826	2.71231	down	173.904	479.583	7.14033	8.57986	650.872	65.0567	595.823	51.7415	388.81	55.7122	390.375	338.87	372.033	358.139	8.82037	6.80235	8.73677	6.29128	8.46667	6.12624	8.43462	8.17874	8.44085	8.30304	coding	NM_020403	PCDH9	RefSeq_coding	6132	chr13	-	66876966	67804468		ACAAAGGGCCCCTTACACACCAGACAGTCGCAGCGCCGTGTTACGTTTCATCTCCCTGAT	5101	Hs.654709	GO:0005509|GO:0007155|GO:0007156|GO:0016021|GO:0005886	NP_982354	Protocadherin 9
ASHG19A3A007020	0.0187291	2.43146	down	71.9085	234.257	6.24642	7.52824	294.695	44.6161	299.885	39.7377	228.377	38.1192	202.003	123.003	146.324	114.066	7.6708	6.21167	7.74712	5.91434	7.65705	5.5523	7.4173	6.78254	7.14893	6.77125	coding	NM_206964	FAM3B	RefSeq_coding	1240	chr21	+	42688660	42729654		TGGAAGATGCGCCCATTGGCTGGTGCTCCAGTCCCCAAAAGGCAAAAATGTGACCACTGG	54097	Hs.473877	GO:0005125|GO:0006915|GO:0030073|GO:0005576|GO:0005615	NP_996847	Family with sequence similarity 3, member B
ASHG19A3A004087	0.0104612	1.81271	down	146.231	347.198	7.27395	8.1321	432.292	66.3218	380.45	92.7087	300.009	98.8276	314.796	222.947	308.441	250.349	8.20936	6.8305	8.07747	7.12291	8.07747	6.9832	8.1121	7.60016	8.18408	7.83299	coding	NM_002937	RNASE4	RefSeq_coding	1805	chr14	+	21152371	21168757		TTCTGCGGACTTGTTCTGAGGCCGAGGCACCTCTAAGATACTGATGGCTCTGCAGAGGAC	283	Hs.283749	GO:0003677|GO:0003779|GO:0005507|GO:0004519|GO:0008201|GO:0016787|GO:0004522|GO:0042277|GO:0005515|GO:0019843|GO:0005102|GO:0004540|GO:0030041|GO:0032431|GO:0007202|GO:0032148|GO:0001525|GO:0001525|GO:0001525|GO:0007154|GO:0008219|GO:0030154|GO:0016477|GO:0006651|GO:0042592|GO:0007275|GO:0048662|GO:0017148|GO:0001556|GO:0001541|GO:0001890|GO:0001938|GO:0042327|GO:0050714|GO:0050714|GO:0009303|GO:…	NP_001136	Angiogenin, ribonuclease, RNase A family, 5
ASHG19A3A032986	0.00326705	1.50184	down	7594.05	12472.8	12.9392	13.526	14597.2	5303.91	14905.8	6138.8	10323	6635.72	10123.7	8923.02	12414.3	10968.8	13.5935	12.7409	13.654	13.0038	13.485	13.0214	13.4746	12.8134	13.4228	13.1166	coding	NM_001013739	STAG3L3	RefSeq_coding	1272	chr7	-	72469028	72476455	NM_001025202,	TGTCCTTCTTTGTGGAGAGCAAGGTGACATACACAGAGATAACTCTGGCTGTTGTGCATA	375593	Hs.661254	GO:0046872|GO:0008270|GO:0005622	NP_944606	Tripartite motif-containing 73
ASHG19A3A001772	0.00983425	1.55072	down	76.8491	179.441	6.50873	7.14167	232.182	47.74	224.873	63.3266	155.918	81.2272	174.125	97.5637	110.106	94.388	7.33154	6.31709	7.33573	6.57532	7.0856	6.69374	7.19441	6.45193	6.76106	6.50553	coding	NM_001100170	IMMT	RefSeq_coding	2985	chr2	-	86371055	86422893		TGGTGAAGGAAAACCCACACCTGCACTTTCAGAAGAAGCATCCTCATCTTCTATAAGGGA	10989	Hs.148559	GO:0003674|GO:0005515|GO:0008150|GO:0016021|GO:0031305|GO:0016020|GO:0005743|GO:0005739	NP_006830	Inner membrane protein, mitochondrial
ASHG19A3A034833	0.0457886	1.54123	down	58.9411	131.664	6.04542	6.6695	121.223	39.5745	144.358	40.0408	94.2134	38.0313	98.0735	92.6049	200.45	84.4541	6.42772	6.01843	6.71577	5.92549	6.31228	5.54854	6.30538	6.37986	7.58633	6.35477	coding	NM_001164462	MUC12	RefSeq_coding	16321	chr7	+	100612903	100662229		AAATTTGGAATGGAAAACAATGCGTCTGTCCCCAAGGCTACGTTGGTTACCAGTGCTTGT	10071	Hs.489355	GO:0003674|GO:0001558|GO:0005887|GO:0016020	NP_001157934	Mucin 12, cell surface associated
ASHG19A3A046510	0.03779	1.62176	down	18.7536	40.9078	4.36937	5.06692	43.7146	16.9562	41.2142	9.9643	45.4023	13.2227	42.1884	19.6136	32.0198	34.0113	5.01558	4.68462	4.97129	4.00216	5.22236	3.92808	5.02007	4.15404	5.10532	5.07794	coding	NM_001043229	METTL12	RefSeq_coding	1382	chr11	+	62432778	62434923		TACAATTGGGTCATTCCCCAGTTTCAACTAACTGGAGCTCCTAAAAGCAGCAGACAGGAA	751071	Hs.640726	GO:0008168|GO:0016740|GO:0008152|GO:0005739	NP_001036694	Methyltransferase like 12
ASHG19A3A011138	0.00107857	2.05929	down	741.904	1915.06	9.63799	10.6801	2140.22	318.964	2230.16	536.233	1636.99	647.117	1611.46	1187.39	1956.45	1019.82	10.6259	9.15059	10.7151	9.65214	10.6588	9.78756	10.6296	9.883	10.7712	9.71664	coding	NM_000955	PTGER1	RefSeq_coding	1458	chr19	-	14583278	14586174		TTCCTGGCCGTGCGCCTTGCCTCCTGGAACCAGATCCTGGACCCTTGGGTGTACATCCTA	5731	Hs.159360	GO:0004930|GO:0004957|GO:0004872|GO:0007186|GO:0005887|GO:0005886|GO:0005886	NP_000946	Prostaglandin E receptor 1 (subtype EP1), 42kDa
ASHG19A3A001318	0.00448917	2.0696	down	784.757	2057.13	9.72584	10.7752	2763.85	356.616	2423.03	592.503	1757.43	636.873	1921.25	1313.97	1420.11	1023.83	11.0149	9.30352	10.8453	9.79306	10.7649	9.76813	10.9153	10.042	10.3356	9.72253	coding	NM_001039846	C19orf36	RefSeq_coding	1020	chr19	+	2096867	2099583		GGACACACAGAGCCACCCCGGCCTTCCTGGTATCGCCAGCCTTAAGGTGTCTGGAGCCCC	113177	Hs.424049	GO:0005576	NP_001034935	IZUMO family member 4
ASHG19A3A018361	0.0223073	1.91655	down	68.1742	157.817	6.0592	6.99771	145.681	18.7167	183.039	38.9669	146.634	60.4949	147.858	93.2713	165.871	129.421	6.6747	4.84007	7.05372	5.88554	6.98914	6.2456	6.94704	6.38623	7.32394	6.93857	coding	NM_003007	SEMG1	RefSeq_coding	1663	chr20	+	43835637	43838414		TTTCCTAACCTGAAGCGCCTTCAAACTTCCAATAAAGAGATCATTTTCTGCTTCATCTGC	6406	Hs.1968	GO:0005198|GO:0007320|GO:0019953|GO:0005576|GO:0005615|GO:0030141	NP_002998	Semenogelin I
ASHG19A3A012936	0.0149711	1.52153	down	132.369	291.659	7.24887	7.8544	348.226	64.8518	394.505	115.81	257.247	126.827	232.701	197.131	225.615	157.225	7.91057	6.79728	8.12613	7.44582	7.84108	7.36813	7.64137	7.42826	7.75283	7.20488	coding	NM_014385	SIGLEC7	RefSeq_coding	1754	chr19	+	51645557	51656783		AACATCCTTATCCCCGGTACCCTGGAGTCTGGCTGCTTCCAGAATCTGACCTGCTCTGTG	27036	Hs.655393	GO:0004872|GO:0005529|GO:0007155|GO:0005887|GO:0016020	NP_057627	Sialic acid binding Ig-like lectin 7
ASHG19A3A010320	0.0337369	2.36	down	491.85	1459.33	8.96059	10.1994	2086.19	211.822	1980.27	270.474	1294.95	303.97	1216.27	827.876	718.979	845.107	10.5877	8.58701	10.5329	8.67406	10.2985	8.67658	10.1965	9.40564	9.38133	9.45965	coding	NM_001127176	MRO	RefSeq_coding	5162	chr18	-	48321490	48346434	NM_031939,	TTCACCAGTCAGGTTAAGCAGACACGAGATTCCCTCCTGATCCATTTACAGGACAGAAAT	83876	Hs.30495	GO:0005488|GO:0005730|GO:0005634	NP_114145	Maestro
ASHG19A3A028506	0.0192561	1.95173	down	14.0154	32.3621	3.7268	4.69156	26.1819	5	35.0069	9.05711	40.3103	16.6818	43.5737	28.7045	16.7376	10.6338	4.31398	2.41344	4.74002	3.88477	5.04699	4.28221	5.07519	4.71652	4.28161	3.33706	coding	NM_032119	GPR98	RefSeq_coding	19333	chr5	+	89854616	90460032		GAAACCATTCAAACCTTGTTGTTAGAGGTCCTGGCTGACGACGTTCCGGAGATTGAAGAG	84059	Hs.591777	GO:0004930|GO:0005509|GO:0017022|GO:0005515|GO:0007186|GO:0007154|GO:0016337|GO:0050910|GO:0048839|GO:0060122|GO:0048496|GO:0007399|GO:0050877|GO:0007218|GO:0045494|GO:0050896|GO:0050953|GO:0007605|GO:0009986|GO:0005737|GO:0016021|GO:0016020|GO:0005886|GO:0002142	NP_115495	G protein-coupled receptor 98
ASHG19A3A022436	0.00450097	1.62251	down	19.7571	42.647	4.43354	5.13177	41.8413	11.5896	39.5994	8.81526	42.9378	22.5993	46.5047	27.8778	42.3515	27.9035	4.95495	4.10201	4.91527	3.84831	5.14173	4.75245	5.17829	4.67483	5.4686	4.79011	coding	NM_016300	ARPP21	RefSeq_coding	3241	chr3	+	35683848	35835987		AACCAACAAGGAACTCCGGTGCAAAGCGTGATGGTTTCCTACCCAACAATGTCTTCTTAT	10777	Hs.475902	GO:0003674|GO:0003676|GO:0008150|GO:0034605|GO:0005575|GO:0005737	NP_938409	CAMP-regulated phosphoprotein, 21kDa
ASHG19A3A044942	0.0430044	1.53521	down	557.578	1247.37	9.34432	9.96276	1762.49	295.541	1730.51	598.738	925.35	660.222	808.473	615.933	1010.04	617.457	10.2996	9.04312	10.3112	9.80854	9.77702	9.81723	9.56783	9.00389	9.85813	9.04882	coding	NM_198516	GALNTL4	RefSeq_coding	2531	chr11	-	11292420	11643561		TGAAGTCTGGATGGATGAATTTAAAAGCCACGTCTACATGGCATGGAACATACCGCAGGA	374378	Hs.655152	GO:0004653|GO:0005529|GO:0016757|GO:0005794|GO:0000139|GO:0016021|GO:0016020	NP_940918	UDP-N-acetyl-alpha-D-galactosamine:polypeptide N-acetylgalactosaminyltransferase-like 4
ASHG19A3A035622	0.0205902	1.57175	down	95.0585	210.268	6.74592	7.39829	255.009	42.7377	232.33	81.0019	199.032	89.5105	217.659	141.042	147.309	121.001	7.46466	6.14148	7.38005	6.92905	7.45528	6.84085	7.53318	6.96979	7.15826	6.84842	coding	NM_022659	EBF2	RefSeq_coding	2297	chr8	-	25701572	25902392		TAATTACAGTACCTCCAGCAACAGTATGAATGGCTACAGCAATGTCCCCATGGCCAACTT	64641	Hs.710674	GO:0003677|GO:0046872|GO:0030528|GO:0007275|GO:0006355|GO:0005634	NP_073150	Early B-cell factor 2
ASHG19A3A050573	0.0446	1.87447	down	102.142	247.089	6.69975	7.60623	334.858	39.9028	307.136	62.3693	198.65	65.3711	223.904	192.071	170.897	150.995	7.85657	6.03422	7.77939	6.5554	7.45173	6.3667	7.57793	7.39349	7.36554	7.14893	coding	NM_020920	CHD8	RefSeq_coding	7499	chr14	-	21853353	21905457		GGGGAACTGGTGCTGGAGAGACAGGGAGAGGGGCGAACCGGCCCCCCACAGCCACTGCAG	57680	Hs.530698	GO:0005524|GO:0003677|GO:0003678|GO:0008094|GO:0008013|GO:0003682|GO:0042393|GO:0016817|GO:0035064|GO:0000166|GO:0002039|GO:0005515|GO:0016563|GO:0016564|GO:0043044|GO:0060070|GO:0006333|GO:0016568|GO:0030178|GO:0045944|GO:0045945|GO:0071339|GO:0000785|GO:0005634|GO:0043234	NP_065971	Chromodomain helicase DNA binding protein 8
ASHG19A3A048293	0.0240002	1.68381	down	513.331	1203.88	9.174	9.92573	1706.58	232.252	1564.57	450.327	927.506	489.047	827.231	748.648	993.535	646.379	10.25	8.71818	10.1592	9.40293	9.78272	9.38499	9.60127	9.25854	9.83552	9.10539	coding	NM_001135217	LRRC23	RefSeq_coding	1822	chr12	+	7013896	7023405		AGTCCTTCCCTCTCGGGACCAAGGGCCTCTCCAGAACTGCTTCTGATTGAGCAGAAACAG	10233	Hs.155586	GO:0003674|GO:0008150|GO:0005575	NP_964013	Leucine rich repeat containing 23
ASHG19A3A025774	0.0478476	2.68034	down	22.6222	69.5257	4.34182	5.76423	93.0655	10.7694	94.8704	8.11688	55.843	8.65344	54.6343	41.7314	49.2153	43.8401	6.06333	3.98783	6.13751	3.74617	5.53458	3.27544	5.41967	5.25659	5.66607	5.44304	coding	NM_024047	NUDT9	RefSeq_coding	1716	chr4	+	88343734	88379497		TTTATAGATAGGCACAGCTACTCCCGTTCGGGAACCCAACGGCAGACAGGTCCTAGTGCC	53343	Hs.149500	GO:0047631|GO:0019144|GO:0016787|GO:0005622|GO:0005739	NP_932155	Nudix (nucleoside diphosphate linked moiety X)-type motif 9
ASHG19A3A006060	0.0262459	2.24004	down	98.9677	273.711	6.61888	7.78241	302.833	39.5942	299.303	49.4729	302.031	61.6612	292.858	169.309	171.53	174.802	7.7129	6.01927	7.74312	6.22684	8.08829	6.27774	7.9975	7.21746	7.37023	7.35311	coding	NM_147134	NFX1	RefSeq_coding	3548	chr9	+	33290509	33348719		ACTCAGAAGTGGTGCATGGGCAAGCATGAGcagtcccactactgggcgtctacccagaag	4799	Hs.413074	GO:0003677|GO:0016874|GO:0046872|GO:0003700|GO:0008270|GO:0006954|GO:0044419|GO:0045347|GO:0000122|GO:0006355|GO:0006366|GO:0005634	NP_667345	Nuclear transcription factor, X-box binding 1
ASHG19A3A044123	0.014315	1.52813	down	75.6474	161.17	6.40655	7.01832	190.161	42.5751	183.953	43.8036	137.485	72.0682	168.625	117.64	125.628	102.15	7.06307	6.13435	7.0597	6.04997	6.88947	6.50996	7.14681	6.72	6.93253	6.61846	coding	NM_001145031	PLAU	RefSeq_coding	2680	chr10	+	75670861	75677256		AATCCATTTCTCCTGGCTGGAAACCCATGGTCTTCCATTTGAGAACTAGATACGAACAGG	5328	Hs.77274	GO:0008233|GO:0004252|GO:0007596|GO:0006935|GO:0042730|GO:0006508|GO:0033628|GO:0010469|GO:0014910|GO:2000097|GO:0061041|GO:0007165|GO:0009986|GO:0005576|GO:0005615|GO:0005886|GO:0005886	NP_002649	Plasminogen activator, urokinase
ASHG19A3A053045	0.0268826	1.91575	down	31.0803	79.046	5.04283	5.98074	78.8622	10.8023	80.8089	25.1095	66.2007	27.708	64.5307	47.1853	104.828	44.5965	5.83366	3.99391	5.91649	5.25397	5.78957	5.06825	5.67063	5.43151	6.69335	5.46652	coding	NM_033028	BBS4	RefSeq_coding	2509	chr15	+	72978525	73030816		TTTGACCATGCAGCAGTATGCATCAGCTTTTCATTTTCTCAGTGCGGCCATCAACTTCCA	585	Hs.208681	GO:0043014|GO:0048487|GO:0034452|GO:0003777|GO:0005515|GO:0030534|GO:0048854|GO:0033205|GO:0051297|GO:0021987|GO:0042384|GO:0060271|GO:0060027|GO:0016358|GO:0045444|GO:0001947|GO:0021766|GO:0046907|GO:0051457|GO:0032402|GO:0034454|GO:0000226|GO:0001843|GO:0045494|GO:0051877|GO:0045724|GO:0033365|GO:0060296|GO:0032465|GO:0019216|GO:0050896|GO:0001895|GO:0046548|GO:0035058|GO:0007608|GO:0050893|GO:…	NP_149017	Bardet-Biedl syndrome 4
ASHG19A3A000738	0.0202077	1.77466	down	815.651	1650.97	9.62382	10.4514	1790.19	461.379	1651	382.957	1510.26	366.035	1432.24	1362.64	1871.17	1505.24	10.33	9.6353	10.2367	9.17701	10.528	8.95793	10.4548	10.0957	10.7074	10.2531	coding	NM_001003397	TPD52L1	RefSeq_coding	1288	chr6	+	125474878	125584644		TCAGCAAGAAGTTCGGAGACATGAGACGAAAGTAGGCGGTACGAACCCTAATGGAGGCAG	7164	Hs.591347	GO:0008656|GO:0042802|GO:0005515|GO:0046982|GO:0042803|GO:0006309|GO:0000086|GO:0006917|GO:0046330|GO:0043406|GO:0005737|GO:0048471	NP_003278	Tumor protein D52-like 1
ASHG19A3A009288	0.036196	1.81797	down	488.861	1148.82	9.00604	9.86837	1549.81	258.693	1472.9	276.683	969.918	318.29	1074.66	743.477	676.819	847.164	10.1136	8.86337	10.0753	8.71098	9.85375	8.74437	10.0108	9.24951	9.2884	9.46199	coding	NM_015626	WSB1	RefSeq_coding	2849	chr17	+	25621105	25640645		TTGCTCCAGATGGTTCATACTTTGCTTGGTCACAAGGACATCGCACAGTAAAGCTTGTTC	26118	Hs.446017	GO:0005515|GO:0008150|GO:0035556|GO:0005622	NP_599027	WD repeat and SOCS box-containing 1
ASHG19A3A027390	0.0127014	1.64557	down	285.356	651.712	8.31067	9.02926	837.875	152.147	849.727	194.919	570.123	230.217	540.954	472.367	459.879	377.128	9.19574	8.09747	9.2525	8.20205	9.03577	8.25546	8.92074	8.62695	8.74156	8.37144	coding	NM_133456	SHROOM1	RefSeq_coding	3389	chr5	-	132157834	132162002		GCAGGCTGTCCCAGCCCTCACCCGGAGCTCCTCACCCGGCACCACATCTGTGTTTTCCCA	134549	Hs.519574	GO:0051015|GO:0051017|GO:0000902|GO:0005737|GO:0005856|GO:0005874|GO:0016460	NP_597713	Shroom family member 1
ASHG19A3A034901	0.0455315	2.94856	down	395.62	1143.08	8.31578	9.87579	1469.67	91.2538	1398.31	155.966	1099.3	155.49	1085.41	775.492	662.705	799.897	10.0417	7.3191	10.0012	7.88161	10.0486	7.67035	10.0262	9.31583	9.26122	9.39199	coding	NM_002022	FMO4	RefSeq_coding	2148	chr1	+	171283485	171311222		AAAGGATCCATCTTATCAGGCACAGAGCTCCAAGCACGATGGGTCACAAGAGTATTCAAA	2329	Hs.386502	GO:0050661|GO:0050660|GO:0004499|GO:0004497|GO:0055114|GO:0006805|GO:0005783|GO:0016021|GO:0031227|GO:0016020|GO:0005792	NP_002013	Flavin containing monooxygenase 4
ASHG19A3A012400	0.0268175	1.61046	down	1200.55	2381.24	10.3234	11.0109	2927.13	461.025	2772.51	1052.7	2136.28	1211.87	2286.4	1776.1	1783.88	1501.04	11.0934	9.63435	11.0418	10.585	11.0859	10.6677	11.1916	10.4806	10.6416	10.2494	coding	NM_032627	SSBP4	RefSeq_coding	1742	chr19	+	18530220	18545371		CCCGGCTCCCAGCCGTCCCCCCACAACCCCAACGCCCCCATGATGGGGCCTCACGGTCAG	170463	Hs.515259	GO:0003677|GO:0003697|GO:0030528|GO:0005634	NP_116016	Single stranded DNA binding protein 4
ASHG19A3A025124	0.00609651	2.89342	down	52.3147	265.785	5.96498	7.49776	415.831	49.9683	477.46	39.6827	126.488	38.9016	125.699	65.6268	183.446	67.3939	8.15486	6.38924	8.4162	5.91257	6.76194	5.5818	6.69421	5.89594	7.46159	6.04537	coding	NM_001005217	FRG2	RefSeq_coding	2084	chr4	-	190945524	190948412		GAAATTGCTTCTCTTTTAATCCAGAAAAGGTTGTAGGCTCTCACTCTTCCAGCCTGAACC	448831	Hs.626907	GO:0005634	NP_001005217	FSHD region gene 2
ASHG19A3A054384	0.0015515	8.50122	down	9.77748	117.854	3.36344	6.45111	187.55	7.17	159.94	7.72009	95.4915	5	90.8166	10.5672	55.4718	18.4301	7.04174	3.36303	6.86178	3.68623	6.33139	2.36146	6.19536	3.22307	5.82527	4.18339	coding	NM_001039	SCNN1G	RefSeq_coding	3516	chr16	+	23194039	23228200		ATCATTCACAAGGCTTCAAATGTCATGCACATCGAGTCCAAGCAAGTGGTGGGATTCCAA	6340	Hs.371727	GO:0050699|GO:0005216|GO:0015280|GO:0005515|GO:0005272|GO:0007588|GO:0006811|GO:0001666|GO:0050896|GO:0050909|GO:0006814|GO:0035313|GO:0016324|GO:0009897|GO:0005887|GO:0005624|GO:0005886|GO:0034706	NP_001030	Sodium channel, nonvoltage-gated 1, gamma
ASHG19A3A003783	0.0475995	2.28111	down	605.773	1783.3	9.25351	10.4433	2842.63	217.036	2671.39	346.012	989.87	455.778	1141.36	1104.58	1271.25	905.455	11.0558	8.62062	10.9874	9.03327	9.89161	9.26947	10.1006	9.79051	10.1808	9.55369	coding	NM_001177608	CD33	RefSeq_coding	1108	chr19	+	51728334	51739221		ACCCTACCACAGGGTCAGCCTCCCCGGTACGTTGAGGCCAACAGATCAGGAGATGATGGC	945	Hs.83731	GO:0004872|GO:0005529|GO:0007155|GO:0007267|GO:0008285|GO:0007165|GO:0005887|GO:0005886	NP_001763	CD33 molecule
ASHG19A3A001944	0.0375904	3.61481	down	16.0801	50.4666	3.43514	5.28906	60.5946	5	54.2342	5	35.3001	5	33.6677	29.0054	68.5362	36.395	5.46183	2.41344	5.35118	2.49059	4.84485	2.36146	4.67588	4.73214	6.11157	5.17807	coding	NM_001122826	ESRP1	RefSeq_coding	3684	chr8	+	95653363	95719692		AAATTCTTAACTTCTTCCAAGGTTACCAGTGTTTGAAAGATGTATGGTGATCTTGAAACC	54845	Hs.487471	GO:0003729|GO:0000166|GO:0006397|GO:0043484|GO:0005730|GO:0005634|GO:0005886	NP_060167	Epithelial splicing regulatory protein 1
ASHG19A3A048261	0.0187188	1.8579	down	8842.76	16364.8	13.0596	13.9533	18245.7	7461.83	18118.9	4656	15897.6	5138.45	15804.6	13152.4	13757.3	13805.1	13.9511	13.1861	13.9625	12.6331	14.1337	12.6812	14.1524	13.3762	13.5668	13.4215	coding	NM_001769	CD9	RefSeq_coding	1246	chr12	+	6309554	6347427		TAAGGAAGTCCAGGAGTTTTACAAGGACACCTACAACAAGCTGAAAACCAAGGATGAGCC	928	Hs.114286	GO:0005178|GO:0005515|GO:0007596|GO:0007420|GO:0007155|GO:0006928|GO:0007342|GO:0008285|GO:0014003|GO:0030913|GO:0030168|GO:0030168|GO:0002576|GO:0009414|GO:0016324|GO:0009986|GO:0005887|GO:0005886|GO:0031092	NP_001760	CD9 molecule
ASHG19A3A005266	0.0371182	2.08384	down	460.969	1175.33	8.85256	9.91181	1564.04	127.577	1519.91	317.197	1018.47	371.569	929.565	822.322	844.689	666.178	10.1256	7.83	10.116	8.91155	9.93037	8.98058	9.78097	9.39494	9.60609	9.14575	coding	NM_022439	MAL	RefSeq_coding	888	chr2	+	95691478	95719735		CGACTTGCTCTTCATCTTTGAGTTTGACGCAGCCTACCACTGCACCGCTGCCCTCTTTTA	4118	Hs.80395	GO:0016505|GO:0015267|GO:0008289|GO:0019911|GO:0045176|GO:0030154|GO:0007417|GO:0006917|GO:0001766|GO:0042552|GO:0042552|GO:0016324|GO:0005783|GO:0005768|GO:0005887|GO:0016020|GO:0045121|GO:0000300	NP_071885	Mal, T-cell differentiation protein
ASHG19A3A020434	0.0403399	2.28332	down	679.569	1973.42	9.46695	10.6581	2104.02	209.887	2193.28	530.569	2380.93	604.867	2415.52	998.659	773.364	1053.86	10.6005	8.57436	10.6897	9.64034	11.2463	9.69344	11.2696	9.6653	9.48435	9.7613	coding	NM_016091	EIF3L	RefSeq_coding	1970	chr22	+	38245369	38284637		TGTCCTTCATTCCCTGGTAGACAAATCCAACATCAACCGACAGTTGGAGGTATACACAAG	51386	Hs.446852	GO:0005515|GO:0003743|GO:0003743|GO:0006413|GO:0006413|GO:0005737|GO:0005852|GO:0001650|GO:0005730|GO:0005654	NP_057175	Eukaryotic translation initiation factor 3, subunit L
ASHG19A3A048067	3.31103e-05	7.38464	down	47.0281	493.908	5.76249	8.64701	611.837	25.2371	555.895	41.8282	438.192	45.8139	441.871	68.5564	421.746	53.7051	8.72586	5.31008	8.63208	5.98866	8.63403	5.8311	8.62518	5.95725	8.61792	5.72534	coding	NM_173598	KSR2	RefSeq_coding	17008	chr12	-	117890816	118406028		TCCAAAACATGATAGACTTGAGCATCTCCAACCTGGAAGGGCTTAGGACCAAATGTGCTA	283455	Hs.375836	GO:0005524|GO:0046872|GO:0004674|GO:0035556|GO:0006468|GO:0005737|GO:0016020	NP_775869	Kinase suppressor of ras 2
ASHG19A3A007879	0.0286557	1.53628	down	517.542	1088.84	9.16317	9.78261	1506.74	462.529	1468.81	318.843	860.85	310.13	810.689	736.67	797.12	759.537	10.076	9.63993	10.0719	8.91675	9.6632	8.70271	9.57182	9.23681	9.53012	9.31965	coding	NM_201520	SLC25A35	RefSeq_coding	2785	chr17	-	8191081	8198170		ATTAGAAATCTAATTCCTCTCAAATATTTGCCTTGGGAATGCTCCCGGGCAGGTGCAACC	399512	Hs.118918	GO:0006810|GO:0016021|GO:0016020|GO:0005743|GO:0005739	NP_958928	Solute carrier family 25, member 35
ASHG19A3A038909	0.00141929	2.21808	down	5906.57	14249.6	12.5798	13.7291	18469	3677.34	14180	4870.72	11730.7	4870.79	11469.4	8503.37	15399	7610.63	13.9771	12.2775	13.5737	12.6912	13.6814	12.6168	13.6739	12.7405	13.7395	12.5729	coding	NM_006705	GADD45G	RefSeq_coding	1087	chr9	+	92219926	92221467		GGCAATGCTTCGTTTTCTAAAGGATGCTGCTGTTGAAGCTTTGAATTTTACAATAAACTT	10912	Hs.9701	GO:0005515|GO:0006281|GO:0000186|GO:0000185|GO:0006915|GO:0030154|GO:0007275|GO:0006469|GO:0051726|GO:0006950	NP_006696	Growth arrest and DNA-damage-inducible, gamma
ASHG19A3A035190	0.0357256	1.68072	down	299.896	680.734	8.35659	9.10566	872.279	110.193	833.864	261.207	614.485	304.665	536.553	492.543	546.492	330.871	9.25071	7.60981	9.22412	8.62006	9.15739	8.67906	8.91119	8.67775	8.98491	8.19624	coding	NM_001001656	OR9A4	RefSeq_coding	945	chr7	+	141618675	141619620		AGTAACTCCTTTCCTCAATCCTTTCATCTTCACCCTCCGGAATGATAAAGTCATAGAGGC	130075	Hs.690171	GO:0004984|GO:0004872|GO:0050896|GO:0007608|GO:0016021|GO:0005886	NP_001001656	Olfactory receptor, family 9, subfamily A, member 4
ASHG19A3A003299	0.04727	1.61809	down	25.4164	57.55	4.82479	5.51909	67.9727	18.369	71.7074	16.5041	48.3926	18.0425	43.3583	44.295	56.3191	29.8714	5.62048	4.81044	5.74305	4.67829	5.31996	4.40675	5.06768	5.34047	5.84429	4.88803	coding	NM_001165893	NPAS3	RefSeq_coding	5849	chr14	+	33408458	34273381		CAGCAGGATCCTTCCAGGCGAGAACGTTTACAAGCATTGAGAAAGGAGAAATCCCGAGAT	64067	Hs.657892	GO:0003677|GO:0004871|GO:0030528|GO:0006355|GO:0005737|GO:0005730|GO:0005634	NP_775182	Neuronal PAS domain protein 3
ASHG19A3A009466	0.0475197	1.99302	down	13.1604	29.895	3.60019	4.59515	21.7362	5.78041	37.0207	5	28.8177	11.7941	39.755	23.7363	22.1452	19.491	4.06016	3.05327	4.81926	2.49059	4.53597	3.74781	4.92788	4.43797	4.63249	4.27132	coding	NM_002686	PNMT	RefSeq_coding	1177	chr17	+	37824506	37826728		TGCAGCCACTTTGAGGACATCACCATGACAGATTTCCTGGAGGTCAACCGCCAGGAGCTG	5409	Hs.1892	GO:0008168|GO:0004603|GO:0016740|GO:0042423|GO:0034641|GO:0042446|GO:0005829	NP_002677	Phenylethanolamine N-methyltransferase
ASHG19A3A048769	0.0199189	2.07394	down	87.8342	241.645	6.54687	7.59925	302.415	29.1411	247.461	71.8056	224.994	84.6913	264.303	150.842	169.052	102.691	7.70997	5.54165	7.46797	6.75071	7.63633	6.75683	7.83341	7.05869	7.34855	6.62649	coding	NM_001172697	TSFM	RefSeq_coding	930	chr12	+	58176527	58196639		AATGAGTCACCAGGGCTGACCAACTTTACCTCCTAAGCATTTGTCAAATCTGTCACCATC	10102	Hs.632704	GO:0003711|GO:0003746|GO:0032784|GO:0006414|GO:0005622|GO:0005739|GO:0005634	NP_005717	Ts translation elongation factor, mitochondrial
ASHG19A3A030772	0.031146	2.95147	down	100.605	382.831	6.591	8.15243	597.815	44.652	562.653	38.1418	233.31	57.6403	244.896	177.536	275.48	185.052	8.68667	6.21234	8.64977	5.85149	7.69194	6.17494	7.71249	7.28482	8.02128	7.43139	coding	NM_030752	TCP1	RefSeq_coding	2463	chr6	-	160199530	160210735	ENST00000412860,	ATTGTAAAAAGTTCTCTTGGTCCAGTTGGCTTGGATAAAATGTTGGTGGATGATATTGGT	6950	Hs.363137	GO:0005524|GO:0000166|GO:0051082|GO:0051084|GO:0044267|GO:0006457|GO:0007021|GO:0005794|GO:0030054|GO:0005737|GO:0005856|GO:0005829|GO:0005815|GO:0005730|GO:0005634|GO:0005886	NP_110379	T-complex 1
CUST_33_PI426249100	0.0301279	1.9104	down	8345.49	18113.1	13.0042	13.9381	25097.1	7285.54	23605	4918.56	9192.43	4818.64	8568.7	12017.7	24102	12687	14.4194	13.1587	14.3475	12.7066	13.3024	12.5972	13.2201	13.2479	14.4011	13.3106	coding	NM_018952_Exon4-	NM_018952	HOX cluster	936	chr17	-	46673098	46674034	NM_018952,	ATTAATTTTCTATGTGTTGTGTTTGTAGTCTTGTCTTAGCTCTGGACGTGAAATACTTCG
ASHG19A3A001461	0.038634	3.7008	down	654.863	1749.84	8.64421	10.532	1847.76	197.314	1771.37	102.868	1515.84	106.42	1438.13	1469.38	2176.11	1398.34	10.3889	8.49038	10.3563	7.27291	10.534	7.09853	10.4618	10.2036	10.9192	10.1556	coding	NM_001044392	MUC1	RefSeq_coding	873	chr1	-	155158301	155162700	NM_001044391,	GCTGCAGAGAGACATTTCTGAAATGGCTGTCTGTCAGTGCCGCCGAAAGAACTACGGGCA	4582	Hs.89603	GO:0005515|GO:0016324|GO:0005737|GO:0005576|GO:0005887|GO:0005634|GO:0005886	NP_002447	Mucin 1, cell surface associated
ASHG19A3A046785	0.013723	2.73179	down	1343.95	4117.33	10.3666	11.8165	5273.08	440.28	5685	835.356	3720.02	981.523	3072.92	2536.85	2835.6	1925.73	12.0275	9.574	12.1647	10.2823	11.9332	10.3823	11.6602	10.9888	11.2968	10.6056	coding	NM_006189	OMP	RefSeq_coding	492	chr11	+	76813885	76814376		CTTTGGCGAGGGTGTGGAGCCCGCCAACCTCAAGGCCTCCGTGGTTTTTAACCAGCTCTG	4975	Hs.673853	GO:0004871|GO:0050896|GO:0007608|GO:0007165|GO:0007268|GO:0005737	NP_006180	Olfactory marker protein
ASHG19A3A019280	0.0420287	1.9782	down	170.47	466.044	7.51857	8.50276	652.032	71.5708	636.89	99.4532	379.251	167.015	397.296	248.446	264.75	265.865	8.82212	6.94292	8.83485	7.2233	8.42559	7.77149	8.46197	7.74692	7.96928	7.90824	coding	NM_058186	FAM3B	RefSeq_coding	1384	chr21	+	42688660	42729654		ATTCCAGATGCACCCCTGTCCAGTGCTGCCTATAGCATCCGCAGCATCGGGGAGAGGCCT	54097	Hs.473877	GO:0005125|GO:0006915|GO:0030073|GO:0005576|GO:0005615	NP_996847	Family with sequence similarity 3, member B
ASHG19A3A046793	0.0437162	6.68634	down	83.1566	1180.38	6.48569	9.2269	2383.65	38.4269	2294.61	52.7513	576.829	64.1625	550.598	122.144	96.2102	138.298	10.7874	5.96747	10.7649	6.31768	9.05643	6.33905	8.94729	6.77247	6.57848	7.03177	coding	NM_003251	THRSP	RefSeq_coding	1207	chr11	+	77774906	77779396		CGACCACTGATGAGATCAACAACAGGTGAACTATAAACCTATTATTTATTGCAGAACTAA	7069	Hs.591969	GO:0005515|GO:0006629|GO:0046890|GO:0005737|GO:0005829|GO:0005634	NP_003242	Thyroid hormone responsive
ASHG19A3A051697	0.0169603	1.97023	down	84.9733	249.855	6.59171	7.57007	295.66	45.9643	368.427	64.3478	253.882	74.3674	219.76	141.855	111.549	98.3317	7.6772	6.25711	8.03057	6.60032	7.8182	6.55826	7.54817	6.97835	6.77621	6.56448	coding	NM_001102367	C14orf159	RefSeq_coding	2930	chr14	+	91580978	91691703		AACATGGCACAGGGGACTGCAGTGGTGTGCTTTGGACCTGTGTACCCACCCAAGGCTAAA	80017	Hs.309849	GO:0005739	NP_079228	Chromosome 14 open reading frame 159
ASHG19A3A040328	0.0191137	1.52504	down	91.5314	212.252	6.77033	7.37918	253.787	55.5718	269.567	85.0277	213.154	98.3307	211.93	105.832	112.821	112.895	7.45925	6.55826	7.59663	6.99578	7.5554	6.97532	7.49219	6.56678	6.79241	6.75552	coding	NM_145799	SEPT6	RefSeq_coding	4716	chrX	-	118750910	118827333		AAGTTTTTATCATGGGTCCCATCTGATAGTGGCTTTGGGAACCTCTGTGAAGTAGAGAGC	23157	Hs.496666	GO:0005525|GO:0000166|GO:0005515|GO:0007049|GO:0000910|GO:0044419|GO:0005575|GO:0032154|GO:0000777|GO:0005737|GO:0005856|GO:0030496|GO:0031105|GO:0005819	NP_665801	Septin 6
ASHG19A3A032477	0.0178038	1.78601	down	19.6272	48.9801	4.45452	5.29126	34.989	9.86173	42.2412	13.9832	54.1664	23.0629	45.7952	29.1885	67.7086	22.0395	4.71029	3.84765	5.00282	4.45003	5.49201	4.78142	5.15508	4.74183	6.09612	4.45168	coding	NM_001135924	VWDE	RefSeq_coding	5583	chr7	-	12370508	12443852		ATCTGCTTGCAGAAATGTAAAAACGGTGGTGAATGCATTGCGCCCAGCATATGCCATTGT	221806	Hs.669526	GO:0005576	NP_001129396	Von Willebrand factor D and EGF domains
ASHG19A3A003272	0.00163492	1.79153	down	13.6144	34.1511	3.96215	4.80334	38.9709	11.5253	38.643	8.00421	32.2879	12.1161	31.951	19.2496	28.9029	17.1766	4.85654	4.09288	4.88017	3.73029	4.70859	3.78913	4.59669	4.12452	4.97469	4.07391	coding	NM_001164781	ATXN3	RefSeq_coding	6713	chr14	-	92524896	92572965		CATGGAGTCCATCTTCCACGAGAAAGTTATAAGCAATGCCTTGAAAGTTTGGGGTTTAGA	4287	Hs.532632	GO:0008234|GO:0008233|GO:0005515|GO:0008219|GO:0007399|GO:0006289|GO:0007268|GO:0005737|GO:0016363|GO:0005654|GO:0005634	NP_109376	Ataxin 3
ASHG19A3A042952	0.0334117	2.00923	down	188.757	555.372	7.72381	8.73045	776.287	119.892	779.413	116.72	499.421	136.959	470.677	279.041	251.062	291.171	9.07663	7.73494	9.12828	7.45663	8.83078	7.48624	8.71906	7.91476	7.89749	8.02647	coding	NM_001142353	PPP3CB	RefSeq_coding	3165	chr10	-	75196563	75255782		GGTTCAGCTGCAGCCCGGAAAGAAATCATAAGAAACAAAATTCGAGCAATTGGCAAGATG	5532	Hs.500067		NP_066955	Protein phosphatase 3, catalytic subunit, beta isozyme
ASHG19A3A004038	0.0399677	1.57479	down	630.124	1271.47	9.3849	10.0401	1673.35	242.378	1574.74	450.794	1060.71	526.7	1124.89	1041.11	923.648	889.636	10.223	8.77817	10.1726	9.40494	9.998	9.49498	10.0779	9.71506	9.72885	9.53136	coding	NM_002510	GPNMB	RefSeq_coding	2739	chr7	+	23286315	23314728		ACCTTCAAAACCCACCCCTTCTTTAGGACCTGCTGGTGACAACCCCCTGGAGCTGAGTAG	10457	Hs.190495	GO:0008201|GO:0005178|GO:0030282|GO:0007155|GO:0008285|GO:0001649|GO:0016023|GO:0016021|GO:0005887|GO:0042470|GO:0016020	NP_002501	Glycoprotein (transmembrane) nmb
ASHG19A3A017914	0.0414998	21.2938	down	140.979	701.929	4.74357	9.15593	804.547	5	831.085	5	728.877	5	720.569	337.977	424.565	351.917	9.12793	2.41344	9.21806	2.49059	9.41919	2.36146	9.38651	8.17459	8.62796	8.27778	coding	NM_000744	CHRNA4	RefSeq_coding	5487	chr20	-	61974664	61992695		TTATTAATTAAGGTAAAATTTACATATGGTGAGATGCATGCTCTTCAGTGGAGACCCAGC	1137	Hs.10734	GO:0042166|GO:0015464|GO:0005230|GO:0015276|GO:0004889|GO:0004889|GO:0004872|GO:0042113|GO:0006281|GO:0035095|GO:0006816|GO:0050890|GO:0006811|GO:0007626|GO:0051899|GO:0050877|GO:0001508|GO:0014059|GO:0060080|GO:0042391|GO:0001666|GO:0035094|GO:0006979|GO:0019233|GO:0007165|GO:0007268|GO:0007268|GO:0007271|GO:0030054|GO:0030425|GO:0009897|GO:0016021|GO:0005624|GO:0043025|GO:0005892|GO:0005886|GO:…	NP_000735	Cholinergic receptor, nicotinic, alpha 4
ASHG19A3A019962	0.036049	4.07876	down	13.9329	57.1124	3.43258	5.46071	72.2596	5	78.4781	5	53.204	7.02591	56.9101	29.2681	24.7102	23.3705	5.71186	2.41344	5.87435	2.49059	5.4664	2.98167	5.47979	4.74526	4.77116	4.53194	coding	NM_005095	ZMYM4	RefSeq_coding	7011	chr1	+	35734567	35887544		ATGCTTGGAAGAACTGGGTTCAGTGGAAAAATGCCAAGGAAGAGCAGGGGGATCTAAAAT	9202	Hs.269211	GO:0003677|GO:0046872|GO:0008270|GO:0007275	NP_005086	Zinc finger, MYM-type 4
ASHG19A3A001252	0.0119069	3.43641	down	13.4387	51.2666	3.47743	5.25833	39.3762	5	42.0722	5	32.8789	10.3626	43.5621	26.6297	98.4435	20.2012	4.8733	2.41344	4.99768	2.49059	4.73923	3.5485	5.0748	4.60773	6.60664	4.32688	coding	NM_001037278	GGPS1	RefSeq_coding	2828	chr1	+	235491868	235507842		AAAGTCGTGATATCATCGTTGAACTGTAAACAAGTGAGAACCAAACTTTCACAGGCATTT
ASHG19A3A000668	0.01848	1.79631	down	210.793	532.073	7.89255	8.73758	693.564	186.809	664.665	101.197	451.864	156.942	455.506	314.967	394.767	294.048	8.91642	8.41021	8.89335	7.25054	8.68309	7.68375	8.67026	8.0767	8.52478	8.04154	coding	NM_001001583	PDE9A	RefSeq_coding	2025	chr21	+	44073861	44195616	NM_001001579,NM_001001574,	TTCTGCATCGCCACCGGCCTGCCTCGCACTCCGTACAAAGTGAGACCTGTGGCCATCAAG	5152	Hs.473927	GO:0047555|GO:0004114|GO:0016787|GO:0046872|GO:0008081|GO:0005515|GO:0007596|GO:0030168|GO:0007165|GO:0005794|GO:0042995|GO:0005737|GO:0005829|GO:0005829|GO:0005783|GO:0048471|GO:0005886|GO:0032587	NP_002597	Phosphodiesterase 9A
ASHG19A3A017194	0.0122439	2.32594	down	784.043	2152.06	9.62631	10.8441	2807.68	264.038	2638.24	495.938	1876.08	584.885	1821.42	1396.8	1616.9	1178.55	11.0361	8.89229	10.9701	9.54022	10.8789	9.6446	10.8273	10.1374	10.5082	9.91705	coding	NM_023083	CAPN10	RefSeq_coding	2626	chr2	+	241526144	241538520		TCTGCATCAGCACTGCCGGCCCAGTGACACCGAGTTCCACCCCATCGGCTTCCATATCTT	11132	Hs.728234	GO:0000149|GO:0004198|GO:0008092|GO:0008233|GO:0031532|GO:0032869|GO:0043065|GO:0046326|GO:0032024|GO:0032388|GO:0006508|GO:0005623|GO:0005829|GO:0005622|GO:0005886	NP_075573	Calpain 10
ASHG19A3A000570	0.0262714	1.92057	down	414.414	1046.49	8.79962	9.74115	1445.89	147.201	1275.28	316.383	871.562	381.526	947.771	655.747	691.963	571.213	10.0166	8.04575	9.87318	8.90837	9.68394	9.01997	9.81101	9.08396	9.32101	8.94007	coding	NM_000377	WAS	RefSeq_coding	1844	chrX	+	48542185	48549815		CTTCATCCGCCTTTACGGCCTTCAGGCTGGTCGGCTGCTCTGGGAACAGGAGCTGTACTC	7454	Hs.2157	GO:0042802|GO:0005515|GO:0005083|GO:0042110|GO:0050852|GO:0030041|GO:0030048|GO:0008154|GO:0007596|GO:0006952|GO:0016197|GO:0008544|GO:0006955|GO:0006461|GO:0015629|GO:0005737|GO:0005829|GO:0012506	NP_000368	Wiskott-Aldrich syndrome (eczema-thrombocytopenia)
ASHG19A3A037879	0.0461901	3.0413	down	186.05	667.858	7.34555	8.95023	1043.56	96.7187	1018.93	51.0765	384.426	72.0368	358.061	350.937	534.318	359.482	9.52383	7.40871	9.52059	6.27356	8.44778	6.50946	8.3036	8.22559	8.95538	8.31042	coding	NM_018424	EPB41L4B	RefSeq_coding	3783	chr9	-	112002013	112083021		TGTGGGCTCCTGGAAATTGTGTATGCCATATAATACCCTCTAATAAATACCTCTCTGCTT	54566	Hs.591901	GO:0005488|GO:0008092|GO:0005200|GO:0005737|GO:0005856|GO:0019898	NP_061987	Erythrocyte membrane protein band 4.1 like 4B
ASHG19A3A015401	0.026403	1.98457	down	73.7167	204.482	6.33059	7.31941	255.542	35.0251	267.629	51.4139	185.942	55.7773	200.587	107.215	112.712	119.152	7.46695	5.82774	7.58623	6.28294	7.34714	6.12798	7.40598	6.58593	6.79076	6.82833	coding	NM_003743	NCOA1	RefSeq_coding	6895	chr2	+	24807345	24993568		AGCAACTGCTCCTGTTGGCATCAATATGAGATCAGGCATGCAACAGCAAATTACACCTCA	8648	Hs.596314		NP_671766	Nuclear receptor coactivator 1
ASHG19A3A052365	0.0262688	1.64363	down	73.5588	178.237	6.4124	7.12928	243.499	37.9064	218.422	60.7232	146.563	85.9111	162.872	94.7902	119.831	88.463	7.40023	5.9485	7.29256	6.51107	6.98861	6.77675	7.09394	6.41135	6.87108	6.41433	coding	NM_001039614	C15orf59	RefSeq_coding	1367	chr15	-	74032142	74043816		TGTGTTCAAGCTCAGGCAGAGATCAGCTCTGCACACCCACAGGCACTTCAAGACCTGGAG	388135	Hs.40794		NP_001034703	Chromosome 15 open reading frame 59
ASHG19A3A054779	0.0499018	1.57565	down	43.24	91.5552	5.5421	6.19805	113.192	20.6496	104.273	27.5014	84.9044	33.7661	92.0161	70.1646	63.3914	64.1183	6.33883	4.99548	6.26766	5.38493	6.16253	5.36876	6.21331	5.98717	6.00793	5.97416	coding	NM_001361	DHODH	RefSeq_coding	2080	chr16	+	72042642	72058954		TTTTGTTGAGATAGGAAGTGTGACTCCAAAACCTCAGGAAGGAAACCCTAGACCCAGAGT	1723	Hs.654427	GO:0004152|GO:0004152|GO:0004158|GO:0016491|GO:0006207|GO:0006222|GO:0055086|GO:0055114|GO:0043065|GO:0006206|GO:0046134|GO:0006221|GO:0090140|GO:0016021|GO:0016020|GO:0005743|GO:0005743|GO:0005739	NP_001352	Dihydroorotate dehydrogenase
ASHG19A3A013079	0.0162075	6.66133	down	18.2503	124.971	3.89561	6.63142	113.216	18.6524	109.28	5	166.034	5	162.729	32.6574	73.5974	29.9415	6.33905	4.83434	6.33429	2.49059	7.18002	2.36146	7.09296	4.89988	6.21079	4.89178	coding	NM_022469	GREM2	RefSeq_coding	4199	chr1	-	240652874	240775462		GACCTATCACCACTGATTATTAATGTCTGCATGAATGATAACAATAAGACCAAGTCATCA	64388	Hs.98206	GO:0005125|GO:0030509|GO:0005576|GO:0005615	NP_071914	Gremlin 2
ASHG19A3A049116	0.0412848	1.55859	down	8745.77	13406.6	12.9923	13.6325	15544.7	5180.37	15287.3	4887.87	10886.5	4771.26	10327.6	14034.7	14986.7	14854.7	13.6943	12.7044	13.6943	12.6965	13.5657	12.5807	13.505	13.4585	13.7034	13.5214	coding	NM_014868	RNF10	RefSeq_coding	3864	chr12	+	120972131	121015396		AATTCCTTCAGCCAAGCTATTGAAGCAGCCTTCATGAAACTGGACACACCAGCTACTTCA	9921	Hs.442798	GO:0003677|GO:0046872|GO:0010843|GO:0005515|GO:0008270|GO:0010626|GO:0031643|GO:0045944|GO:0005737|GO:0005634	NP_055683	Ring finger protein 10
ASHG19A3A034131	0.034496	2.57931	down	18602.6	41397.2	13.8791	15.2461	50814.4	19731.1	50784.6	5205.68	23809.3	6076.69	23350.2	30078.7	58227.3	31921	15.5337	14.4889	15.5365	12.7858	14.7	12.9084	14.7056	14.5623	15.7547	14.6502	coding	NM_152793	C7orf41	RefSeq_coding	5814	chr7	+	30174551	30202381		GACCTCATCCGACCATGTAATTACCATTCGCTTGCTATTAAAGAGCCTTTCAAACTCTGG	222166	Hs.200100		NP_690006	Chromosome 7 open reading frame 41
ASHG19A3A008641	0.0226816	2.18101	down	2194.36	5200.63	11.0636	12.1886	6719.34	763.613	6397.79	1362.36	4591.56	1550.72	4403.08	3854.11	3891.35	3441.01	12.3956	10.3147	12.3414	10.943	12.2528	11.0132	12.1934	11.5919	11.7596	11.4551	coding	NM_001100595	SKA2	RefSeq_coding	2988	chr17	-	57187307	57232800		AGTTTATTTTTCCCCCATGGCCTCGGAGGTGGGGCACAATTTGGAGTCGCCGGAAACTCC	348235	Hs.463607	GO:0008017|GO:0005515|GO:0000087|GO:0051301|GO:0007059|GO:0007067|GO:0000090|GO:0000278|GO:0000236|GO:0031110|GO:0000940|GO:0005737|GO:0005856|GO:0005829|GO:0005876	NP_872426	Spindle and kinetochore associated complex subunit 2
ASHG19A3A002686	0.02905	2.07462	down	38.3799	106.877	5.34344	6.39629	120.228	12.7524	144.717	30.6908	111.682	43.6195	89.6116	65.3643	68.1481	39.4726	6.41576	4.23515	6.71937	5.54484	6.57285	5.75505	6.17075	5.8901	6.10273	5.29206	coding	NM_001144767	UGT2B10	RefSeq_coding	2504	chr4	-	69870294	69886113		CGTTTTTGCAGATGCTTATTTACCCTGTGGAAGACCCACTACCTTATCTGAGACAATGGG	7365	Hs.201634	GO:0015020|GO:0006629|GO:0008152|GO:0005783|GO:0005789|GO:0016021|GO:0016020|GO:0005792	NP_001138239	UDP glucuronosyltransferase 2 family, polypeptide B10
ASHG19A3A037559	0.0081944	2.72875	down	387.912	1599.62	8.76251	10.2108	2637.99	367.524	2621.57	236.393	824.072	231.458	792.757	536.418	1121.73	567.768	10.9519	9.33811	10.9608	8.4759	9.59675	8.26432	9.53557	8.80351	10.0087	8.93071	coding	NM_206948	TRPM3	RefSeq_coding	1303	chr9	-	73398783	73483974	NM_001007470,	TAAATGTCCTGTGAAGTGGGAAATTCTATGAAAGCTACACGGATAATAAAAAGGGTGAGG	80036	Hs.47288	GO:0005262|GO:0005261|GO:0006812|GO:0055085|GO:0016021|GO:0016020	NP_996831	Transient receptor potential cation channel, subfamily M, member 3
ASHG19A3A038720	0.0379178	2.39384	down	186.626	521.428	7.38959	8.64892	642.389	76.6075	704.156	66.1529	326.72	84.0072	315.768	341.038	618.108	365.323	8.79967	7.04625	8.97092	6.63636	8.20064	6.74335	8.11692	8.18953	9.15646	8.33247	coding	NM_181644	MFSD4	RefSeq_coding	4114	chr1	+	205538111	205572045		TTGTCTGGCTTTTACCTTCTATATCTTGCTCCTGTTTTTCCACAGGATGCACCCTGGACT	148808	Hs.567714	GO:0055085|GO:0016021|GO:0016020	NP_857595	Major facilitator superfamily domain containing 4
ASHG19A3A042260	0.0241902	1.54569	down	517.487	1217.1	9.24121	9.86946	1911.98	400.31	1851.26	448.608	852.026	407.826	811.505	648.593	658.705	682.097	10.4506	9.45038	10.4294	9.39693	9.64332	9.11407	9.57271	9.06856	9.25129	9.17611	coding	NM_006642	SDCCAG8	RefSeq_coding	2614	chr1	+	243419319	243663392		ATTTTCCCATGACAATGCAGATTTTGGCAAAGCTGCATCTGCTGGTGAGCAGCTAGAACT	10806	Hs.591530	GO:0000086|GO:0000278|GO:0005813|GO:0005737|GO:0005856|GO:0005829	NP_006633	Serologically defined colon cancer antigen 8
ASHG19A3A008819	0.0473018	1.83017	down	31.2918	81.2999	5.10832	5.98031	109.053	22.5246	100.446	13.757	80.4896	28.451	77.7207	50.0537	38.7898	41.6726	6.28899	5.12802	6.2149	4.42743	6.08706	5.10626	5.95503	5.51418	5.35555	5.36574	coding	NM_022066	UBE2O	RefSeq_coding	5395	chr17	-	74385613	74449288		TGACATCAAGAAGCTACAGGAAAACCTCAAGAAGACCCTGGACAATGTGGCCATTGTAGA	63893	Hs.16130	GO:0005524|GO:0016881|GO:0016874|GO:0000166|GO:0004842|GO:0043687	NP_071349	Ubiquitin-conjugating enzyme E2O
ASHG19A3A034319	0.0289065	1.53445	down	332.884	726.72	8.56044	9.17816	1021.41	164.402	903.715	273	643.952	302.167	502.49	501.09	562.039	423.76	9.48345	8.21869	9.3316	8.69069	9.22832	8.66662	8.81957	8.70161	9.02786	8.52456	coding	NM_001161834	C7orf72	RefSeq_coding	1911	chr7	+	50135681	50199358		ATTCCAGGATATACCGGCAAGGTTCATTTCACAGCCACCCACCCAGCAAATTCTAATATT	100130988	Hs.99248	GO:0003674|GO:0008150|GO:0005575	NP_001155306	Chromosome 7 open reading frame 72
ASHG19A3A019235	0.0312871	1.5453	down	247.844	511.128	8.05863	8.68652	673.83	110.192	598.83	162.832	428.939	195.498	448.87	418.85	405.174	351.851	8.8728	7.60909	8.74342	7.93801	8.60702	8.0124	8.64977	8.45647	8.55957	8.27717	coding	NM_016505	ZCCHC17	RefSeq_coding	1602	chr1	+	31769841	31837780		AATTCAGGAAGGCCTGAGACCATGGAAAACTTGCCTGCTCTCTACACTATTTTCCAAGGA	51538	Hs.524094	GO:0003723|GO:0046872|GO:0008270|GO:0022625|GO:0005730|GO:0005634|GO:0030529	NP_057589	Zinc finger, CCHC domain containing 17
ASHG19A3A013736	0.0441555	2.20355	down	96.6721	274.951	6.57642	7.71625	409.767	41.7875	367.489	46.6253	204.302	56.8217	220.28	196.866	172.916	141.26	8.13157	6.10352	8.02669	6.13703	7.49145	6.1552	7.55174	7.42692	7.3798	7.05943	coding	NM_001004692	OR2T12	RefSeq_coding	963	chr1	-	248457918	248458880	NM_001005522,	AAATCCCACAGGTCCACTAACCACGATAAGGTTGTGTCAGCCTTCTATACTATGTTCACC	127064	Hs.553582	GO:0004984|GO:0004872|GO:0050896|GO:0007608|GO:0016021|GO:0005886	NP_001004692	Olfactory receptor, family 2, subfamily T, member 12
ASHG19A3A051778	0.0438792	4.15475	down	191.312	619.101	6.87818	8.93294	756.236	48.2936	862.402	44.3356	440.337	26.671	428.118	397.265	608.411	439.993	9.03611	6.33361	9.27315	6.06704	8.64206	5.00975	8.57754	8.39617	9.13584	8.58432	coding	NM_207117	C14orf68	RefSeq_coding	1733	chr14	+	100789678	100796714		TTAAAGACCCCAAAGACTCTGTTGGGAACTGTTGTCAATAAAATGTTTCTGAGGATGTTC	283600	Hs.108268	GO:0005488|GO:0055085|GO:0016021|GO:0016020|GO:0005743|GO:0005739	NP_997000	Solute carrier family 25, member 47
ASHG19A3A045758	0.0465808	5.42877	down	128.759	638.769	6.44585	8.88648	965.024	16.6505	974.823	45.8788	506.309	40.8615	476.649	273.493	271.039	266.912	9.39769	4.65636	9.44827	6.11475	8.84775	5.65948	8.73718	7.88539	8.00151	7.91328	coding	NM_007180	TREH	RefSeq_coding	1874	chr11	-	118528941	118550381		TTACGACCTTGAGAAGAAGAAGAAAAACCGGGAGTTTTACCCATCCAACCTCACTCCACT	11181	Hs.129712	GO:0004555|GO:0016798|GO:0005975|GO:0044245|GO:0005993|GO:0005991|GO:0046658|GO:0005886	NP_009111	Trehalase (brush-border membrane glycoprotein)
ASHG19A3A031494	0.00652828	2.20496	down	761.924	2078.24	9.65827	10.799	2778.1	327.578	2265.25	586.485	1735.01	717.14	1906.96	1520.24	1705.9	658.178	11.0221	9.18507	10.7412	9.78028	10.7454	9.94093	10.9067	10.2543	10.5797	9.13079	coding	NM_000427	LOR	RefSeq_coding	1229	chr1	+	153232178	153234598		TTTCTGTACAACTACCTCCCAACCCCAGTGCCTCAGTCAATAAATTTGCAAATTCATGAG	4014	Hs.251680	GO:0005515|GO:0030674|GO:0005200|GO:0030280|GO:0005198|GO:0031424|GO:0030216|GO:0018149|GO:0001533|GO:0005737|GO:0005626|GO:0009898|GO:0005654|GO:0005634	NP_000418	Loricrin
ASHG19A3A054268	0.044599	2.29685	down	11.594	32.9714	3.5057	4.70536	35.7632	5	48.5893	7.48275	34.6665	8.21696	26.9256	16.6917	18.9126	20.5785	4.73984	2.41344	5.20311	3.64756	4.81815	3.19501	4.33251	3.91859	4.43319	4.35391	coding	NM_018723	A2BP1	RefSeq_coding	4775	chr16	+	6069131	7763340	NM_001142333,	ACTGGTCAAAGAACTCATGCAAGTGGAACTTACAGCTTCCTTGATCGGACTCAGCATTCA	54715	Hs.459842	GO:0003723|GO:0000166|GO:0008022|GO:0005515|GO:0008380|GO:0050658|GO:0006397|GO:0005737|GO:0005634|GO:0005802	NP_665900	RNA binding protein, fox-1 homolog (C. elegans) 1
ASHG19A3A052920	0.034773	4.98529	down	391.786	1512.77	7.97473	10.2924	2007.39	79.5854	1943.15	90.7574	1416.71	84.9468	1297.17	815.492	899.418	888.146	10.5315	7.10363	10.506	7.0923	10.4329	6.76143	10.2961	9.38589	9.69554	9.53039	coding	NM_032866	CGNL1	RefSeq_coding	7235	chr15	+	57668704	57842920		TTCGCCTGATTCTGGTGCCAAGAAAATTTCCGTGAAGACATTTCCTTCGGCCTCAAATAC	84952	Hs.148989	GO:0003774|GO:0030054|GO:0016459|GO:0005923	NP_116255	Cingulin-like 1
ASHG19A3A047404	0.000297054	1.53347	down	1199.35	2333.98	10.3699	10.9867	2659.47	704.28	2812.76	915.87	2045.64	1056.66	2277.3	1827.79	1874.72	1492.16	10.9627	10.2013	11.0624	10.3966	11.0142	10.4852	11.1832	10.524	10.7108	10.2423	coding	NM_001178093	BCAT1	RefSeq_coding	9278	chr12	-	24962957	25056009		CGTCCCCGCAGCCTCCCCATGGCCAGCCCGCTTCGCTCCGCTGCGGCCCTTGCCCGCCAG	586	Hs.438993	GO:0052656|GO:0052654|GO:0052655|GO:0004084|GO:0042802|GO:0016740|GO:0000082|GO:0009082|GO:0009083|GO:0008283|GO:0034641|GO:0005737|GO:0005829|GO:0005739	NP_005495	Branched chain amino-acid transaminase 1, cytosolic
ASHG19A3A023843	0.0464842	1.79522	down	528.625	1162.22	9.06943	9.91359	1390.66	230.43	1423.21	311.666	1127.44	311.314	1138.81	812.941	730.995	976.776	9.95996	8.70605	10.022	8.88821	10.0851	8.71135	10.0963	9.38204	9.40463	9.65949	coding	NM_006527	SLBP	RefSeq_coding	1743	chr4	-	1694526	1714030		AGTATAGTCGACGTTCATGGGACCAGCAAATCAAACTCTGGAAGGTGGCTCTGCATTTTT	7884	Hs.298345	GO:0071208|GO:0071207|GO:0003729|GO:0005515|GO:0033260|GO:0010467|GO:0006398|GO:0008334|GO:0006406|GO:0006397|GO:0051028|GO:0033261|GO:0006369|GO:0006366|GO:0005737|GO:0005829|GO:0071204|GO:0005654|GO:0005654|GO:0005634|GO:0030529	NP_006518	Stem-loop binding protein
ASHG19A3A000669	0.0233835	1.78079	down	80.1598	200.97	6.45112	7.28364	279.319	52.3075	258.597	87.5513	137.028	32.2152	153.189	115.817	176.716	112.908	7.59342	6.46001	7.53417	7.03849	6.882	5.29837	6.99913	6.70303	7.40949	6.75571	coding	NM_001001574	PDE9A	RefSeq_coding	1845	chr21	+	44073861	44195616	NM_001001571,NM_001001568,NM_001001567,	CCTGTGGCCATCAAGCAACTCTCCGAGAGAGAAGAATTAATCCAGAGCGTGCTGGCGCAG	5152	Hs.473927	GO:0047555|GO:0004114|GO:0016787|GO:0046872|GO:0008081|GO:0005515|GO:0007596|GO:0030168|GO:0007165|GO:0005794|GO:0042995|GO:0005737|GO:0005829|GO:0005829|GO:0005783|GO:0048471|GO:0005886|GO:0032587	NP_002597	Phosphodiesterase 9A
ASHG19A3A003179	0.0315563	1.8921	down	40.4914	107.553	5.48007	6.40006	163.066	19.5748	111.655	25.3306	84.7392	43.1178	96.1633	65.5423	82.1425	48.8914	6.83703	4.91	6.36624	5.26574	6.16034	5.74007	6.27557	5.89399	6.36114	5.59056	coding	NM_001163857	C22orf33	RefSeq_coding	1049	chr22	-	37387160	37403877		GCTATGGAGCTGGGCCACGGAGCAGGTACAACCACTTTCACCAGGGCCCATCTGAATGAC	339669	Hs.124502		NP_848647	Chromosome 22 open reading frame 33
ASHG19A3A024521	0.0100535	3.86137	down	20.1858	106.514	4.4307	6.37981	96.8339	16.6638	110.569	9.15368	143.061	12.0102	131.149	30.2305	50.9581	32.8709	6.12258	4.65765	6.35198	3.89856	6.95191	3.77639	6.76015	4.79177	5.71244	5.02912	coding	NM_000667	ADH1A	RefSeq_coding	1456	chr4	-	100197523	100212142	NM_000669,NM_000668,	AAATGCAAAGCAGCTGTGCTATGGGAGTTAAAGAAACCCTTTTCCATTGAGGAGGTGGAG	124	Hs.654433	GO:0004024|GO:0046872|GO:0016491|GO:0005515|GO:0030528|GO:0008270|GO:0006066|GO:0006069|GO:0006805|GO:0005737|GO:0005829	NP_000658	Alcohol dehydrogenase 1A (class I), alpha polypeptide
ASHG19A3A044365	0.0448466	2.90068	down	20.6599	67.3337	4.17597	5.71236	70.9243	13.8138	72.2553	5	47.4723	13.0155	48.1419	42.8694	97.8747	28.601	5.68433	4.3618	5.75505	2.49059	5.28996	3.90277	5.23213	5.29787	6.60032	4.82683	coding	NM_001123395	CLDN19	RefSeq_coding	3602	chr1	-	43198763	43205925		ACGTTCACACAAGGACAGGGAGGGTCTGAGTTTAGGTCTCAGGTTCTTCCAGTGCGCCCA	149461	Hs.496270	GO:0042802|GO:0005198|GO:0043297|GO:0016338|GO:0019227|GO:0050896|GO:0007601|GO:0043296|GO:0016323|GO:0030054|GO:0005737|GO:0016021|GO:0005634|GO:0005886|GO:0005923|GO:0005923	NP_683763	Claudin 19
ASHG19A3A045361	0.0477683	1.64683	down	3325.86	6287.72	11.7507	12.4704	7655.47	3774.24	7555.63	2112.28	6381.41	2046.8	5968.57	4326.34	3877.51	4369.66	12.5895	12.3084	12.5862	11.5355	12.7523	11.3838	12.6711	11.757	11.7529	11.7687	coding	NM_024603	BEND5	RefSeq_coding	1342	chr1	-	49193541	49242547		TATGATTTGGGGAACAGATGTTCTGAAAAACAGAAGCGTCACAGGCGTCGCCACAAAAAA	79656	Hs.475348	GO:0005794	NP_078879	BEN domain containing 5
ASHG19A3A000764	0.0406199	1.9197	down	189.235	520.366	7.72656	8.66744	602.769	127.549	643.359	114.751	564.664	131.532	555.609	283.36	235.431	288.983	8.70434	7.8292	8.84757	7.43126	9.01817	7.42259	8.96164	7.93477	7.80548	8.01499	coding	NM_031369	HNRNPD	RefSeq_coding	2200	chr4	-	83274466	83295149	NM_001003810,	GACGCCAGTAAGAACGAGGAGGATGAAGGGAAAATGTTTATAGGAGGCCTTAGCTGGGAC	3184	Hs.480073	GO:0003677|GO:0003723|GO:0003723|GO:0000166|GO:0005515|GO:0042162|GO:0016563|GO:0006401|GO:0016070|GO:0006396|GO:0008380|GO:0010467|GO:0016071|GO:0048255|GO:0000398|GO:0006355|GO:0005737|GO:0005829|GO:0030530|GO:0005730|GO:0005654|GO:0005634|GO:0005634|GO:0030529	NP_112738	Heterogeneous nuclear ribonucleoprotein D (AU-rich element RNA binding protein 1, 37kDa)
ASHG19A3A003926	0.0289832	1.77922	down	106.343	260.734	6.8592	7.69044	350.845	42.5382	314.35	85.4225	198.759	90.5154	225.694	168.631	214.022	144.607	7.92334	6.13229	7.8091	7.00236	7.45283	6.85884	7.59138	7.21186	7.67555	7.09065	coding	NM_001673	ASNS	RefSeq_coding	2084	chr7	-	97481429	97501854	NM_001178075,	ATCACCCTGACCTGCTTACGCCCAGATTTTCTTCAATCACATCTGAATAAATCACTTGAA	440	Hs.489207	GO:0005524|GO:0004066|GO:0004066|GO:0048037|GO:0016874|GO:0000166|GO:0042803|GO:0006529|GO:0006529|GO:0008652|GO:0034641|GO:0042149|GO:0032870|GO:0006541|GO:0001889|GO:0008152|GO:0043066|GO:0045931|GO:0043200|GO:0032354|GO:0009416|GO:0009612|GO:0031427|GO:0031667|GO:0009636|GO:0005829|GO:0005625	NP_899199	Asparagine synthetase (glutamine-hydrolyzing)
ASHG19A3A018362	0.00183962	9.86582	down	10.871	132.848	3.14082	6.44326	103.555	5	96.367	5	77.6526	5	59.0213	17.9891	327.646	21.3659	6.21661	2.41344	6.15871	2.49059	6.03038	2.36146	5.53831	4.03048	8.27231	4.40814	coding	NM_003008	SEMG2	RefSeq_coding	1982	chr20	+	43850009	43853098		TCCAATATCTACATAGCCCTGTTGCTTAGCAACCACTTGAAAAGCTGGACCAATAGCAAG	6407	Hs.537218	GO:0005198|GO:0019953|GO:0005576|GO:0005615|GO:0030141	NP_002999	Semenogelin II
ASHG19A3A051582	0.0493145	1.79545	down	1008.13	2116.43	9.98139	10.8257	2419.47	621.273	2591.64	476.666	2205.39	557.9	2106.88	1906.53	1258.77	1478.29	10.8131	10.0262	10.9427	9.48718	11.1307	9.57635	11.0737	10.585	10.1685	10.2321	coding	NM_021239	RBM25	RefSeq_coding	4303	chr14	+	73525220	73588074		ATTGAGAAAATCCCTACAGCCAAACCTGAGCTCTTCGCTTATCCCCTGGATTGGTCTATT	58517	Hs.531106	GO:0003729|GO:0003676|GO:0000166|GO:0005515|GO:0008380|GO:0006915|GO:0006397|GO:0000381|GO:0005737|GO:0016607|GO:0005730|GO:0005634	NP_067062	RNA binding motif protein 25
ASHG19A3A001460	0.0370451	2.79709	down	367.233	979.743	8.14147	9.6254	1164.86	114.147	1201.86	100.849	685.711	114.93	658.668	769.808	1187.62	736.432	9.70009	7.663	9.7766	7.24383	9.32561	7.2154	9.2445	9.30547	10.0802	9.27966	coding	NM_001044390	MUC1	RefSeq_coding	1005	chr1	-	155158301	155162700		GTTTTCTGGGCCTCTCCAATATTAAGTTCAGTGAGTGATGTGCCATTTCCTTTCTCTGCC	4582	Hs.89603	GO:0005515|GO:0016324|GO:0005737|GO:0005576|GO:0005887|GO:0005634|GO:0005886	NP_002447	Mucin 1, cell surface associated
ASHG19A3A009583	0.000369523	1.53653	down	19.2341	42.0752	4.47918	5.09886	43.923	12.5394	45.6431	14.5208	51.4218	22.9725	37.9329	22.9477	31.4552	23.1901	5.02266	4.21033	5.11646	4.50353	5.41223	4.77654	4.86022	4.3867	5.08271	4.5188	coding	NM_145663	DBF4B	RefSeq_coding	3081	chr17	+	42785975	42829631		AATCCTTTCCTGAAATTTCTTTTCTTGGACCCAAAGATGCAAGTCCCTTTGAGGCCCCGA	80174	Hs.728986	GO:0046872|GO:0003676|GO:0008270|GO:0007049|GO:0005634	NP_663696	DBF4 homolog B (S. cerevisiae)
ASHG19A3A014027	0.0206192	1.58664	down	613.449	1391.31	9.45267	10.1186	2034.6	527.642	2054.72	448.298	1007.01	440.701	1019.26	767.393	840.978	883.212	10.5535	9.81802	10.5978	9.39642	9.91313	9.22463	9.92985	9.29923	9.59895	9.52504	coding	NM_032788	ZNF514	RefSeq_coding	3204	chr2	-	95813399	95825263		GAGGCAATGGAGTGGTCTAGGATTGAGCAAAAAGCAATTTTTGTTACATCTTTATGCTAA	84874	Hs.655109	GO:0003677|GO:0046872|GO:0008270|GO:0006355|GO:0005622|GO:0005634	NP_116177	Zinc finger protein 514
ASHG19A3A048089	0.00971074	1.82533	down	71.6635	205.851	6.43991	7.30807	280.673	83.7978	272.985	49.0196	188.774	63.1149	182.547	86.0176	104.276	76.3678	7.60035	7.18637	7.61533	6.21305	7.36731	6.31437	7.26989	6.27099	6.68745	6.21475	coding	NM_001017975	HFM1	RefSeq_coding	4936	chr1	-	91726323	91870426		CCCAAGTTCAGTGCATCCTCCATGACAAAATTACCTCAACAAGCCGGAAATGCAGTTATT	164045	Hs.454818	GO:0005524|GO:0008026|GO:0004386|GO:0016787|GO:0003676|GO:0000166	NP_001017975	HFM1, ATP-dependent DNA helicase homolog (S. cerevisiae)
ASHG19A3A002813	0.0445805	1.60578	down	373.63	749.956	8.5801	9.26337	944.792	194.632	876.965	191.822	654.232	209.666	696.849	607.68	576.94	664.352	9.36496	8.47268	9.29603	8.1813	9.25175	8.11889	9.33811	8.98517	9.06602	9.14247	coding	NM_001145391	OXSM	RefSeq_coding	1288	chr3	+	25831562	25836024		GACTCATTTAGATTTATAGCCCATGGTGATGCTGGTCACATAACTGCCCCTGATCCTGAA	54995	Hs.55781	GO:0004315|GO:0008415|GO:0016740|GO:0006637|GO:0051792|GO:0051790|GO:0005737|GO:0005739|GO:0005739	NP_060367	3-oxoacyl-ACP synthase, mitochondrial
ASHG19A3A014174	0.0128726	2.49874	down	370.321	1068.78	8.41445	9.73565	838.643	216.859	787.573	125.436	967.048	147.63	973.4	691.116	1777.23	670.565	9.19708	8.61961	9.14344	7.55622	9.84912	7.59184	9.85178	9.14887	10.6368	9.15569	coding	NM_022336	EDAR	RefSeq_coding	4226	chr2	-	109510930	109605828		AGGTCTGTGGCCCTTAGACAGTGAAGTCTTAATTGTCAATATTATTTTTGTCTAATTCTG	10913	Hs.171971	GO:0005515|GO:0004872|GO:0004888|GO:0006915|GO:0030154|GO:0008544|GO:0001942|GO:0007275|GO:0042475|GO:0043473|GO:0042346|GO:0060662|GO:0007165|GO:0045177|GO:0016021|GO:0005886	NP_071731	Ectodysplasin A receptor
ASHG19A3A018493	0.0486557	7.98277	down	1034.13	5152.82	9.03267	12.0296	7504.53	135.016	7383.49	135.626	4642	170.383	4657.1	2304.52	1576.99	2425.11	12.5631	7.91057	12.5539	7.66267	12.2702	7.8049	12.29	10.8581	10.4706	10.9271	coding	NM_002591	PCK1	RefSeq_coding	2692	chr20	+	56136136	56141507		TGAAGACCAACCCCAATGCCATCAAGACCATCCAGAAGAACACAATCTTTACCAATGTGG	5105	Hs.1872	GO:0019003|GO:0005525|GO:0031406|GO:0016829|GO:0000287|GO:0030145|GO:0004613|GO:0004613|GO:0017076|GO:0005975|GO:0006094|GO:0006094|GO:0042593|GO:0006006|GO:0006006|GO:0046327|GO:0006629|GO:0006107|GO:0014823|GO:0032868|GO:0005737|GO:0005737|GO:0005829|GO:0005730|GO:0005634|GO:0005625	NP_002582	Phosphoenolpyruvate carboxykinase 1 (soluble)
ASHG19A3A007971	0.0489093	1.8301	down	1206.2	2693.49	10.3016	11.1735	3713.64	399.787	3035.6	1058.92	1953.16	1214.95	2082.63	1915.01	2682.42	1442.35	11.4631	9.44827	11.1846	10.5951	10.943	10.6714	11.0518	10.5945	11.225	10.1987	coding	NM_003326	TNFSF4	RefSeq_coding	3493	chr1	-	173152870	173176471		TTTTCCATATCTTCATCTTCCCTCTACCCAGATTGTGAAGATGGAAAGGGTCCAACCCCT	7292	Hs.181097	GO:0005125|GO:0005102|GO:0005164|GO:0032813|GO:0042098|GO:0071222|GO:0071380|GO:0008203|GO:0001816|GO:0006955|GO:0050710|GO:0032582|GO:0032700|GO:0043433|GO:0042104|GO:0008284|GO:0051024|GO:0050729|GO:0032729|GO:0032743|GO:0032753|GO:0032755|GO:0007165|GO:0009986|GO:0005615|GO:0005887|GO:0016020	NP_003317	Tumor necrosis factor (ligand) superfamily, member 4
ASHG19A3A053031	0.0226564	1.82879	down	23.2479	64.2071	4.74352	5.6144	95.4014	15.3039	86.1575	22.6811	52.088	17.9171	55.8055	28.0027	31.5829	32.3346	6.09927	4.51888	6.0021	5.1144	5.43355	4.39541	5.44858	4.68077	5.08851	5.00812	coding	NM_017691	LRRC49	RefSeq_coding	2809	chr15	+	71184986	71342434		AAACACACTGTCCTTCAGAATATGATGCAGCTGCGCCAGCTAGATATGAAGAGAATCACG	54839	Hs.12692	GO:0005737|GO:0005856|GO:0005874	NP_060161	Leucine rich repeat containing 49
ASHG19A3A005262	0.036838	1.50238	down	1345.18	2406.06	10.4441	11.0314	2918.03	524.08	2830.21	937.004	2190.18	1163.88	2152.66	2264.37	1939.2	1836.58	11.09	9.80528	11.0757	10.4283	11.1244	10.6201	11.1064	10.8308	10.7606	10.5362	coding	NM_022342	KIF9	RefSeq_coding	3162	chr3	-	47269516	47324337		AGAAGACATTCAAAGAGCCACTCAGGCCCGACACCCCACCCTCCAAACCAGTGGCCTTTG	64147	Hs.373947	GO:0005524|GO:0003777|GO:0000166|GO:0007596|GO:0007018|GO:0005737|GO:0005856|GO:0005874	NP_878905	Kinesin family member 9
ASHG19A3A005673	0.020911	1.92195	down	21.218	69.4137	4.65827	5.60084	96.326	25.4698	98.7803	23.6138	69.6727	19.9303	68.0175	20.4387	14.2721	16.6376	6.11507	5.32523	6.19296	5.16768	5.86563	4.55931	5.75065	4.21494	4.07991	4.02422	coding	NM_052946	NOSTRIN	RefSeq_coding	1854	chr2	+	169659106	169721849		GAGGGACCCACTGACAGATTGTCCGGGCAAACCTGGAAATTAGCTATGCCAAAGGACTTC	115677	Hs.189780	GO:0005515|GO:0006897|GO:0046209|GO:0050999|GO:0005737|GO:0016023|GO:0005856|GO:0005886|GO:0005886	NP_443178	Nitric oxide synthase trafficker
ASHG19A3A045128	0.0499184	2.54377	down	613.803	1659.47	9.05072	10.3977	2519.05	221.226	2233.56	213.034	1213.91	263.783	1234.07	1288.81	1096.79	1082.16	10.8773	8.64839	10.7172	8.33035	10.1987	8.456	10.2244	10.0173	9.97087	9.80157	coding	NM_005055	RAPSN	RefSeq_coding	1664	chr11	-	47459314	47470730		ACAGCCTTCCCCAGGTACGACTCCGCCATGAGCATCATGACCGAGATCGGAAACCGCCTG	5913	Hs.81218	GO:0033130|GO:0005488|GO:0046872|GO:0008270|GO:0007268|GO:0005794|GO:0030054|GO:0005737|GO:0005856|GO:0031594|GO:0005886|GO:0045211	NP_116034	Receptor-associated protein of the synapse
ASHG19A3A045569	0.0254477	1.63988	down	691.018	1492.24	9.55261	10.2662	2030.9	552.927	2014.25	419.18	1164.19	409.795	1251.32	989.971	1000.52	1083.22	10.5504	9.87482	10.557	9.31106	10.1327	9.12045	10.2476	9.6525	9.84335	9.80421	coding	NM_002525	NRD1	RefSeq_coding	4040	chr1	-	52254867	52344609		AATGTCTTCAACCCTGCTGGTCGAGACAAGAAATCTTTATGGGGTAGTTGGAGCTGAAAG	4898	Hs.584782	GO:0048408|GO:0046872|GO:0004222|GO:0008233|GO:0005515|GO:0008270|GO:0016477|GO:0008283|GO:0007528|GO:0051044|GO:0006508|GO:0052548|GO:0009986|GO:0005829	NP_002516	Nardilysin (N-arginine dibasic convertase)
ASHG19A3A021210	0.0380131	1.58105	down	19.6785	43.0722	4.45269	5.11358	57.0015	11.1524	40.8341	13.3177	47.7774	17.3086	42.2983	30.7743	27.4498	25.8394	5.3788	4.04478	4.95813	4.3804	5.29926	4.34338	5.02596	4.81653	4.90573	4.67835	coding	NM_003716	CADPS	RefSeq_coding	5482	chr3	-	62384020	62861064		CATCCCACAAATGCCTACTTTTTCGGCACCGTCATGGATGGCTGCTATATATGATGCGGA	8618	Hs.654933	GO:0008289|GO:0046872|GO:0050432|GO:0006887|GO:0015031|GO:0016050|GO:0030054|GO:0031410|GO:0030659|GO:0005829|GO:0016020|GO:0045202	NP_899631	Ca++-dependent secretion activator
ASHG19A3A000895	0.0422784	1.67901	down	225.756	488.494	7.88848	8.63609	558.2	69.3878	581.109	175.439	418.22	220.11	451.276	399.81	433.663	264.034	8.59198	6.89514	8.7006	8.05015	8.57106	8.19462	8.65771	8.4026	8.6591	7.89991	coding	NM_001008860	NIPA2	RefSeq_coding	2466	chr15	-	23005348	23034408		CATAAGAGAGACCATATTAAACTTACATGTTTGAAGACTGCTTCATTCTGCCTCTAGTAC	81614	Hs.591003	GO:0006811|GO:0015693|GO:0005769|GO:0016021|GO:0005886	NP_112184	Non imprinted in Prader-Willi/Angelman syndrome 2
ASHG19A3A006739	0.0166597	1.74956	down	515.178	1249.14	9.17427	9.98126	1659.5	261.704	1637.81	405.276	1073.72	440.315	1208.36	779.66	666.285	688.936	10.2105	8.87774	10.2241	9.26074	10.0156	9.22321	10.1869	9.32246	9.2692	9.1872	coding	NM_198043	ZDHHC16	RefSeq_coding	1768	chr10	+	99205929	99217124	NM_198045,	CCGGGAGGCTTATGCTGCCATTGAGACTTATCACCAGACCCCACCACCCACCTTCTCCTT	84287	Hs.76662	GO:0008415|GO:0046872|GO:0016740|GO:0008270|GO:0006915|GO:0005783|GO:0005789|GO:0016021|GO:0016020	NP_932163	Zinc finger, DHHC-type containing 16
ASHG19A3A003271	0.00185331	1.5873	down	40.3352	94.6256	5.57667	6.24325	112.922	30.1487	115.176	36.5199	77.3805	31.8486	78.9131	54.5298	88.7361	48.6293	6.33596	5.59261	6.40849	5.79286	6.02402	5.28058	5.98002	5.63514	6.46777	5.58218	coding	NM_001164779	ATXN3	RefSeq_coding	6560	chr14	-	92524896	92572965		AAACATGGAGTCCATCTTCCACGAGAAATGGTTTAACTTGAATTCTCTCTTGACGGGTCC	4287	Hs.532632	GO:0008234|GO:0008233|GO:0005515|GO:0008219|GO:0007399|GO:0006289|GO:0007268|GO:0005737|GO:0016363|GO:0005654|GO:0005634	NP_109376	Ataxin 3
ASHG19A3A007010	0.038167	1.69844	down	6910.7	11831.8	12.6926	13.4568	12971.3	4417.88	12884.1	3771.33	11759.8	4069.77	11900.4	10940	9643.54	11354.5	13.4091	12.5	13.4143	12.3327	13.685	12.3446	13.7253	13.1157	13.0502	13.1698	coding	NM_206917	NGFRAP1	RefSeq_coding	933	chrX	+	102631267	102632992		AAGGAGACTGCAAGGATAGGCCCAGGAAAACGAAGAGATGGAGCAGCCTATGCAGAATGG	27018	Hs.448588	GO:0043028|GO:0046872|GO:0005515|GO:0006915|GO:0008624|GO:0007275|GO:0048011|GO:0043281|GO:0005737|GO:0005829|GO:0005634	NP_996800	Nerve growth factor receptor (TNFRSF16) associated protein 1
ASHG19A3A005264	0.00665741	2.32874	down	541.474	1546.88	9.13497	10.3545	1972.09	186.947	1723.84	363.369	1372.24	444.464	1517.74	944.642	1148.49	767.951	10.506	8.41112	10.3036	9.10506	10.3886	9.23482	10.538	9.58736	10.0364	9.33648	coding	NM_022405	SLC6A20	RefSeq_coding	5344	chr3	-	45796941	45838035		GCGTGGCACCGAGTCCACTGGCAAGATAGAGCAGCTGGCCAACCCCAAGGCCTGGATCAA	54716	Hs.413095	GO:0015171|GO:0015171|GO:0005328|GO:0015293|GO:0003333|GO:0006865|GO:0006865|GO:0034641|GO:0015816|GO:0006811|GO:0006836|GO:0015824|GO:0055085|GO:0016324|GO:0005887|GO:0005886	NP_071800	Solute carrier family 6 (proline IMINO transporter), member 20
ASHG19A3A049012	0.0187739	3.86559	down	39.972	381.706	5.54681	7.4975	821.266	64.0081	784.214	30.7973	123.579	24.6305	127.122	42.6762	52.3471	37.7481	9.1635	6.77646	9.13878	5.55063	6.72578	4.88894	6.71193	5.28893	5.74751	5.22911	coding	NM_203436	ASCL4	RefSeq_coding	2260	chr12	+	108168161	108170420		GTGTAGCTCTCCATCTAAGTTTTGGATAAACTGAAGTGGCACTGTGACTTTAAAAATAAA	121549	Hs.149910	GO:0003677|GO:0003702|GO:0006357|GO:0043588|GO:0005575|GO:0005634	NP_982260	Achaete-scute complex homolog 4 (Drosophila)
ASHG19A3A002384	0.0448259	2.78067	down	95.2307	340.695	6.61664	8.09207	341.568	175.425	331.305	39.4464	295.297	36.3894	277.683	101.983	457.623	122.91	7.88404	8.31221	7.88146	5.9029	8.0531	5.48225	7.90799	6.51528	8.73376	6.87057	coding	NM_005971	FXYD3	RefSeq_coding	1382	chr19	+	35606731	35615227	NM_001136011,NM_001136007,	GCCATGGGCATCATCATCGTCATGAGTGCAAAATGCAAATGCAAGTTTGGCCAGAAGTCC	5349	Hs.301350	GO:0051117|GO:0005254|GO:0005216|GO:0006821|GO:0006811|GO:0034707|GO:0005789|GO:0005887|GO:0016020|GO:0005792	NP_068710	FXYD domain containing ion transport regulator 3
ASHG19A3A027619	0.0265038	1.93633	down	57.713	148.17	5.93831	6.89163	186.863	21.0407	164.036	41.0904	135.851	53.2434	149.437	99.74	104.663	73.4505	7.03531	5.02466	6.89868	5.96357	6.87108	6.05732	6.96159	6.48513	6.6915	6.16085	coding	NM_015465	GEMIN5	RefSeq_coding	5404	chr5	-	154266975	154317776		TCTATTCAGGGGCAGATGACTTTTGTGTGCACAAGTGGCTCACTTCCATGCAAGATCATT	25929	Hs.483921	GO:0005515|GO:0017069|GO:0016070|GO:0008380|GO:0034660|GO:0000398|GO:0006461|GO:0000387|GO:0000387|GO:0015030|GO:0005737|GO:0005829|GO:0005829|GO:0016604|GO:0005654|GO:0005654|GO:0005634|GO:0005681	NP_056280	Gem (nuclear organelle) associated protein 5
ASHG19A3A011833	0.00181354	1.63684	down	137.31	324.475	7.29619	8.0071	458.343	91.7932	362.743	96.9187	263.25	106.589	313.315	234.755	224.724	156.494	8.30156	7.32985	8.00884	7.1861	7.87566	7.10034	8.10312	7.66693	7.74634	7.19775	coding	NM_001081442	LILRB5	RefSeq_coding	2282	chr19	-	54754270	54761167		TACAGGAAAAACCCTCAGGTGTGGTCGAACCCCAGTGACCTCCTGGAGATTCTGGTCCCA	10990	Hs.655338	GO:0004888|GO:0007166|GO:0006952|GO:0016021|GO:0016020	NP_006831	Leukocyte immunoglobulin-like receptor, subfamily B (with TM and ITIM domains), member 5
ASHG19A3A006319	0.0220013	1.64318	down	256.327	624.177	8.2232	8.93969	865.123	135.233	732.666	220.795	595.625	279.743	619.698	351.82	307.774	294.041	9.2409	7.91362	9.02737	8.38365	9.10653	8.54845	9.14318	8.22909	8.18045	8.04119	coding	NM_172209	TAPBP	RefSeq_coding	3518	chr6	-	33267471	33282164		GACCCTGAGCTCTATCTCAGTGTACACGTGGTACTGACTGTCCTCACCCACACCCCTGCC	6892	Hs.370937	GO:0042288|GO:0046978|GO:0046978|GO:0046979|GO:0046979|GO:0042605|GO:0015433|GO:0005515|GO:0051082|GO:0019885|GO:0006955|GO:0050823|GO:0006461|GO:0006890|GO:0000139|GO:0042824|GO:0042825|GO:0005783|GO:0005789|GO:0016021|GO:0016020|GO:0005792	NP_757346	TAP binding protein (tapasin)
ASHG19A3A002430	0.0234716	2.08489	down	721.459	1846.52	9.53424	10.5942	2679.63	249.857	2209.42	504.37	1414.45	550.32	1587.39	1193.88	1341.69	1108.87	10.9729	8.81381	10.6988	9.56927	10.4289	9.56366	10.61	9.89161	10.2603	9.83284	coding	NM_001136264	DAZAP2	RefSeq_coding	2116	chr12	+	51632507	51637715		TGCCACAGTCCCCACCATGTCAGCCGCAATCCCCATGGCTTATTATCCAGTCGGTCCCAT	9802	Hs.369761	GO:0050699|GO:0005515	NP_055579	DAZ associated protein 2
ASHG19A3A028832	0.0314584	2.74126	down	1252.67	2973.32	9.9039	11.3587	3313.66	227.185	3172.8	463.413	2730.28	493.861	2619.57	2451.23	3030.28	2627.68	11.292	8.68667	11.2501	9.44785	11.4581	9.40181	11.3922	10.938	11.4013	11.0451	coding	NM_145282	LOC153328	RefSeq_coding	1219	chr5	+	135170364	135224324		GTCTGTTGAGTGATTAAATCACATCCTCAGGTCTGCAGCAAATAAATGAAAGTTTCTTTA	153328	Hs.412418	GO:0005488|GO:0055085|GO:0016021|GO:0016020|GO:0005743|GO:0005739	NP_660325	Solute carrier family 25, member 48
ASHG19A3A010189	0.0222502	3.34728	down	25.3872	110.33	4.60481	6.3478	158.72	16.364	176.627	10.3227	73.3776	10.808	82.7279	55.517	60.1977	33.9243	6.79812	4.6264	7.00827	4.0471	5.94637	3.61514	6.05166	5.66184	5.93456	5.07356	coding	NM_052911	ESCO1	RefSeq_coding	4499	chr18	-	19109261	19180693		ATGGGTATTCAGCATGATGCGTCGGAAGAAAATTGCTTCTCGCATGATTGAATGCCTAAG	114799	Hs.464733	GO:0008415|GO:0046872|GO:0016740|GO:0007049|GO:0034421|GO:0006275|GO:0000785|GO:0005694|GO:0005634	NP_443143	Establishment of cohesion 1 homolog 1 (S. cerevisiae)
ASHG19A3A021977	0.01248	1.67017	down	602.263	1314.75	9.36792	10.1079	1592.89	243.027	1551.57	463.851	1130.66	622.231	1270.16	911.569	1028.48	770.638	10.1518	8.7805	10.145	9.44869	10.089	9.73534	10.267	9.53344	9.88675	9.34165	coding	NM_171828	KCNMB3	RefSeq_coding	1272	chr3	-	178960594	178984838	NM_001163677,	TGACTCAGGTGAAAGGGAGCCATTTTCTCAGACCCCTGGCCTCATGCAGCCCTTCAGCAT	27094	Hs.591285	GO:0015269|GO:0005216|GO:0015459|GO:0007596|GO:0005513|GO:0006811|GO:0030168|GO:0006813|GO:0001508|GO:0019228|GO:0005887|GO:0016020|GO:0008076	NP_741981	Potassium large conductance calcium-activated channel, subfamily M beta member 3
ASHG19A3A017131	0.0398238	2.79467	down	47.5796	144.642	5.37201	6.85469	176.119	19.2548	174.364	21.0779	137.786	15.2955	123.352	87.9156	111.588	94.3542	6.95012	4.88316	6.9874	5.01731	6.8929	4.15306	6.66614	6.30165	6.77687	6.50484	coding	NM_001072	UGT1A6	RefSeq_coding	2495	chr2	+	234601511	234681949		CCTTATATCAGAAGGTCTCTGTTTGGCTGTTAAGATATGACTTTGTGCTTGAATATCCTA	54658	Hs.554822	GO:0019899|GO:0004857|GO:0015020|GO:0015020|GO:0046982|GO:0042803|GO:0001972|GO:0005496|GO:0006789|GO:0070980|GO:0071361|GO:0071385|GO:0032870|GO:0007586|GO:0017144|GO:0008210|GO:0051552|GO:0009812|GO:0042167|GO:0046483|GO:0001889|GO:0008152|GO:0045939|GO:0031100|GO:0006778|GO:0042493|GO:0032496|GO:0007584|GO:0014070|GO:0042594|GO:0048545|GO:0042573|GO:0008202|GO:0006805|GO:0006805|GO:0005783|GO:…	NP_000454	UDP glucuronosyltransferase 1 family, polypeptide A1
ASHG19A3A050447	0.0388884	2.65272	down	47.3246	186.641	5.6688	7.07627	205.246	14.0229	243.835	54.6213	219.241	56.9126	216.566	57.7853	48.3187	53.2808	7.16161	4.38639	7.45051	6.36268	7.59875	6.15772	7.52691	5.721	5.64358	5.71622	coding	NM_000123	ERCC5	RefSeq_coding	4100	chr13	+	103498173	103528347		TTAGCACAGCAGAATTCACTGAAAGCTCAAAAACAGCAGCAAGAACGGATCGCTGCTACT	2073	Hs.258429	GO:0003677|GO:0000405|GO:0003690|GO:0004520|GO:0004519|GO:0046872|GO:0047485|GO:0005515|GO:0042803|GO:0003697|GO:0006281|GO:0009650|GO:0008340|GO:0035264|GO:0043066|GO:0006289|GO:0000718|GO:0006295|GO:0006295|GO:0009411|GO:0009411|GO:0010225|GO:0006283|GO:0006283|GO:0016591|GO:0005675|GO:0005654|GO:0005654|GO:0005634	NP_000114	Excision repair cross-complementing rodent repair deficiency, complementation group 5
ASHG19A3A046272	0.0490809	2.61622	down	112.982	296.888	6.49827	7.88575	300.459	77.0265	303.554	19.1661	215.022	32.8945	269.56	217.035	395.844	218.788	7.70125	7.05475	7.76178	4.88991	7.57237	5.32814	7.86494	7.56327	8.52843	7.65527	coding	NM_012153	EHF	RefSeq_coding	5466	chr11	+	34642587	34684832		ATGGGGTAAAAAGAAGAACAACAGCAGCATGACCTATGAAAAGCTCAGCCGAGCTATGAG	26298	Hs.653859	GO:0003677|GO:0003677|GO:0005515|GO:0043565|GO:0003700|GO:0008283|GO:0030855|GO:0007275|GO:0045893|GO:0006351|GO:0005634	NP_036285	Ets homologous factor
ASHG19A3A001677	0.0356879	3.07801	down	534.518	1979.84	8.97955	10.6015	2958.68	252.048	2915.46	211.18	1575.9	268.443	1671.53	1007.58	777.634	933.341	11.1125	8.82319	11.1184	8.31936	10.5967	8.48299	10.6866	9.67586	9.49343	9.59633	coding	NM_001098514	C16orf89	RefSeq_coding	1540	chr16	-	5094123	5116111		AAGAGGCGAGAAAAACAATTTCCAGATGGCTGCTCCTCCCACAACACAGCCACAGCAGTG	146556	Hs.11782	GO:0005576	NP_689672	Chromosome 16 open reading frame 89
ASHG19A3A039274	0.0305509	1.73356	down	86.7577	185.705	6.36254	7.15628	99.924	33.6823	129.423	38.705	209.465	46.4656	209.74	161.326	279.972	153.61	6.17011	5.76215	6.5637	5.87577	7.53025	5.85088	7.47471	7.15229	8.04264	7.17162	coding	NM_005564	LCN2	RefSeq_coding	840	chr9	+	130911731	130915734		ATGCCACCATCTATGAGCTGAAAGAAGACAAGAGCTACAATGTCACCTCCGTCCTGTTTA	3934	Hs.204238	GO:0005488|GO:0005506|GO:0002020|GO:0042803|GO:0005215|GO:0070301|GO:0071347|GO:0071222|GO:0031669|GO:0071445|GO:0071356|GO:0045087|GO:0006811|GO:0006826|GO:0031346|GO:0010628|GO:0070207|GO:0042981|GO:0009617|GO:0042493|GO:0009635|GO:0006979|GO:0009615|GO:0015891|GO:0005829|GO:0005576|GO:0005615	NP_005555	Lipocalin 2
ASHG19A3A002357	0.0232776	2.85547	down	11.8725	40.0979	3.49585	5.00958	47.6091	5	50.2184	5.8466	41.6195	8.94933	35.6428	15.4588	25.3996	24.1077	5.12802	2.41344	5.24661	3.36303	5.09708	3.32346	4.76624	3.80423	4.80996	4.5751	coding	NM_001135771	RPN2	RefSeq_coding	2490	chr20	+	35807455	35870023		TGGTGCTCAGGTGCCAGATGCAAAGATCTCTATTTCAAATGAGACCAAAGATCTGCTTCT	6185	Hs.370895	GO:0004579|GO:0005515|GO:0016740|GO:0044267|GO:0043687|GO:0018279|GO:0018279|GO:0006464|GO:0005783|GO:0005789|GO:0016021|GO:0016020|GO:0005634|GO:0008250	NP_002942	Ribophorin II
ASHG19A3A003818	0.0164207	1.51376	down	276.098	608.977	8.3246	8.92274	819.167	144.377	735.051	243.747	529.072	280.607	586.121	390.102	375.475	321.66	9.15538	8.01625	9.03279	8.52164	8.91642	8.55317	9.05436	8.37522	8.45476	8.15674	coding	NM_001178044	SLC44A4	RefSeq_coding	2517	chr6	-	31830970	31846823		AACGGCCTACAGTGCCCCACACCCCAGACGGTGATCACAAGCCTGCAACAGGAACTCTGC	80736	Hs.335355	GO:0015220|GO:0015871|GO:0055085|GO:0016021|GO:0005886	NP_079533	Solute carrier family 44, member 4
ASHG19A3A022404	0.046845	1.87021	down	117.297	334.103	7.07616	7.97936	448.115	75.4952	417.782	72.8267	363.064	109.559	314.78	163.303	126.772	165.299	8.26262	7.0242	8.21354	6.77348	8.36157	7.13828	8.11183	7.16892	6.94725	7.27593	coding	NM_178862	STT3B	RefSeq_coding	2481	chr3	+	31574490	31677554		TCAATGCAGATACCTTTTGTGGGATTCCAGCCAATCAGAACAAGTGAACACATGGCAGCT	201595	Hs.475812	GO:0004579|GO:0005515|GO:0016740|GO:0018279|GO:0006486|GO:0005783|GO:0016021|GO:0016020|GO:0008250	NP_849193	STT3, subunit of the oligosaccharyltransferase complex, homolog B (S. cerevisiae)
ASHG19A3A035849	0.0389045	1.94785	down	31.1659	90.0663	5.13131	6.09319	119.204	14.9639	138.422	24.5045	65.4259	40.0241	77.4758	44.8027	49.8034	31.5343	6.40597	4.48367	6.65816	5.21967	5.77024	5.62876	5.94936	5.35555	5.68222	4.96888	coding	NM_030958	SLCO5A1	RefSeq_coding	3806	chr8	-	70584569	70747299		AGCCTGAGTCACAGTCTCATTCACTGATTTCTCTTCGGCTGGACGGAGGCTGCCTCCTCA	81796	Hs.443609	GO:0005215|GO:0016021|GO:0005886	NP_112220	Solute carrier organic anion transporter family, member 5A1
ASHG19A3A007914	0.040557	3.11757	down	59.8274	239.502	5.72974	7.37016	109.758	29.0533	110.003	17.059	411.724	25.7773	424.827	122.232	141.198	105.015	6.2972	5.53505	6.34617	4.72741	8.54685	4.95555	8.56375	6.77348	7.09683	6.65721	coding	NM_000261	MYOC	RefSeq_coding	2061	chr1	-	171604558	171621773		CTTCTAATGCTTCAGATAGAATACAGTTGGGTCTCACATAACCCTTTACATTGTGAAATA	4653	Hs.436037	GO:0005198|GO:0009653|GO:0005929|GO:0005576|GO:0005615|GO:0005791	NP_000252	Myocilin, trabecular meshwork inducible glucocorticoid response
ASHG19A3A048000	0.0236018	1.67041	down	2808.92	5689.51	11.5169	12.2571	7852.48	1615.93	7421.98	2147.82	3495.08	2139.98	3360.34	3747.49	6317.69	4393.39	12.6311	11.2458	12.5637	11.5573	11.8408	11.4513	11.7909	11.5523	12.4591	11.7779	coding	NM_016433	GLTP	RefSeq_coding	2371	chr12	-	110288748	110318293		CGTGACCTTATGAGGCTCTCGCTGTATTGTTATTTTAAGGACTATAAAGAGTTTGATTTA	51228	Hs.381256	GO:0051861|GO:0017089|GO:0008289|GO:0046836|GO:0006810|GO:0005737|GO:0016020	NP_057517	Glycolipid transfer protein
ASHG19A3A032253	0.0406168	2.68098	down	71.5827	273.808	6.2178	7.64056	414.044	39.4235	372.298	37.8635	243.151	40.9261	246.713	126.992	92.8314	112.708	8.14818	6.01058	8.04633	5.83993	7.75313	5.66216	7.72401	6.823	6.53113	6.75331	coding	NM_014892	RBM16	RefSeq_coding	5018	chr6	+	155054511	155155192		AATGTATTTAAGAGTGAGATTATTCAGCCCCTTTTGGATATGGCAGCCGGGATTCCGCCT	22828	Hs.591329	GO:0003723|GO:0043175|GO:0000166|GO:0008380|GO:0006397|GO:0016363|GO:0005634|GO:0005681	NP_055707	RNA binding motif protein 16
ASHG19A3A026146	0.026631	1.6675	down	845.019	1766.43	9.81841	10.5561	1970.23	291.966	2244.86	718.799	1463.29	953.372	1633.12	1304.88	1520.65	956.083	10.5037	9.02329	10.7266	10.0683	10.4832	10.3398	10.6524	10.0324	10.4146	9.62831	coding	NM_006439	MAB21L2	RefSeq_coding	2785	chr4	+	151503076	151505843		ACCTCTACCCTCACCCTGAGCTGTCTTGTTGAAAACAGTAATAAAAACATTACTTTACAT	10586	Hs.584852	GO:0043010|GO:0010172|GO:0007275|GO:0007399|GO:0008284|GO:0005634	NP_006430	Mab-21-like 2 (C. elegans)
ASHG19A3A048620	0.000904749	2.07889	down	13059.9	26756.4	13.6185	14.6744	25676.2	10023.6	24534	7927.65	26166.1	8242.58	26120.5	20911.8	31285.1	18194.1	14.4734	13.546	14.411	13.3573	14.8406	13.3346	14.8501	14.0412	14.7967	13.8136	coding	NM_005556	KRT7	RefSeq_coding	1753	chr12	+	52626953	52642709		AAGAAGATTCCCACCCCTGCCTCCCATGCCTGGTCCCAAGACAGTGAGACAGTCTGGAAA	3855	Hs.411501	GO:0005515|GO:0005198|GO:0006260|GO:0007010|GO:0051325|GO:0044419|GO:0006417|GO:0005794|GO:0005737|GO:0005882|GO:0045095|GO:0005730|GO:0005634	NP_005547	Keratin 7
ASHG19A3A044232	0.0298392	1.60099	down	24320.9	39968.5	14.59	15.2689	43752.8	27848.8	40807.6	25008.3	42375.1	25227.2	41202.5	21615.9	31704.6	21904.3	15.2857	14.9743	15.2015	14.9153	15.5239	14.8671	15.5167	14.0937	14.8168	14.0995	coding	NM_006829	C10orf116	RefSeq_coding	672	chr10	+	88728187	88730666		AAATGACAGCAGGGAGACTTGGGTCGGCCTCCTGAAATGACAGCAGGGAGACTTGGGTGA	10974	Hs.642660	GO:0003674|GO:0008150|GO:0005575	NP_006820	Chromosome 10 open reading frame 116
ASHG19A3A002282	0.0273174	1.93073	down	33.8574	86.0623	5.1632	6.11235	86.5779	13.2612	80.1029	27.6136	100.203	24.6907	107.68	54.2839	55.7479	49.4374	5.96066	4.29682	5.90348	5.3924	6.40655	4.89208	6.45953	5.6286	5.8315	5.60611	coding	NM_001134938	FIP1L1	RefSeq_coding	2236	chr4	+	54243819	54326102		AACCTCTACTACAAATAAAATTACGGTACAGCAGGGAAGAACTGGAAACTCAGAGAAAGA	81608	Hs.624245	GO:0003723|GO:0006397|GO:0005634	NP_112179	FIP1 like 1 (S. cerevisiae)
ASHG19A3A031880	0.0287923	1.70968	down	78.7519	190.395	6.4475	7.22122	258.434	46.992	244.057	47.1182	154.743	67.9809	157.578	149.091	137.163	82.5769	7.48377	6.29143	7.4513	6.1529	7.07393	6.42491	7.04036	7.04411	7.05675	6.32416	coding	NM_001166247	GRIK2	RefSeq_coding	4724	chr6	+	101846860	102517957		TTACCTCAAGACTATGTATTCCTCCCTATTTTGGAGTCAGTTTCCATTTCTACAGTGTTG	2898	Hs.98262	GO:0005234|GO:0005216|GO:0015277|GO:0004872|GO:0007215|GO:0031557|GO:0006811|GO:0051402|GO:0050806|GO:0048172|GO:0050804|GO:0007268|GO:0006810|GO:0030054|GO:0005887|GO:0005886|GO:0005886|GO:0045211|GO:0045202	NP_786944	Glutamate receptor, ionotropic, kainate 2
ASHG19A3A006437	0.0187134	2.14874	down	88.5052	263.477	6.58573	7.68922	407.669	37.7796	276.76	60.5644	212.429	75.3414	225.792	133.883	194.736	134.958	8.12613	5.94317	7.63429	6.50781	7.54943	6.57738	7.59227	6.90034	7.544	6.99996	coding	NM_175847	PTBP1	RefSeq_coding	2260	chr19	+	797391	812327		TCCCAGATATAGCCGTTGGTACAAAGAGAGTCACACCCCAAAGCCTCTTTATTCTTTTCG	5725	Hs.172550	GO:0003723|GO:0000166|GO:0008187|GO:0005515|GO:0008380|GO:0010467|GO:0006397|GO:0000398|GO:0030530|GO:0005730|GO:0005654|GO:0005634	NP_787041	Polypyrimidine tract binding protein 1
ASHG19A3A055049	0.0431652	1.66255	down	749.759	1500.67	9.56907	10.3025	1841.99	304.975	1876.05	459.979	1358.68	487.032	1365.26	1203.14	1061.36	1293.66	10.3853	9.08494	10.4518	9.43529	10.3702	9.37678	10.3781	9.90423	9.92691	10.0441	coding	NM_004890	SPAG7	RefSeq_coding	1038	chr17	-	4862522	4871132		AGACAGTGGGCAGATCAAGAAAAAGTTTCAGCCAATGAACAAGATCGAGAGGAGCATACT	9552	Hs.90436	GO:0003676|GO:0005515|GO:0005634	NP_004881	Sperm associated antigen 7
ASHG19A3A038305	0.0257765	4.78323	down	20.5329	209.26	4.35923	6.61721	65.2995	19.954	63.8491	7.48828	91.4382	8.34176	95.2531	32.9132	730.459	33.9676	5.56515	4.94165	5.58669	3.64852	6.27067	3.22071	6.26026	4.90982	9.40329	5.07544	coding	NM_003383	VLDLR	RefSeq_coding	3646	chr9	+	2621792	2654485		GTGAGACAAAAGATACGAACACAACAGAAATTTCAGCAACTAGTGGACTAGTTCCTGGAG	7436	Hs.370422	GO:0034185|GO:0005509|GO:0005041|GO:0005515|GO:0004872|GO:0030229|GO:0008203|GO:0006897|GO:0006869|GO:0007613|GO:0007399|GO:0007165|GO:0008202|GO:0006810|GO:0034447|GO:0005905|GO:0016021|GO:0005624|GO:0005886|GO:0034361	NP_003374	Very low density lipoprotein receptor
ASHG19A3A020832	0.0433336	1.5166	down	529.813	1053.72	9.15261	9.75346	1368.08	253.563	1361.18	336.905	912.813	403.63	885.52	829.945	740.996	825.023	9.93037	8.83078	9.95996	8.99717	9.75626	9.09777	9.69901	9.41019	9.42168	9.42713	coding	NM_022461	AZI2	RefSeq_coding	3415	chr3	-	28363846	28390618		TGACTCAAGTACAAGCTGAACTACTAAGAAAACTGAAAACCTCAACTGCAATCAAGAAAG	64343	Hs.706676	GO:0007249|GO:0005737|GO:0005739|GO:0005886	NP_071906	5-azacytidine induced 2
ASHG19A3A031555	0.0355007	12.0414	down	5555.33	21085.9	10.6866	14.2765	26357.5	183.93	26255.1	377.23	13370.9	407.058	13450.7	13792.4	25995.4	13016	14.5128	8.38231	14.5179	9.15503	13.8991	9.11045	13.9255	13.4366	14.527	13.3484	coding	NM_006672	SLC22A7	RefSeq_coding	2553	chr6	+	43265997	43273275		GCCAACATTTTATTGAAGAAGCCACAGAGGCTGAAATTCAATAAACACAAGTTTTATGAG	10864	Hs.485438	GO:0015301|GO:0015075|GO:0015347|GO:0015711|GO:0055085|GO:0016323|GO:0005887|GO:0005624|GO:0005886	NP_696961	Solute carrier family 22 (organic anion transporter), member 7
ASHG19A3A000896	0.0117496	1.81966	down	160.228	383.012	7.4124	8.27606	385.261	58.3141	485.368	122.509	350.778	181.487	402.219	307.226	291.434	131.604	8.05074	6.63354	8.4386	7.52347	8.30755	7.89935	8.47999	8.04119	8.10343	6.96442	coding	NM_001008892	NIPA2	RefSeq_coding	2330	chr15	-	23005348	23034408	NM_001008894,	AGCCGCGCGGCCGGCCGGCCGACTAGGGTTTGAAGACTGCTTCATTCTGCCTCTAGTACC	81614	Hs.591003	GO:0006811|GO:0015693|GO:0005769|GO:0016021|GO:0005886	NP_112184	Non imprinted in Prader-Willi/Angelman syndrome 2
ASHG19A3A004886	0.043431	1.97845	down	89.5271	237.898	6.56181	7.54618	293.102	45.3447	278.997	47.1497	264.885	62.3415	226.46	149.35	126.047	143.449	7.66416	6.2371	7.64551	6.15402	7.88655	6.29327	7.59797	7.04593	6.93668	7.07872	coding	NM_016308	CMPK1	RefSeq_coding	2956	chr1	+	47799468	47844510		GACCCAGTGCGCCCGCATCGTCGAGAAATATGGCTACACACACCTTTCTGCAGGAGAGCT	51727	Hs.727554	GO:0005524|GO:0004127|GO:0050145|GO:0000166|GO:0016740|GO:0004849|GO:0015949|GO:0055086|GO:0046940|GO:0009220|GO:0005737|GO:0005829|GO:0005634	NP_057392	Cytidine monophosphate (UMP-CMP) kinase 1, cytosolic
ASHG19A3A049797	0.0431657	5.3582	down	6093.84	20812.2	11.8062	14.228	29779.3	1323.32	30077.8	1076.21	15533.8	1157.89	15160.1	13473.7	13510	13438.1	14.6963	11.0038	14.715	10.6175	14.0963	10.61	14.0908	13.41	13.5414	13.3897	coding	NM_033110	A2LD1	RefSeq_coding	1265	chr13	-	101183810	101185997		AGAGTGCGTATAGCACCATTCTTCCTAATTTTCAGATCAAGCTTCACAGCAAATATTAAA	87769	Hs.350868	GO:0008415|GO:0003839|GO:0016740|GO:0042219	NP_149101	AIG2-like domain 1
ASHG19A3A050394	0.0382791	6.50646	down	425.281	1656.03	7.72136	10.4232	1629.02	196.164	1661.41	37.4632	1349.89	29.1079	1307.24	929.358	2332.59	934.312	10.1815	8.4841	10.2471	5.8249	10.3576	5.13817	10.3086	9.56286	11.0214	9.59675	coding	NM_006984	CLDN10	RefSeq_coding	2490	chr13	+	96204946	96232010		TATTGGGCCAACCTGTGGAAGGCGTGCGTTACCGACTCCACGGGCGTCTCCAACTGCAAG	9071	Hs.534377	GO:0042802|GO:0005198|GO:0016338|GO:0007155|GO:0030054|GO:0016021|GO:0005886|GO:0005923	NP_878268	Claudin 10
ASHG19A3A048579	0.0128904	99.8897	down	181.097	3581.97	4.88272	11.525	4793.03	5	4771.18	5	2001.78	5	1970.79	441.249	4373.09	449.235	11.8718	2.41344	11.885	2.49059	10.98	2.36146	10.9579	8.53134	11.9302	8.61677	coding	NM_000486	AQP2	RefSeq_coding	4288	chr12	+	50344523	50352662		TGCATGCACGGACTTATCTGATCTTCCTCAAACTTCAGATAGGTTAGGGAAGGACAAAGG	359	Hs.130730	GO:0030165|GO:0003779|GO:0015168|GO:0005215|GO:0015250|GO:0005372|GO:0030042|GO:0007568|GO:0006915|GO:0006884|GO:0071280|GO:0071288|GO:0042631|GO:0007588|GO:0007565|GO:0015793|GO:0006972|GO:0072205|GO:0051928|GO:0003097|GO:0051592|GO:0033762|GO:0009725|GO:0032496|GO:0010226|GO:0009651|GO:0042594|GO:0055085|GO:0006833|GO:0006833|GO:0016324|GO:0016324|GO:0016323|GO:0000267|GO:0030136|GO:0005737|GO:…	NP_000477	Aquaporin 2 (collecting duct)
ASHG19A3A049054	0.00842949	2.28518	down	813.657	2271.09	9.73488	10.9272	3180.7	302.079	2508.19	628.219	1890.74	650.113	2000.8	1436.23	1775.02	1051.64	11.2298	9.07226	10.8973	9.87482	10.8913	9.79563	10.9832	10.1733	10.6343	9.75832	coding	NM_001143906	TRAFD1	RefSeq_coding	3196	chr12	+	112563348	112591407		TGGAGATCCCCTGTGGCCTCCAGTTTAGGAAGGGTCCAGCATCCCAAGGGAGGGGTGTGT	10906	Hs.5148	GO:0046872|GO:0005515|GO:0008270|GO:0045824|GO:0034097|GO:0005622	NP_006691	TRAF-type zinc finger domain containing 1
ASHG19A3A004036	0.049182	2.1249	down	64.8166	226.368	6.2443	7.3317	260.178	33.5925	247.711	74.3671	285.095	77.9187	287.743	75.5858	51.1128	62.619	7.49492	5.75874	7.47024	6.80481	8.0066	6.63031	7.96946	6.08706	5.71728	5.9406	coding	NM_002498	NEK3	RefSeq_coding	2396	chr13	-	52706779	52733996	NR_027415,NM_152720,	GAAGCATAACACACCAAGAAAAAAAGCAAACCCCAGCAGAATCAGGATAGCTTTGGGAAA	4752	Hs.409989	GO:0005524|GO:0046872|GO:0000166|GO:0005515|GO:0004674|GO:0016740|GO:0007049|GO:0051301|GO:0007067|GO:0006468|GO:0005634	NP_689933	NIMA (never in mitosis gene a)-related kinase 3
ASHG19A3A022930	0.0289616	1.96165	down	650.993	1584.86	9.37626	10.3483	2241.6	252.309	2112.26	397.801	1141.55	473.337	1194.91	1176.81	1234	954.715	10.6968	8.82441	10.635	9.23356	10.1028	9.32884	10.1659	9.86973	10.1411	9.62476	coding	NM_006070	TFG	RefSeq_coding	2098	chr3	+	100428159	100467810		TCCCCCACCTGCCACGTACAGAGCCCAAGTTCTCGCTAGGCTTGTTGGGTCAGCGCGATT	10342	Hs.518123	GO:0042802|GO:0005515|GO:0004871|GO:0043123|GO:0007165|GO:0005737	NP_006061	TRK-fused gene
ASHG19A3A003023	0.0415832	1.77716	down	390.906	862.853	8.61597	9.44554	1277.23	157.95	962.312	205.163	636.167	256.031	680.43	744.13	758.123	591.254	9.83473	8.15507	9.42913	8.27581	9.20971	8.40771	9.29883	9.25034	9.45531	8.99092	coding	NM_001159861	ZNF583	RefSeq_coding	2543	chr19	+	56915717	56936400		AGCCCCGGCCTCCAAGGACCGCGCCGAAGGAGCTCGACTTTCTCAGGATACTGTCCCTCT	147949	Hs.726280	GO:0003677|GO:0046872|GO:0008270|GO:0006355|GO:0005622|GO:0005634	NP_689691	Zinc finger protein 583
[truncated: 129 more rows]
